# Supplementary material for: Global Analysis of Protein N-Myristoylation and Exploration of N-Myristoyltransferase as a Drug Target in the Neglected Human Pathogen Leishmania donovani
Source: Chem Biol. 2015 Mar 19;22(3):342–54. doi: 10.1016/j.chembiol.2015.01.003 (PMC4372256; doi:10.1016/j.chembiol.2015.01.003)
Supplement: Table S1. Identification of YnMyr Tagged Proteins in Amastigotes Related to Figure 3 [file mmc2.xlsx]

## Sheet: Key
Supplementary Table S1	Proteomic identification in amastigotes. Identification of proteins following metabolic tagging with YnMyr, CuAAC, pull-down, tryptic digest and LC-MS/MS analysis.
Abbreviations	AM = amastigote experiment; MG = sequence contains an N-terminal glycine after leader methioinine; NaN = not a number (not quantified in proteomics); LFQ = label-free quantification using Maxquant
Definitions	T-test difference = Log2(Mean LFQ sample X/Mean LFQ sample Y)
Experimental design	Experiments AM1, AM2, AM3 and AM4 are independently performed replicates of one biological YnMyr tagging experiment.
Contained in this spreadsheet:
Amastigote raw data	all proteins identified in amastigote samples
AM filtering and t-test	Raw data were filtered to retain only those proteins present in 3 out of 4 replicates; missing values were imputed to mimic low abundance values; after the t-test, missing values were replaced again with NaN for clarity
	T-test used (see Main text and Methods for details): two-sample two-sided t-test with permutation-based statistics; FDR = 0.05, S0 = 1
	High confidence hits are defined as those reaching significance in the t-test and also absent from myristic acid controls; low abundance hits are defined as those not reaching significance in the t-test but absent from myristic acid controls
AM hit annotation	GO (gene ontology) annotation data was imported for those proteins reaching significance in the t-test
	TMHMM (http://www.cbs.dtu.dk/services/TMHMM/) was used to predict transmembrane (TM) domains

## Sheet: Amastigote raw data
Protein IDs	Majority protein IDs	Proteins	LFQ intensity AM1 MYR	LFQ intensity AM2 MYR	LFQ intensity AM3 MYR	LFQ intensity AM4 MYR	LFQ intensity AM1 YN	LFQ intensity AM2 YN	LFQ intensity AM3 YN	LFQ intensity AM4 YN	MS/MS Count AM1 MYR	MS/MS Count AM2 MYR	MS/MS Count AM3 MYR	MS/MS Count AM4 MYR	MS/MS Count AM1 YN	MS/MS Count AM2 YN	MS/MS Count AM3 YN	MS/MS Count AM4 YN	Sequence coverage [%]	Razor + unique peptides	MG	Product Description
LdBPK_010050.1	LdBPK_010050.1	1	34.8925	34.159	34.1967	31.2999	34.67	33.7169	33.197	30.2174	140	112	148	57	168	106	129	49	72.6	49		carboxylase, putative
LdBPK_010400.1	LdBPK_010400.1	1	NaN	NaN	NaN	NaN	22.4877	NaN	22.1805	NaN	0	0	0	0	3	0	3	0	7.7	5	+	hypothetical protein, conserved
LdBPK_010440.1;LdBPK_010430.1	LdBPK_010440.1;LdBPK_010430.1	2	24.3475	25.9072	26.801	27.0004	25.2519	25.3279	25.6684	26.168	2	2	5	5	5	4	6	8	50	12		ribosomal protein S7, putative;ribosomal protein S7, putative
LdBPK_010490.1	LdBPK_010490.1	1	NaN	NaN	NaN	NaN	27.1503	26.1314	26.1221	26.1368	0	0	0	0	14	6	15	8	42.4	22	+	fatty acyl CoA syntetase 1, putative
LdBPK_010510.1	LdBPK_010510.1	1	NaN	NaN	NaN	NaN	28.9051	27.3787	27.8022	27.4155	0	0	0	0	30	15	26	16	49.6	38	+	long chain fatty acid CoA ligase, putative
LdBPK_010540.1	LdBPK_010540.1	1	NaN	NaN	NaN	NaN	26.3436	24.6573	25.8247	24.8651	0	0	0	0	6	2	7	4	48.7	23	+	long chain fatty acid CoA ligase, putative
LdBPK_010710.1	LdBPK_010710.1	1	NaN	NaN	NaN	NaN	27.4095	27.4675	26.7187	26.8605	0	0	0	0	8	2	5	4	39.7	5		hypothetical protein, unknown function
LdBPK_010720.1	LdBPK_010720.1	1	NaN	NaN	NaN	NaN	23.7442	NaN	NaN	NaN	0	0	0	0	2	0	2	0	10.2	4		hypothetical protein, unknown function
LdBPK_010790.1	LdBPK_010790.1	1	NaN	NaN	25.8248	24.5693	24.6141	NaN	26.0209	26.5181	1	0	10	2	4	1	13	7	64	19		eukaryotic initiation factor 4a, putative
LdBPK_020210.1	LdBPK_020210.1	1	NaN	NaN	NaN	NaN	24.7231	NaN	24.0304	25.1643	0	0	0	0	10	1	10	8	35.9	24		hypothetical protein, conserved
LdBPK_020420.1	LdBPK_020420.1	1	NaN	NaN	24.2352	23.732	29.2533	28.4245	28.553	27.6019	0	0	4	2	13	11	13	11	48.4	14		hypothetical protein, conserved
LdBPK_020430.1	LdBPK_020430.1	1	25.0614	NaN	26.4906	25.5621	28.2369	27.6567	27.8618	26.8126	2	1	7	4	11	7	15	5	49.1	13		hypothetical protein, conserved
LdBPK_020510.1	LdBPK_020510.1	1	NaN	NaN	NaN	NaN	NaN	NaN	NaN	22.7567	0	0	1	1	1	0	0	2	14	3		hypothetical protein, conserved
LdBPK_020680.1	LdBPK_020680.1	1	NaN	NaN	23.2125	NaN	22.6672	NaN	23.1995	24.1448	0	0	5	3	2	0	6	3	16.3	11		ATP-dependent Clp protease subunit, heat shock protein 78 (HSP78), putative
LdBPK_030190.1	LdBPK_030190.1	1	NaN	NaN	24.2129	NaN	23.9238	NaN	24.4983	23.5925	0	0	6	0	5	0	7	4	51.2	24		delta-1-pyrroline-5-carboxylate dehydrogenase, putative
LdBPK_030220.1	LdBPK_030220.1	1	NaN	NaN	25.2343	22.6777	26.3087	25.2472	26.212	24.9413	1	0	7	2	16	7	12	9	31.8	22	+	long chain fatty Acyl CoA synthetase, putative
LdBPK_030240.1;LdBPK_262230.1	LdBPK_030240.1;LdBPK_262230.1	2	NaN	NaN	NaN	NaN	23.0589	NaN	NaN	23.0217	0	0	0	1	2	0	0	2	21.7	2		ribosomal protein L38, putative;ribosomal protein L38, putative
LdBPK_030270.1	LdBPK_030270.1	1	NaN	NaN	NaN	NaN	23.816	NaN	21.9964	NaN	0	0	0	0	6	1	2	1	10.4	7		hypothetical protein
LdBPK_030360.1	LdBPK_030360.1	1	NaN	NaN	NaN	NaN	24.174	NaN	23.1894	21.8511	0	0	1	0	3	1	3	2	17.2	3		hypothetical protein, conserved
LdBPK_030380.1	LdBPK_030380.1	1	NaN	NaN	22.7142	NaN	24.2879	NaN	24.1352	NaN	0	0	2	0	3	1	4	2	31.4	6		hypothetical protein, conserved
LdBPK_030420.1;LdBPK_030410.1	LdBPK_030420.1	2	NaN	NaN	NaN	NaN	NaN	NaN	22.0566	NaN	0	0	0	0	0	0	2	0	42.3	3		60S acidic ribosomal protein P2, putative;60S acidic ribosomal protein P2, putative
LdBPK_030670.1	LdBPK_030670.1	1	NaN	NaN	NaN	NaN	NaN	NaN	NaN	20.9884	0	0	0	0	0	0	1	3	12.6	24		hypothetical protein, conserved
LdBPK_030940.1	LdBPK_030940.1	1	NaN	NaN	NaN	NaN	NaN	NaN	NaN	23.6223	0	0	0	1	0	0	0	2	20.2	2		hypothetical protein, conserved
LdBPK_030960.1	LdBPK_030960.1	1	NaN	NaN	NaN	NaN	NaN	NaN	21.9476	NaN	0	0	1	0	0	0	6	0	23.7	8		elongation initiation factor 2 alpha subunit, putative
LdBPK_040010.1	LdBPK_040010.1	1	NaN	NaN	NaN	NaN	23.5224	NaN	23.2826	NaN	0	0	0	0	6	0	6	0	23.3	20		calcium-translocating P-type ATPase
LdBPK_040060.1	LdBPK_040060.1	1	NaN	NaN	22.0271	NaN	22.3407	NaN	22.0353	NaN	0	0	4	0	3	0	4	0	11.7	6		hypothetical protein, conserved
LdBPK_040230.1	LdBPK_040230.1	1	NaN	NaN	23.4157	23.0724	NaN	NaN	23.2384	23.5038	1	0	5	2	1	0	2	3	26.2	6		hypothetical protein, conserved
LdBPK_040470.1	LdBPK_040470.1	1	NaN	NaN	NaN	NaN	23.0785	NaN	22.8446	24.2385	0	0	0	0	5	1	3	3	43.7	6	+	ADP-ribosylation factor, putative
LdBPK_040630.1	LdBPK_040630.1	1	NaN	NaN	22.6799	NaN	NaN	NaN	23.6153	NaN	0	0	3	0	0	0	2	1	24.5	4		hypothetical protein, conserved
LdBPK_040750.1	LdBPK_040750.1	1	NaN	NaN	25.2523	26.412	25.3136	24.6906	25.4938	27.0192	1	1	4	5	7	3	4	7	41.3	9		60S ribosomal protein L10, putative
LdBPK_040780.1	LdBPK_040780.1	1	NaN	NaN	NaN	NaN	23.5665	NaN	NaN	NaN	0	0	0	0	3	0	1	1	12.3	5		heat shock protein, putative
LdBPK_040890.1	LdBPK_040890.1	1	NaN	NaN	NaN	NaN	NaN	NaN	19.3115	NaN	0	0	0	0	1	0	1	0	0.9	1	+	hypothetical protein, conserved
LdBPK_041050.1	LdBPK_041050.1	1	NaN	NaN	NaN	NaN	25.4399	25.0431	24.2035	24.9811	0	0	0	0	8	3	9	2	42.1	14	+	acyltransferase-like protein, copy 2
LdBPK_041170.1	LdBPK_041170.1	1	NaN	NaN	NaN	NaN	NaN	NaN	NaN	22.6836	0	0	0	0	1	0	2	3	17.1	5		fructose-1,6-bisphosphatase, cytosolic, putative
LdBPK_041250.1	LdBPK_041250.1	1	NaN	NaN	24.9542	NaN	24.0716	NaN	24.7334	22.98	1	0	8	1	5	0	5	2	43.4	12		actin
LdBPK_044310.1	LdBPK_044310.1	1	NaN	NaN	NaN	NaN	NaN	NaN	NaN	21.246	0	0	0	0	0	0	0	1	5.5	1		hypothetical protein, conserved
LdBPK_044320.1	LdBPK_044320.1	1	NaN	NaN	NaN	NaN	22.2748	NaN	NaN	NaN	0	0	0	0	2	0	1	0	5.7	3		phosphatidylinositol-4-phosphate-5-kinase-like protein
LdBPK_050030.1	LdBPK_050030.1	1	NaN	NaN	NaN	NaN	NaN	NaN	22.6515	NaN	0	0	0	0	0	0	3	0	35.4	6	+	ras-like small GTPases, putative
LdBPK_050180.1	LdBPK_050180.1	1	NaN	NaN	NaN	NaN	23.57	NaN	22.4315	NaN	0	0	0	0	3	0	4	1	13.6	6		dihydrolipoamide branched chain transacylase, putative
LdBPK_050280.1	LdBPK_050280.1	1	NaN	NaN	NaN	NaN	22.9587	NaN	22.714	22.8171	0	0	0	1	3	0	4	2	33.5	6	+	protein tyrosine phosphatase, putative
LdBPK_050350.1	LdBPK_050350.1	1	NaN	NaN	NaN	NaN	NaN	NaN	24.6422	NaN	0	0	1	0	1	0	3	1	26.3	8		trypanothione reductase
LdBPK_050490.1	LdBPK_050490.1	1	NaN	NaN	NaN	NaN	NaN	NaN	19.184	NaN	0	0	0	0	0	0	1	0	4.1	1		hypothetical protein, conserved
LdBPK_050510.1	LdBPK_050510.1	1	25.1737	NaN	26.7316	25.6248	26.1669	NaN	27.321	27.3058	4	1	17	7	10	1	18	15	44.3	22		ATPase alpha subunit
LdBPK_050580.1	LdBPK_050580.1	1	NaN	NaN	23.9624	26.7866	25.323	25.7797	26.1779	26.4484	1	2	5	7	8	4	11	15	31.5	15		hypothetical protein, conserved
LdBPK_050780.1	LdBPK_050780.1	1	NaN	22.4285	NaN	NaN	NaN	NaN	NaN	NaN	0	1	0	0	0	0	0	0	6.1	1		hypothetical protein, conserved
LdBPK_050830.1	LdBPK_050830.1	1	NaN	NaN	NaN	NaN	NaN	NaN	22.4226	22.7169	0	0	1	1	1	0	3	2	19.9	5		methylthioadenosine phosphorylase, putative
LdBPK_051040.1	LdBPK_051040.1	1	NaN	NaN	NaN	NaN	NaN	NaN	20.9967	NaN	0	0	0	0	1	0	3	1	10.9	4		stomatin-like protein
LdBPK_055450.1;LdBPK_350030.1	LdBPK_055450.1	2	NaN	NaN	NaN	NaN	NaN	NaN	23.3254	NaN	0	0	1	0	0	0	5	1	22.9	9		unspecified product;pyruvate kinase
LdBPK_060010.1	LdBPK_060010.1	1	29.1664	27.665	29.0076	29.3298	29.638	28.2258	28.9207	28.8952	7	5	6	7	7	5	5	9	56	7		histone H4
LdBPK_060020.1	LdBPK_060020.1	1	NaN	NaN	NaN	25.1495	NaN	NaN	NaN	NaN	0	0	0	1	0	0	1	0	3.7	1		hypothetical protein, conserved
LdBPK_060030.1	LdBPK_060030.1	1	25.49	NaN	27.4605	25.6085	27.0858	26.0318	27.6903	26.5222	5	1	20	5	23	8	20	10	45	26		hypothetical protein, conserved
LdBPK_060140.1	LdBPK_060140.1	1	NaN	NaN	22.0413	NaN	NaN	NaN	22.0503	NaN	0	0	2	1	0	0	3	0	17.4	4		proteasome beta 6 subunit, putative
LdBPK_060370.1	LdBPK_060370.1	1	NaN	NaN	NaN	NaN	NaN	NaN	19.961	NaN	0	0	0	0	0	0	1	0	4.3	2		glutamine synthetase, putative
LdBPK_060410.1	LdBPK_060410.1	1	NaN	NaN	24.2481	NaN	NaN	NaN	23.8197	23.3645	0	0	2	1	1	1	3	2	14.7	3		60S ribosomal protein L19, putative
LdBPK_060660.1	LdBPK_060660.1	1	NaN	NaN	NaN	NaN	22.7626	NaN	NaN	NaN	0	0	0	0	2	0	1	0	1.1	2		protein kinase, putative
LdBPK_060670.1	LdBPK_060670.1	1	NaN	NaN	NaN	NaN	NaN	NaN	NaN	23.7636	0	0	0	0	0	0	0	4	6.9	6		lanosterol synthase, putative
LdBPK_060690.1	LdBPK_060690.1	1	NaN	NaN	NaN	NaN	23.2895	NaN	NaN	NaN	0	0	0	0	2	0	1	0	2.8	3	+	hypothetical protein, conserved
LdBPK_060910.1	LdBPK_060910.1	1	NaN	NaN	24.2139	24.0201	24.0898	NaN	25.3899	26.0389	0	0	7	2	3	1	11	6	33.9	10		acyl-coenzyme a dehydrogenase, putative
LdBPK_061360.1	LdBPK_061360.1	1	NaN	NaN	NaN	NaN	23.8099	NaN	NaN	NaN	0	0	0	0	3	1	2	1	7.5	5		hypothetical protein, conserved
LdBPK_070010.1	LdBPK_070010.1	1	NaN	NaN	NaN	NaN	NaN	NaN	NaN	22.1571	0	0	0	0	0	0	0	3	4.7	3		ubiquitin activating E1 enzyme, putative
LdBPK_070130.1	LdBPK_070130.1	1	NaN	NaN	NaN	NaN	NaN	NaN	22.3707	NaN	0	0	1	0	0	0	3	0	14.7	7		ATP-dependent DEAD/H RNA helicase, putative
LdBPK_070150.1	LdBPK_070150.1	1	NaN	NaN	NaN	NaN	NaN	NaN	20.7189	NaN	0	0	0	0	0	0	1	0	3.5	1		acyl-CoA dehydrogenase, mitochondrial precursor, putative
LdBPK_070210.1	LdBPK_070210.1	1	NaN	NaN	NaN	NaN	NaN	NaN	22.3608	23.5007	0	0	1	1	0	0	2	2	19.4	4		cytochrome c1, heme protein, mitochondrial precursor, putative
LdBPK_070380.1	LdBPK_070380.1	1	NaN	NaN	NaN	NaN	NaN	NaN	21.0391	NaN	0	0	0	0	0	0	2	1	4.9	3		hypothetical protein, conserved
LdBPK_070550.1	LdBPK_070550.1	1	NaN	NaN	23.6697	25.4471	23.3073	NaN	23.3471	23.7602	1	0	3	4	2	0	4	4	28.2	11		60S ribosomal protein L7a, putative
LdBPK_070750.1	LdBPK_070750.1	1	NaN	NaN	NaN	NaN	NaN	NaN	NaN	21.8006	0	0	0	0	0	0	0	1	12.5	1		Qa-SNARE protein, putative
LdBPK_071020.1	LdBPK_071020.1	1	27.9656	27.75	28.3582	29.5373	27.3043	27.4127	27.4485	28.2483	10	11	17	24	11	12	14	17	41.1	20		splicing factor ptsr1-like protein
LdBPK_071330.1	LdBPK_071330.1	1	NaN	NaN	NaN	NaN	NaN	NaN	NaN	21.3924	0	0	0	0	0	0	0	1	1	1		hypothetical protein, conserved
LdBPK_072480.1;LdBPK_271300.1	LdBPK_072480.1	2	NaN	NaN	NaN	NaN	NaN	NaN	NaN	23.7781	0	0	1	1	1	0	2	2	29.1	9		unspecified product;60S acidic ribosomal subunit protein, putative
LdBPK_072500.1;LdBPK_271710.1	LdBPK_072500.1	2	26.3164	NaN	27.6699	26.5888	27.7389	26.6843	28.0863	27.316	7	0	19	5	16	9	23	15	57.7	24		unspecified product;glycosomal phosphoenolpyruvate carboxykinase, putative
LdBPK_080030.1	LdBPK_080030.1	1	NaN	NaN	NaN	NaN	27.5605	26.3724	26.4565	24.5201	0	0	0	0	7	6	8	2	57.7	10		vesicle-associated membrane protein, putative
LdBPK_080180.1	LdBPK_080180.1	1	NaN	NaN	NaN	NaN	NaN	NaN	NaN	26.4177	0	0	4	1	1	0	5	6	27.2	13		hypothetical protein, unknown function
LdBPK_080300.1	LdBPK_080300.1	1	NaN	NaN	NaN	NaN	NaN	NaN	23.7902	NaN	0	0	1	0	2	0	3	1	23	4		iron superoxide dismutase
LdBPK_080420.1	LdBPK_080420.1	1	NaN	NaN	24.5135	NaN	22.7051	NaN	25.2881	22.3312	0	0	9	0	6	0	18	2	17.4	21		hypothetical protein, conserved
LdBPK_080470.1	LdBPK_080470.1	1	NaN	NaN	NaN	NaN	25.5844	NaN	NaN	NaN	0	0	0	0	3	1	1	0	38.3	7		hypothetical protein, unknown function
LdBPK_080480.1	LdBPK_080480.1	1	NaN	NaN	NaN	NaN	NaN	NaN	20.4854	NaN	0	0	1	0	0	0	1	0	10.3	1		small ubiquitin protein, putative
LdBPK_080570.1	LdBPK_080570.1	1	NaN	NaN	20.9851	NaN	NaN	NaN	NaN	NaN	0	0	2	0	0	0	1	0	7.8	3		translation initiation factor-like protein
LdBPK_080650.1	LdBPK_080650.1	1	NaN	NaN	NaN	NaN	27.0702	NaN	26.9854	25.4724	0	0	1	0	4	3	4	3	13.3	5		hypothetical protein, unknown function
LdBPK_080720.1	LdBPK_080720.1	1	NaN	NaN	NaN	NaN	NaN	NaN	26.5761	NaN	0	0	0	0	0	0	2	1	4.5	1		amastin-like protein
LdBPK_080960.1	LdBPK_080960.1	1	NaN	NaN	NaN	21.4849	NaN	NaN	NaN	NaN	0	0	0	1	0	0	0	0	4.6	1		cathepsin L-like protease
LdBPK_081010.1	LdBPK_081010.1	1	NaN	NaN	24.0684	NaN	23.4351	NaN	24.3852	NaN	0	0	4	0	5	1	8	1	40.5	14		hypothetical protein, conserved
LdBPK_081020.1	LdBPK_081020.1	1	NaN	NaN	23.4522	NaN	22.2238	NaN	24.0234	24.2407	0	0	4	1	3	0	9	3	44.1	22		stress-induced protein sti1
LdBPK_081220.1	LdBPK_081220.1	1	26.7729	NaN	27.6608	26.0928	26.4777	26.1941	27.3377	26.0401	5	1	12	8	9	4	12	10	59.1	14		hypothetical protein, unknown function
LdBPK_081290.1;LdBPK_212240.1	LdBPK_081290.1;LdBPK_212240.1	2	27.9773	27.0357	29.6129	27.1937	28.7512	28.2893	29.8351	28.8508	9	6	14	8	10	7	16	13	80.3	10		beta tubulin;beta tubulin
LdBPK_081680.1;LdBPK_181280.1	LdBPK_081680.1;LdBPK_181280.1	2	NaN	NaN	26.0673	23.7982	26.3451	26.0798	27.4149	28.1703	0	0	7	3	10	6	11	14	39.6	12		unspecified product;hypothetical protein, conserved
LdBPK_090030.1	LdBPK_090030.1	1	NaN	NaN	NaN	NaN	NaN	NaN	NaN	25.5571	0	0	1	0	1	0	1	2	35.5	3		hypothetical protein, conserved
LdBPK_090120.1	LdBPK_090120.1	1	NaN	NaN	23.2914	NaN	NaN	NaN	22.2487	NaN	0	0	4	1	1	0	4	0	13.7	6		hypothetical protein, conserved
LdBPK_090430.1	LdBPK_090430.1	1	NaN	NaN	NaN	NaN	26.0164	NaN	24.9226	26.0844	0	0	0	0	10	1	11	5	33.8	24		hypothetical protein, conserved
LdBPK_090690.1	LdBPK_090690.1	1	NaN	NaN	NaN	NaN	26.0671	25.314	25.2614	25.809	0	0	0	0	7	3	6	5	27.8	9		hypothetical protein, conserved
LdBPK_090820.1	LdBPK_090820.1	1	NaN	NaN	NaN	NaN	NaN	NaN	20.95	NaN	0	0	0	0	0	0	2	0	23.5	15		oligopeptidase b
LdBPK_090840.1	LdBPK_090840.1	1	NaN	NaN	NaN	NaN	NaN	NaN	NaN	21.2526	0	0	0	0	0	0	0	1	1.1	1		hypothetical protein, conserved
LdBPK_091020.1;LdBPK_331630.1;LdBPK_091030.1	LdBPK_091020.1	3	NaN	NaN	NaN	NaN	22.9275	NaN	24.0312	23.6541	1	0	1	0	3	0	4	2	26.4	10		elongation factor-1 gamma;elongation factor-1 gamma;elongation factor 1-gamma, putative
LdBPK_091110.1	LdBPK_091110.1	1	NaN	NaN	NaN	NaN	NaN	NaN	22.3426	NaN	0	0	2	1	1	1	3	0	22.4	5		hypothetical protein, conserved
LdBPK_091180.1	LdBPK_091180.1	1	NaN	NaN	NaN	NaN	NaN	NaN	20.7764	NaN	0	0	0	0	1	0	1	0	10.7	2		mitochondrial RNA binding protein 2
LdBPK_091300.1	LdBPK_091300.1	1	NaN	NaN	NaN	NaN	24.8323	NaN	23.5342	26.0495	1	1	1	1	3	1	3	2	3.6	6		hypothetical protein, conserved
LdBPK_091400.1	LdBPK_091400.1	1	NaN	NaN	NaN	NaN	21.9626	NaN	NaN	NaN	0	0	0	0	3	0	0	0	7.4	3		hypothetical protein, conserved
LdBPK_091410.1;LdBPK_190040.1	LdBPK_091410.1;LdBPK_190040.1	2	29.1674	29.9691	30.2957	29.6377	29.9894	29.8094	29.87	29.1352	5	10	14	13	15	11	17	15	59.5	7		histone H2B;histone H2B
LdBPK_091640.1	LdBPK_091640.1	1	NaN	NaN	NaN	NaN	NaN	NaN	21.2802	NaN	0	0	0	0	2	0	2	0	14.9	3	+	hypothetical protein, conserved
LdBPK_100210.1	LdBPK_100210.1	1	NaN	NaN	NaN	NaN	22.2294	NaN	22.6201	NaN	0	0	1	1	2	0	3	1	24.7	9		nucleolar protein, putative
LdBPK_100230.1	LdBPK_100230.1	1	NaN	NaN	NaN	NaN	NaN	NaN	22.6303	NaN	0	0	0	0	1	1	2	0	16.9	4		hypothetical protein, unknown function
LdBPK_100310.1	LdBPK_100310.1	1	NaN	NaN	25.6058	23.4863	25.1714	NaN	25.8926	25.0643	1	0	13	2	7	1	17	6	59.8	25		isocitrate dehydrogenase [NADP], mitochondrial precursor, putative
LdBPK_100420.1	LdBPK_100420.1	1	NaN	NaN	NaN	NaN	23.2782	NaN	22.3755	NaN	0	0	0	0	2	1	2	1	15.8	9		folate/biopterin transporter, putative
LdBPK_100560.1	LdBPK_100560.1	1	NaN	NaN	NaN	NaN	27.8351	26.2231	25.9463	25.1885	0	0	1	1	15	5	11	3	45.8	15		glycerol-3-phosphate dehydrogenase [NAD ], glycosomal
LdBPK_100800.1	LdBPK_100800.1	1	NaN	NaN	NaN	NaN	NaN	NaN	NaN	29.286	0	0	0	0	0	0	0	1	0.7	1		hypothetical protein, conserved
LdBPK_100900.1	LdBPK_100900.1	1	NaN	NaN	22.294	NaN	NaN	NaN	22.4404	NaN	0	0	2	0	0	0	2	0	19.4	2		nuclear transport factor 2, putative
LdBPK_100920.1;LdBPK_160610.1	LdBPK_100920.1;LdBPK_160610.1	2	NaN	NaN	NaN	NaN	27.7808	NaN	27.0762	NaN	3	2	2	2	3	3	4	3	41.5	3		histone H3;histone H3, putative
LdBPK_100960.1	LdBPK_100960.1	1	NaN	NaN	NaN	NaN	NaN	NaN	22.086	23.9531	0	0	0	0	1	0	4	2	31.2	5		small GTP-binding protein Rab11, putative
LdBPK_101180.1	LdBPK_101180.1	1	NaN	NaN	NaN	NaN	NaN	NaN	NaN	22.0627	0	0	0	1	0	0	0	1	9.6	2		hypothetical protein, conserved
LdBPK_101370.1	LdBPK_101370.1	1	NaN	NaN	NaN	NaN	23.8553	NaN	21.6867	22.6671	0	0	0	0	2	1	2	2	58.5	17	+	hypothetical protein, conserved
LdBPK_101380.1	LdBPK_101380.1	1	NaN	NaN	NaN	NaN	29.0921	28.579	27.7746	28.5618	0	0	1	0	18	15	15	15	52.6	15	+	hypothetical protein, conserved
LdBPK_110100.1	LdBPK_110100.1	1	NaN	NaN	NaN	NaN	NaN	NaN	22.5762	23.2575	0	0	0	1	1	0	2	2	26.4	9	+	seryl-tRNA synthetase, putative
LdBPK_110150.1	LdBPK_110150.1	1	NaN	NaN	NaN	NaN	NaN	NaN	21.291	NaN	0	0	0	0	1	0	1	0	2.2	1		hypothetical protein, conserved
LdBPK_110350.1	LdBPK_110350.1	1	NaN	NaN	25.4778	NaN	23.0465	NaN	26.1036	25.5315	0	0	7	0	2	1	7	3	39.1	10		14-3-3 protein, putative
LdBPK_110370.1	LdBPK_110370.1	1	NaN	NaN	NaN	NaN	25.6655	NaN	24.5316	22.8553	0	0	0	0	8	1	7	3	28.4	14	+	hypothetical protein, conserved
LdBPK_110600.1	LdBPK_110600.1	1	NaN	NaN	22.7807	NaN	26.8081	25.1832	25.1598	25.6593	0	0	3	0	16	6	13	6	52.6	22		3-methylcrotonoyl-CoA carboxylase beta subunit, putative
LdBPK_110630.1	LdBPK_110630.1	1	NaN	NaN	24.5737	NaN	24.2422	NaN	24.8635	NaN	0	0	3	2	3	0	3	2	59.6	5		aminopeptidase, putative
LdBPK_110640.1	LdBPK_110640.1	1	NaN	NaN	25.016	23.8358	24.845	NaN	25.7125	24.7191	1	0	5	4	6	1	10	9	41.7	11		aminopeptidase, putative
LdBPK_110710.1	LdBPK_110710.1	1	NaN	NaN	NaN	NaN	NaN	NaN	20.6098	NaN	0	0	1	0	0	0	1	0	10.8	3		anion-transporting ATPase-like protein
LdBPK_110960.1;LdBPK_110970.1	LdBPK_110960.1	2	NaN	NaN	21.5209	NaN	22.0073	NaN	NaN	NaN	1	0	2	0	2	1	1	0	42.2	3		40S ribosomal protein S5;40S ribosomal protein S5
LdBPK_111000.1	LdBPK_111000.1	1	NaN	NaN	25.7775	NaN	24.9515	24.064	25.8887	26.7178	0	0	17	1	9	5	20	10	37	26		pyruvate phosphate dikinase, putative
LdBPK_111030.1	LdBPK_111030.1	1	NaN	NaN	NaN	NaN	NaN	NaN	21.4332	NaN	0	0	0	1	0	0	2	1	16	3		hypothetical protein, conserved
LdBPK_111050.1	LdBPK_111050.1	1	NaN	NaN	NaN	NaN	23.7763	NaN	24.5342	NaN	0	0	1	1	3	0	3	1	10.1	5		pretranslocation protein, alpha subunit, putative
LdBPK_111080.1	LdBPK_111080.1	1	NaN	NaN	NaN	NaN	NaN	NaN	22.3776	NaN	0	0	0	0	1	0	2	0	19.6	7		zinc finger domain protein, putative
LdBPK_111100.1	LdBPK_111100.1	1	NaN	NaN	NaN	NaN	NaN	NaN	23.7409	NaN	0	0	0	0	1	1	3	1	27.5	11		lanosterol 14-alpha-demethylase, putative
LdBPK_111110.1;LdBPK_111130.1	LdBPK_111110.1	2	23.8423	NaN	24.959	25.8386	24.9388	24.8212	25.4968	26.4239	2	1	4	3	3	2	5	3	35.4	6		60S ribosomal protein L28, putative;60S ribosomal protein L28, putative
LdBPK_111180.1;LdBPK_291920.1	LdBPK_111180.1;LdBPK_291920.1	2	NaN	NaN	23.9642	NaN	NaN	22.9417	23.804	NaN	1	1	2	0	1	2	3	3	39.2	6		40S ribosomal protein S15A, putative;40S ribosomal protein S15A, putative
LdBPK_111210.1;LdBPK_111280.1	LdBPK_111210.1	2	NaN	NaN	NaN	NaN	26.1601	22.8454	25.7986	26.4907	0	0	0	0	20	2	19	13	19.6	27		ATP-binding cassette protein subfamily A, member 2, putative;ATP-binding cassette protein subfamily A, member 6, putative
LdBPK_111260.1	LdBPK_111260.1	1	NaN	NaN	NaN	NaN	NaN	NaN	NaN	19.9074	0	0	0	0	1	0	1	1	5.1	1		ATP-binding cassette protein subfamily A, member 5, putative
LdBPK_120030.1	LdBPK_120030.1	1	NaN	NaN	21.7928	NaN	21.5669	NaN	22.1057	19.6848	0	0	2	0	2	0	3	2	14.8	4		unspecified product
LdBPK_120060.1	LdBPK_120060.1	1	NaN	NaN	19.4502	NaN	NaN	NaN	NaN	NaN	0	0	1	0	0	0	1	1	16.7	3		hypothetical protein, conserved
LdBPK_120145.1	LdBPK_120145.1	1	NaN	NaN	NaN	NaN	21.0554	NaN	NaN	NaN	0	0	0	0	2	0	1	0	3.7	3		unspecified product
LdBPK_120490.1	LdBPK_120490.1	1	NaN	NaN	22.9543	NaN	21.7118	NaN	23.4568	NaN	0	0	3	1	5	0	4	2	18.3	9		glucose-6-phosphate isomerase
LdBPK_120580.1	LdBPK_120580.1	1	NaN	NaN	23.7323	NaN	23.5746	NaN	25.9016	25.075	1	0	3	0	5	1	12	4	34.4	13		alanine aminotransferase
LdBPK_120610.1	LdBPK_120610.1	1	NaN	NaN	NaN	NaN	24.5985	NaN	23.0927	NaN	0	0	0	0	8	0	5	1	18.8	16	+	serine/threonine protein phosphatase-like protein, PPEF
LdBPK_120620.1	LdBPK_120620.1	1	NaN	NaN	24.1322	23.8252	23.0915	NaN	24.5936	24.0363	0	0	5	2	6	0	6	6	37.3	12		cytochrome c oxidase subunit IV
LdBPK_120800.1	LdBPK_120800.1	1	NaN	NaN	NaN	NaN	NaN	NaN	21.0906	NaN	0	0	0	0	0	0	2	1	6.9	3		hypothetical protein, unknown function
LdBPK_130200.1	LdBPK_130200.1	1	25.0745	NaN	27.4745	25.643	26.7853	25.896	27.7408	26.6237	6	0	21	5	19	6	31	21	50.6	33		hypothetical protein, unknown function
LdBPK_130270.1	LdBPK_130270.1	1	NaN	NaN	23.7195	NaN	24.3443	NaN	23.5334	NaN	1	0	4	0	2	0	5	0	43.8	5		hypothetical protein, conserved
LdBPK_130330.1;CON__ENSEMBL:ENSBTAP00000016242	LdBPK_130330.1	2	28.99	27.9047	30.8733	29.929	29.9639	29.7071	31.0172	31.2152	17	9	24	21	31	21	32	37	66.7	23		alpha tubulin
LdBPK_130540.1	LdBPK_130540.1	1	NaN	NaN	NaN	NaN	NaN	NaN	23.4948	NaN	0	0	1	0	1	1	3	1	7.2	4		hypothetical protein, conserved
LdBPK_130630.1	LdBPK_130630.1	1	NaN	NaN	NaN	NaN	NaN	NaN	19.8238	NaN	0	0	0	0	0	0	1	0	3	2		hypothetical protein, unknown function
LdBPK_130760.1	LdBPK_130760.1	1	NaN	NaN	23.0497	NaN	26.4847	24.8952	25.2622	25.0321	0	0	4	0	15	4	11	5	47.5	17		mitochondrial processing peptidase alpha subunit, putative
LdBPK_130770.1	LdBPK_130770.1	1	NaN	NaN	NaN	19.6623	NaN	NaN	NaN	NaN	0	0	0	1	0	0	1	0	5.2	2		hypothetical protein, conserved
LdBPK_130990.1;LdBPK_090090.1	LdBPK_130990.1	2	NaN	NaN	NaN	NaN	27.6722	26.0816	26.3193	26.2166	0	0	0	0	18	6	13	6	57.3	22	+	RNA helicase, putative;proteasome regulatory ATPase subunit 2, putative
LdBPK_131120.1	LdBPK_131120.1	1	24.9838	NaN	25.9031	26.2965	26.0608	24.6924	25.9653	26.0499	3	1	6	7	8	3	10	12	61.9	17		40S ribosomal protein S4, putative
LdBPK_131280.1	LdBPK_131280.1	1	NaN	NaN	NaN	NaN	NaN	NaN	21.813	NaN	0	0	0	0	1	0	2	0	5.9	3	+	endomembrane protein, putative
LdBPK_131320.1	LdBPK_131320.1	1	NaN	NaN	NaN	NaN	NaN	NaN	22.2814	NaN	1	0	1	1	0	0	2	1	16.7	2		ubiquitin-conjugating enzyme-like protein
LdBPK_131340.1	LdBPK_131340.1	1	NaN	NaN	NaN	NaN	23.2559	NaN	22.6271	NaN	0	0	0	0	6	0	8	0	10	11		hypothetical protein, conserved
LdBPK_131400.1;REV__LdBPK_343940.1	LdBPK_131400.1	2	NaN	NaN	22.7756	NaN	NaN	NaN	21.9994	NaN	0	0	2	0	0	0	2	0	27.5	13		chaperonin TCP20, putative
LdBPK_131410.1;LdBPK_333380.1	LdBPK_131410.1;LdBPK_333380.1	2	NaN	NaN	NaN	NaN	23.2535	NaN	NaN	NaN	0	0	1	0	2	0	0	0	28.3	3		60S ribosomal protein L44, putative;60S ribosomal protein L44, putative
LdBPK_131590.1	LdBPK_131590.1	1	NaN	NaN	NaN	NaN	25.7205	24.6499	25.363	26.567	0	0	0	0	14	4	17	10	21.1	18		phospholipid-transporting ATPase 1-like protein
LdBPK_140180.1;LdBPK_366520.1	LdBPK_140180.1;LdBPK_366520.1	2	NaN	NaN	NaN	NaN	NaN	NaN	23.086	NaN	0	0	1	0	0	0	3	0	26.4	10		carboxypeptidase, putative;carboxypeptidase, putative
LdBPK_140190.1	LdBPK_140190.1	1	NaN	NaN	NaN	NaN	NaN	NaN	22.3621	NaN	0	0	1	0	1	0	2	0	33.7	6		hypothetical protein, conserved
LdBPK_140380.1	LdBPK_140380.1	1	NaN	NaN	NaN	NaN	25.0646	NaN	23.9827	NaN	0	0	0	0	2	1	2	1	8.9	4		hypothetical protein, conserved
LdBPK_140400.1	LdBPK_140400.1	1	NaN	NaN	NaN	NaN	NaN	NaN	21.9463	NaN	0	0	1	1	1	0	3	1	14.5	4	+	hypothetical protein, conserved
LdBPK_140660.1	LdBPK_140660.1	1	NaN	NaN	NaN	NaN	NaN	NaN	NaN	23.9677	0	0	0	0	0	0	1	2	30	5		fatty acid elongase, putative
LdBPK_140670.1	LdBPK_140670.1	1	NaN	NaN	NaN	NaN	23.6465	NaN	23.8932	NaN	0	0	1	0	2	0	3	1	29.8	6		fatty acid elongase, putative
LdBPK_140680.1	LdBPK_140680.1	1	NaN	NaN	23.5262	NaN	24.7734	NaN	25.3992	25.9063	1	0	4	1	3	1	7	3	32.7	8		fatty acid elongase, putative
LdBPK_140710.1;LdBPK_140740.1	LdBPK_140710.1	2	NaN	NaN	NaN	NaN	26.0999	26.1204	25.7991	24.9741	0	0	0	1	6	3	2	4	26.1	4		fatty acid elongase, putative;fatty acid elongase, putative
LdBPK_140730.1	LdBPK_140730.1	1	NaN	NaN	NaN	NaN	NaN	26.8877	NaN	NaN	0	1	1	0	1	2	2	1	37.7	2		fatty acid elongase, putative
LdBPK_140760.1	LdBPK_140760.1	1	NaN	NaN	23.2272	NaN	25.7078	25.0588	25.3657	25.6271	0	0	2	0	6	3	4	6	27.2	7		fatty acid elongase, putative
LdBPK_141100.1	LdBPK_141100.1	1	NaN	NaN	NaN	NaN	NaN	NaN	24.8375	NaN	0	0	0	0	1	1	4	0	17.8	4		hypothetical protein, conserved
LdBPK_141240.1	LdBPK_141240.1	1	NaN	NaN	25.8849	24.7823	22.8486	NaN	26.0297	26.4463	0	0	8	2	3	0	9	5	62.7	21		enolase
LdBPK_141270.1	LdBPK_141270.1	1	NaN	NaN	NaN	NaN	NaN	NaN	NaN	21.634	0	0	0	0	0	0	1	1	5.7	2		hypothetical protein, conserved
LdBPK_141320.1	LdBPK_141320.1	1	NaN	NaN	NaN	NaN	NaN	NaN	NaN	21.5404	0	0	1	1	0	0	0	1	3.6	1		hypothetical protein, conserved
LdBPK_141450.1	LdBPK_141450.1	1	NaN	NaN	25.3288	24.6111	24.5834	NaN	26.0443	25.8758	0	0	6	5	4	1	12	9	41.2	16		myo-inositol-1-phosphate synthase
LdBPK_141540.1	LdBPK_141540.1	1	NaN	NaN	24.5942	NaN	23.508	NaN	24.7644	24.0867	1	0	8	1	5	0	9	4	18.8	12		hypothetical protein, conserved
LdBPK_150010.1;LdBPK_210020.1;LdBPK_350020.1;LdBPK_360020.1	LdBPK_150010.1;LdBPK_210020.1;LdBPK_350020.1;LdBPK_360020.1	4	30.16	30.1102	29.8141	29.4933	30.4949	29.9361	29.6004	29.3824	11	13	13	18	13	16	16	23	57	14		histone H4;histone H4;histone H4, putative, pseudogene;histone H4
LdBPK_150040.1	LdBPK_150040.1	1	NaN	NaN	NaN	NaN	NaN	NaN	20.8959	NaN	0	0	1	0	0	0	2	0	5.7	2		hypothetical protein, conserved
LdBPK_150330.1;LdBPK_150320.1	LdBPK_150330.1	2	23.4402	NaN	23.9618	NaN	23.724	24.0616	24.1427	21.8925	2	0	4	0	3	3	7	2	40.6	8		ribonucleoprotein p18, mitochondrial precursor, putative;ribonucleoprotein p18, mitochondrial precursor, putative
LdBPK_150810.1	LdBPK_150810.1	1	NaN	NaN	NaN	NaN	NaN	NaN	NaN	20.2036	0	0	0	0	0	0	2	1	4.4	2		protein kinase, putative
LdBPK_151050.1	LdBPK_151050.1	1	NaN	NaN	22.7131	NaN	NaN	NaN	22.8634	NaN	0	0	3	0	0	0	3	1	27.4	6		succinate dehydrogenase, putative
LdBPK_151070.1	LdBPK_151070.1	1	23.1724	NaN	26.7183	25.4747	26.0937	23.7575	26.9474	27.113	4	0	25	7	20	2	27	17	47.3	40		glutamate dehydrogenase
LdBPK_151140.1;LdBPK_151120.1	LdBPK_151140.1;LdBPK_151120.1	2	26.0749	NaN	27.653	27.0848	26.3273	25.6667	27.7575	26.4438	3	1	11	3	6	4	12	4	62.8	11		tryparedoxin peroxidase;tryparedoxin peroxidase
LdBPK_151170.1	LdBPK_151170.1	1	NaN	NaN	NaN	NaN	NaN	NaN	22.4206	NaN	0	0	2	1	1	0	3	1	5.8	6		hypothetical protein, conserved
LdBPK_151320.1	LdBPK_151320.1	1	NaN	NaN	NaN	NaN	NaN	NaN	19.7454	NaN	0	0	0	0	0	0	1	0	2.2	2		ubiquitin hydrolase, putative
LdBPK_151430.1	LdBPK_151430.1	1	NaN	NaN	NaN	NaN	NaN	NaN	22.0904	NaN	0	0	1	0	0	0	3	0	17.5	5		nucleolar RNA binding protein, putative
LdBPK_160260.1	LdBPK_160260.1	1	NaN	NaN	NaN	NaN	25.8474	25.803	24.2778	25.5536	0	0	0	0	2	3	5	3	42.6	5		protein tyrosine phosphatase-likie protein
LdBPK_160270.1	LdBPK_160270.1	1	NaN	NaN	NaN	NaN	NaN	NaN	20.6186	NaN	0	0	0	0	0	0	1	1	9.3	4		hypothetical protein, conserved
LdBPK_160510.1	LdBPK_160510.1	1	NaN	NaN	NaN	NaN	25.5871	24.5499	23.5913	22.8167	0	0	0	0	4	3	3	2	14.4	2		hypothetical protein, unknown function
LdBPK_160520.1	LdBPK_160520.1	1	22.9595	NaN	NaN	NaN	23.7631	NaN	NaN	NaN	2	0	0	0	5	0	1	0	10.4	7		hypothetical protein, conserved
LdBPK_160530.1	LdBPK_160530.1	1	NaN	NaN	NaN	NaN	NaN	NaN	NaN	20.7141	0	0	2	0	0	0	2	1	14.6	4		hypothetical protein, conserved
LdBPK_160560.1	LdBPK_160560.1	1	NaN	NaN	22.957	NaN	NaN	NaN	23.2256	NaN	0	0	2	0	0	0	3	0	23.4	10		orotidine-5-phosphate decarboxylase/orotate phosphoribosyltransferase, putative
LdBPK_160590.1	LdBPK_160590.1	1	NaN	NaN	NaN	NaN	NaN	NaN	NaN	23.0302	0	0	1	0	1	1	1	2	15.9	23		carbamoyl-phosphate synthase, putative
LdBPK_160760.1	LdBPK_160760.1	1	NaN	NaN	25.2951	NaN	23.5845	24.5629	24.8527	24.8576	0	0	7	0	5	2	7	5	27.9	7		transaldolase, putative
LdBPK_160980.1	LdBPK_160980.1	1	NaN	NaN	NaN	NaN	21.5115	NaN	NaN	NaN	0	0	0	0	2	0	0	0	5.4	2		hypothetical protein, conserved
LdBPK_161240.1	LdBPK_161240.1	1	NaN	NaN	NaN	NaN	23.6256	22.5192	23.4338	21.8403	0	0	0	0	7	2	7	2	24	25		hypothetical protein, conserved
LdBPK_161280.1	LdBPK_161280.1	1	NaN	NaN	NaN	NaN	NaN	NaN	19.6518	NaN	0	0	0	0	0	0	1	0	1.2	2		hypothetical protein, conserved
LdBPK_161380.1;LdBPK_161390.1	LdBPK_161380.1;LdBPK_161390.1	2	NaN	NaN	NaN	NaN	23.1217	NaN	NaN	NaN	1	0	1	1	2	0	1	2	26.4	6		cytochrome c, putative;cytochrome c, putative
LdBPK_161450.1	LdBPK_161450.1	1	NaN	NaN	NaN	NaN	24.102	24.1911	23.672	NaN	0	0	0	0	5	2	4	2	54.4	9	+	ADP-ribosylation factor-like, putative
LdBPK_161580.1	LdBPK_161580.1	1	NaN	NaN	NaN	NaN	NaN	NaN	23.0095	NaN	0	0	0	0	1	0	5	1	11.1	6		hypothetical protein, conserved
LdBPK_161710.1	LdBPK_161710.1	1	NaN	NaN	NaN	NaN	21.4722	NaN	NaN	NaN	0	0	1	0	2	0	2	1	13.8	4		prohibitin
LdBPK_170010.1	LdBPK_170010.1	1	NaN	NaN	22.6903	NaN	NaN	NaN	24.3924	25.7167	0	0	3	1	1	0	7	8	31.4	22		hypothetical protein, conserved
LdBPK_170050.1	LdBPK_170050.1	1	NaN	NaN	NaN	NaN	NaN	NaN	20.5555	NaN	0	0	0	0	1	0	2	0	9.2	2		hypothetical protein, conserved
LdBPK_170080.1	LdBPK_170080.1	1	NaN	NaN	NaN	NaN	26.1914	25.7529	26.1319	26.6775	0	0	1	0	5	6	8	6	65.2	8	+	ADP-ribosylation factor, putative
LdBPK_170170.1	LdBPK_170170.1	1	28.0768	24.751	29.0354	28.7353	29.2711	27.7206	29.3099	29.0941	7	2	25	15	23	11	32	27	58.6	21	+	elongation factor 1-alpha
LdBPK_170300.1	LdBPK_170300.1	1	NaN	NaN	NaN	NaN	NaN	NaN	NaN	21.1428	0	0	0	0	0	0	0	1	5	1		cystathionine beta-synthase
LdBPK_170330.1	LdBPK_170330.1	1	NaN	NaN	NaN	NaN	NaN	NaN	NaN	22.4676	1	0	0	0	0	0	2	2	14.7	3		histone H2A, putative
LdBPK_170390.1	LdBPK_170390.1	1	NaN	NaN	NaN	NaN	23.0117	NaN	22.8098	NaN	0	0	0	0	2	0	3	0	19.1	3		hypothetical protein, conserved
LdBPK_170420.1	LdBPK_170420.1	1	NaN	NaN	NaN	NaN	21.2581	NaN	NaN	NaN	0	0	0	0	1	0	0	0	2.8	1	+	hypothetical protein, unknown function
LdBPK_170440.1	LdBPK_170440.1	1	NaN	NaN	NaN	NaN	NaN	NaN	NaN	22.2514	0	0	0	0	1	0	1	2	2.9	3		protein kinase, putative
LdBPK_170460.1	LdBPK_170460.1	1	NaN	NaN	22.9805	NaN	NaN	NaN	22.4859	23.9446	0	0	3	0	1	0	4	3	8.7	6		hypothetical protein, conserved
LdBPK_170720.1	LdBPK_170720.1	1	NaN	NaN	NaN	NaN	NaN	NaN	NaN	20.2658	0	0	0	0	0	0	0	1	3.4	1		hypothetical protein, conserved
LdBPK_170950.1	LdBPK_170950.1	1	NaN	NaN	NaN	22.6695	NaN	NaN	NaN	NaN	0	0	0	1	0	0	0	0	15.4	1	+	hypothetical protein, conserved
LdBPK_171110.1	LdBPK_171110.1	1	NaN	NaN	NaN	NaN	23.0097	NaN	22.4519	23.5662	0	0	0	0	2	0	4	2	12.5	4		hydrolase, alpha/beta fold family-like protein
LdBPK_171320.1	LdBPK_171320.1	1	28.8773	29.1514	29.842	29.0731	29.7198	29.2464	29.3267	29.9651	5	7	8	13	6	8	9	14	45.9	5		histone H2B
LdBPK_171390.1	LdBPK_171390.1	1	NaN	NaN	21.2203	NaN	NaN	NaN	21.4528	NaN	0	0	2	0	0	0	2	0	22.7	13		translation initiation factor, putative
LdBPK_180010.1	LdBPK_180010.1	1	NaN	NaN	NaN	NaN	NaN	NaN	20.7156	NaN	0	0	0	0	1	0	2	0	2.9	3		hypothetical protein, conserved
LdBPK_180160.1	LdBPK_180160.1	1	NaN	NaN	NaN	NaN	25.0457	23.9695	23.4396	22.613	0	0	0	0	9	3	5	3	18.3	11		hypothetical protein, conserved
LdBPK_180210.1	LdBPK_180210.1	1	NaN	NaN	NaN	NaN	NaN	NaN	21.5616	NaN	0	0	0	0	0	0	2	0	10.5	3		hypothetical protein, conserved
LdBPK_180270.1	LdBPK_180270.1	1	NaN	NaN	23.2788	NaN	22.4743	NaN	23.1954	NaN	1	0	4	2	2	0	4	5	31.5	8		protein kinase, putative
LdBPK_180280.1	LdBPK_180280.1	1	NaN	NaN	NaN	NaN	NaN	NaN	21.5138	NaN	0	0	0	0	2	0	2	1	9.5	5		hypothetical protein, conserved
LdBPK_180440.1	LdBPK_180440.1	1	NaN	NaN	NaN	NaN	20.3613	NaN	NaN	NaN	0	0	0	0	1	0	0	0	4.6	2		phosphatidic acid phosphatase, putative
LdBPK_180510.1	LdBPK_180510.1	1	24.4082	NaN	26.7609	25.9633	27.3233	25.2351	27.1858	26.976	5	0	17	9	22	4	32	16	55.5	36		aconitase, putative
LdBPK_180580.1	LdBPK_180580.1	1	NaN	NaN	NaN	NaN	NaN	NaN	21.6729	NaN	0	0	1	0	2	0	2	2	19.5	5		peroxisomal enoyl-coa hydratase, putative
LdBPK_180610.1	LdBPK_180610.1	1	NaN	NaN	NaN	NaN	NaN	NaN	18.4555	NaN	0	0	0	0	0	0	1	0	2.4	1		hypothetical protein, conserved
LdBPK_180700.1;LdBPK_180690.1	LdBPK_180700.1	2	NaN	NaN	24.4867	NaN	25.57	NaN	25.746	25.3317	0	0	4	1	7	1	7	4	40.9	10		citrate synthase, putative;citrate synthase, putative
LdBPK_180740.1	LdBPK_180740.1	1	NaN	NaN	23.4387	NaN	23.2748	NaN	23.5652	NaN	0	0	3	0	3	0	5	3	20	8		elongation factor Tu, putative
LdBPK_181140.1	LdBPK_181140.1	1	NaN	NaN	21.7565	NaN	NaN	NaN	NaN	NaN	0	0	2	0	1	0	2	0	26.7	5		ras-related protein rab-5, putative
LdBPK_181160.1	LdBPK_181160.1	1	NaN	NaN	NaN	NaN	26.5272	26.1172	26.0727	25.0574	0	0	0	0	14	4	6	5	27.9	10	+	hypothetical protein, conserved
LdBPK_181220.1	LdBPK_181220.1	1	NaN	NaN	NaN	NaN	NaN	NaN	22.8458	NaN	0	0	0	0	1	0	2	1	17.5	4		prolyl-tRNA synthetase, putative
LdBPK_181270.1	LdBPK_181270.1	1	NaN	NaN	NaN	NaN	NaN	NaN	NaN	23.8396	0	0	0	0	1	0	2	2	48	3		hypothetical protein, conserved
LdBPK_181350.1	LdBPK_181350.1	1	NaN	NaN	26.741	24.6251	24.3632	24.3921	26.9017	27.3449	0	0	14	4	6	4	19	19	46.1	33		heat shock protein, putative
LdBPK_181460.1	LdBPK_181460.1	1	NaN	NaN	NaN	NaN	NaN	NaN	NaN	22.5934	0	0	0	0	1	0	1	1	7	1		NADH:ubiquinone oxidoreductase 78 Kd subunit- like protein
LdBPK_181510.1	LdBPK_181510.1	1	NaN	NaN	NaN	NaN	25.1291	NaN	25.4628	NaN	0	0	0	0	5	0	3	1	41.8	29		P-type H -ATPase, putative
LdBPK_181570.1	LdBPK_181570.1	1	NaN	NaN	NaN	NaN	NaN	NaN	20.7183	NaN	0	0	0	0	0	0	1	0	5.7	1		nonspecific nucleoside hydrolasewith=GeneDB:LmjF18.1580
LdBPK_190080.1	LdBPK_190080.1	1	NaN	NaN	NaN	NaN	23.5109	NaN	23.2842	NaN	0	0	0	0	5	0	2	1	25.8	10		hypothetical protein, conserved
LdBPK_190110.1	LdBPK_190110.1	1	NaN	NaN	NaN	NaN	21.3188	NaN	NaN	NaN	0	0	0	0	1	0	0	0	10.9	2		QA-SNARE protein putative
LdBPK_190140.1	LdBPK_190140.1	1	NaN	NaN	NaN	NaN	NaN	NaN	21.6638	NaN	0	0	0	0	0	0	3	0	8.9	3		protein kinase, putative
LdBPK_190150.1	LdBPK_190150.1	1	NaN	NaN	22.6759	NaN	NaN	NaN	23.7064	NaN	0	0	3	1	4	0	5	2	37.6	14		aminopeptidase, putative
LdBPK_190180.1	LdBPK_190180.1	1	NaN	NaN	NaN	NaN	20.197	NaN	NaN	NaN	0	0	0	0	1	0	0	0	7.4	1		hypothetical protein, conserved
LdBPK_190200.1;LdBPK_190190.1	LdBPK_190200.1;LdBPK_190190.1	2	25.4053	23.3773	26.4608	25.5753	27.7004	27.4947	27.5454	27.5948	5	2	11	4	11	9	13	10	54.9	17		ADP,ATP carrier protein 1, mitochondrial precursor, putative;ADP,ATP carrier protein 1, mitochondrial precursor, putative
LdBPK_190250.1	LdBPK_190250.1	1	NaN	NaN	NaN	NaN	NaN	NaN	21.7124	NaN	0	0	1	0	0	0	3	0	5.4	4		C-terminal motor kinesin, putative
LdBPK_190630.1	LdBPK_190630.1	1	27.2402	27.9915	29.2033	27.6805	27.4403	26.8817	28.1578	26.6527	3	5	15	7	7	4	12	5	45.5	8		histone H3 variant, putative
LdBPK_190710.1	LdBPK_190710.1	1	NaN	NaN	NaN	NaN	22.3979	NaN	NaN	NaN	0	0	0	0	2	1	1	2	20.5	5		glycosomal malate dehydrogenase
LdBPK_190940.1;LdBPK_190950.1;LdBPK_190960.1	LdBPK_190940.1	3	NaN	NaN	23.4045	NaN	26.0068	25.0504	25.6337	26.0057	0	0	2	0	12	5	17	6	39.7	19		4-coumarate:coa ligase-like protein;4-coumarate:coa ligase-like protein;4-coumarate:coa ligase-like protein
LdBPK_190970.1	LdBPK_190970.1	1	NaN	NaN	NaN	NaN	24.1772	NaN	23.2512	23.7241	0	0	1	0	6	1	7	3	27.4	10		4-coumarate:coa ligase-like protein
LdBPK_191030.1	LdBPK_191030.1	1	NaN	NaN	NaN	NaN	NaN	NaN	NaN	23.1386	0	0	1	0	3	0	1	3	5.5	6		hypothetical protein, conserved
LdBPK_191100.1	LdBPK_191100.1	1	NaN	NaN	NaN	NaN	NaN	NaN	NaN	21.3981	0	0	2	0	1	0	2	2	12.4	5		proteasome regulatory non-ATP-ase subunit, putative
LdBPK_191150.1	LdBPK_191150.1	1	NaN	NaN	NaN	NaN	22.9149	NaN	24.4098	NaN	1	0	2	0	4	0	5	1	25.6	9		hypothetical protein, conserved
LdBPK_191560.1	LdBPK_191560.1	1	NaN	NaN	23.3898	22.6403	22.3206	NaN	23.3762	21.7654	1	0	5	2	2	0	4	4	28.2	9		peptidylprolyl isomerase-like protein
LdBPK_200110.1;LdBPK_200120.1	LdBPK_200110.1	2	NaN	NaN	23.8587	NaN	23.803	NaN	24.2508	25.3124	0	0	5	1	3	0	7	4	44.1	15		phosphoglycerate kinase C, glycosomal;phosphoglycerate kinase B, cytosolic
LdBPK_200750.1	LdBPK_200750.1	1	NaN	NaN	NaN	NaN	24.7164	NaN	23.0834	NaN	0	0	0	0	8	0	8	0	9.7	11	+	hypothetical protein, conserved
LdBPK_200770.1	LdBPK_200770.1	1	NaN	NaN	NaN	NaN	25.951	NaN	24.7279	24.3947	0	0	0	0	14	1	6	5	12.3	14	+	hypothetical protein, conserved
LdBPK_200810.1	LdBPK_200810.1	1	NaN	NaN	NaN	NaN	23.6666	NaN	NaN	NaN	0	0	0	0	4	0	2	1	17.6	6	+	hypothetical protein, unknown function
LdBPK_200820.1	LdBPK_200820.1	1	NaN	NaN	22.6744	NaN	NaN	NaN	22.185	NaN	0	0	3	0	1	1	4	0	7.6	5		vesicle-fusing ATPase, putative
LdBPK_201130.1	LdBPK_201130.1	1	NaN	NaN	NaN	NaN	24.975	NaN	25.1266	24.2049	0	0	0	0	8	1	5	3	9.5	11		hypothetical protein, conserved
LdBPK_201290.1	LdBPK_201290.1	1	NaN	NaN	NaN	NaN	24.6851	NaN	23.4351	23.6866	0	0	0	0	3	0	3	2	25.1	4		hypothetical protein, conserved
LdBPK_201320.1	LdBPK_201320.1	1	NaN	NaN	NaN	NaN	26.1144	26.1744	25.8022	NaN	0	0	0	0	6	4	5	1	73.5	9	+	calpain-like cysteine peptidase, putative
LdBPK_201340.1	LdBPK_201340.1	1	NaN	NaN	NaN	NaN	21.0974	NaN	NaN	NaN	0	0	0	0	1	0	0	0	18.4	1	+	calpain-like cysteine peptidase, putative
LdBPK_201540.1	LdBPK_201540.1	1	NaN	NaN	NaN	NaN	24.0537	NaN	22.5786	NaN	0	0	0	0	4	0	5	3	13.7	9	+	hypothetical protein, conserved
LdBPK_210060.1	LdBPK_210060.1	1	NaN	NaN	NaN	NaN	NaN	NaN	20.9792	NaN	0	0	0	0	0	0	2	0	12.6	3		hypothetical protein, conserved
LdBPK_210070.1	LdBPK_210070.1	1	NaN	NaN	21.8488	NaN	NaN	NaN	22.5649	NaN	0	0	2	0	1	0	4	0	22.4	5		hypothetical protein, conserved
LdBPK_210080.1	LdBPK_210080.1	1	NaN	NaN	NaN	NaN	24.0917	NaN	NaN	NaN	0	0	0	0	4	0	2	0	36.9	8		syntaxin, putative
LdBPK_210100.1	LdBPK_210100.1	1	NaN	NaN	NaN	NaN	25.7502	24.6399	24.7795	24.7362	0	0	0	0	9	3	7	5	36.1	12	+	hypothetical protein, conserved
LdBPK_210300.1;LdBPK_210310.1	LdBPK_210300.1	2	NaN	NaN	NaN	NaN	NaN	NaN	22.5666	26.0513	0	0	0	1	0	0	3	5	55.6	19		hexokinase, putative;hexokinase, putative
LdBPK_210530.1	LdBPK_210530.1	1	NaN	NaN	NaN	NaN	NaN	NaN	NaN	20.0457	0	0	0	0	0	0	0	1	2.6	2		vacuolar sorting-associated-like protein
LdBPK_210800.1;LdBPK_351900.1	LdBPK_210800.1;LdBPK_351900.1	2	NaN	NaN	25.4181	24.8315	24.8718	NaN	25.2853	NaN	1	1	4	2	3	1	4	1	36.2	5		60S Ribosomal protein L36, putative;60S Ribosomal protein L36, putative
LdBPK_210840.1	LdBPK_210840.1	1	NaN	NaN	22.4711	NaN	NaN	NaN	22.4398	NaN	0	0	4	0	0	0	6	1	15.4	7		proteasome regulatory non-ATP-ase subunit 5, putative
LdBPK_210880.1	LdBPK_210880.1	1	NaN	NaN	NaN	NaN	NaN	NaN	NaN	23.2296	0	0	1	1	1	0	2	3	8.6	17		hypothetical protein, conserved
LdBPK_210900.1	LdBPK_210900.1	1	NaN	NaN	NaN	NaN	NaN	NaN	19.9196	NaN	0	0	0	0	0	0	1	1	1.9	2		hypothetical protein, conserved
LdBPK_211160.1;LdBPK_211170.1	LdBPK_211160.1;LdBPK_211170.1	2	30.6381	32.8376	31.3577	32.9117	30.4022	32.3667	30.5868	31.9252	6	16	13	25	9	15	14	20	53.8	8		histone H2A;histone H2A, putative
LdBPK_211290.1;LdBPK_303390.1	LdBPK_211290.1;LdBPK_303390.1	2	NaN	NaN	NaN	24.2333	24.5904	NaN	23.9933	25.7658	1	0	1	3	3	0	4	6	46.3	8		60S ribosomal protein L9, putative;60S ribosomal protein L9, putative
LdBPK_211300.1;LdBPK_211310.1	LdBPK_211300.1;LdBPK_211310.1	2	NaN	NaN	24.3306	NaN	24.8546	25.2922	25.0931	24.9015	1	0	4	1	2	2	4	3	42.7	4		40S ribosomal protein S23, putative;40S ribosomal protein S23, putative
LdBPK_211590.1	LdBPK_211590.1	1	NaN	NaN	NaN	NaN	NaN	NaN	21.9131	NaN	0	0	1	0	0	0	2	1	12	4		ATP synthase, putative
LdBPK_211670.1	LdBPK_211670.1	1	NaN	NaN	NaN	NaN	NaN	NaN	21.7591	NaN	0	0	1	1	2	0	3	1	12.1	5		2-oxoisovalerate dehydrogenase alpha subunit, putative
LdBPK_211820.1	LdBPK_211820.1	1	NaN	NaN	24.7307	NaN	22.8438	NaN	24.748	24.9165	0	0	6	0	3	0	7	4	23.8	12		RNA helicase, putative
LdBPK_211830.1	LdBPK_211830.1	1	NaN	NaN	NaN	NaN	NaN	NaN	24.2106	24.4745	0	0	1	0	1	0	5	4	24.3	9		hypothetical protein, conserved
LdBPK_211930.1	LdBPK_211930.1	1	NaN	NaN	NaN	NaN	NaN	NaN	NaN	20.8407	0	0	0	0	1	0	0	1	4.4	3		hypothetical protein, unknown function
LdBPK_212070.1	LdBPK_212070.1	1	NaN	NaN	NaN	NaN	NaN	NaN	21.3355	NaN	0	0	0	0	1	0	2	0	19.5	4		proteasome alpha 2 subunit, putative
LdBPK_212080.1	LdBPK_212080.1	1	NaN	NaN	23.6173	NaN	NaN	NaN	23.7651	NaN	0	0	3	0	0	0	5	4	45.9	8		cytochrome c oxidase subunit VI, putative
LdBPK_212130.1	LdBPK_212130.1	1	NaN	NaN	NaN	NaN	NaN	NaN	22.1232	NaN	0	0	0	0	1	0	3	3	21.9	7	+	centromere/microtubule binding protein cbf5, putative
LdBPK_212140.1	LdBPK_212140.1	1	NaN	NaN	22.9304	NaN	23.433	NaN	23.3378	21.6619	1	0	4	0	4	0	4	2	27.7	8		ATP synthase F1 subunit gamma protein, putative
LdBPK_220004.1	LdBPK_220004.1	1	NaN	NaN	24.6853	23.4452	NaN	NaN	24.9242	24.5568	0	0	6	2	1	1	7	3	24.5	5		60S ribosomal protein L11 (L5, L16)
LdBPK_220050.1	LdBPK_220050.1	1	NaN	NaN	NaN	NaN	NaN	NaN	NaN	21.3013	0	0	0	0	1	0	2	2	4.8	5		hypothetical protein, conserved
LdBPK_220060.1	LdBPK_220060.1	1	NaN	NaN	NaN	NaN	NaN	NaN	22.4048	NaN	0	0	0	0	2	0	2	0	18.8	5		hypothetical protein, conserved
LdBPK_220260.1	LdBPK_220260.1	1	NaN	NaN	NaN	NaN	NaN	NaN	NaN	20.0447	0	0	0	0	0	0	0	1	0.8	1		hypothetical protein, conserved
LdBPK_220360.1	LdBPK_220360.1	1	NaN	NaN	NaN	NaN	NaN	NaN	NaN	21.4441	0	0	0	0	1	0	1	1	8.3	3		hypothetical protein, conserved
LdBPK_220910.1	LdBPK_220910.1	1	NaN	NaN	NaN	NaN	23.6176	NaN	23.9857	NaN	0	0	0	0	4	1	3	0	8.8	5		hypothetical protein, conserved
LdBPK_221310.1	LdBPK_221310.1	1	NaN	NaN	23.3196	NaN	28.2296	28.0692	27.3704	26.419	1	0	3	0	12	8	8	10	45.4	14		i/6 autoantigen-like protein
LdBPK_221370.1	LdBPK_221370.1	1	NaN	NaN	23.6926	NaN	NaN	23.5562	24.3155	23.9189	1	0	4	0	2	2	2	2	20.2	6		40S ribosomal protein L14, putative
LdBPK_221390.1	LdBPK_221390.1	1	NaN	NaN	NaN	NaN	NaN	NaN	21.8842	23.0803	0	0	0	1	0	0	2	2	14.1	11		alanyl-tRNA synthetase, putative
LdBPK_230050.1	LdBPK_230050.1	1	25.5012	NaN	26.1138	24.2332	27.1491	26.1602	27.1146	27.0975	4	0	7	2	10	5	13	10	51.8	12		peroxidoxin
LdBPK_230120.1	LdBPK_230120.1	1	NaN	NaN	NaN	NaN	NaN	NaN	22.4252	NaN	0	0	2	2	0	0	3	1	22.7	8		GDP-mannose pyrophosphorylase
LdBPK_230130.1	LdBPK_230130.1	1	NaN	NaN	NaN	NaN	NaN	NaN	NaN	19.1387	0	0	0	0	0	0	0	1	0.9	2		hypothetical protein, conserved
LdBPK_230220.1	LdBPK_230220.1	1	23.9512	NaN	26.1279	25.094	24.6189	24.5008	26.0859	26.7528	3	1	3	2	4	3	3	2	22.7	3		endoribonuclease L-PSP (pb5), putative
LdBPK_230280.1	LdBPK_230280.1	1	NaN	NaN	NaN	NaN	20.1813	NaN	NaN	NaN	0	0	0	0	1	0	0	0	14.3	1		terbinafine resistance locus protein (yip1)
LdBPK_230300.1	LdBPK_230300.1	1	NaN	NaN	22.9275	NaN	NaN	NaN	22.8691	23.5499	0	0	3	0	1	0	3	4	12.9	5		argininosuccinate synthase, putative
LdBPK_230410.1	LdBPK_230410.1	1	NaN	NaN	24.9343	25.2167	24.2693	NaN	24.6723	24.4318	1	0	5	3	2	1	5	2	32.7	7		NADP-dependent alcohol dehydrogenase, putative
LdBPK_230430.1	LdBPK_230430.1	1	NaN	NaN	21.3306	NaN	NaN	NaN	22.8807	NaN	0	0	2	1	1	0	4	2	5.5	6		ATP-binding cassette protein subfamily G, member 5, putative
LdBPK_230470.1	LdBPK_230470.1	1	NaN	NaN	NaN	NaN	NaN	NaN	20.0102	NaN	0	0	1	0	0	0	1	0	5.6	2		aldose 1-epimerase-like protein
LdBPK_230500.1	LdBPK_230500.1	1	NaN	NaN	NaN	NaN	23.0888	NaN	21.4001	NaN	0	0	0	0	3	0	2	0	10.2	3	+	trypanothione synthetase, putative
LdBPK_230530.1	LdBPK_230530.1	1	NaN	NaN	NaN	NaN	24.8525	NaN	23.1068	NaN	0	0	0	0	6	1	4	1	29.6	6	+	hypothetical protein, conserved
LdBPK_230580.1;LdBPK_230880.1	LdBPK_230580.1	2	NaN	NaN	26.4007	26.1664	25.966	NaN	26.7012	26.7905	1	0	13	5	11	1	14	10	41.6	21		acetyl-CoA synthetase, putative;acetyl-CoA synthetase, putative
LdBPK_230610.1	LdBPK_230610.1	1	NaN	NaN	NaN	NaN	NaN	NaN	NaN	20.2768	0	0	0	0	0	0	0	1	3.7	2		hypothetical protein, conserved
LdBPK_230810.1	LdBPK_230810.1	1	NaN	NaN	25.0614	NaN	30.1467	29.517	29.1055	29.4637	0	0	6	1	36	16	20	21	42.7	23		hypothetical protein, conserved
LdBPK_230860.1	LdBPK_230860.1	1	NaN	NaN	24.1806	NaN	24.6321	NaN	24.5841	25.4318	0	0	2	0	4	0	6	2	26.3	9		3-ketoacyl-CoA thiolase-like protein
LdBPK_230930.1	LdBPK_230930.1	1	NaN	NaN	NaN	NaN	NaN	NaN	NaN	20.7231	0	0	0	0	0	0	0	1	3.7	1		mitochondrial RNA binding protein, putative
LdBPK_231000.1	LdBPK_231000.1	1	NaN	NaN	NaN	NaN	25.0098	22.9444	24.1281	25.3092	0	0	0	0	9	3	5	5	15.1	19		Na/H antiporter-like protein
LdBPK_231460.1	LdBPK_231460.1	1	NaN	NaN	NaN	NaN	NaN	NaN	24.5136	23.0019	0	0	0	0	2	0	8	3	56.4	25		T-complex protein 1, gamma subunit, putative
LdBPK_231680.1	LdBPK_231680.1	1	NaN	NaN	20.6026	NaN	NaN	NaN	NaN	NaN	0	0	1	0	0	0	0	0	4.9	1		hypothetical protein, conserved
LdBPK_231690.1	LdBPK_231690.1	1	NaN	NaN	NaN	NaN	NaN	21.9251	NaN	NaN	0	0	0	0	0	2	1	1	15.3	4		hypothetical protein, conserved
LdBPK_231700.1	LdBPK_231700.1	1	NaN	NaN	NaN	NaN	NaN	NaN	23.3288	NaN	0	0	0	0	2	0	2	0	8.2	4		DHHC zinc finger domain-like protein
LdBPK_231710.1	LdBPK_231710.1	1	NaN	NaN	NaN	NaN	21.669	NaN	NaN	NaN	0	0	0	0	2	0	1	0	5.4	3		hypothetical protein, unknown function
LdBPK_240120.1	LdBPK_240120.1	1	NaN	NaN	NaN	NaN	NaN	NaN	NaN	20.4878	0	0	0	0	0	0	0	1	3.2	1		guanine nucleotide-binding protein beta subunit-like protein
LdBPK_240310.1	LdBPK_240310.1	1	NaN	NaN	23.9341	NaN	25.9546	24.5822	26.2447	24.4429	0	0	3	1	7	2	11	4	42.3	18		fumarate hydratase, putative
LdBPK_240900.1	LdBPK_240900.1	1	NaN	NaN	NaN	NaN	NaN	NaN	22.6065	NaN	0	0	0	0	1	0	2	1	10.4	2		hypothetical predicted transmembrane protein
LdBPK_240990.1	LdBPK_240990.1	1	NaN	NaN	NaN	NaN	21.2211	NaN	NaN	NaN	0	0	0	0	2	0	1	1	4.1	3		hypothetical protein, conserved
LdBPK_241370.1	LdBPK_241370.1	1	NaN	NaN	NaN	NaN	NaN	NaN	22.36	NaN	0	0	1	0	0	0	2	0	28.2	2		hypothetical protein, conserved
LdBPK_241400.1	LdBPK_241400.1	1	NaN	NaN	NaN	NaN	22.4237	NaN	NaN	NaN	0	0	0	0	3	0	1	0	6.6	4	+	hypothetical protein, conserved
LdBPK_241510.1	LdBPK_241510.1	1	NaN	NaN	NaN	NaN	NaN	NaN	NaN	28.7576	0	0	0	0	0	0	0	1	0.4	1		multi drug resistance protein-like
LdBPK_241700.1	LdBPK_241700.1	1	NaN	NaN	25.2623	NaN	23.9725	NaN	25.4679	24.3669	0	0	6	0	8	0	14	6	36.2	17		succinate dehydrogenase flavoprotein, putative
LdBPK_241810.1	LdBPK_241810.1	1	NaN	NaN	NaN	NaN	NaN	NaN	21.846	NaN	0	0	0	0	1	0	2	0	9	3		hypothetical protein, conserved
LdBPK_241910.1	LdBPK_241910.1	1	NaN	NaN	NaN	NaN	NaN	NaN	21.7753	NaN	0	0	1	0	0	0	3	0	11.2	3		lysophospholipase, putative
LdBPK_242110.1	LdBPK_242110.1	1	NaN	NaN	NaN	NaN	NaN	NaN	21.6898	NaN	0	0	0	0	0	0	2	0	7.7	2		3-oxoacyl-(acyl-carrier protein) reductase, putative
LdBPK_242140.1	LdBPK_242140.1	1	NaN	NaN	22.1474	NaN	22.9836	NaN	22.6903	NaN	0	0	3	1	3	0	2	1	33.9	4		60S ribosomal protein L26, putative
LdBPK_242150.1	LdBPK_242150.1	1	NaN	NaN	26.3058	24.8225	24.785	NaN	26.6886	25.2075	0	0	7	5	4	1	17	6	49.5	22		transketolase
LdBPK_242160.1;LdBPK_242170.1	LdBPK_242160.1	2	25.9512	26.061	26.9837	26.9528	25.9742	26.1239	26.2172	26.139	6	3	8	6	7	3	8	9	49.1	13	+	40S ribosomal protein S8, putative;40S ribosomal protein S8, putative
LdBPK_242200.1	LdBPK_242200.1	1	NaN	NaN	NaN	NaN	NaN	NaN	22.4182	NaN	0	0	0	0	1	0	3	0	38.1	16		hypothetical protein, conserved
LdBPK_242250.1	LdBPK_242250.1	1	NaN	NaN	24.2496	NaN	25.6043	24.2602	26.1002	25.736	0	0	5	1	10	4	13	6	55.4	17		hypothetical protein, conserved
LdBPK_242300.1;LdBPK_352090.1	LdBPK_242300.1;LdBPK_352090.1	2	NaN	NaN	NaN	NaN	NaN	NaN	22.0338	NaN	0	0	0	0	0	0	2	1	7.3	5		60S ribosomal protein L12, putative;kinesin, putative
LdBPK_250120.1	LdBPK_250120.1	1	NaN	NaN	23.4206	NaN	23.3508	NaN	23.6456	NaN	1	0	4	1	3	0	5	2	31.8	6		electron transfer flavoprotein, putative
LdBPK_250510.1	LdBPK_250510.1	1	NaN	NaN	24.3982	NaN	NaN	NaN	23.7589	NaN	1	0	3	0	2	0	3	3	50.9	5		RNA-binding protein, putative, UPB2
LdBPK_250550.1	LdBPK_250550.1	1	NaN	NaN	NaN	NaN	NaN	NaN	23.4686	NaN	0	0	1	0	1	0	6	1	35.4	7		hypothetical protein, conserved
LdBPK_250680.1	LdBPK_250680.1	1	NaN	NaN	NaN	NaN	NaN	NaN	21.4748	NaN	0	0	1	0	0	0	2	1	4	2		epsin, putative
LdBPK_250720.1	LdBPK_250720.1	1	NaN	NaN	NaN	NaN	23.4862	NaN	23.3242	23.7688	0	0	0	0	3	1	4	3	13	5		hypothetical protein, conserved
LdBPK_250780.1	LdBPK_250780.1	1	NaN	NaN	NaN	NaN	29.1793	28.4939	28.1068	27.7979	0	0	1	0	22	17	19	15	66	23	+	protein phosphatase, putative
LdBPK_250800.1	LdBPK_250800.1	1	NaN	NaN	NaN	NaN	NaN	NaN	20.4696	NaN	0	0	0	0	1	0	1	0	4.3	1	+	hypothetical protein, unknown function
LdBPK_250880.1	LdBPK_250880.1	1	NaN	NaN	NaN	NaN	21.8708	NaN	NaN	NaN	0	0	0	1	2	0	2	0	5.7	5	+	hypothetical protein, conserved
LdBPK_250940.1	LdBPK_250940.1	1	25.4644	NaN	25.9786	NaN	25.5785	24.5958	25.6846	24.1758	5	1	4	1	5	3	4	4	37.9	6		cyclophilin a
LdBPK_251110.1	LdBPK_251110.1	1	NaN	NaN	NaN	NaN	NaN	NaN	18.8225	NaN	0	0	1	0	1	0	1	0	2.3	2		hypothetical protein, conserved
LdBPK_251160.1	LdBPK_251160.1	1	25.4439	NaN	27.4827	26.746	30.1456	28.8888	29.3065	29.1796	6	0	15	4	36	20	31	22	63.1	32		aldehyde dehydrogenase, mitochondrial precursor
LdBPK_251170.1	LdBPK_251170.1	1	NaN	NaN	NaN	NaN	NaN	NaN	20.1279	NaN	0	0	1	0	0	0	1	0	6.1	1		cytochrome c oxidase VII, putative
LdBPK_251210.1	LdBPK_251210.1	1	NaN	NaN	26.1772	23.5672	24.6144	23.8143	26.6761	26.7667	1	0	9	2	5	2	19	9	50.3	18		ATPase beta subunit, putative
LdBPK_251220.1;LdBPK_340460.1	LdBPK_251220.1;LdBPK_340460.1	2	NaN	NaN	NaN	NaN	23.662	NaN	23.0853	24.2193	0	0	1	0	2	1	2	2	45	5		ribosomal protein S25;ribosomal protein S25
LdBPK_251460.1	LdBPK_251460.1	1	23.9218	NaN	24.1987	24.0429	24.2531	NaN	24.3408	24.7109	2	0	3	2	5	0	5	4	40.3	7		GTP-binding protein, putative
LdBPK_251500.1	LdBPK_251500.1	1	NaN	NaN	NaN	NaN	21.7959	NaN	NaN	NaN	0	0	0	0	2	0	1	0	8.9	3		hypothetical protein, conserved
LdBPK_251600.1	LdBPK_251600.1	1	NaN	NaN	NaN	NaN	NaN	NaN	NaN	21.9338	0	0	0	0	0	0	1	1	6	3		hypothetical protein, conserved
LdBPK_251680.1	LdBPK_251680.1	1	NaN	NaN	23.5302	NaN	23.7951	22.8489	23.9121	22.6179	0	0	3	0	4	2	6	3	58.6	11		hypothetical protein, conserved
LdBPK_251850.1	LdBPK_251850.1	1	22.9763	NaN	25.2931	25.0544	26.1631	23.9542	26.3671	25.2192	2	0	5	4	9	2	10	12	35.6	13		3-oxo-5-alpha-steroid 4-dehydrogenase, putative
LdBPK_252060.1	LdBPK_252060.1	1	NaN	NaN	NaN	NaN	NaN	NaN	NaN	22.7517	0	0	0	0	1	0	0	2	2	2		hypothetical protein, conserved
LdBPK_252080.1	LdBPK_252080.1	1	NaN	NaN	NaN	NaN	NaN	NaN	NaN	18.811	0	0	0	0	0	0	0	1	1	1		hypothetical protein, conserved
LdBPK_252140.1	LdBPK_252140.1	1	NaN	NaN	NaN	NaN	22.4702	NaN	NaN	NaN	0	0	0	0	2	0	2	0	10.8	3	+	hypothetical protein, conserved
LdBPK_252220.1	LdBPK_252220.1	1	NaN	NaN	24.6889	24.1342	24.4896	24.2185	25.3115	24.6345	0	0	6	3	6	3	11	7	52.8	11		succinyl-CoA synthetase alpha subunit, putative
LdBPK_252450.1	LdBPK_252450.1	1	NaN	NaN	NaN	NaN	NaN	NaN	NaN	23.29	0	0	0	0	2	0	1	2	13.9	4		serine/threonine-protein kinase, putative
LdBPK_252520.1	LdBPK_252520.1	1	NaN	NaN	24.7667	NaN	23.5508	NaN	24.7723	24.9639	0	0	8	1	4	0	14	4	17.6	17		hypothetical protein, conserved
LdBPK_260040.1	LdBPK_260040.1	1	NaN	NaN	23.5547	NaN	25.523	23.984	25.4523	26.0185	0	0	2	0	10	3	9	7	19.5	15		glycine dehydrogenase, putative
LdBPK_260160.1	LdBPK_260160.1	1	NaN	NaN	22.5666	NaN	NaN	NaN	22.2444	NaN	0	0	2	1	0	0	3	1	18.7	5		60S ribosomal protein L7, putative
LdBPK_260510.1	LdBPK_260510.1	1	NaN	NaN	NaN	NaN	NaN	NaN	19.7963	NaN	0	0	0	0	1	0	1	1	3.3	3		hypothetical protein, conserved
LdBPK_260610.1	LdBPK_260610.1	1	NaN	NaN	NaN	NaN	NaN	NaN	NaN	19.0592	1	0	1	0	1	0	1	1	33	3		10 kDa heat shock protein, putative
LdBPK_260780.1	LdBPK_260780.1	1	25.0605	NaN	25.1198	25.4631	26.085	24.6504	25.7903	26.4478	4	1	6	4	9	3	6	10	67.2	13		glutathione peroxidase-like protein, putative
LdBPK_260840.1;LdBPK_260850.1	LdBPK_260840.1;LdBPK_260850.1	2	NaN	NaN	NaN	NaN	23.288	NaN	23.1711	23.4203	1	0	1	1	2	0	2	2	36.9	5		40S ribosomal protein S16, putative;40S ribosomal protein S16, putative
LdBPK_261180.1	LdBPK_261180.1	1	NaN	NaN	NaN	NaN	20.459	NaN	NaN	NaN	0	0	0	0	1	0	0	0	3.4	1		hypothetical protein, conserved
LdBPK_261220.1	LdBPK_261220.1	1	NaN	NaN	22.2398	NaN	NaN	NaN	24.9145	NaN	0	0	2	0	0	0	12	0	31.5	15		heat shock protein 70-related protein
LdBPK_261300.1	LdBPK_261300.1	1	NaN	NaN	NaN	21.8159	NaN	NaN	NaN	NaN	0	0	1	1	0	0	1	0	10.4	2		hypothetical protein, conserved
LdBPK_261380.1	LdBPK_261380.1	1	NaN	NaN	NaN	NaN	25.0827	23.482	23.1458	23.6597	0	0	0	0	7	2	5	2	21.3	8	+	hypothetical protein, conserved
LdBPK_261440.1	LdBPK_261440.1	1	NaN	NaN	NaN	NaN	25.4941	NaN	NaN	NaN	0	0	0	0	2	1	1	1	8.9	2		hypothetical protein, unknown function
LdBPK_261530.1	LdBPK_261530.1	1	NaN	NaN	23.7223	NaN	24.7511	NaN	24.3325	24.251	0	0	7	0	10	1	11	7	27.4	16		trifunctional enzyme alpha subunit, mitochondrial precursor-like protein
LdBPK_261550.1	LdBPK_261550.1	1	NaN	NaN	NaN	NaN	20.8415	NaN	21.5928	NaN	0	0	1	1	2	0	2	1	31.2	15		thimet oligopeptidase, putative
LdBPK_261610.1;LdBPK_261620.1	LdBPK_261610.1;LdBPK_261620.1	2	NaN	NaN	NaN	NaN	NaN	NaN	22.9424	NaN	0	0	1	0	1	0	2	0	27.6	2		40S ribosomal protein S33, putative;40S ribosomal protein S33, putative
LdBPK_261910.1	LdBPK_261910.1	1	NaN	NaN	NaN	NaN	NaN	NaN	NaN	21.9451	0	0	0	0	0	0	0	2	1.7	2	+	hypothetical protein, conserved
LdBPK_261940.1	LdBPK_261940.1	1	NaN	NaN	NaN	NaN	NaN	NaN	NaN	21.9584	0	0	0	0	2	0	2	2	19.4	4		hypothetical protein, conserved
LdBPK_261950.1	LdBPK_261950.1	1	NaN	NaN	21.3667	NaN	NaN	NaN	NaN	NaN	0	0	1	0	0	0	0	0	1.6	1		mitotubule-associated protein Gb4, putative
LdBPK_261960.1	LdBPK_261960.1	1	23.9627	NaN	25.835	25.8317	25.922	22.9912	26.0566	26.4582	2	0	10	7	9	2	13	14	35.2	23		hypothetical protein, conserved
LdBPK_262000.1	LdBPK_262000.1	1	NaN	NaN	NaN	NaN	22.0131	NaN	21.7878	NaN	0	0	1	0	3	0	3	1	18.3	6		hypothetical protein, conserved
LdBPK_262040.1	LdBPK_262040.1	1	NaN	NaN	NaN	NaN	24.1181	NaN	23.8135	25.0584	0	0	0	0	3	1	3	2	24.2	6		hypothetical protein, conserved
LdBPK_262350.1;LdBPK_262360.1	LdBPK_262350.1;LdBPK_262360.1	2	NaN	NaN	25.9994	NaN	NaN	NaN	24.9148	NaN	1	1	2	2	1	1	2	2	24.4	3		60S ribosomal protein L35, putative;60S ribosomal protein L35, putative
LdBPK_270210.1	LdBPK_270210.1	1	NaN	NaN	NaN	NaN	NaN	NaN	NaN	23.4372	0	0	0	0	1	0	0	1	5.5	1		hypothetical protein, conserved
LdBPK_270310.1	LdBPK_270310.1	1	NaN	NaN	22.7782	NaN	22.777	NaN	23.5681	22.4069	0	0	3	0	2	0	7	2	12.3	8		methylmalonyl-coenzyme a mutase, putative
LdBPK_270430.1	LdBPK_270430.1	1	NaN	NaN	NaN	NaN	NaN	NaN	20.9152	NaN	0	0	0	0	1	0	2	1	9.4	3		ribokinase, putative
LdBPK_270740.1	LdBPK_270740.1	1	NaN	NaN	NaN	NaN	NaN	NaN	22.8426	NaN	0	0	1	0	1	0	4	2	10.4	7		2-oxoglutarate dehydrogenase subunit, putative
LdBPK_270760.1	LdBPK_270760.1	1	NaN	NaN	NaN	NaN	22.3858	NaN	21.6221	NaN	0	0	0	0	2	1	2	1	13.3	2		hypothetical protein, conserved
LdBPK_270840.1	LdBPK_270840.1	1	NaN	NaN	NaN	NaN	23.8169	NaN	NaN	23.7483	0	0	0	0	2	1	1	2	23.5	32		ATP-binding cassette protein subfamily A, member 9, putative
LdBPK_270930.1	LdBPK_270930.1	1	NaN	NaN	NaN	NaN	NaN	NaN	NaN	22.2374	0	0	1	0	0	0	1	2	9.1	3		cysteine desulfurase, putative
LdBPK_270960.1	LdBPK_270960.1	1	NaN	NaN	22.6596	NaN	23.6031	NaN	24.7282	25.2157	0	1	2	1	3	1	4	2	28.9	5		hypothetical protein, conserved
LdBPK_270970.1	LdBPK_270970.1	1	NaN	NaN	NaN	NaN	NaN	NaN	19.6116	NaN	0	0	0	0	1	0	1	0	3.6	2		hypothetical protein, conserved
LdBPK_271100.1	LdBPK_271100.1	1	NaN	NaN	23.562	NaN	NaN	NaN	22.8066	NaN	0	0	4	0	2	0	5	0	16.1	6		hypothetical protein, conserved
LdBPK_271150.1	LdBPK_271150.1	1	NaN	NaN	NaN	NaN	NaN	NaN	22.4323	NaN	0	0	0	0	0	0	4	0	24.8	11		T-complex protein 1, beta subunit, putative
LdBPK_271370.1	LdBPK_271370.1	1	NaN	NaN	NaN	NaN	NaN	NaN	NaN	22.1521	0	0	1	0	0	0	0	1	10.2	3		proteasome regulatory non-ATP-ase subunit 3, putative
LdBPK_271460.1;LdBPK_271480.1	LdBPK_271460.1;LdBPK_271480.1	2	NaN	NaN	NaN	NaN	21.3162	NaN	NaN	NaN	0	0	0	0	2	0	2	0	2.2	3		diacylglycerol acyltransferase, putative;diacylglycerol acyltransferase, putative
LdBPK_271580.1	LdBPK_271580.1	1	NaN	NaN	NaN	NaN	NaN	NaN	NaN	20.7581	0	0	0	0	0	0	0	1	2.4	1		hypothetical protein, conserved
LdBPK_271740.1	LdBPK_271740.1	1	NaN	NaN	NaN	NaN	23.4809	NaN	22.446	NaN	0	0	0	0	4	0	4	1	5.2	6	+	hypothetical protein, conserved
LdBPK_271770.1	LdBPK_271770.1	1	NaN	NaN	21.952	NaN	NaN	NaN	21.7982	NaN	0	0	3	0	0	0	3	1	12.6	9		trypanothione synthetase, putative
LdBPK_271840.1	LdBPK_271840.1	1	NaN	NaN	22.6834	NaN	25.4325	NaN	25.1047	24.0888	0	0	2	1	5	2	4	3	26.6	6		hypothetical protein, unknown function
LdBPK_271950.1	LdBPK_271950.1	1	NaN	NaN	NaN	NaN	NaN	NaN	NaN	20.1528	0	0	0	0	0	0	1	1	13.5	4		branched-chain amino acid aminotransferase, putative
LdBPK_272010.1	LdBPK_272010.1	1	NaN	NaN	NaN	NaN	NaN	NaN	NaN	22.828	0	0	0	0	1	0	2	2	23.6	3		hypothetical protein, conserved
LdBPK_272020.1	LdBPK_272020.1	1	24.7688	NaN	24.3068	23.2747	24.5996	23.8706	24.0103	23.2312	2	1	5	4	2	2	5	4	15.6	5		RNA-binding protein, putative
LdBPK_272350.1	LdBPK_272350.1	1	NaN	NaN	23.7044	NaN	NaN	NaN	24.4576	23.2985	0	0	3	1	1	0	7	2	51.3	14		heat shock protein DNAJ, putative
LdBPK_280110.1	LdBPK_280110.1	1	NaN	NaN	NaN	NaN	NaN	NaN	21.8773	NaN	0	0	0	0	0	0	1	0	17.1	3		proteasome beta 3 subunit, putative
LdBPK_280210.1	LdBPK_280210.1	1	NaN	NaN	NaN	24.0113	NaN	NaN	NaN	24.8761	0	1	2	2	0	1	1	3	27.5	4		histone H2B variant
LdBPK_280240.1	LdBPK_280240.1	1	NaN	NaN	NaN	NaN	NaN	NaN	21.2837	NaN	0	0	0	0	0	0	3	0	6.6	4		glycerol-3-phosphate dehydrogenase (FAD-dependent), mitochondrial
LdBPK_280250.1;LdBPK_280260.1	LdBPK_280250.1;LdBPK_280260.1	2	26.8134	24.6507	26.9819	NaN	25.9545	24.7917	25.0851	24.7358	12	4	19	1	11	4	12	3	51	24		propionyl-coa carboxylase beta chain, putative;propionyl-coa carboxylase beta chain, putative
LdBPK_280270.1	LdBPK_280270.1	1	NaN	NaN	NaN	NaN	NaN	NaN	NaN	22.2065	0	0	0	0	1	0	1	1	16.1	2		hypothetical protein, conserved
LdBPK_280520.1	LdBPK_280520.1	1	NaN	NaN	NaN	NaN	NaN	NaN	21.7886	NaN	0	0	1	0	0	0	2	0	16.1	5		hypothetical protein, conserved
LdBPK_280570.1;LdBPK_303240.1	LdBPK_280570.1;LdBPK_303240.1	2	23.3352	27.6711	NaN	NaN	23.9978	26.3911	NaN	NaN	2	4	1	2	3	4	1	2	42	5		ribosomal protein S26, putative;ribosomal protein S26, putative
LdBPK_280730.1;LdBPK_312700.1	LdBPK_280730.1	2	NaN	NaN	NaN	NaN	23.103	NaN	23.2521	23.5821	0	0	0	1	3	1	6	3	23.6	6		serine/threonine protein phosphatase catalytic subunit, putative;serine/threonine protein phosphatase pp1(5.9), putative
LdBPK_280960.1	LdBPK_280960.1	1	NaN	NaN	NaN	NaN	23.7047	NaN	22.6586	NaN	0	0	0	0	5	0	4	0	38.2	10		hypothetical protein, conserved
LdBPK_281070.1	LdBPK_281070.1	1	NaN	NaN	25.0095	26.0245	25.1069	NaN	25.3282	27.2381	1	0	6	3	6	1	9	8	38.8	10		hypothetical protein, conserved
LdBPK_281080.1	LdBPK_281080.1	1	NaN	NaN	NaN	NaN	NaN	NaN	NaN	23.1606	0	0	0	0	1	1	2	2	12	5		hypothetical protein, conserved
LdBPK_281100.1;LdBPK_281120.1	LdBPK_281100.1;LdBPK_281120.1	2	NaN	NaN	24.5009	NaN	22.9244	NaN	24.3024	24.6185	1	1	3	1	3	1	3	2	31.9	4		ribosomal protein S20, putative;ribosomal protein S20, putative
LdBPK_281220.1	LdBPK_281220.1	1	NaN	NaN	NaN	NaN	25.8292	NaN	23.5908	NaN	0	0	0	0	5	1	3	1	22.4	5		hypothetical protein, conserved
LdBPK_281240.1	LdBPK_281240.1	1	NaN	NaN	NaN	NaN	NaN	NaN	NaN	20.6255	0	0	1	1	0	0	0	1	4.3	1		electron-transfer-flavoprotein, alpha polypeptide, putative
LdBPK_281310.1	LdBPK_281310.1	1	NaN	NaN	24.6549	23.0348	NaN	NaN	25.0436	23.8804	0	0	10	2	1	0	14	5	33.1	18		glucose-regulated protein 78, putative
LdBPK_281480.1	LdBPK_281480.1	1	NaN	NaN	NaN	NaN	NaN	NaN	NaN	21.4152	0	0	1	0	0	0	1	1	8.5	2		haloacid dehalogenase-like hydrolase, putative
LdBPK_281510.1	LdBPK_281510.1	1	NaN	NaN	NaN	NaN	22.7892	NaN	21.8648	NaN	0	0	0	0	2	0	2	0	8.3	3		amastin-like protein
LdBPK_281620.1	LdBPK_281620.1	1	NaN	NaN	NaN	NaN	NaN	NaN	21.3586	NaN	0	0	0	0	0	0	1	0	18.9	1		hypothetical protein, conserved
LdBPK_281700.1	LdBPK_281700.1	1	NaN	NaN	NaN	NaN	23.648	NaN	23.2389	24.1939	1	0	2	0	2	1	5	3	22	6		hydrolase, alpha/beta fold family, putative
LdBPK_281850.1	LdBPK_281850.1	1	NaN	NaN	22.1703	NaN	NaN	NaN	24.0257	NaN	0	0	2	0	0	0	8	0	14.8	12		proteasome regulatory non-ATP-ase subunit 2, putative
LdBPK_281940.1	LdBPK_281940.1	1	NaN	NaN	20.5285	NaN	NaN	NaN	NaN	NaN	0	0	1	0	0	0	1	0	5.1	2		replication factor A, 51kDa subunit, putative
LdBPK_282100.1	LdBPK_282100.1	1	NaN	NaN	NaN	20.3965	NaN	NaN	NaN	NaN	0	0	0	1	0	0	0	0	8.1	1		ribose 5-phosphate isomerase, putative
LdBPK_282120.1	LdBPK_282120.1	1	NaN	NaN	NaN	NaN	NaN	NaN	NaN	22.4171	0	0	1	1	1	0	2	2	8.2	4		hypothetical protein, conserved
LdBPK_282370.1	LdBPK_282370.1	1	NaN	NaN	24.0882	NaN	23.4496	NaN	24.3164	21.4369	1	0	7	1	5	0	5	2	15	6		glycoprotein 96-92, putative
LdBPK_282420.1	LdBPK_282420.1	1	NaN	NaN	NaN	NaN	24.388	NaN	NaN	26.3246	0	0	1	0	4	1	2	3	26.7	5		glycosomal membrane protein-like protein
LdBPK_282430.1	LdBPK_282430.1	1	NaN	NaN	23.7325	NaN	29.4644	28.2511	27.9284	27.4309	1	0	2	1	15	8	15	11	66.7	13		glycosomal membrane protein, putative
LdBPK_282480.1	LdBPK_282480.1	1	NaN	NaN	NaN	NaN	NaN	NaN	21.4566	NaN	0	0	0	0	0	0	2	1	15.3	5		eukaryotic translation initiation factor, putative
LdBPK_282530.1	LdBPK_282530.1	1	NaN	NaN	NaN	NaN	21.755	NaN	NaN	NaN	0	0	1	0	2	0	1	0	8.2	3		serine hydroxymethyltransferase (SHMT-L)
LdBPK_282600.1	LdBPK_282600.1	1	NaN	NaN	22.6085	NaN	NaN	NaN	23.7756	23.3758	0	0	3	0	1	0	7	2	28.8	9		2-oxoglutarate dehydrogenase, E2 component, dihydrolipoamide succinyltransferase, putative
LdBPK_282610.1	LdBPK_282610.1	1	NaN	NaN	NaN	NaN	NaN	NaN	22.6815	NaN	0	0	0	0	1	0	6	3	25.3	9	+	vacuolar ATP synthase subunit b, putative
LdBPK_282630.1	LdBPK_282630.1	1	NaN	NaN	20.4111	NaN	NaN	NaN	NaN	NaN	0	0	1	0	1	0	1	0	5.7	2		hypothetical protein, conserved
LdBPK_282700.1	LdBPK_282700.1	1	NaN	NaN	25.7029	23.1399	26.2871	25.3303	26.7115	27.4885	1	0	12	2	14	7	22	13	45.2	21		acyl-CoA dehydrogenase, putative
LdBPK_282750.1;LdBPK_282760.1	LdBPK_282750.1;LdBPK_282760.1	2	26.5634	26.2392	26.3564	26.4718	25.7711	25.8215	24.959	24.8619	11	6	10	9	9	7	10	8	50.3	15	+	40S ribosomal protein S17, putative;40S ribosomal protein S17, putative
LdBPK_282970.1	LdBPK_282970.1	1	24.7997	NaN	26.6308	25.517	25.9164	25.5581	26.4531	24.5807	3	1	9	2	7	4	9	2	62.5	15		activated protein kinase c receptor (LACK)
LdBPK_283000.1;LdBPK_282950.1	LdBPK_283000.1	2	26.6033	22.914	27.9618	26.6004	27.182	26.3629	28.013	28.0323	8	2	23	7	22	8	23	20	58.4	33		heat-shock protein hsp70, putative;heat-shock protein hsp70, putative
LdBPK_283090.1	LdBPK_283090.1	1	NaN	NaN	NaN	NaN	NaN	NaN	21.1343	NaN	0	0	1	0	0	0	2	1	13.9	4		cytosolic malate dehydrogenase
LdBPK_283140.1	LdBPK_283140.1	1	23.8277	NaN	26.9027	25.2628	28.2597	27.2441	27.8992	27.2052	3	1	22	6	23	9	22	23	69.2	27		glutamate dehydrogenase, putative
LdBPK_290320.1	LdBPK_290320.1	1	NaN	NaN	24.9691	NaN	24.4123	NaN	24.3865	NaN	1	1	4	1	3	2	4	1	20.3	3		hypothetical protein, conserved
LdBPK_290330.1	LdBPK_290330.1	1	NaN	NaN	23.4588	NaN	NaN	NaN	23.5577	NaN	0	0	4	1	2	0	7	1	23.9	8		hypothetical protein, conserved
LdBPK_290860.1	LdBPK_290860.1	1	NaN	NaN	24.075	NaN	23.5416	NaN	24.0218	NaN	0	0	3	0	2	0	6	1	18.8	7		cysteine peptidase C (CPC)
LdBPK_290890.1	LdBPK_290890.1	1	NaN	NaN	22.8651	NaN	NaN	NaN	23.3905	23.274	0	0	2	0	0	0	4	2	25.2	6		high mobility group protein homolog tdp-1, putative
LdBPK_290940.1	LdBPK_290940.1	1	NaN	NaN	22.2925	NaN	22.6777	NaN	23.5862	NaN	0	0	3	0	7	0	5	1	21.4	9		hypothetical protein, conserved
LdBPK_291160.1;LdBPK_291170.1;LdBPK_291180.1	LdBPK_291160.1	3	25.4678	NaN	25.2255	25.0812	25.1184	24.9568	25.0071	25.8312	4	0	6	6	5	2	10	9	42.9	13		ribosomal protein L1a, putative;ribosomal protein L1a, putative;ribosomal protein L1a, putative
LdBPK_291240.1	LdBPK_291240.1	1	NaN	NaN	NaN	NaN	22.5785	NaN	23.5424	NaN	0	0	0	0	2	1	4	1	32.2	4		tryparedoxin
LdBPK_291250.1	LdBPK_291250.1	1	NaN	NaN	24.8372	NaN	NaN	NaN	25.165	24.8139	1	0	6	1	1	0	8	2	51.7	7		tryparedoxin
LdBPK_291330.1	LdBPK_291330.1	1	NaN	NaN	NaN	NaN	22.3962	NaN	21.7684	NaN	0	0	3	0	2	1	4	2	20	13		hypothetical protein, unknown function
LdBPK_291360.1	LdBPK_291360.1	1	NaN	NaN	23.19	NaN	NaN	NaN	23.2211	22.5188	0	0	5	0	1	0	8	2	20.3	14		ATP-dependent Clp protease subunit, heat shock protein 100 (HSP100), putative
LdBPK_291400.1	LdBPK_291400.1	1	NaN	NaN	24.645	24.4687	21.8773	NaN	24.8636	23.855	0	0	7	3	3	0	13	5	34.3	17		carnitine/choline acetyltransferase, putative
LdBPK_291550.1	LdBPK_291550.1	1	NaN	NaN	NaN	NaN	NaN	NaN	NaN	20.3842	0	0	0	0	0	0	1	2	1.2	3		phosphatidylinositol-kinase domain protein, putative
LdBPK_291730.1	LdBPK_291730.1	1	NaN	NaN	NaN	NaN	NaN	NaN	22.0617	NaN	0	0	1	0	0	0	2	1	4.6	3		hypothetical protein, conserved
LdBPK_291820.1	LdBPK_291820.1	1	NaN	NaN	NaN	NaN	27.5209	27.593	26.8451	28.0979	0	0	0	0	17	8	12	12	48.7	13		hypothetical protein, conserved
LdBPK_292270.1	LdBPK_292270.1	1	NaN	NaN	22.8208	NaN	NaN	NaN	22.9539	NaN	0	0	3	0	0	0	4	1	20	6		rab-GDP dissociation inhibitor, putative
LdBPK_292310.1	LdBPK_292310.1	1	NaN	NaN	22.9866	NaN	NaN	NaN	23.6596	NaN	0	0	4	1	1	0	10	0	20.6	13		GTP-binding protein, putative
LdBPK_292420.1	LdBPK_292420.1	1	NaN	NaN	22.8327	NaN	24.2479	23.1534	23.8062	24.0309	1	0	4	0	5	2	6	4	51.7	10		enoyl-CoA hydratase/isomerase-like protein
LdBPK_292470.1	LdBPK_292470.1	1	NaN	NaN	NaN	NaN	NaN	NaN	21.2202	NaN	0	0	0	0	0	0	2	0	6.2	2		aspartyl aminopeptidase, putative
LdBPK_292570.1;LdBPK_292580.1	LdBPK_292570.1;LdBPK_292580.1	2	NaN	NaN	NaN	NaN	NaN	NaN	24.6025	NaN	0	0	2	1	0	0	2	0	28.8	3		60S ribosomal protein L13, putative;60S ribosomal protein L13, putative
LdBPK_292620.1	LdBPK_292620.1	1	NaN	NaN	NaN	NaN	22.4804	NaN	23.5068	23.4013	0	0	1	0	2	0	5	4	35.6	16		ATP-dependent phosphofructokinase
LdBPK_292680.1	LdBPK_292680.1	1	NaN	NaN	NaN	NaN	22.2963	NaN	24.6449	NaN	0	0	2	0	2	0	8	1	25.5	11		serine/threonine-protein kinase, putative
LdBPK_300090.1	LdBPK_300090.1	1	26.4473	NaN	26.6046	NaN	26.0535	NaN	25.7625	NaN	2	1	6	0	3	0	6	1	22	11		hypothetical protein, conserved
LdBPK_300170.1	LdBPK_300170.1	1	NaN	NaN	NaN	NaN	22.2289	NaN	21.3524	NaN	0	0	0	0	2	0	2	0	9.7	2		2-hydroxy-3-oxopropionate reductase, putative
LdBPK_300350.1	LdBPK_300350.1	1	NaN	NaN	22.5806	NaN	22.622	NaN	22.9354	NaN	0	0	3	0	3	0	6	2	14.1	8		kinesin, putative
LdBPK_300380.1	LdBPK_300380.1	1	NaN	NaN	23.5638	NaN	27.5707	26.8741	27.0016	27.0402	0	0	2	1	14	7	12	12	41.7	14	+	phosphatase 2C, putative
LdBPK_300470.1;LdBPK_211120.1	LdBPK_300470.1	2	NaN	NaN	NaN	NaN	NaN	NaN	21.9823	NaN	0	0	1	0	0	0	3	0	23.3	11		aspartyl-tRNA synthetase, putative;aspartyl-tRNA synthetase, putative
LdBPK_300600.1	LdBPK_300600.1	1	NaN	NaN	NaN	NaN	NaN	NaN	NaN	22.4001	0	0	0	0	1	0	1	2	8.8	3		hypothetical protein, conserved
LdBPK_300680.1	LdBPK_300680.1	1	NaN	NaN	NaN	NaN	27.7092	26.0937	26.9766	25.8957	0	0	0	0	23	6	20	5	48.2	27	+	hypothetical protein, conserved
LdBPK_300760.1	LdBPK_300760.1	1	NaN	NaN	NaN	NaN	23.1047	NaN	22.6593	NaN	0	0	1	0	5	0	2	1	24.7	5		co-chaperone GrpE, putative
LdBPK_300800.1	LdBPK_300800.1	1	NaN	NaN	22.6896	NaN	NaN	NaN	22.098	NaN	0	0	2	0	0	0	2	0	16.3	3		4-methyl-5(beta-hydroxyethyl)-thiazole monophosphate synthesis protein, putative
LdBPK_301100.1	LdBPK_301100.1	1	NaN	NaN	NaN	NaN	23.6455	NaN	NaN	NaN	0	0	0	0	2	1	5	1	26	7		hypothetical protein, conserved
LdBPK_301180.1	LdBPK_301180.1	1	NaN	NaN	NaN	NaN	NaN	NaN	23.0938	NaN	0	0	1	0	1	0	4	0	21.7	7		importin alpha, putative
LdBPK_301310.1	LdBPK_301310.1	1	NaN	NaN	23.6274	NaN	NaN	NaN	24.3956	NaN	0	0	3	0	0	0	6	2	35.8	8		Pyridoxal kinase, putative
LdBPK_301700.1	LdBPK_301700.1	1	NaN	NaN	NaN	NaN	20.2012	NaN	NaN	NaN	0	0	0	0	1	0	0	1	2.4	2		hypothetical protein, conserved
LdBPK_301910.1	LdBPK_301910.1	1	NaN	NaN	NaN	NaN	23.1988	NaN	24.5967	NaN	0	0	1	0	4	0	4	0	35.4	5		succinyl-coa:3-ketoacid-coenzyme a transferase- like protein
LdBPK_302250.1	LdBPK_302250.1	1	NaN	NaN	NaN	NaN	NaN	NaN	NaN	20.4159	0	0	0	0	0	0	0	1	6.2	1		hypothetical protein, conserved
LdBPK_302340.1	LdBPK_302340.1	1	NaN	NaN	25.5396	NaN	25.2087	NaN	25.4217	26.002	1	0	6	1	4	0	9	3	35.5	8		hypothetical protein, unknown function
LdBPK_302360.1	LdBPK_302360.1	1	NaN	NaN	NaN	22.4265	NaN	NaN	NaN	NaN	0	0	0	2	0	0	3	1	8.8	4		sphingosine phosphate lyase-like protein, putative
LdBPK_302480.1;LdBPK_302470.1;LdBPK_302530.1;LdBPK_302540.1	LdBPK_302480.1	4	NaN	NaN	25.9089	25.1874	24.4152	NaN	26.0267	24.6238	1	0	11	3	6	1	14	3	31.9	14		heat shock 70-related protein 1, mitochondrial precursor, putative;heat shock 70-related protein 1, mitochondrial precursor, putative;heat shock 70-related protein 1, mitochondrial precursor, putative;heat shock 70-related protein 1, mitochondrial precursor, putative
LdBPK_302570.1	LdBPK_302570.1	1	NaN	NaN	NaN	NaN	25.9139	24.7754	24.7613	25.8709	1	0	1	0	5	4	7	4	33	8		reticulon domain protein, 22 kDa potentially aggravating protein (paple22)
LdBPK_302930.1	LdBPK_302930.1	1	NaN	NaN	NaN	NaN	NaN	NaN	NaN	21.4128	0	0	0	0	0	0	0	2	7.3	2		mitogen-activated protein kinase 5, putative
LdBPK_302990.1;LdBPK_303000.1	LdBPK_302990.1;LdBPK_303000.1	2	24.1557	NaN	25.5303	23.3828	25.1003	NaN	25.79	25.4258	3	0	12	2	9	1	13	5	46.5	15		glyceraldehyde 3-phosphate dehydrogenase, glycosomal;glyceraldehyde 3-phosphate dehydrogenase, glycosomal
LdBPK_303010.1	LdBPK_303010.1	1	NaN	NaN	NaN	NaN	NaN	NaN	23.1978	NaN	0	0	0	0	1	0	2	1	20.3	6		hypothetical protein, conserved
LdBPK_303120.1	LdBPK_303120.1	1	NaN	NaN	NaN	NaN	NaN	NaN	20.8325	NaN	0	0	1	0	0	0	2	0	7	2		homoserine kinase, putative
LdBPK_303230.1	LdBPK_303230.1	1	NaN	NaN	NaN	NaN	25.5728	NaN	24.5859	25.4816	0	0	1	0	7	0	6	4	27.9	9		3-hydroxy-3-methylglutaryl-CoA reductase, putative
LdBPK_303290.1	LdBPK_303290.1	1	NaN	NaN	NaN	NaN	NaN	NaN	20.2856	NaN	0	0	1	0	0	0	2	0	4.5	3		glutamyl-tRNA synthetase, putative
LdBPK_303360.1	LdBPK_303360.1	1	NaN	NaN	24.4625	NaN	22.6604	NaN	23.1107	NaN	0	0	6	1	3	0	4	1	29.1	9		hypothetical protein, conserved
LdBPK_303440.1	LdBPK_303440.1	1	NaN	NaN	23.0081	NaN	NaN	NaN	23.526	23.9691	0	0	2	0	0	0	3	6	17.5	12		CAS/CSE/importin domain protein, putative
LdBPK_303480.1	LdBPK_303480.1	1	NaN	NaN	23.1339	NaN	NaN	NaN	23.7503	23.8854	0	0	2	1	0	0	5	2	12.4	8		hypothetical protein, conserved
LdBPK_303710.1;LdBPK_351890.1	LdBPK_303710.1;LdBPK_351890.1	2	27.9005	28.3555	29.3762	29.0004	27.5903	27.5191	28.2285	28.1437	7	6	10	8	10	9	9	8	41.2	9	+	ribosomal protein L15, putative;ribosomal protein L15, putative
LdBPK_303740.1	LdBPK_303740.1	1	NaN	NaN	22.268	NaN	NaN	NaN	23.431	NaN	0	0	3	1	1	0	6	5	25.1	12		hypothetical protein, conserved
LdBPK_310170.1	LdBPK_310170.1	1	NaN	NaN	NaN	NaN	NaN	NaN	NaN	20.9942	0	0	0	0	0	0	1	1	1.9	2		DNA-directed RNA polymerase II subunit 2, putative
LdBPK_310450.1	LdBPK_310450.1	1	NaN	NaN	26.1897	24.9608	29.9273	28.3128	28.9042	28.3626	0	0	10	4	47	19	35	19	63	37	+	cytoskeleton-associated protein CAP5.5, putative
LdBPK_310580.1	LdBPK_310580.1	1	NaN	NaN	NaN	NaN	NaN	NaN	NaN	19.6647	0	0	0	0	0	0	0	1	4	1		mevalonate kinase, putative
LdBPK_310890.1	LdBPK_310890.1	1	NaN	NaN	NaN	NaN	NaN	NaN	20.9459	NaN	0	0	0	0	1	0	2	0	3.1	2		ras-like small GTPases, putative
LdBPK_311070.1	LdBPK_311070.1	1	26.2319	25.4099	25.6199	25.4003	25.6255	25.3375	24.7389	25.1197	5	2	7	4	6	2	9	5	32.3	7		biotin/lipoate protein ligase-like protein
LdBPK_311150.1	LdBPK_311150.1	1	NaN	NaN	NaN	NaN	26.2597	23.4817	24.9298	26.1086	0	0	1	0	10	2	5	4	38.9	10		monoglyceride lipase, putative
LdBPK_311240.1	LdBPK_311240.1	1	NaN	NaN	25.4805	24.3896	26.4778	25.9565	27.279	26.451	0	0	8	3	12	5	18	10	25.5	19		vacuolar-type proton translocating pyrophosphatase 1, putative
LdBPK_311290.1	LdBPK_311290.1	1	NaN	NaN	NaN	NaN	24.8221	NaN	23.9499	NaN	0	0	0	0	6	1	3	0	7.5	9		p-glycoprotein e
LdBPK_311430.1	LdBPK_311430.1	1	NaN	NaN	NaN	NaN	NaN	NaN	21.4469	NaN	0	0	0	0	1	0	2	1	2.4	2	+	hypothetical protein, conserved
LdBPK_311530.1	LdBPK_311530.1	1	NaN	NaN	NaN	NaN	NaN	NaN	NaN	21.0495	0	0	0	0	0	0	0	1	1.3	1	+	hypothetical protein, conserved
LdBPK_311540.1	LdBPK_311540.1	1	NaN	NaN	NaN	NaN	21.6624	NaN	NaN	NaN	0	0	0	0	2	0	0	0	1.3	2	+	hypothetical protein, conserved
LdBPK_311850.1;LdBPK_311830.1	LdBPK_311850.1	2	NaN	NaN	NaN	NaN	NaN	NaN	22.4373	23.6415	0	0	0	0	0	0	3	2	17.9	4		amino acid permease;amino acid permease
LdBPK_311930.1	LdBPK_311930.1	1	NaN	NaN	NaN	25.2327	29.1125	28.0656	27.9338	28.7741	1	0	1	3	12	12	8	9	47.7	7		ubiquitin-fusion protein
LdBPK_312210.1	LdBPK_312210.1	1	NaN	NaN	23.2581	NaN	NaN	NaN	23.0256	NaN	0	0	5	0	0	0	5	1	37.7	10		prostaglandin f2-alpha synthase/D-arabinose dehydrogenase
LdBPK_312350.1	LdBPK_312350.1	1	NaN	NaN	NaN	NaN	27.3159	26.556	26.404	26.7146	0	0	0	0	11	5	10	6	48.4	8	+	ADP-ribosylation factor, putative
LdBPK_312400.1;LdBPK_312320.1	LdBPK_312400.1;LdBPK_312320.1	2	NaN	NaN	24.1557	NaN	NaN	NaN	24.2559	NaN	1	0	3	1	1	1	5	2	28.9	8		3,2-trans-enoyl-CoA isomerase, mitochondrial precursor, putative;3,2-trans-enoyl-CoA isomerase, mitochondrial precursor, putative
LdBPK_312410.1	LdBPK_312410.1	1	27.2628	26.6724	27.7246	NaN	27.0141	26.2241	26.4818	NaN	10	7	14	0	12	8	12	0	45.8	15		p-nitrophenylphosphatase, putative
LdBPK_312680.1	LdBPK_312680.1	1	NaN	NaN	NaN	NaN	NaN	NaN	20.6595	NaN	0	0	1	0	0	0	2	0	2.5	3		RNA polymerase ii largest subunit
LdBPK_312800.1	LdBPK_312800.1	1	NaN	NaN	NaN	NaN	NaN	NaN	NaN	20.8361	0	0	0	0	0	0	0	1	9.6	1		hypothetical protein, conserved
LdBPK_312830.1	LdBPK_312830.1	1	NaN	NaN	NaN	NaN	22.8412	NaN	NaN	NaN	0	0	0	0	2	0	1	0	7.9	3		hypothetical protein, conserved
LdBPK_312870.1	LdBPK_312870.1	1	NaN	NaN	NaN	NaN	NaN	NaN	NaN	21.5535	0	0	0	0	1	0	0	1	7.2	1		hypothetical protein, unknown function
LdBPK_312890.1	LdBPK_312890.1	1	NaN	NaN	NaN	NaN	30.1074	29.5917	29.2358	29.1324	0	0	0	0	11	9	9	10	73	9	+	ADP-ribosylation factor, putative
LdBPK_313080.1	LdBPK_313080.1	1	31.4745	30.6506	31.0017	30.164	31.0226	30.6051	29.7142	28.2429	85	45	109	49	120	43	83	28	69.5	129		acetyl-CoA carboxylase, putative
LdBPK_313240.1	LdBPK_313240.1	1	NaN	NaN	NaN	NaN	25.8313	NaN	24.5191	NaN	0	0	0	0	14	1	12	1	26.6	20		hypothetical protein, conserved
LdBPK_313260.1	LdBPK_313260.1	1	30.2356	29.8672	30.0045	26.454	29.7671	29.5566	28.9122	24.842	27	25	34	8	44	28	29	4	70.5	43		methylcrotonoyl-coa carboxylase biotinylated subunitprotein-like protein
LdBPK_313300.1	LdBPK_313300.1	1	NaN	NaN	NaN	NaN	NaN	NaN	NaN	21.8211	0	0	0	0	0	0	1	1	7.5	2		protein kinase, putative
LdBPK_320220.1	LdBPK_320220.1	1	25.6383	NaN	25.4733	24.9916	25.1075	NaN	23.6977	23.5463	3	1	9	3	4	0	6	3	27.9	11		hypothetical protein, conserved
LdBPK_320240.1	LdBPK_320240.1	1	NaN	NaN	NaN	NaN	NaN	NaN	21.6502	NaN	0	0	0	0	0	0	2	1	44	3		dynein light chain, flagellar outer arm, putative
LdBPK_320380.1	LdBPK_320380.1	1	NaN	NaN	NaN	NaN	NaN	NaN	NaN	20.1146	0	0	0	0	0	0	0	1	2	2		hypothetical protein, conserved
LdBPK_320410.1	LdBPK_320410.1	1	NaN	NaN	25.4724	NaN	24.7807	NaN	25.7818	24.9701	0	0	7	1	7	1	10	5	46.4	24		ATP-dependent RNA helicase, putative
LdBPK_320460.1	LdBPK_320460.1	1	25.1963	24.4441	25.6071	26.8547	25.7283	26.604	25.7835	25.5252	3	3	7	5	7	2	8	4	66.3	14		40S ribosomal protein S2
LdBPK_320480.1	LdBPK_320480.1	1	NaN	NaN	NaN	NaN	NaN	NaN	NaN	23.8374	0	0	0	0	1	0	0	1	0.9	1	+	hypothetical protein, conserved
LdBPK_320550.1	LdBPK_320550.1	1	NaN	NaN	22.4897	NaN	NaN	NaN	22.4843	NaN	0	0	3	0	0	0	3	0	28	3		profilin, putative
LdBPK_320790.1	LdBPK_320790.1	1	NaN	NaN	24.9204	25.0504	23.3142	NaN	24.9338	24.7628	0	0	3	2	3	0	3	3	50.6	11		RNA binding protein, putative
LdBPK_320890.1	LdBPK_320890.1	1	NaN	NaN	NaN	NaN	NaN	NaN	NaN	21.9043	0	0	1	0	0	0	1	1	7.2	3		hypothetical protein, conserved
LdBPK_321060.1	LdBPK_321060.1	1	NaN	NaN	NaN	NaN	NaN	NaN	NaN	24.1023	0	0	1	0	1	0	1	3	32.2	13		chaperonin containing t-complex protein, putative
LdBPK_321660.1	LdBPK_321660.1	1	NaN	NaN	22.6221	NaN	NaN	NaN	22.5809	NaN	0	0	3	0	0	0	4	2	16.4	6		phosphomannose isomerase
LdBPK_321900.1	LdBPK_321900.1	1	NaN	NaN	NaN	NaN	27.4772	24.9456	26.0565	21.7451	0	0	0	0	17	5	12	3	36	18	+	protein kinase, putative
LdBPK_321910.1;LdBPK_321920.1	LdBPK_321910.1;LdBPK_321920.1	2	24.8539	NaN	24.5432	25.8618	NaN	NaN	NaN	25.8546	2	0	3	3	0	0	2	3	50.8	6		iron superoxide dismutase, putative;iron superoxide dismutase, putative
LdBPK_322280.1	LdBPK_322280.1	1	NaN	NaN	23.479	NaN	22.3957	NaN	24.3951	26.1884	0	0	2	1	3	0	6	6	27.9	21		hypothetical protein, conserved
LdBPK_322340.1	LdBPK_322340.1	1	NaN	NaN	NaN	NaN	21.0636	NaN	NaN	NaN	0	0	0	0	2	0	0	0	3.6	2	+	hypothetical protein, unknown function
LdBPK_322460.1	LdBPK_322460.1	1	NaN	NaN	NaN	NaN	22.7335	NaN	NaN	NaN	0	0	0	0	2	0	1	0	2.4	2		hypothetical protein, conserved
LdBPK_322470.1	LdBPK_322470.1	1	NaN	NaN	NaN	NaN	19.5452	NaN	NaN	NaN	0	0	0	0	1	0	0	0	3.9	2		C-14 sterol reductase, putative
LdBPK_322780.1	LdBPK_322780.1	1	NaN	NaN	24.1189	NaN	23.5065	NaN	24.3977	NaN	0	0	4	0	3	0	5	3	23.8	7		cystathionine beta-lyase, putative
LdBPK_322820.1	LdBPK_322820.1	1	NaN	NaN	NaN	NaN	NaN	NaN	NaN	21.0243	0	0	0	0	0	0	0	1	5.5	2		hypothetical protein, conserved
LdBPK_322830.1;LdBPK_322850.1	LdBPK_322830.1;LdBPK_322850.1	2	31.3264	31.2642	30.9158	29.8333	30.9086	30.2601	29.9588	28.6729	8	16	11	12	9	15	15	13	67.2	15		ribosomal protein L27, putative;ribosomal protein L27, putative
LdBPK_323110.1	LdBPK_323110.1	1	23.7708	NaN	22.7987	NaN	23.0175	NaN	22.9361	22.999	3	0	4	1	3	0	5	2	58.3	7		nucleoside diphosphate kinase b
LdBPK_323200.1	LdBPK_323200.1	1	NaN	NaN	24.7049	NaN	23.8815	NaN	24.5891	24.9155	0	0	8	0	4	0	7	2	16.1	12		hypothetical protein, conserved
LdBPK_323280.1	LdBPK_323280.1	1	NaN	NaN	NaN	NaN	NaN	NaN	NaN	20.8085	0	0	0	0	0	0	1	1	1.7	1	+	ATP-binding cassette protein subfamily B, member 3, putative
LdBPK_323320.1;LdBPK_342730.1	LdBPK_323320.1;LdBPK_342730.1	2	25.4501	NaN	NaN	25.5713	25.6208	NaN	26.3751	NaN	2	0	0	3	2	0	3	1	44.3	3		ribosomal protein L3, putative;ribosomal protein L3, putative
LdBPK_323510.1	LdBPK_323510.1	1	NaN	NaN	24.6743	23.1056	24.3253	NaN	25.4166	23.9855	1	0	5	3	4	0	11	3	48.5	16		dihydrolipoamide dehydrogenase, putative
LdBPK_323920.1	LdBPK_323920.1	1	NaN	NaN	24.1558	NaN	23.5419	NaN	24.7419	NaN	0	1	2	0	2	0	2	0	18.9	2		kinetoplast-associated protein p18-2, putative
LdBPK_323930.1	LdBPK_323930.1	1	NaN	NaN	NaN	21.1618	NaN	NaN	NaN	NaN	0	0	1	1	0	0	0	0	14	3		kinetoplast DNA-associated protein, putative
LdBPK_323990.1	LdBPK_323990.1	1	NaN	NaN	NaN	NaN	NaN	NaN	NaN	23.3605	0	0	0	0	1	0	1	3	12.8	2		hypothetical protein, conserved
LdBPK_330240.1	LdBPK_330240.1	1	NaN	NaN	NaN	NaN	25.4871	25.131	24.6258	NaN	0	0	0	0	8	4	7	1	30.2	14		hypothetical protein, conserved
LdBPK_330260.1	LdBPK_330260.1	1	NaN	NaN	23.1789	NaN	22.4903	NaN	23.6694	24.2031	0	0	3	1	3	1	5	5	26.7	8		thiol-dependent reductase 1
LdBPK_330360.1;LdBPK_330370.1;LdBPK_330350.1	LdBPK_330360.1;LdBPK_330370.1;LdBPK_330350.1	3	26.6638	NaN	27.8942	25.6573	27.6738	27.1587	28.2611	26.6726	9	1	23	3	17	10	27	15	52.6	36		heat shock protein 83-1;heat shock protein 83-1;heat shock protein 83-1
LdBPK_330410.1	LdBPK_330410.1	1	NaN	NaN	NaN	NaN	22.3637	NaN	21.3475	NaN	0	0	0	0	3	0	2	0	19.5	6		serine peptidase, putative
LdBPK_330590.1	LdBPK_330590.1	1	NaN	NaN	NaN	NaN	22.2481	NaN	NaN	NaN	0	0	0	0	3	1	1	0	9	1	+	hypothetical protein, conserved
LdBPK_330730.1	LdBPK_330730.1	1	NaN	NaN	NaN	NaN	25.4516	NaN	26.1531	25.0794	1	0	1	0	5	1	5	5	17.7	9		sterol C-24 reductase, putative
LdBPK_330770.1	LdBPK_330770.1	1	22.0586	NaN	23.6921	NaN	23.0982	NaN	24.1677	NaN	2	0	5	1	4	0	5	1	47.1	4		60S ribosomal protein L6, putative
LdBPK_330870.1	LdBPK_330870.1	1	NaN	NaN	23.9193	NaN	24.8293	23.595	24.7314	25.0884	0	0	4	1	7	3	10	9	29.9	18		2,4-dienoyl-coa reductase fadh1, putative
LdBPK_330940.1	LdBPK_330940.1	1	NaN	NaN	NaN	NaN	22.9362	NaN	NaN	NaN	0	0	0	0	2	0	1	0	16.9	8		dnaj chaperone-like protein
LdBPK_330960.1	LdBPK_330960.1	1	NaN	NaN	25.5735	25.6777	25.1613	23.5387	25.5941	26.7492	1	0	7	3	6	2	8	6	39.2	13		40S ribosomal protein S3, putative
LdBPK_331060.1	LdBPK_331060.1	1	NaN	NaN	NaN	NaN	20.0869	NaN	NaN	NaN	0	0	0	0	1	0	1	0	3.7	3		calcium-transporting ATPase, putative
LdBPK_331090.1	LdBPK_331090.1	1	NaN	NaN	NaN	NaN	NaN	24.712	NaN	NaN	0	0	0	0	1	3	1	0	15.8	2	+	hypothetical protein, conserved
LdBPK_331410.1	LdBPK_331410.1	1	NaN	NaN	NaN	NaN	NaN	NaN	23.5915	24.0246	0	0	1	1	1	0	5	3	18.8	6		cysteine conjugate beta-lyase, aminotransferase- like protein
LdBPK_331470.1	LdBPK_331470.1	1	NaN	NaN	NaN	NaN	NaN	NaN	NaN	22.6959	0	0	2	0	0	0	2	2	15.2	6		mitogen activated protein kinase, putative
LdBPK_331660.1	LdBPK_331660.1	1	NaN	NaN	NaN	NaN	NaN	NaN	NaN	22.412	0	0	0	0	0	0	0	1	8	1		ribulose-5-phosphate 3-epimerase, putative
LdBPK_331690.1	LdBPK_331690.1	1	NaN	NaN	NaN	NaN	NaN	NaN	23.5509	NaN	0	0	0	0	1	0	2	1	29.8	7		hypothetical protein, conserved
LdBPK_331710.1	LdBPK_331710.1	1	NaN	NaN	NaN	NaN	NaN	NaN	19.818	NaN	0	0	0	0	0	0	2	0	7.6	2		peptidase M20/M25/M40, putative
LdBPK_331730.1	LdBPK_331730.1	1	NaN	NaN	NaN	NaN	NaN	NaN	22.5111	NaN	0	0	1	0	1	0	2	1	6.2	2		cyclophilin, putative
LdBPK_331970.1	LdBPK_331970.1	1	NaN	NaN	NaN	NaN	NaN	NaN	NaN	18.944	0	0	0	0	0	0	0	1	4.8	3		nucleolar GTP-binding protein, putative
LdBPK_332040.1	LdBPK_332040.1	1	NaN	NaN	20.8342	NaN	NaN	NaN	20.9708	NaN	0	0	2	0	0	0	2	1	12.6	3		phosphoribosylpyrophosphate synthetase, putative
LdBPK_332070.1	LdBPK_332070.1	1	NaN	24.4522	26.3367	NaN	24.1893	NaN	25.0561	NaN	2	2	4	1	4	0	4	3	28.9	3		60S ribosomal protein L37
LdBPK_332220.1	LdBPK_332220.1	1	NaN	NaN	NaN	NaN	NaN	NaN	22.388	NaN	0	0	0	0	1	0	4	0	8.4	4		glycerolphosphate mutase, putative
LdBPK_332230.1	LdBPK_332230.1	1	NaN	NaN	NaN	NaN	23.9034	NaN	22.9291	NaN	0	0	0	0	5	0	4	3	20.8	7		phosphoglycerate mutase, putative
LdBPK_332400.1	LdBPK_332400.1	1	NaN	NaN	NaN	NaN	25.192	NaN	23.412	NaN	0	0	0	0	3	1	3	2	42.2	10		hypothetical protein, conserved
LdBPK_332470.1	LdBPK_332470.1	1	NaN	NaN	23.464	NaN	24.0618	22.816	23.9697	23.6932	0	0	2	1	3	2	7	5	26.6	11		succinyl-coA:3-ketoacid-coenzyme A transferase, mitochondrial precursor, putative
LdBPK_332510.1	LdBPK_332510.1	1	NaN	NaN	NaN	NaN	23.9989	NaN	24.6291	23.4259	0	0	0	0	3	1	2	2	17.2	6	+	Golgi reassembly stacking protein (GRASP homologue), putative
LdBPK_332520.1	LdBPK_332520.1	1	NaN	NaN	26.057	24.2781	26.1899	23.1713	26.3764	26.3076	0	0	16	4	14	3	24	12	53.5	29	+	heat shock protein, putative
LdBPK_332570.1	LdBPK_332570.1	1	NaN	NaN	23.9795	NaN	23.6177	NaN	24.3792	22.6307	1	0	4	1	4	0	8	2	17.4	8		hypothetical protein, conserved
LdBPK_332590.1	LdBPK_332590.1	1	NaN	NaN	NaN	NaN	NaN	NaN	21.0106	NaN	0	0	1	0	0	0	3	0	3.1	3		hypothetical protein, conserved
LdBPK_332670.1	LdBPK_332670.1	1	NaN	NaN	22.1631	NaN	NaN	NaN	NaN	NaN	0	0	2	0	0	0	1	0	50.1	20		carboxypeptidase, putative
LdBPK_332680.1	LdBPK_332680.1	1	NaN	NaN	NaN	NaN	NaN	NaN	22.7919	NaN	0	0	1	0	0	0	2	2	10.4	4		isocitrate dehydrogenase, putative
LdBPK_332700.1	LdBPK_332700.1	1	NaN	NaN	24.3257	23.7235	23.2113	NaN	25.0468	24.3452	1	0	5	2	4	1	12	5	34.9	12	+	aminopeptidase, putative
LdBPK_332750.1	LdBPK_332750.1	1	NaN	NaN	NaN	NaN	NaN	NaN	18.9671	NaN	0	0	0	0	0	0	1	0	8.5	3		mitochondrial processing peptidase alpha subunit, putative
LdBPK_332860.1	LdBPK_332860.1	1	NaN	NaN	NaN	NaN	NaN	NaN	20.4329	NaN	0	0	0	0	1	0	1	1	7.2	2		beta-ketoacyl synthase family protein, putative
LdBPK_332880.1	LdBPK_332880.1	1	NaN	NaN	NaN	NaN	NaN	NaN	NaN	23.0249	0	0	0	0	0	0	1	2	8.6	6		translation initiation factor IF-2, putative
LdBPK_332970.1	LdBPK_332970.1	1	NaN	NaN	NaN	NaN	21.1855	NaN	NaN	NaN	0	0	0	0	1	0	0	0	8.4	2		D-alanyl-glycyl endopeptidase-like protein
LdBPK_333000.1;LdBPK_252500.1	LdBPK_333000.1	2	NaN	NaN	NaN	NaN	25.3237	25.1738	24.7177	25.4155	0	0	0	0	3	3	7	3	22.3	8		glutathionylspermidine synthase, putative;D-alanyl-glycyl endopeptidase-like protein
LdBPK_333010.1	LdBPK_333010.1	1	NaN	NaN	NaN	NaN	22.8171	NaN	NaN	NaN	0	0	0	0	3	0	1	1	10.3	5		hypothetical protein, conserved
LdBPK_333300.1	LdBPK_333300.1	1	NaN	NaN	NaN	25.4869	24.3849	24.355	24.5094	25.4139	1	1	0	3	3	2	3	4	35.8	6		40S ribosomal protein S13, putative
LdBPK_340010.1	LdBPK_340010.1	1	23.625	NaN	24.5615	24.9009	26.1471	24.9796	25.9121	26.8743	2	0	5	3	6	5	8	5	37.3	10		hypothetical protein, conserved
LdBPK_340030.1	LdBPK_340030.1	1	NaN	NaN	NaN	NaN	25.3137	25.9625	25.5358	24.9665	0	0	0	0	9	3	8	2	35.9	10	+	protein kinase, putative
LdBPK_340060.1	LdBPK_340060.1	1	NaN	NaN	NaN	NaN	NaN	NaN	19.3497	NaN	0	0	0	0	1	0	1	0	1.2	1		hypothetical protein, conserved
LdBPK_340070.1	LdBPK_340070.1	1	NaN	NaN	26.8164	25.5394	24.9993	24.3546	26.8156	26.4055	1	0	10	4	5	2	11	7	48.2	14		ascorbate-dependent peroxidase, putative
LdBPK_340080.1	LdBPK_340080.1	1	NaN	NaN	23.6421	NaN	23.3324	NaN	23.62	NaN	0	0	5	1	3	0	7	1	25.8	11		glucose-6-phosphate 1-dehydrogenase, putative
LdBPK_340120.1	LdBPK_340120.1	1	NaN	NaN	NaN	NaN	21.8313	NaN	23.2147	23.8938	0	0	2	0	2	0	2	4	34.9	6		adenylate kinase, putative
LdBPK_340150.1	LdBPK_340150.1	1	23.9746	NaN	25.6348	NaN	25.5623	23.8179	26.0373	25.7413	2	0	8	1	8	2	8	5	46.4	10		malate dehydrogenase
LdBPK_340170.1	LdBPK_340170.1	1	NaN	NaN	NaN	NaN	NaN	NaN	22.7373	NaN	1	0	1	1	1	0	2	1	40.3	2		mitochondrial malate dehydrogenase
LdBPK_340370.1	LdBPK_340370.1	1	NaN	NaN	NaN	NaN	NaN	NaN	21.949	NaN	0	0	1	0	0	0	2	0	13.8	4		eukaryotic translation initiation factor 5, putative
LdBPK_340510.1	LdBPK_340510.1	1	NaN	NaN	21.641	NaN	NaN	NaN	21.9416	NaN	0	0	2	0	0	0	3	1	9.2	6		importin beta-1 subunit, putative
LdBPK_340630.1	LdBPK_340630.1	1	NaN	NaN	NaN	NaN	NaN	NaN	NaN	19.3499	0	0	0	0	0	0	0	1	3.5	1		enoyl-[acyl-carrier-protein] reductase, putative
LdBPK_340670.1	LdBPK_340670.1	1	NaN	NaN	NaN	NaN	NaN	NaN	19.324	NaN	0	0	0	0	0	0	1	0	9.7	2		proteasome regulatory non-ATP-ase subunit 11, putative
LdBPK_340690.1	LdBPK_340690.1	1	NaN	NaN	NaN	NaN	NaN	NaN	NaN	23.9246	0	0	0	0	1	1	1	4	2.8	5	+	ATP-binding cassette protein subfamily C, member 8, putative
LdBPK_340910.1	LdBPK_340910.1	1	NaN	NaN	NaN	27.5835	24.0728	NaN	NaN	26.4236	1	1	1	3	2	1	1	4	33.7	4		60S ribosomal protein L13a, putative
LdBPK_340960.1	LdBPK_340960.1	1	NaN	NaN	NaN	NaN	NaN	NaN	23.5087	NaN	0	0	0	1	0	0	2	1	20.4	2		hypothetical protein, conserved
LdBPK_340980.1	LdBPK_340980.1	1	NaN	NaN	NaN	NaN	22.4368	NaN	NaN	NaN	0	0	0	0	2	1	1	0	29.9	3	+	hypothetical protein, conserved
LdBPK_341020.1	LdBPK_341020.1	1	NaN	NaN	NaN	NaN	24.6224	NaN	23.4804	NaN	0	0	0	0	2	1	2	1	13.5	2		amastin-like surface protein, putative
LdBPK_341170.1	LdBPK_341170.1	1	NaN	NaN	NaN	NaN	NaN	NaN	NaN	22.2202	0	0	0	0	0	0	0	1	3.1	4		dihydroxyacetonephosphate acyltransferase
LdBPK_341530.1	LdBPK_341530.1	1	NaN	NaN	NaN	NaN	NaN	NaN	NaN	19.8245	0	0	0	0	0	0	1	1	4	2		tyrosine phosphatase isoform, putative
LdBPK_341620.1;LdBPK_341630.1	LdBPK_341620.1;LdBPK_341630.1	2	NaN	NaN	NaN	NaN	NaN	NaN	22.2872	NaN	0	0	1	0	0	0	2	0	30.3	4		hypothetical protein, conserved;hypothetical protein, conserved
LdBPK_341690.1	LdBPK_341690.1	1	NaN	NaN	NaN	NaN	NaN	NaN	21.5198	NaN	0	0	0	0	1	0	1	0	13.8	2		amastin-like surface protein, putative
LdBPK_341730.1	LdBPK_341730.1	1	NaN	NaN	NaN	NaN	25.4465	25.4004	24.9207	24.9832	0	0	0	0	5	3	3	3	10.7	2		amastin-like surface protein, putative
LdBPK_341770.1	LdBPK_341770.1	1	NaN	NaN	NaN	NaN	24.9041	NaN	22.4438	NaN	0	0	0	0	7	0	2	1	15.3	8		hypothetical protein, conserved
LdBPK_341890.1	LdBPK_341890.1	1	NaN	NaN	24.1136	24.0669	25.1231	24.8969	24.7721	25.3485	1	0	2	2	3	2	3	2	26.3	3		hypothetical protein, conserved
LdBPK_342240.1	LdBPK_342240.1	1	NaN	NaN	NaN	NaN	23.8965	NaN	23.3803	NaN	0	0	1	0	3	1	3	1	41	7		ribosomal protein l35a, putative
LdBPK_342340.1	LdBPK_342340.1	1	NaN	NaN	NaN	NaN	NaN	NaN	20.8111	NaN	0	0	0	0	0	0	1	0	0.7	1		hypothetical protein, conserved
LdBPK_342410.1	LdBPK_342410.1	1	NaN	NaN	25.6222	26.2527	25.042	25.7393	25.5956	25.6984	1	1	8	3	8	3	6	5	46.3	9		hypothetical protein, conserved
LdBPK_342620.1	LdBPK_342620.1	1	NaN	NaN	24.4393	25.363	24.3209	NaN	24.3618	25.6738	0	0	4	2	4	0	5	2	48	7		40S ribosomal protein S19 protein, putative
LdBPK_342670.1	LdBPK_342670.1	1	NaN	NaN	NaN	NaN	NaN	NaN	19.5374	NaN	0	0	0	0	1	0	1	0	1.2	1		zinc carboxypeptidase, putative
LdBPK_342680.1	LdBPK_342680.1	1	NaN	NaN	22.8802	NaN	22.1364	NaN	23.4363	NaN	1	0	5	0	4	0	7	0	15.6	10		regulatory subunit of protein kinase a-like protein
LdBPK_342850.1	LdBPK_342850.1	1	NaN	NaN	NaN	NaN	20.7459	NaN	NaN	NaN	0	0	0	0	1	0	0	0	1.5	1		protein kinase, putative
LdBPK_343000.1	LdBPK_343000.1	1	NaN	NaN	NaN	NaN	NaN	NaN	23.9344	NaN	0	0	0	0	3	0	9	2	11.3	12		aminophospholipid translocase, putative
LdBPK_343200.1	LdBPK_343200.1	1	NaN	NaN	NaN	NaN	NaN	NaN	21.5312	NaN	0	0	0	0	0	0	2	0	4.5	2		hypothetical protein, conserved
LdBPK_343350.1	LdBPK_343350.1	1	NaN	NaN	NaN	NaN	NaN	NaN	21.7558	NaN	0	0	0	0	2	0	3	1	8.8	7		hypothetical protein, conserved
LdBPK_343440.1	LdBPK_343440.1	1	23.2499	NaN	23.7059	NaN	24.0882	NaN	23.4941	23.348	2	0	5	1	5	1	3	3	42.8	7		60S ribosomal protein L21, putative
LdBPK_343460.1	LdBPK_343460.1	1	NaN	NaN	23.3717	NaN	22.1223	NaN	23.6824	NaN	0	0	4	1	3	0	4	3	18.4	9		vacuolar ATP synthase catalytic subunit A, putative
LdBPK_344160.1	LdBPK_344160.1	1	NaN	NaN	NaN	NaN	NaN	NaN	20.0969	NaN	0	0	0	0	0	0	1	1	1.1	2		phosphatidylinositol 3-kinase (tor2)-like protein
LdBPK_344180.1	LdBPK_344180.1	1	NaN	NaN	NaN	NaN	NaN	NaN	23.0471	NaN	0	0	0	0	0	0	3	1	17	5		cell differentiation protein-like protein
LdBPK_350050.1	LdBPK_350050.1	1	NaN	NaN	NaN	NaN	NaN	NaN	22.8811	NaN	0	0	1	0	0	0	3	0	11.5	3		2-oxoisovalerate dehydrogenase beta subunit, mitochondrial precursor, putative
LdBPK_350100.1	LdBPK_350100.1	1	NaN	NaN	NaN	NaN	NaN	NaN	NaN	22.9215	0	0	0	0	0	0	0	2	7.4	1		hypothetical protein, conserved
LdBPK_350120.1	LdBPK_350120.1	1	NaN	NaN	NaN	NaN	22.1895	NaN	NaN	NaN	0	0	0	0	2	0	0	0	5.4	2		hypothetical protein, conserved
LdBPK_350240.1	LdBPK_350240.1	1	NaN	NaN	NaN	NaN	NaN	NaN	NaN	23.9383	0	0	0	0	0	0	0	3	53.8	5		60S ribosomal protein L30
LdBPK_350330.1	LdBPK_350330.1	1	NaN	NaN	NaN	NaN	20.0022	NaN	NaN	NaN	0	0	0	0	1	0	1	0	7.1	2		short chain dehydrogenase, putative
LdBPK_350370.1	LdBPK_350370.1	1	NaN	NaN	23.8661	NaN	23.5621	NaN	23.981	24.9653	1	0	6	1	4	0	8	6	43.2	13		ATP-dependent DEAD-box RNA helicase, putative
LdBPK_350400.1;LdBPK_350410.1	LdBPK_350400.1;LdBPK_350410.1	2	24.854	25.2022	25.9333	25.4628	26.4024	26.0528	26.2149	27.0551	3	4	8	2	7	4	9	4	54.9	16		40S ribosomal protein S3A, putative;40S ribosomal protein S3A, putative
LdBPK_350600.1	LdBPK_350600.1	1	24.6639	NaN	24.2436	24.5592	24.3304	NaN	24.7498	25.4657	3	0	5	2	4	1	6	6	54.7	9		60S ribosomal protein L18a, putative
LdBPK_350720.1	LdBPK_350720.1	1	NaN	NaN	NaN	NaN	NaN	NaN	21.6668	NaN	0	0	0	0	1	0	2	0	3.4	2		hypothetical protein, conserved
LdBPK_350850.1	LdBPK_350850.1	1	NaN	NaN	NaN	NaN	NaN	NaN	20.8091	NaN	0	0	0	0	1	0	1	1	5.8	3	+	NADH-dependent fumarate reductase-like protein
LdBPK_351030.1	LdBPK_351030.1	1	NaN	NaN	23.3265	NaN	23.0618	NaN	23.3255	23.4255	0	0	4	0	4	0	5	2	28	9		casein kinase, putative
LdBPK_351070.1	LdBPK_351070.1	1	NaN	NaN	NaN	NaN	NaN	NaN	NaN	21.7555	0	0	0	1	1	0	1	2	7.8	3		protein kinase, putative
LdBPK_351190.1	LdBPK_351190.1	1	NaN	NaN	NaN	NaN	NaN	NaN	NaN	22.7477	0	0	0	0	0	0	0	3	22.1	21		NADH-dependent fumarate reductase, putative
LdBPK_351240.1	LdBPK_351240.1	1	NaN	NaN	NaN	NaN	NaN	NaN	21.8805	NaN	0	0	0	0	4	0	2	1	28.7	7		short chain dehydrogenase, putative
LdBPK_351310.1	LdBPK_351310.1	1	NaN	NaN	NaN	NaN	NaN	NaN	22.9965	NaN	0	0	1	0	0	0	3	0	39.9	3		ubiquitin-conjugating enzyme e2, putative
LdBPK_351320.1	LdBPK_351320.1	1	NaN	NaN	23.6921	NaN	24.4762	NaN	23.2991	NaN	1	1	2	1	2	1	2	1	55	2		histone H4
LdBPK_351390.1	LdBPK_351390.1	1	NaN	NaN	24.6448	NaN	NaN	NaN	24.9264	25.8148	0	0	6	1	3	1	8	4	41.8	18		mitochondrial processing peptidase, beta subunit, putative
LdBPK_351420.1	LdBPK_351420.1	1	NaN	NaN	23.0316	NaN	NaN	NaN	23.6167	NaN	0	0	3	0	1	0	5	0	26.8	19		threonyl-tRNA synthetase, putative
LdBPK_351490.1	LdBPK_351490.1	1	NaN	NaN	NaN	NaN	NaN	NaN	NaN	23.3705	0	0	0	0	0	0	0	2	11.9	3		arginase
LdBPK_351540.1	LdBPK_351540.1	1	NaN	NaN	21.4237	NaN	NaN	NaN	NaN	NaN	0	0	1	0	0	0	1	0	6.7	2		rieske iron-sulfur protein precursor, putative
LdBPK_351870.1	LdBPK_351870.1	1	NaN	NaN	24.6724	NaN	24.7215	NaN	24.752	26.0248	1	0	3	0	3	0	4	3	41.3	10		60S ribosomal protein L5, putative
LdBPK_352190.1	LdBPK_352190.1	1	NaN	NaN	22.9357	NaN	24.2986	23.4896	23.7216	24.3134	0	0	2	1	4	3	7	4	30.2	10		hypothetical protein, conserved
LdBPK_352230.1	LdBPK_352230.1	1	NaN	NaN	NaN	NaN	NaN	NaN	22.0437	NaN	0	0	1	1	0	1	2	1	26.2	2		60S ribosomal protein L12, putative
LdBPK_352240.1	LdBPK_352240.1	1	22.5556	NaN	23.0929	NaN	22.8755	NaN	22.6383	NaN	2	0	3	1	4	1	4	0	20.1	6		RNA-binding protein, putative
LdBPK_352250.1;LdBPK_352260.1;LdBPK_352270.1	LdBPK_352250.1;LdBPK_352260.1;LdBPK_352270.1	3	NaN	NaN	NaN	NaN	NaN	NaN	18.6729	NaN	0	0	0	0	0	0	1	0	9.8	1		kinetoplastid membrane protein-11;kinetoplastid membrane protein-11;kinetoplastid membrane protein-11
LdBPK_352380.1	LdBPK_352380.1	1	NaN	NaN	NaN	NaN	NaN	NaN	22.0485	NaN	0	0	1	0	0	0	5	0	10.9	7		hypothetical protein, conserved
LdBPK_352400.1	LdBPK_352400.1	1	NaN	NaN	22.6418	NaN	NaN	NaN	22.9381	NaN	0	0	4	0	0	0	4	1	16.3	7		aminopeptidase P, putative
LdBPK_352490.1	LdBPK_352490.1	1	NaN	NaN	NaN	NaN	25.3575	NaN	23.8617	25.2153	0	0	1	0	4	1	7	4	48.2	10		hypothetical protein, conserved
LdBPK_352760.1	LdBPK_352760.1	1	NaN	NaN	NaN	NaN	NaN	NaN	NaN	22.6174	0	0	0	0	3	0	1	2	31.1	8		QA-SNARE protein putative
LdBPK_352780.1	LdBPK_352780.1	1	NaN	NaN	NaN	NaN	NaN	NaN	23.2211	NaN	0	0	1	1	1	0	3	2	7.8	3		acyl-CoA dehydrogenase, putative
LdBPK_352790.1	LdBPK_352790.1	1	NaN	NaN	23.2945	NaN	NaN	NaN	23.2018	23.9324	0	0	4	1	0	0	5	3	16.4	6		galactokinase-like protein
LdBPK_353010.1	LdBPK_353010.1	1	NaN	NaN	NaN	NaN	24.1397	NaN	NaN	24.3861	0	0	0	0	5	0	2	4	17	8	+	hypothetical protein, conserved
LdBPK_353110.1	LdBPK_353110.1	1	NaN	NaN	23.2396	NaN	NaN	NaN	23.7392	22.9568	0	0	4	1	0	0	10	2	10.7	11		ubiquitin-activating enzyme e1, putative
LdBPK_353120.1	LdBPK_353120.1	1	NaN	NaN	NaN	NaN	NaN	NaN	NaN	21.155	0	0	0	0	0	0	1	1	3	2		hypothetical protein, conserved
LdBPK_353280.1	LdBPK_353280.1	1	NaN	NaN	24.1532	NaN	NaN	NaN	24.1677	24.251	1	0	3	1	1	0	4	4	39.4	11		cystathione gamma lyase, putative
LdBPK_353330.1;LdBPK_353340.1	LdBPK_353330.1;LdBPK_353340.1	2	24.4963	24.652	24.4618	25.371	23.847	NaN	24.4135	NaN	2	2	6	8	2	1	3	2	36.1	6		60S ribosomal subunit protein L31, putative;60S ribosomal subunit protein L31, putative
LdBPK_353390.1	LdBPK_353390.1	1	NaN	NaN	25.4242	24.1565	23.4386	NaN	24.8443	25.5041	0	0	4	2	3	0	8	7	36.3	12		6-phosphogluconate dehydrogenase, decarboxylating, putative
LdBPK_353550.1	LdBPK_353550.1	1	NaN	NaN	NaN	NaN	NaN	NaN	21.4454	NaN	0	0	0	0	1	0	2	0	13.1	2		hypothetical protein, conserved
LdBPK_353740.1	LdBPK_353740.1	1	NaN	NaN	NaN	NaN	22.8206	NaN	22.6037	NaN	0	0	1	1	3	1	3	1	17.4	4		hypothetical protein, conserved
LdBPK_353750.1	LdBPK_353750.1	1	NaN	NaN	26.2075	NaN	25.5019	NaN	27.3295	27.1741	1	0	5	1	7	0	7	9	63.1	14		Gim5A protein, putative
LdBPK_353810.1	LdBPK_353810.1	1	NaN	NaN	25.0842	24.8747	NaN	NaN	25.258	25.6825	1	1	3	4	1	1	3	5	50.3	7		60S ribosomal protein L27A/L29, putative
LdBPK_353820.1	LdBPK_353820.1	1	NaN	NaN	NaN	NaN	23.6012	NaN	NaN	NaN	0	0	0	0	4	0	2	2	11.2	6		hypothetical protein, conserved
LdBPK_353840.1	LdBPK_353840.1	1	NaN	NaN	24.6011	24.4529	24.654	23.7189	24.9661	26.0461	1	0	3	2	3	2	7	2	71.2	9	+	60S ribosomal protein L23, putative
LdBPK_353900.1	LdBPK_353900.1	1	NaN	NaN	NaN	NaN	NaN	NaN	24.2416	NaN	0	0	1	0	0	0	3	0	30.9	14		T-complex protein 1, eta subunit, putative
LdBPK_354490.1	LdBPK_354490.1	1	NaN	NaN	NaN	NaN	NaN	NaN	22.9931	NaN	0	0	1	0	1	0	2	1	17.6	3		mitochondrial phosphate transporter, putative
LdBPK_354830.1	LdBPK_354830.1	1	NaN	NaN	NaN	NaN	NaN	NaN	23.2838	NaN	0	0	3	0	0	0	3	2	31.6	8		peptidyl-prolyl cis-trans isomerase (cyclophilin- 40), putative
LdBPK_354850.1	LdBPK_354850.1	1	NaN	NaN	NaN	NaN	24.481	NaN	23.8537	NaN	0	0	0	0	2	1	3	1	12.3	3		hypothetical protein, conserved
LdBPK_354870.1	LdBPK_354870.1	1	NaN	NaN	NaN	NaN	NaN	NaN	NaN	24.0207	0	0	0	0	0	0	1	1	9	2		hypothetical protein, conserved
LdBPK_354880.1	LdBPK_354880.1	1	NaN	NaN	NaN	NaN	NaN	NaN	19.6907	NaN	0	0	0	0	1	0	1	0	6.6	2		hypothetical protein, conserved
LdBPK_354900.1	LdBPK_354900.1	1	NaN	NaN	NaN	NaN	23.4806	NaN	20.968	NaN	0	0	0	0	2	0	3	0	14.1	3		hypothetical protein, conserved
LdBPK_354910.1	LdBPK_354910.1	1	NaN	NaN	NaN	NaN	NaN	NaN	22.2271	NaN	0	0	2	0	0	0	3	0	22	4		proteasome alpha 1 subunit, putative
LdBPK_360010.1	LdBPK_360010.1	1	NaN	NaN	NaN	NaN	21.0339	NaN	NaN	NaN	0	0	0	0	1	0	0	0	35.4	1		phosphoglycan beta 1,3 galactosyltransferase 4
LdBPK_360030.1	LdBPK_360030.1	1	NaN	NaN	NaN	NaN	26.8491	NaN	23.7905	NaN	0	0	0	0	8	0	4	1	56.6	8	+	hypothetical protein, conserved
LdBPK_360080.1	LdBPK_360080.1	1	NaN	NaN	22.4432	NaN	NaN	NaN	NaN	NaN	0	0	2	0	0	0	3	0	27.5	7		stress-inducible protein STI1 homolog
LdBPK_360090.1	LdBPK_360090.1	1	NaN	NaN	21.6694	NaN	NaN	NaN	21.9971	NaN	0	0	2	0	0	0	3	3	23	6		leucine carboxyl methyltransferase, putative
LdBPK_360210.1;LdBPK_360190.1	LdBPK_360210.1	2	25.7743	NaN	27.5171	25.7338	26.9802	25.1139	27.7587	27.1884	6	0	23	4	24	5	29	19	54	39		elongation factor 2;elongation factor 2
LdBPK_360400.1	LdBPK_360400.1	1	NaN	NaN	NaN	NaN	21.9443	NaN	NaN	NaN	0	0	0	0	2	0	0	1	7	3	+	phosphatidylinositol-4-phosphate 5-kinase-like protein
LdBPK_360560.1	LdBPK_360560.1	1	NaN	NaN	NaN	NaN	23.6988	23.5801	23.7655	23.695	0	0	0	0	4	2	9	4	42.6	10	+	protein phosphatase 2C-like protein
LdBPK_360660.1	LdBPK_360660.1	1	NaN	NaN	NaN	NaN	22.324	NaN	NaN	NaN	1	0	0	0	1	0	0	0	8.6	1		ubiquitin/ribosomal protein S27a, putative
LdBPK_360990.1;LdBPK_361000.1	LdBPK_360990.1;LdBPK_361000.1	2	NaN	NaN	23.8783	NaN	23.8335	NaN	24.2063	23.2891	1	0	4	0	3	1	5	2	34.3	6		40S ribosomal protein S18, putative;40S ribosomal protein S18, putative
LdBPK_361030.1	LdBPK_361030.1	1	NaN	NaN	20.1577	NaN	NaN	NaN	NaN	NaN	0	0	1	0	1	0	0	1	18	3		hypothetical protein, conserved
LdBPK_361050.1;LdBPK_361040.1	LdBPK_361050.1;LdBPK_361040.1	2	NaN	NaN	NaN	NaN	NaN	NaN	NaN	22.6013	0	0	0	0	1	0	0	2	25.6	3		40S ribosomal protein S10, putative;40S ribosomal protein S10, putative
LdBPK_361200.1	LdBPK_361200.1	1	NaN	NaN	NaN	NaN	NaN	NaN	22.3558	NaN	0	0	0	0	0	0	3	0	14.1	3		short chain 3-hydroxyacyl-CoA dehydrogenase, putative
LdBPK_361260.1	LdBPK_361260.1	1	NaN	NaN	NaN	NaN	NaN	NaN	22.3377	NaN	0	0	0	0	1	0	3	0	5	3		GPI anchor biosynthesis protein, putative
LdBPK_361310.1	LdBPK_361310.1	1	27.4075	26.4834	27.9321	30.1666	26.6944	26.378	26.84	27.639	6	6	11	14	7	5	10	10	57.4	15		40S ribosomal protein S9, putative
LdBPK_361320.1	LdBPK_361320.1	1	NaN	NaN	25.8011	NaN	22.6808	NaN	25.7646	24.481	0	0	5	1	2	0	9	6	63.1	18		fructose-1,6-bisphosphate aldolase
LdBPK_361420.1	LdBPK_361420.1	1	NaN	NaN	22.718	NaN	23.2613	NaN	23.7482	23.1352	1	0	3	1	2	0	7	5	35.3	21		Transitional endoplasmic reticulum ATPase, putative
LdBPK_361700.1	LdBPK_361700.1	1	NaN	NaN	24.9182	23.4611	23.3903	NaN	25.3533	26.2893	0	0	16	3	6	0	25	15	31	43		clathrin heavy chain, putative
LdBPK_361830.1	LdBPK_361830.1	1	NaN	NaN	NaN	NaN	NaN	NaN	21.1591	NaN	0	0	0	0	2	0	3	1	14.9	5		hypothetical protein, conserved
LdBPK_361840.1	LdBPK_361840.1	1	NaN	NaN	NaN	NaN	22.4117	NaN	NaN	NaN	0	0	0	0	2	0	2	0	8.6	4		aldehyde dehydrogenase, putative
LdBPK_362010.1	LdBPK_362010.1	1	NaN	NaN	NaN	NaN	NaN	NaN	NaN	20.4285	0	0	0	0	0	0	0	1	2.6	1		hypothetical protein, conserved
LdBPK_362130.1	LdBPK_362130.1	1	NaN	NaN	25.0626	21.7757	24.4741	NaN	25.9183	24.09	1	0	6	2	7	1	14	6	59.2	16		chaperonin HSP60, mitochondrial precursor
LdBPK_362140.1;LdBPK_321940.1	LdBPK_362140.1	2	27.2783	24.4105	28.4088	27.5659	27.7902	26.8702	28.5893	26.8005	10	4	24	12	16	10	28	18	66	28		chaperonin HSP60, mitochondrial precursor, putative;chaperonin HSP60, mitochondrial precursor
LdBPK_362340.1	LdBPK_362340.1	1	NaN	NaN	NaN	NaN	27.0215	26.1449	25.682	25.2832	0	0	0	0	4	3	3	4	8.2	4		hypothetical protein, conserved
LdBPK_362700.1	LdBPK_362700.1	1	NaN	NaN	NaN	21.1543	NaN	NaN	NaN	21.6958	0	0	1	2	0	0	1	2	4.1	2		membrane-bound acid phosphatase precursor
LdBPK_363020.1	LdBPK_363020.1	1	NaN	NaN	NaN	NaN	NaN	NaN	NaN	24.9836	1	1	1	1	1	1	1	3	36.5	4		40S ribosomal protein S24e
LdBPK_363040.1	LdBPK_363040.1	1	NaN	NaN	NaN	NaN	18.886	NaN	NaN	NaN	0	0	0	0	1	0	0	0	1.5	1		ATP-binding cassette protein subfamily G, member 6, putative
LdBPK_363100.1	LdBPK_363100.1	1	NaN	NaN	23.5857	NaN	23.8145	NaN	24.2649	24.2445	0	0	5	1	5	1	7	2	28.8	10		succinyl-CoA ligase [GDP-forming] beta-chain, putative
LdBPK_363360.1	LdBPK_363360.1	1	NaN	NaN	24.1612	NaN	NaN	NaN	24.0512	NaN	1	0	4	0	1	0	4	1	42.2	9		14-3-3 protein-like protein
LdBPK_363540.1	LdBPK_363540.1	1	NaN	NaN	NaN	NaN	19.2825	NaN	NaN	NaN	0	0	0	0	1	0	0	0	7.4	1		hypothetical protein, conserved
LdBPK_363550.1;LdBPK_363560.1	LdBPK_363550.1;LdBPK_363560.1	2	NaN	NaN	NaN	24.456	NaN	NaN	NaN	NaN	0	0	0	2	0	0	0	1	17.1	2		ribosomal protein L29, putative;ribosomal protein L29, putative
LdBPK_363620.1	LdBPK_363620.1	1	NaN	NaN	22.2147	NaN	NaN	NaN	NaN	NaN	0	0	2	0	0	0	1	0	23.5	4		hypothetical protein, conserved
LdBPK_363630.1	LdBPK_363630.1	1	NaN	NaN	NaN	NaN	NaN	NaN	23.4505	NaN	0	0	2	0	2	0	7	4	13.2	11		2-oxoglutarate dehydrogenase E1 component, putative
LdBPK_363750.1	LdBPK_363750.1	1	NaN	NaN	NaN	NaN	NaN	NaN	22.1602	NaN	0	0	1	1	1	0	3	2	19.2	5		cysteine synthase
LdBPK_363890.1	LdBPK_363890.1	1	NaN	NaN	NaN	NaN	NaN	22.8352	NaN	NaN	0	0	0	0	1	1	1	1	20.1	2		hypothetical protein, conserved
LdBPK_363930.1	LdBPK_363930.1	1	25.8132	NaN	NaN	26.302	25.3269	NaN	25.49	24.3666	2	2	2	4	3	1	4	5	19.6	3		60S ribosomal protein L34, putative
LdBPK_363950.1	LdBPK_363950.1	1	NaN	NaN	NaN	NaN	23.7713	NaN	25.79	NaN	0	1	1	2	3	2	4	1	53.8	4		60S ribosomal protein L10a, putative
LdBPK_363960.1	LdBPK_363960.1	1	NaN	NaN	23.2053	NaN	NaN	NaN	NaN	NaN	0	0	2	0	0	0	1	0	23.3	2		basic transcription factor 3a, putative
LdBPK_364020.1	LdBPK_364020.1	1	NaN	NaN	NaN	NaN	25.655	25.5028	24.3025	NaN	0	0	0	0	7	4	6	1	28.2	7	+	hypothetical protein, conserved
LdBPK_364100.1	LdBPK_364100.1	1	NaN	NaN	24.3249	NaN	NaN	NaN	25.3136	23.6176	0	0	4	0	0	0	8	2	55.6	21		S-adenosylhomocysteine hydrolase
LdBPK_364380.1	LdBPK_364380.1	1	NaN	NaN	NaN	NaN	NaN	NaN	22.4756	NaN	0	0	1	0	0	0	2	0	23.8	6		oxidoreductase, putative
LdBPK_364660.1	LdBPK_364660.1	1	NaN	NaN	NaN	NaN	NaN	NaN	22.1353	NaN	0	0	0	0	2	0	3	0	21.3	4	+	hypothetical protein, conserved
LdBPK_364680.1	LdBPK_364680.1	1	NaN	NaN	NaN	NaN	24.0697	24.1654	23.7869	NaN	0	0	1	0	5	3	2	0	46.2	6		hypothetical protein, conserved
LdBPK_364730.1	LdBPK_364730.1	1	25.4603	25.7377	26.261	27.0185	26.3115	26.4878	25.7274	25.2017	5	4	7	5	6	3	4	6	44.9	9	+	60S ribosomal protein L18, putative
LdBPK_364850.1	LdBPK_364850.1	1	NaN	NaN	NaN	NaN	21.1576	NaN	NaN	NaN	0	0	0	0	3	0	1	1	3	4		hypothetical protein, conserved
LdBPK_365240.1	LdBPK_365240.1	1	NaN	NaN	23.8522	NaN	NaN	NaN	24.2594	NaN	1	0	2	1	1	1	2	2	42.2	4		40S ribosomal protein SA, putative
LdBPK_365330.1	LdBPK_365330.1	1	NaN	NaN	23.5176	23.5661	22.3866	NaN	25.2159	25.6128	0	0	5	3	3	1	13	6	33.6	23		hypothetical protein, conserved
LdBPK_365350.1	LdBPK_365350.1	1	NaN	NaN	24.663	NaN	NaN	NaN	24.6487	NaN	0	0	4	0	0	0	6	1	22.4	5		40S ribosomal protein SA, putative
LdBPK_365360.1	LdBPK_365360.1	1	NaN	NaN	NaN	NaN	25.7515	25.2603	24.6759	23.7154	0	0	0	0	8	4	5	4	57.9	12		hypothetical protein, conserved
LdBPK_365370.1	LdBPK_365370.1	1	NaN	NaN	18.6533	NaN	NaN	NaN	NaN	NaN	0	0	1	0	0	0	1	0	4.2	2		hypothetical protein, conserved
LdBPK_365380.1	LdBPK_365380.1	1	NaN	NaN	NaN	NaN	26.9347	NaN	25.3798	23.303	0	0	0	0	23	1	16	3	41.9	27		hypothetical protein, conserved
LdBPK_365410.1	LdBPK_365410.1	1	NaN	NaN	21.1211	NaN	26.6623	26.0327	25.9503	25.3668	0	0	2	0	16	7	13	6	50.2	23		aldehyde dehydrogenase, putative
LdBPK_365630.1	LdBPK_365630.1	1	NaN	NaN	NaN	NaN	NaN	NaN	21.2814	NaN	0	0	0	0	0	0	2	0	7.8	3		phosphoribosylpyrophosphate synthetase, putative
LdBPK_365700.1	LdBPK_365700.1	1	NaN	NaN	NaN	NaN	NaN	NaN	21.8831	NaN	0	0	1	0	1	0	2	0	7.9	3		hypothetical protein, conserved
LdBPK_365910.1	LdBPK_365910.1	1	NaN	NaN	NaN	NaN	22.5162	NaN	NaN	NaN	0	0	0	0	3	0	1	0	6	3	+	hypothetical protein, conserved
LdBPK_366070.1	LdBPK_366070.1	1	26.1702	25.9286	27.9717	23.4925	26.3381	24.8123	26.7724	NaN	9	7	19	2	10	3	20	1	35.8	24		mkiaa0324 protein-like protein
LdBPK_366110.1	LdBPK_366110.1	1	NaN	NaN	24.2907	NaN	NaN	NaN	24.5554	NaN	2	0	5	0	3	0	6	1	34.5	12		hypothetical protein, conserved
LdBPK_366730.1	LdBPK_366730.1	1	NaN	NaN	NaN	NaN	23.3881	NaN	NaN	NaN	0	0	0	0	2	0	2	0	21.8	4	+	hypothetical protein, conserved
LdBPK_366850.1	LdBPK_366850.1	1	NaN	NaN	NaN	NaN	NaN	NaN	22.7153	NaN	0	0	1	0	0	0	3	1	17.5	3		similarity to endo-1-like protein
LdBPK_366960.1	LdBPK_366960.1	1	NaN	NaN	24.8407	NaN	23.0252	NaN	24.3548	NaN	0	0	7	0	2	1	7	1	35.3	15		2,3-bisphosphoglycerate-independent phosphoglycerate mutase
LdBPK_367000.1	LdBPK_367000.1	1	NaN	NaN	NaN	NaN	NaN	NaN	22.6364	NaN	0	0	0	0	0	0	2	1	11	4		hypothetical protein, conserved
LdBPK_367060.1	LdBPK_367060.1	1	NaN	NaN	NaN	NaN	19.936	NaN	NaN	NaN	0	0	0	0	1	0	1	1	4.9	3		prolyl oligopeptidase, putative
LdBPK_367240.1	LdBPK_367240.1	1	NaN	NaN	24.5984	NaN	NaN	NaN	25.2247	NaN	0	0	2	0	0	0	6	1	17.7	9		chaperonin, putative
LdBPK_367280.1	LdBPK_367280.1	1	NaN	NaN	24.2956	NaN	23.6973	NaN	23.7864	NaN	0	0	6	0	3	0	9	1	41.9	16		protein disulfide isomerase
LdBPK_367320.1	LdBPK_367320.1	1	NaN	NaN	NaN	NaN	NaN	NaN	23.1525	22.3264	0	0	1	0	0	0	4	2	28.9	17		eukaryotic translation initiation factor 3 subunit 8, putative

## Sheet: AM filtering and t-test
Protein IDs	Majority protein IDs	Proteins	LFQ intensity AM1 MYR	LFQ intensity AM2 MYR	LFQ intensity AM3 MYR	LFQ intensity AM4 MYR	LFQ intensity AM1 YN	LFQ intensity AM2 YN	LFQ intensity AM3 YN	LFQ intensity AM4 YN	MS/MS Count AM1 MYR	MS/MS Count AM2 MYR	MS/MS Count AM3 MYR	MS/MS Count AM4 MYR	MS/MS Count AM1 YN	MS/MS Count AM2 YN	MS/MS Count AM3 YN	MS/MS Count AM4 YN	Sequence coverage [%]	Razor + unique peptides	Absent from control	MG	t-test Significant	High confidence hit	Low abundance hit	-Log10(p value)	t-test Difference	Product Description
LdBPK_312890.1	LdBPK_312890.1	1	NaN	NaN	NaN	NaN	30.1074	29.5917	29.2358	29.1324	0	0	0	0	11	9	9	10	73	9	+	+	+	+		6.82936	7.58604	ADP-ribosylation factor, putative
LdBPK_101380.1	LdBPK_101380.1	1	NaN	NaN	NaN	NaN	29.0921	28.579	27.7746	28.5618	0	0	1	0	18	15	15	15	52.6	15	+	+	+	+		6.47745	6.59571	hypothetical protein, conserved
LdBPK_010710.1	LdBPK_010710.1	1	NaN	NaN	NaN	NaN	27.4095	27.4675	26.7187	26.8605	0	0	0	0	8	2	5	4	39.7	5	+		+	+		6.1386	4.85226	hypothetical protein, unknown function
LdBPK_170080.1	LdBPK_170080.1	1	NaN	NaN	NaN	NaN	26.1914	25.7529	26.1319	26.6775	0	0	1	0	5	6	8	6	65.2	8	+	+	+	+		6.12826	4.19731	ADP-ribosylation factor, putative
LdBPK_341730.1	LdBPK_341730.1	1	NaN	NaN	NaN	NaN	25.4465	25.4004	24.9207	24.9832	0	0	0	0	5	3	3	3	10.7	2	+		+	+		6.04506	3.4593	amastin-like surface protein, putative
LdBPK_291820.1	LdBPK_291820.1	1	NaN	NaN	NaN	NaN	27.5209	27.593	26.8451	28.0979	0	0	0	0	17	8	12	12	48.7	13	+		+	+		5.93999	5.44312	hypothetical protein, conserved
LdBPK_250780.1	LdBPK_250780.1	1	NaN	NaN	NaN	NaN	29.1793	28.4939	28.1068	27.7979	0	0	1	0	22	17	19	15	66	23	+	+	+	+		5.92611	6.36279	protein phosphatase, putative
LdBPK_312350.1	LdBPK_312350.1	1	NaN	NaN	NaN	NaN	27.3159	26.556	26.404	26.7146	0	0	0	0	11	5	10	6	48.4	8	+	+	+	+		5.9088	4.83902	ADP-ribosylation factor, putative
LdBPK_333000.1;LdBPK_252500.1	LdBPK_333000.1	2	NaN	NaN	NaN	NaN	25.3237	25.1738	24.7177	25.4155	0	0	0	0	3	3	7	3	22.3	8	+		+	+		5.46105	3.05937	glutathionylspermidine synthase, putative;D-alanyl-glycyl endopeptidase-like protein
LdBPK_010490.1	LdBPK_010490.1	1	NaN	NaN	NaN	NaN	27.1503	26.1314	26.1221	26.1368	0	0	0	0	14	6	15	8	42.4	22	+	+	+	+		5.2777	4.26834	fatty acyl CoA syntetase 1, putative
LdBPK_010510.1	LdBPK_010510.1	1	NaN	NaN	NaN	NaN	28.9051	27.3787	27.8022	27.4155	0	0	0	0	30	15	26	16	49.6	38	+	+	+	+		5.25402	5.6622	long chain fatty acid CoA ligase, putative
LdBPK_090690.1	LdBPK_090690.1	1	NaN	NaN	NaN	NaN	26.0671	25.314	25.2614	25.809	0	0	0	0	7	3	6	5	27.8	9	+		+	+		4.8995	3.46732	hypothetical protein, conserved
LdBPK_340030.1	LdBPK_340030.1	1	NaN	NaN	NaN	NaN	25.3137	25.9625	25.5358	24.9665	0	0	0	0	9	3	8	2	35.9	10	+	+	+	+		4.70188	3.36225	protein kinase, putative
LdBPK_181160.1	LdBPK_181160.1	1	NaN	NaN	NaN	NaN	26.5272	26.1172	26.0727	25.0574	0	0	0	0	14	4	6	5	27.9	10	+	+	+	+		4.67411	4.04611	hypothetical protein, conserved
LdBPK_140710.1;LdBPK_140740.1	LdBPK_140710.1	2	NaN	NaN	NaN	NaN	26.0999	26.1204	25.7991	24.9741	0	0	0	1	6	3	2	4	26.1	4	+		+	+		4.64956	3.72195	fatty acid elongase, putative;fatty acid elongase, putative
LdBPK_130990.1;LdBPK_090090.1	LdBPK_130990.1	2	NaN	NaN	NaN	NaN	27.6722	26.0816	26.3193	26.2166	0	0	0	0	18	6	13	6	57.3	22	+	+	+	+		4.63838	4.5455	RNA helicase, putative;proteasome regulatory ATPase subunit 2, putative
LdBPK_210100.1	LdBPK_210100.1	1	NaN	NaN	NaN	NaN	25.7502	24.6399	24.7795	24.7362	0	0	0	0	9	3	7	5	36.1	12	+	+	+	+		4.57379	3.3622	hypothetical protein, conserved
LdBPK_300380.1	LdBPK_300380.1	1	NaN	NaN	23.5638	NaN	27.5707	26.8741	27.0016	27.0402	0	0	2	1	14	7	12	12	41.7	14		+	+			4.44871	4.7613	phosphatase 2C, putative
LdBPK_362340.1	LdBPK_362340.1	1	NaN	NaN	NaN	NaN	27.0215	26.1449	25.682	25.2832	0	0	0	0	4	3	3	4	8.2	4	+		+	+		4.43874	4.11033	hypothetical protein, conserved
LdBPK_365410.1	LdBPK_365410.1	1	NaN	NaN	21.1211	NaN	26.6623	26.0327	25.9503	25.3668	0	0	2	0	16	7	13	6	50.2	23			+			4.39167	4.10652	aldehyde dehydrogenase, putative
LdBPK_140760.1	LdBPK_140760.1	1	NaN	NaN	23.2272	NaN	25.7078	25.0588	25.3657	25.6271	0	0	2	0	6	3	4	6	27.2	7			+			4.29927	2.90246	fatty acid elongase, putative
LdBPK_041050.1	LdBPK_041050.1	1	NaN	NaN	NaN	NaN	25.4399	25.0431	24.2035	24.9811	0	0	0	0	8	3	9	2	42.1	14	+	+	+	+		4.28285	2.92471	acyltransferase-like protein, copy 2
LdBPK_300680.1	LdBPK_300680.1	1	NaN	NaN	NaN	NaN	27.7092	26.0937	26.9766	25.8957	0	0	0	0	23	6	20	5	48.2	27	+	+	+	+		4.2696	4.51706	hypothetical protein, conserved
LdBPK_020420.1	LdBPK_020420.1	1	NaN	NaN	24.2352	23.732	29.2533	28.4245	28.553	27.6019	0	0	4	2	13	11	13	11	48.4	14			+			4.19982	5.11872	hypothetical protein, conserved
LdBPK_221310.1	LdBPK_221310.1	1	NaN	NaN	23.3196	NaN	28.2296	28.0692	27.3704	26.419	1	0	3	0	12	8	8	10	45.4	14			+			4.12895	5.24995	i/6 autoantigen-like protein
LdBPK_282430.1	LdBPK_282430.1	1	NaN	NaN	23.7325	NaN	29.4644	28.2511	27.9284	27.4309	1	0	2	1	15	8	15	11	66.7	13			+			4.05798	5.87044	glycosomal membrane protein, putative
LdBPK_230810.1	LdBPK_230810.1	1	NaN	NaN	25.0614	NaN	30.1467	29.517	29.1055	29.4637	0	0	6	1	36	16	20	21	42.7	23			+			3.85828	6.73521	hypothetical protein, conserved
LdBPK_131590.1	LdBPK_131590.1	1	NaN	NaN	NaN	NaN	25.7205	24.6499	25.363	26.567	0	0	0	0	14	4	17	10	21.1	18	+		+	+		3.84999	3.58517	phospholipid-transporting ATPase 1-like protein
LdBPK_302570.1	LdBPK_302570.1	1	NaN	NaN	NaN	NaN	25.9139	24.7754	24.7613	25.8709	1	0	1	0	5	4	7	4	33	8	+		+	+		3.83171	3.21314	reticulon domain protein, 22 kDa potentially aggravating protein (paple22)
LdBPK_160260.1	LdBPK_160260.1	1	NaN	NaN	NaN	NaN	25.8474	25.803	24.2778	25.5536	0	0	0	0	2	3	5	3	42.6	5	+		+	+		3.75445	3.35457	protein tyrosine phosphatase-likie protein
LdBPK_110600.1	LdBPK_110600.1	1	NaN	NaN	22.7807	NaN	26.8081	25.1832	25.1598	25.6593	0	0	3	0	16	6	13	6	52.6	22			+			3.66336	3.43984	3-methylcrotonoyl-CoA carboxylase beta subunit, putative
LdBPK_010540.1	LdBPK_010540.1	1	NaN	NaN	NaN	NaN	26.3436	24.6573	25.8247	24.8651	0	0	0	0	6	2	7	4	48.7	23	+	+	+	+		3.62623	3.24973	long chain fatty acid CoA ligase, putative
LdBPK_190940.1;LdBPK_190950.1;LdBPK_190960.1	LdBPK_190940.1	3	NaN	NaN	23.4045	NaN	26.0068	25.0504	25.6337	26.0057	0	0	2	0	12	5	17	6	39.7	19			+			3.57636	3.23676	4-coumarate:coa ligase-like protein;4-coumarate:coa ligase-like protein;4-coumarate:coa ligase-like protein
LdBPK_100560.1	LdBPK_100560.1	1	NaN	NaN	NaN	NaN	27.8351	26.2231	25.9463	25.1885	0	0	1	1	15	5	11	3	45.8	15	+		+	+		3.5269	4.29618	glycerol-3-phosphate dehydrogenase [NAD ], glycosomal
LdBPK_130760.1	LdBPK_130760.1	1	NaN	NaN	23.0497	NaN	26.4847	24.8952	25.2622	25.0321	0	0	4	0	15	4	11	5	47.5	17			+			3.27553	3.15976	mitochondrial processing peptidase alpha subunit, putative
LdBPK_311930.1	LdBPK_311930.1	1	NaN	NaN	NaN	25.2327	29.1125	28.0656	27.9338	28.7741	1	0	1	3	12	12	8	9	47.7	7			+			3.18711	5.74044	ubiquitin-fusion protein
LdBPK_080030.1	LdBPK_080030.1	1	NaN	NaN	NaN	NaN	27.5605	26.3724	26.4565	24.5201	0	0	0	0	7	6	8	2	57.7	10	+		+	+		3.17469	4.10002	vesicle-associated membrane protein, putative
LdBPK_365360.1	LdBPK_365360.1	1	NaN	NaN	NaN	NaN	25.7515	25.2603	24.6759	23.7154	0	0	0	0	8	4	5	4	57.9	12	+		+	+		3.13752	2.93571	hypothetical protein, conserved
LdBPK_360560.1	LdBPK_360560.1	1	NaN	NaN	NaN	NaN	23.6988	23.5801	23.7655	23.695	0	0	0	0	4	2	9	4	42.6	10	+	+	+	+		2.93133	1.54631	protein phosphatase 2C-like protein
LdBPK_352190.1	LdBPK_352190.1	1	NaN	NaN	22.9357	NaN	24.2986	23.4896	23.7216	24.3134	0	0	2	1	4	3	7	4	30.2	10			+			2.90265	1.48646	hypothetical protein, conserved
LdBPK_260040.1	LdBPK_260040.1	1	NaN	NaN	23.5547	NaN	25.523	23.984	25.4523	26.0185	0	0	2	0	10	3	9	7	19.5	15			+			2.53573	2.78192	glycine dehydrogenase, putative
LdBPK_311150.1	LdBPK_311150.1	1	NaN	NaN	NaN	NaN	26.2597	23.4817	24.9298	26.1086	0	0	1	0	10	2	5	4	38.9	10	+		+	+		2.47984	3.16144	monoglyceride lipase, putative
LdBPK_250720.1	LdBPK_250720.1	1	NaN	NaN	NaN	NaN	23.4862	NaN	23.3242	23.7688	0	0	0	0	3	1	4	3	13	5	+				+	2.46588	1.28435	hypothetical protein, conserved
LdBPK_310450.1	LdBPK_310450.1	1	NaN	NaN	26.1897	24.9608	29.9273	28.3128	28.9042	28.3626	0	0	10	4	47	19	35	19	63	37		+	+			2.42258	5.03711	cytoskeleton-associated protein CAP5.5, putative
LdBPK_292420.1	LdBPK_292420.1	1	NaN	NaN	22.8327	NaN	24.2479	23.1534	23.8062	24.0309	1	0	4	0	5	2	6	4	51.7	10						2.27913	1.36385	enoyl-CoA hydratase/isomerase-like protein
LdBPK_231000.1	LdBPK_231000.1	1	NaN	NaN	NaN	NaN	25.0098	22.9444	24.1281	25.3092	0	0	0	0	9	3	5	5	15.1	19	+		+	+		2.21972	2.26346	Na/H antiporter-like protein
LdBPK_201130.1	LdBPK_201130.1	1	NaN	NaN	NaN	NaN	24.975	NaN	25.1266	24.2049	0	0	0	0	8	1	5	3	9.5	11	+		+	+		2.21747	2.3689	hypothetical protein, conserved
LdBPK_242250.1	LdBPK_242250.1	1	NaN	NaN	24.2496	NaN	25.6043	24.2602	26.1002	25.736	0	0	5	1	10	4	13	6	55.4	17			+			2.21099	2.9123	hypothetical protein, conserved
LdBPK_211300.1;LdBPK_211310.1	LdBPK_211300.1;LdBPK_211310.1	2	NaN	NaN	24.3306	NaN	24.8546	25.2922	25.0931	24.9015	1	0	4	1	2	2	4	3	42.7	4			+			2.18689	2.44744	40S ribosomal protein S23, putative;40S ribosomal protein S23, putative
LdBPK_261380.1	LdBPK_261380.1	1	NaN	NaN	NaN	NaN	25.0827	23.482	23.1458	23.6597	0	0	0	0	7	2	5	2	21.3	8	+	+	+	+		2.13623	1.80953	hypothetical protein, conserved
LdBPK_282750.1;LdBPK_282760.1	LdBPK_282750.1;LdBPK_282760.1	2	26.5634	26.2392	26.3564	26.4718	25.7711	25.8215	24.959	24.8619	11	6	10	9	9	7	10	8	50.3	15		+				2.12842	-1.05433	40S ribosomal protein S17, putative;40S ribosomal protein S17, putative
LdBPK_240310.1	LdBPK_240310.1	1	NaN	NaN	23.9341	NaN	25.9546	24.5822	26.2447	24.4429	0	0	3	1	7	2	11	4	42.3	18			+			2.09771	2.89998	fumarate hydratase, putative
LdBPK_111210.1;LdBPK_111280.1	LdBPK_111210.1	2	NaN	NaN	NaN	NaN	26.1601	22.8454	25.7986	26.4907	0	0	0	0	20	2	19	13	19.6	27	+		+	+		2.04703	3.20534	ATP-binding cassette protein subfamily A, member 2, putative;ATP-binding cassette protein subfamily A, member 6, putative
LdBPK_190200.1;LdBPK_190190.1	LdBPK_190200.1;LdBPK_190190.1	2	25.4053	23.3773	26.4608	25.5753	27.7004	27.4947	27.5454	27.5948	5	2	11	4	11	9	13	10	54.9	17			+			1.96673	2.37913	ADP,ATP carrier protein 1, mitochondrial precursor, putative;ADP,ATP carrier protein 1, mitochondrial precursor, putative
LdBPK_364680.1	LdBPK_364680.1	1	NaN	NaN	NaN	NaN	24.0697	24.1654	23.7869	NaN	0	0	1	0	5	3	2	0	46.2	6	+		+	+		1.96179	1.50818	hypothetical protein, conserved
LdBPK_160510.1	LdBPK_160510.1	1	NaN	NaN	NaN	NaN	25.5871	24.5499	23.5913	22.8167	0	0	0	0	4	3	3	2	14.4	2	+		+	+		1.89394	2.16003	hypothetical protein, unknown function
LdBPK_330730.1	LdBPK_330730.1	1	NaN	NaN	NaN	NaN	25.4516	NaN	26.1531	25.0794	1	0	1	0	5	1	5	5	17.7	9	+		+	+		1.88604	2.82966	sterol C-24 reductase, putative
LdBPK_303230.1	LdBPK_303230.1	1	NaN	NaN	NaN	NaN	25.5728	NaN	24.5859	25.4816	0	0	1	0	7	0	6	4	27.9	9	+		+	+		1.84427	2.59201	3-hydroxy-3-methylglutaryl-CoA reductase, putative
LdBPK_350400.1;LdBPK_350410.1	LdBPK_350400.1;LdBPK_350410.1	2	24.854	25.2022	25.9333	25.4628	26.4024	26.0528	26.2149	27.0551	3	4	8	2	7	4	9	4	54.9	16						1.82677	1.06819	40S ribosomal protein S3A, putative;40S ribosomal protein S3A, putative
LdBPK_282700.1	LdBPK_282700.1	1	NaN	NaN	25.7029	23.1399	26.2871	25.3303	26.7115	27.4885	1	0	12	2	14	7	22	13	45.2	21			+			1.78376	3.23254	acyl-CoA dehydrogenase, putative
LdBPK_311240.1	LdBPK_311240.1	1	NaN	NaN	25.4805	24.3896	26.4778	25.9565	27.279	26.451	0	0	8	3	12	5	18	10	25.5	19			+			1.76447	3.17473	vacuolar-type proton translocating pyrophosphatase 1, putative
LdBPK_081680.1;LdBPK_181280.1	LdBPK_081680.1;LdBPK_181280.1	2	NaN	NaN	26.0673	23.7982	26.3451	26.0798	27.4149	28.1703	0	0	7	3	10	6	11	14	39.6	12			+			1.76412	3.5086	unspecified product;hypothetical protein, conserved
LdBPK_080650.1	LdBPK_080650.1	1	NaN	NaN	NaN	NaN	27.0702	NaN	26.9854	25.4724	0	0	1	0	4	3	4	3	13.3	5	+		+	+		1.76253	3.52374	hypothetical protein, unknown function
LdBPK_330870.1	LdBPK_330870.1	1	NaN	NaN	23.9193	NaN	24.8293	23.595	24.7314	25.0884	0	0	4	1	7	3	10	9	29.9	18			+			1.75739	1.82165	2,4-dienoyl-coa reductase fadh1, putative
LdBPK_030220.1	LdBPK_030220.1	1	NaN	NaN	25.2343	22.6777	26.3087	25.2472	26.212	24.9413	1	0	7	2	16	7	12	9	31.8	22		+	+			1.75113	2.56179	long chain fatty Acyl CoA synthetase, putative
LdBPK_251160.1	LdBPK_251160.1	1	25.4439	NaN	27.4827	26.746	30.1456	28.8888	29.3065	29.1796	6	0	15	4	36	20	31	22	63.1	32			+			1.74862	3.93052	aldehyde dehydrogenase, mitochondrial precursor
LdBPK_280730.1;LdBPK_312700.1	LdBPK_280730.1	2	NaN	NaN	NaN	NaN	23.103	NaN	23.2521	23.5821	0	0	0	1	3	1	6	3	23.6	6	+				+	1.73677	1.01602	serine/threonine protein phosphatase catalytic subunit, putative;serine/threonine protein phosphatase pp1(5.9), putative
LdBPK_251220.1;LdBPK_340460.1	LdBPK_251220.1;LdBPK_340460.1	2	NaN	NaN	NaN	NaN	23.662	NaN	23.0853	24.2193	0	0	1	0	2	1	2	2	45	5	+				+	1.7213	1.35569	ribosomal protein S25;ribosomal protein S25
LdBPK_201320.1	LdBPK_201320.1	1	NaN	NaN	NaN	NaN	26.1144	26.1744	25.8022	NaN	0	0	0	0	6	4	5	1	73.5	9	+	+	+	+		1.71897	2.98517	calpain-like cysteine peptidase, putative
LdBPK_341890.1	LdBPK_341890.1	1	NaN	NaN	24.1136	24.0669	25.1231	24.8969	24.7721	25.3485	1	0	2	2	3	2	3	2	26.3	3			+			1.71589	1.92399	hypothetical protein, conserved
LdBPK_283140.1	LdBPK_283140.1	1	23.8277	NaN	26.9027	25.2628	28.2597	27.2441	27.8992	27.2052	3	1	22	6	23	9	22	23	69.2	27			+			1.69867	2.98591	glutamate dehydrogenase, putative
LdBPK_281700.1	LdBPK_281700.1	1	NaN	NaN	NaN	NaN	23.648	NaN	23.2389	24.1939	1	0	2	0	2	1	5	3	22	6	+				+	1.69646	1.30192	hydrolase, alpha/beta fold family, putative
LdBPK_180160.1	LdBPK_180160.1	1	NaN	NaN	NaN	NaN	25.0457	23.9695	23.4396	22.613	0	0	0	0	9	3	5	3	18.3	11	+		+	+		1.66882	1.66643	hypothetical protein, conserved
LdBPK_020210.1	LdBPK_020210.1	1	NaN	NaN	NaN	NaN	24.7231	NaN	24.0304	25.1643	0	0	0	0	10	1	10	8	35.9	24	+		+	+		1.6687	1.8867	hypothetical protein, conserved
LdBPK_161450.1	LdBPK_161450.1	1	NaN	NaN	NaN	NaN	24.102	24.1911	23.672	NaN	0	0	0	0	5	2	4	2	54.4	9	+	+			+	1.65554	1.50106	ADP-ribosylation factor-like, putative
LdBPK_340010.1	LdBPK_340010.1	1	23.625	NaN	24.5615	24.9009	26.1471	24.9796	25.9121	26.8743	2	0	5	3	6	5	8	5	37.3	10			+			1.62582	2.14829	hypothetical protein, conserved
LdBPK_330240.1	LdBPK_330240.1	1	NaN	NaN	NaN	NaN	25.4871	25.131	24.6258	NaN	0	0	0	0	8	4	7	1	30.2	14	+		+	+		1.57184	2.17249	hypothetical protein, conserved
LdBPK_020430.1	LdBPK_020430.1	1	25.0614	NaN	26.4906	25.5621	28.2369	27.6567	27.8618	26.8126	2	1	7	4	11	7	15	5	49.1	13			+			1.56962	2.8022	hypothetical protein, conserved
LdBPK_332510.1	LdBPK_332510.1	1	NaN	NaN	NaN	NaN	23.9989	NaN	24.6291	23.4259	0	0	0	0	3	1	2	2	17.2	6	+	+			+	1.56453	1.63394	Golgi reassembly stacking protein (GRASP homologue), putative
LdBPK_364020.1	LdBPK_364020.1	1	NaN	NaN	NaN	NaN	25.655	25.5028	24.3025	NaN	0	0	0	0	7	4	6	1	28.2	7	+	+	+	+		1.50715	2.30952	hypothetical protein, conserved
LdBPK_200770.1	LdBPK_200770.1	1	NaN	NaN	NaN	NaN	25.951	NaN	24.7279	24.3947	0	0	0	0	14	1	6	5	12.3	14	+	+	+	+		1.50614	2.20547	hypothetical protein, conserved
LdBPK_230050.1	LdBPK_230050.1	1	25.5012	NaN	26.1138	24.2332	27.1491	26.1602	27.1146	27.0975	4	0	7	2	10	5	13	10	51.8	12			+			1.49318	2.27654	peroxidoxin
LdBPK_091020.1;LdBPK_331630.1;LdBPK_091030.1	LdBPK_091020.1	3	NaN	NaN	NaN	NaN	22.9275	NaN	24.0312	23.6541	1	0	1	0	3	0	4	2	26.4	10	+				+	1.4813	1.17428	elongation factor-1 gamma;elongation factor-1 gamma;elongation factor 1-gamma, putative
LdBPK_271840.1	LdBPK_271840.1	1	NaN	NaN	22.6834	NaN	25.4325	NaN	25.1047	24.0888	0	0	2	1	5	2	4	3	26.6	6			+			1.47623	2.08462	hypothetical protein, unknown function
LdBPK_090430.1	LdBPK_090430.1	1	NaN	NaN	NaN	NaN	26.0164	NaN	24.9226	26.0844	0	0	0	0	10	1	11	5	33.8	24	+		+	+		1.46598	2.65133	hypothetical protein, conserved
LdBPK_190970.1	LdBPK_190970.1	1	NaN	NaN	NaN	NaN	24.1772	NaN	23.2512	23.7241	0	0	1	0	6	1	7	3	27.4	10	+				+	1.4374	1.28038	4-coumarate:coa ligase-like protein
LdBPK_353330.1;LdBPK_353340.1	LdBPK_353330.1;LdBPK_353340.1	2	24.4963	24.652	24.4618	25.371	23.847	NaN	24.4135	NaN	2	2	6	8	2	1	3	2	36.1	6						1.4161	-1.51434	60S ribosomal subunit protein L31, putative;60S ribosomal subunit protein L31, putative
LdBPK_091300.1	LdBPK_091300.1	1	NaN	NaN	NaN	NaN	24.8323	NaN	23.5342	26.0495	1	1	1	1	3	1	3	2	3.6	6	+		+	+		1.36911	2.04805	hypothetical protein, conserved
LdBPK_161240.1	LdBPK_161240.1	1	NaN	NaN	NaN	NaN	23.6256	22.5192	23.4338	21.8403	0	0	0	0	7	2	7	2	24	25	+				+	1.36141	1.08296	hypothetical protein, conserved
LdBPK_332470.1	LdBPK_332470.1	1	NaN	NaN	23.464	NaN	24.0618	22.816	23.9697	23.6932	0	0	2	1	3	2	7	5	26.6	11						1.35354	1.09279	succinyl-coA:3-ketoacid-coenzyme A transferase, mitochondrial precursor, putative
LdBPK_201290.1	LdBPK_201290.1	1	NaN	NaN	NaN	NaN	24.6851	NaN	23.4351	23.6866	0	0	0	0	3	0	3	2	25.1	4	+				+	1.34727	1.4424	hypothetical protein, conserved
LdBPK_361420.1	LdBPK_361420.1	1	NaN	NaN	22.718	NaN	23.2613	NaN	23.7482	23.1352	1	0	3	1	2	0	7	5	35.3	21						1.33613	0.898044	Transitional endoplasmic reticulum ATPase, putative
LdBPK_262040.1	LdBPK_262040.1	1	NaN	NaN	NaN	NaN	24.1181	NaN	23.8135	25.0584	0	0	0	0	3	1	3	2	24.2	6	+				+	1.31224	1.68316	hypothetical protein, conserved
LdBPK_260840.1;LdBPK_260850.1	LdBPK_260840.1;LdBPK_260850.1	2	NaN	NaN	NaN	NaN	23.288	NaN	23.1711	23.4203	1	0	1	1	2	0	2	2	36.9	5	+				+	1.30297	0.823595	40S ribosomal protein S16, putative;40S ribosomal protein S16, putative
LdBPK_292620.1	LdBPK_292620.1	1	NaN	NaN	NaN	NaN	22.4804	NaN	23.5068	23.4013	0	0	1	0	2	0	5	4	35.6	16	+				+	1.30049	0.950888	ATP-dependent phosphofructokinase
LdBPK_321900.1	LdBPK_321900.1	1	NaN	NaN	NaN	NaN	27.4772	24.9456	26.0565	21.7451	0	0	0	0	17	5	12	3	36	18	+	+	+	+		1.2822	2.9908	protein kinase, putative
LdBPK_352490.1	LdBPK_352490.1	1	NaN	NaN	NaN	NaN	25.3575	NaN	23.8617	25.2153	0	0	1	0	4	1	7	4	48.2	10	+		+	+		1.25223	1.97653	hypothetical protein, conserved
LdBPK_140680.1	LdBPK_140680.1	1	NaN	NaN	23.5262	NaN	24.7734	NaN	25.3992	25.9063	1	0	4	1	3	1	7	3	32.7	8			+			1.23097	2.20182	fatty acid elongase, putative
LdBPK_270960.1	LdBPK_270960.1	1	NaN	NaN	22.6596	NaN	23.6031	NaN	24.7282	25.2157	0	1	2	1	3	1	4	2	28.9	5						1.20788	1.6665	hypothetical protein, conserved
LdBPK_261530.1	LdBPK_261530.1	1	NaN	NaN	23.7223	NaN	24.7511	NaN	24.3325	24.251	0	0	7	0	10	1	11	7	27.4	16						1.19301	1.62421	trifunctional enzyme alpha subunit, mitochondrial precursor-like protein
LdBPK_111000.1	LdBPK_111000.1	1	NaN	NaN	25.7775	NaN	24.9515	24.064	25.8887	26.7178	0	0	17	1	9	5	20	10	37	26			+			1.18774	2.57438	pyruvate phosphate dikinase, putative
LdBPK_365380.1	LdBPK_365380.1	1	NaN	NaN	NaN	NaN	26.9347	NaN	25.3798	23.303	0	0	0	0	23	1	16	3	41.9	27	+		+	+		1.14806	2.40362	hypothetical protein, conserved
LdBPK_110370.1	LdBPK_110370.1	1	NaN	NaN	NaN	NaN	25.6655	NaN	24.5316	22.8553	0	0	0	0	8	1	7	3	28.4	14	+	+			+	1.1418	1.70358	hypothetical protein, conserved
LdBPK_171110.1	LdBPK_171110.1	1	NaN	NaN	NaN	NaN	23.0097	NaN	22.4519	23.5662	0	0	0	0	2	0	4	2	12.5	4	+				+	1.14029	0.730366	hydrolase, alpha/beta fold family-like protein
LdBPK_050280.1	LdBPK_050280.1	1	NaN	NaN	NaN	NaN	22.9587	NaN	22.714	22.8171	0	0	0	1	3	0	4	2	33.5	6	+	+			+	1.13339	0.545197	protein tyrosine phosphatase, putative
LdBPK_363100.1	LdBPK_363100.1	1	NaN	NaN	23.5857	NaN	23.8145	NaN	24.2649	24.2445	0	0	5	1	5	1	7	2	28.8	10						1.10994	1.15262	succinyl-CoA ligase [GDP-forming] beta-chain, putative
LdBPK_303710.1;LdBPK_351890.1	LdBPK_303710.1;LdBPK_351890.1	2	27.9005	28.3555	29.3762	29.0004	27.5903	27.5191	28.2285	28.1437	7	6	10	8	10	9	9	8	41.2	9		+				1.0889	-0.787737	ribosomal protein L15, putative;ribosomal protein L15, putative
LdBPK_040470.1	LdBPK_040470.1	1	NaN	NaN	NaN	NaN	23.0785	NaN	22.8446	24.2385	0	0	0	0	5	1	3	3	43.7	6	+	+			+	1.08719	0.900956	ADP-ribosylation factor, putative
LdBPK_180700.1;LdBPK_180690.1	LdBPK_180700.1	2	NaN	NaN	24.4867	NaN	25.57	NaN	25.746	25.3317	0	0	4	1	7	1	7	4	40.9	10						1.06637	1.98861	citrate synthase, putative;citrate synthase, putative
LdBPK_333300.1	LdBPK_333300.1	1	NaN	NaN	NaN	25.4869	24.3849	24.355	24.5094	25.4139	1	1	0	3	3	2	3	4	35.8	6						1.03483	1.90056	40S ribosomal protein S13, putative
LdBPK_340120.1	LdBPK_340120.1	1	NaN	NaN	NaN	NaN	21.8313	NaN	23.2147	23.8938	0	0	2	0	2	0	2	4	34.9	6	+				+	1.01278	0.939809	adenylate kinase, putative
LdBPK_252220.1	LdBPK_252220.1	1	NaN	NaN	24.6889	24.1342	24.4896	24.2185	25.3115	24.6345	0	0	6	3	6	3	11	7	52.8	11						0.991131	1.46839	succinyl-CoA synthetase alpha subunit, putative
LdBPK_050580.1	LdBPK_050580.1	1	NaN	NaN	23.9624	26.7866	25.323	25.7797	26.1779	26.4484	1	2	5	7	8	4	11	15	31.5	15						0.98658	2.02524	hypothetical protein, conserved
LdBPK_340150.1	LdBPK_340150.1	1	23.9746	NaN	25.6348	NaN	25.5623	23.8179	26.0373	25.7413	2	0	8	1	8	2	8	5	46.4	10						0.94688	1.99004	malate dehydrogenase
LdBPK_230860.1	LdBPK_230860.1	1	NaN	NaN	24.1806	NaN	24.6321	NaN	24.5841	25.4318	0	0	2	0	4	0	6	2	26.3	9						0.944731	1.60099	3-ketoacyl-CoA thiolase-like protein
LdBPK_030360.1	LdBPK_030360.1	1	NaN	NaN	NaN	NaN	24.174	NaN	23.1894	21.8511	0	0	1	0	3	1	3	2	17.2	3	+				+	0.935264	0.921947	hypothetical protein, conserved
LdBPK_251680.1	LdBPK_251680.1	1	NaN	NaN	23.5302	NaN	23.7951	22.8489	23.9121	22.6179	0	0	3	0	4	2	6	3	58.6	11						0.915368	0.915111	hypothetical protein, conserved
LdBPK_353840.1	LdBPK_353840.1	1	NaN	NaN	24.6011	24.4529	24.654	23.7189	24.9661	26.0461	1	0	3	2	3	2	7	2	71.2	9		+				0.904131	1.44435	60S ribosomal protein L23, putative
LdBPK_071020.1	LdBPK_071020.1	1	27.9656	27.75	28.3582	29.5373	27.3043	27.4127	27.4485	28.2483	10	11	17	24	11	12	14	17	41.1	20						0.890424	-0.799335	splicing factor ptsr1-like protein
LdBPK_160760.1	LdBPK_160760.1	1	NaN	NaN	25.2951	NaN	23.5845	24.5629	24.8527	24.8576	0	0	7	0	5	2	7	5	27.9	7						0.88851	1.48882	transaldolase, putative
LdBPK_311070.1	LdBPK_311070.1	1	26.2319	25.4099	25.6199	25.4003	25.6255	25.3375	24.7389	25.1197	5	2	7	4	6	2	9	5	32.3	7						0.854581	-0.46008	biotin/lipoate protein ligase-like protein
LdBPK_211290.1;LdBPK_303390.1	LdBPK_211290.1;LdBPK_303390.1	2	NaN	NaN	NaN	24.2333	24.5904	NaN	23.9933	25.7658	1	0	1	3	3	0	4	6	46.3	8						0.85416	1.56526	60S ribosomal protein L9, putative;60S ribosomal protein L9, putative
LdBPK_200110.1;LdBPK_200120.1	LdBPK_200110.1	2	NaN	NaN	23.8587	NaN	23.803	NaN	24.2508	25.3124	0	0	5	1	3	0	7	4	44.1	15						0.846831	1.35316	phosphoglycerate kinase C, glycosomal;phosphoglycerate kinase B, cytosolic
LdBPK_351870.1	LdBPK_351870.1	1	NaN	NaN	24.6724	NaN	24.7215	NaN	24.752	26.0248	1	0	3	0	3	0	4	3	41.3	10						0.838272	1.7539	60S ribosomal protein L5, putative
LdBPK_350370.1	LdBPK_350370.1	1	NaN	NaN	23.8661	NaN	23.5621	NaN	23.981	24.9653	1	0	6	1	4	0	8	6	43.2	13						0.822046	1.1694	ATP-dependent DEAD-box RNA helicase, putative
LdBPK_251850.1	LdBPK_251850.1	1	22.9763	NaN	25.2931	25.0544	26.1631	23.9542	26.3671	25.2192	2	0	5	4	9	2	10	12	35.6	13						0.817491	1.53649	3-oxo-5-alpha-steroid 4-dehydrogenase, putative
LdBPK_180510.1	LdBPK_180510.1	1	24.4082	NaN	26.7609	25.9633	27.3233	25.2351	27.1858	26.976	5	0	17	9	22	4	32	16	55.5	36						0.814623	1.91984	aconitase, putative
LdBPK_251210.1	LdBPK_251210.1	1	NaN	NaN	26.1772	23.5672	24.6144	23.8143	26.6761	26.7667	1	0	9	2	5	2	19	9	50.3	18						0.808122	1.95889	ATPase beta subunit, putative
LdBPK_120580.1	LdBPK_120580.1	1	NaN	NaN	23.7323	NaN	23.5746	NaN	25.9016	25.075	1	0	3	0	5	1	12	4	34.4	13						0.800323	1.514	alanine aminotransferase
LdBPK_353750.1	LdBPK_353750.1	1	NaN	NaN	26.2075	NaN	25.5019	NaN	27.3295	27.1741	1	0	5	1	7	0	7	9	63.1	14						0.787016	2.49452	Gim5A protein, putative
LdBPK_330260.1	LdBPK_330260.1	1	NaN	NaN	23.1789	NaN	22.4903	NaN	23.6694	24.2031	0	0	3	1	3	1	5	5	26.7	8						0.764386	0.803679	thiol-dependent reductase 1
LdBPK_332520.1	LdBPK_332520.1	1	NaN	NaN	26.057	24.2781	26.1899	23.1713	26.3764	26.3076	0	0	16	4	14	3	24	12	53.5	29		+				0.7456	1.87382	heat shock protein, putative
LdBPK_322830.1;LdBPK_322850.1	LdBPK_322830.1;LdBPK_322850.1	2	31.3264	31.2642	30.9158	29.8333	30.9086	30.2601	29.9588	28.6729	8	16	11	12	9	15	15	13	67.2	15						0.74468	-0.88484	ribosomal protein L27, putative;ribosomal protein L27, putative
LdBPK_260780.1	LdBPK_260780.1	1	25.0605	NaN	25.1198	25.4631	26.085	24.6504	25.7903	26.4478	4	1	6	4	9	3	6	10	67.2	13						0.735527	1.28988	glutathione peroxidase-like protein, putative
LdBPK_320410.1	LdBPK_320410.1	1	NaN	NaN	25.4724	NaN	24.7807	NaN	25.7818	24.9701	0	0	7	1	7	1	10	5	46.4	24						0.718775	1.72052	ATP-dependent RNA helicase, putative
LdBPK_081290.1;LdBPK_212240.1	LdBPK_081290.1;LdBPK_212240.1	2	27.9773	27.0357	29.6129	27.1937	28.7512	28.2893	29.8351	28.8508	9	6	14	8	10	7	16	13	80.3	10						0.70525	0.976727	beta tubulin;beta tubulin
LdBPK_060030.1	LdBPK_060030.1	1	25.49	NaN	27.4605	25.6085	27.0858	26.0318	27.6903	26.5222	5	1	20	5	23	8	20	10	45	26						0.70459	1.53525	hypothetical protein, conserved
LdBPK_130200.1	LdBPK_130200.1	1	25.0745	NaN	27.4745	25.643	26.7853	25.896	27.7408	26.6237	6	0	21	5	19	6	31	21	50.6	33						0.702237	1.61727	hypothetical protein, unknown function
LdBPK_330360.1;LdBPK_330370.1;LdBPK_330350.1	LdBPK_330360.1;LdBPK_330370.1;LdBPK_330350.1	3	26.6638	NaN	27.8942	25.6573	27.6738	27.1587	28.2611	26.6726	9	1	23	3	17	10	27	15	52.6	36						0.695852	1.89313	heat shock protein 83-1;heat shock protein 83-1;heat shock protein 83-1
LdBPK_130330.1;CON__ENSEMBL:ENSBTAP00000016242	LdBPK_130330.1	2	28.99	27.9047	30.8733	29.929	29.9639	29.7071	31.0172	31.2152	17	9	24	21	31	21	32	37	66.7	23						0.689684	1.05161	alpha tubulin
LdBPK_072500.1;LdBPK_271710.1	LdBPK_072500.1	2	26.3164	NaN	27.6699	26.5888	27.7389	26.6843	28.0863	27.316	7	0	19	5	16	9	23	15	57.7	24						0.683771	1.79933	unspecified product;glycosomal phosphoenolpyruvate carboxykinase, putative
LdBPK_302340.1	LdBPK_302340.1	1	NaN	NaN	25.5396	NaN	25.2087	NaN	25.4217	26.002	1	0	6	1	4	0	9	3	35.5	8						0.67772	1.69239	hypothetical protein, unknown function
LdBPK_111110.1;LdBPK_111130.1	LdBPK_111110.1	2	23.8423	NaN	24.959	25.8386	24.9388	24.8212	25.4968	26.4239	2	1	4	3	3	2	5	3	35.4	6						0.675598	1.18802	60S ribosomal protein L28, putative;60S ribosomal protein L28, putative
LdBPK_190630.1	LdBPK_190630.1	1	27.2402	27.9915	29.2033	27.6805	27.4403	26.8817	28.1578	26.6527	3	5	15	7	7	4	12	5	45.5	8						0.667625	-0.745748	histone H3 variant, putative
LdBPK_313080.1	LdBPK_313080.1	1	31.4745	30.6506	31.0017	30.164	31.0226	30.6051	29.7142	28.2429	85	45	109	49	120	43	83	28	69.5	129						0.660261	-0.926483	acetyl-CoA carboxylase, putative
LdBPK_040750.1	LdBPK_040750.1	1	NaN	NaN	25.2523	26.412	25.3136	24.6906	25.4938	27.0192	1	1	4	5	7	3	4	7	41.3	9						0.648831	1.57764	60S ribosomal protein L10, putative
LdBPK_060910.1	LdBPK_060910.1	1	NaN	NaN	24.2139	24.0201	24.0898	NaN	25.3899	26.0389	0	0	7	2	3	1	11	6	33.9	10						0.646536	1.28099	acyl-coenzyme a dehydrogenase, putative
LdBPK_351030.1	LdBPK_351030.1	1	NaN	NaN	23.3265	NaN	23.0618	NaN	23.3255	23.4255	0	0	4	0	4	0	5	2	28	9						0.644933	0.652529	casein kinase, putative
LdBPK_361310.1	LdBPK_361310.1	1	27.4075	26.4834	27.9321	30.1666	26.6944	26.378	26.84	27.639	6	6	11	14	7	5	10	10	57.4	15						0.641238	-1.10952	40S ribosomal protein S9, putative
LdBPK_181350.1	LdBPK_181350.1	1	NaN	NaN	26.741	24.6251	24.3632	24.3921	26.9017	27.3449	0	0	14	4	6	4	19	19	46.1	33						0.637578	1.80808	heat shock protein, putative
LdBPK_242160.1;LdBPK_242170.1	LdBPK_242160.1	2	25.9512	26.061	26.9837	26.9528	25.9742	26.1239	26.2172	26.139	6	3	8	6	7	3	8	9	49.1	13		+				0.628283	-0.373622	40S ribosomal protein S8, putative;40S ribosomal protein S8, putative
LdBPK_342410.1	LdBPK_342410.1	1	NaN	NaN	25.6222	26.2527	25.042	25.7393	25.5956	25.6984	1	1	8	3	8	3	6	5	46.3	9						0.627289	1.46313	hypothetical protein, conserved
LdBPK_323200.1	LdBPK_323200.1	1	NaN	NaN	24.7049	NaN	23.8815	NaN	24.5891	24.9155	0	0	8	0	4	0	7	2	16.1	12						0.607569	1.12259	hypothetical protein, conserved
LdBPK_020680.1	LdBPK_020680.1	1	NaN	NaN	23.2125	NaN	22.6672	NaN	23.1995	24.1448	0	0	5	3	2	0	6	3	16.3	11						0.598437	0.602446	ATP-dependent Clp protease subunit, heat shock protein 78 (HSP78), putative
LdBPK_322280.1	LdBPK_322280.1	1	NaN	NaN	23.479	NaN	22.3957	NaN	24.3951	26.1884	0	0	2	1	3	0	6	6	27.9	21						0.598258	1.24073	hypothetical protein, conserved
LdBPK_221370.1	LdBPK_221370.1	1	NaN	NaN	23.6926	NaN	NaN	23.5562	24.3155	23.9189	1	0	4	0	2	2	2	2	20.2	6						0.589142	0.801846	40S ribosomal protein L14, putative
LdBPK_151070.1	LdBPK_151070.1	1	23.1724	NaN	26.7183	25.4747	26.0937	23.7575	26.9474	27.113	4	0	25	7	20	2	27	17	47.3	40						0.58841	1.69697	glutamate dehydrogenase
LdBPK_081020.1	LdBPK_081020.1	1	NaN	NaN	23.4522	NaN	22.2238	NaN	24.0234	24.2407	0	0	4	1	3	0	9	3	44.1	22						0.587723	0.822258	stress-induced protein sti1
LdBPK_171320.1	LdBPK_171320.1	1	28.8773	29.1514	29.842	29.0731	29.7198	29.2464	29.3267	29.9651	5	7	8	13	6	8	9	14	45.9	5						0.570813	0.328559	histone H2B
LdBPK_332570.1	LdBPK_332570.1	1	NaN	NaN	23.9795	NaN	23.6177	NaN	24.3792	22.6307	1	0	4	1	4	0	8	2	17.4	8						0.566968	0.821031	hypothetical protein, conserved
LdBPK_141540.1	LdBPK_141540.1	1	NaN	NaN	24.5942	NaN	23.508	NaN	24.7644	24.0867	1	0	8	1	5	0	9	4	18.8	12						0.563971	0.998989	hypothetical protein, conserved
LdBPK_323510.1	LdBPK_323510.1	1	NaN	NaN	24.6743	23.1056	24.3253	NaN	25.4166	23.9855	1	0	5	3	4	0	11	3	48.5	16						0.561099	1.02741	dihydrolipoamide dehydrogenase, putative
LdBPK_362130.1	LdBPK_362130.1	1	NaN	NaN	25.0626	21.7757	24.4741	NaN	25.9183	24.09	1	0	6	2	7	1	14	6	59.2	16						0.560096	1.23658	chaperonin HSP60, mitochondrial precursor
LdBPK_283000.1;LdBPK_282950.1	LdBPK_283000.1	2	26.6033	22.914	27.9618	26.6004	27.182	26.3629	28.013	28.0323	8	2	23	7	22	8	23	20	58.4	33						0.556271	1.37762	heat-shock protein hsp70, putative;heat-shock protein hsp70, putative
LdBPK_100310.1	LdBPK_100310.1	1	NaN	NaN	25.6058	23.4863	25.1714	NaN	25.8926	25.0643	1	0	13	2	7	1	17	6	59.8	25						0.554716	1.32369	isocitrate dehydrogenase [NADP], mitochondrial precursor, putative
LdBPK_030190.1	LdBPK_030190.1	1	NaN	NaN	24.2129	NaN	23.9238	NaN	24.4983	23.5925	0	0	6	0	5	0	7	4	51.2	24						0.542757	0.72134	delta-1-pyrroline-5-carboxylate dehydrogenase, putative
LdBPK_252520.1	LdBPK_252520.1	1	NaN	NaN	24.7667	NaN	23.5508	NaN	24.7723	24.9639	0	0	8	1	4	0	14	4	17.6	17						0.540694	1.10263	hypothetical protein, conserved
LdBPK_120030.1	LdBPK_120030.1	1	NaN	NaN	21.7928	NaN	21.5669	NaN	22.1057	19.6848	0	0	2	0	2	0	3	2	14.8	4						0.540446	-0.674872	unspecified product
LdBPK_360210.1;LdBPK_360190.1	LdBPK_360210.1	2	25.7743	NaN	27.5171	25.7338	26.9802	25.1139	27.7587	27.1884	6	0	23	4	24	5	29	19	54	39						0.536675	1.43785	elongation factor 2;elongation factor 2
LdBPK_270310.1	LdBPK_270310.1	1	NaN	NaN	22.7782	NaN	22.777	NaN	23.5681	22.4069	0	0	3	0	2	0	7	2	12.3	8						0.528869	0.427253	methylmalonyl-coenzyme a mutase, putative
LdBPK_170170.1	LdBPK_170170.1	1	28.0768	24.751	29.0354	28.7353	29.2711	27.7206	29.3099	29.0941	7	2	25	15	23	11	32	27	58.6	21		+				0.523155	1.19935	elongation factor 1-alpha
LdBPK_230220.1	LdBPK_230220.1	1	23.9512	NaN	26.1279	25.094	24.6189	24.5008	26.0859	26.7528	3	1	3	2	4	3	3	2	22.7	3						0.521717	1.11885	endoribonuclease L-PSP (pb5), putative
LdBPK_361700.1	LdBPK_361700.1	1	NaN	NaN	24.9182	23.4611	23.3903	NaN	25.3533	26.2893	0	0	16	3	6	0	25	15	31	43						0.514719	1.29188	clathrin heavy chain, putative
LdBPK_340070.1	LdBPK_340070.1	1	NaN	NaN	26.8164	25.5394	24.9993	24.3546	26.8156	26.4055	1	0	10	4	5	2	11	7	48.2	14						0.507318	1.45826	ascorbate-dependent peroxidase, putative
LdBPK_330960.1	LdBPK_330960.1	1	NaN	NaN	25.5735	25.6777	25.1613	23.5387	25.5941	26.7492	1	0	7	3	6	2	8	6	39.2	13						0.505209	1.27642	40S ribosomal protein S3, putative
LdBPK_365330.1	LdBPK_365330.1	1	NaN	NaN	23.5176	23.5661	22.3866	NaN	25.2159	25.6128	0	0	5	3	3	1	13	6	33.6	23						0.501752	1.09769	hypothetical protein, conserved
LdBPK_110350.1	LdBPK_110350.1	1	NaN	NaN	25.4778	NaN	23.0465	NaN	26.1036	25.5315	0	0	7	0	2	1	7	3	39.1	10						0.48858	1.31166	14-3-3 protein, putative
LdBPK_141450.1	LdBPK_141450.1	1	NaN	NaN	25.3288	24.6111	24.5834	NaN	26.0443	25.8758	0	0	6	5	4	1	12	9	41.2	16						0.473803	1.22576	myo-inositol-1-phosphate synthase
LdBPK_211820.1	LdBPK_211820.1	1	NaN	NaN	24.7307	NaN	22.8438	NaN	24.748	24.9165	0	0	6	0	3	0	7	4	23.8	12						0.471125	0.967488	RNA helicase, putative
LdBPK_321910.1;LdBPK_321920.1	LdBPK_321910.1;LdBPK_321920.1	2	24.8539	NaN	24.5432	25.8618	NaN	NaN	NaN	25.8546	2	0	3	3	0	0	2	3	50.8	6						0.464819	-1.26553	iron superoxide dismutase, putative;iron superoxide dismutase, putative
LdBPK_281100.1;LdBPK_281120.1	LdBPK_281100.1;LdBPK_281120.1	2	NaN	NaN	24.5009	NaN	22.9244	NaN	24.3024	24.6185	1	1	3	1	3	1	3	2	31.9	4						0.462591	0.85921	ribosomal protein S20, putative;ribosomal protein S20, putative
LdBPK_110640.1	LdBPK_110640.1	1	NaN	NaN	25.016	23.8358	24.845	NaN	25.7125	24.7191	1	0	5	4	6	1	10	9	41.7	11						0.459743	0.91471	aminopeptidase, putative
LdBPK_320220.1	LdBPK_320220.1	1	25.6383	NaN	25.4733	24.9916	25.1075	NaN	23.6977	23.5463	3	1	9	3	4	0	6	3	27.9	11						0.449867	-0.983634	hypothetical protein, conserved
LdBPK_041250.1	LdBPK_041250.1	1	NaN	NaN	24.9542	NaN	24.0716	NaN	24.7334	22.98	1	0	8	1	5	0	5	2	43.4	12						0.445651	0.878735	actin
LdBPK_360990.1;LdBPK_361000.1	LdBPK_360990.1;LdBPK_361000.1	2	NaN	NaN	23.8783	NaN	23.8335	NaN	24.2063	23.2891	1	0	4	0	3	1	5	2	34.3	6						0.439423	0.625271	40S ribosomal protein S18, putative;40S ribosomal protein S18, putative
LdBPK_241700.1	LdBPK_241700.1	1	NaN	NaN	25.2623	NaN	23.9725	NaN	25.4679	24.3669	0	0	6	0	8	0	14	6	36.2	17						0.436525	1.01367	succinate dehydrogenase flavoprotein, putative
LdBPK_250940.1	LdBPK_250940.1	1	25.4644	NaN	25.9786	NaN	25.5785	24.5958	25.6846	24.1758	5	1	4	1	5	3	4	4	37.9	6						0.428321	1.06195	cyclophilin a
LdBPK_291160.1;LdBPK_291170.1;LdBPK_291180.1	LdBPK_291160.1	3	25.4678	NaN	25.2255	25.0812	25.1184	24.9568	25.0071	25.8312	4	0	6	6	5	2	10	9	42.9	13						0.397481	0.622891	ribosomal protein L1a, putative;ribosomal protein L1a, putative;ribosomal protein L1a, putative
LdBPK_010790.1	LdBPK_010790.1	1	NaN	NaN	25.8248	24.5693	24.6141	NaN	26.0209	26.5181	1	0	10	2	4	1	13	7	64	19						0.366919	1.06963	eukaryotic initiation factor 4a, putative
LdBPK_131120.1	LdBPK_131120.1	1	24.9838	NaN	25.9031	26.2965	26.0608	24.6924	25.9653	26.0499	3	1	6	7	8	3	10	12	61.9	17						0.361131	0.747971	40S ribosomal protein S4, putative
LdBPK_211160.1;LdBPK_211170.1	LdBPK_211160.1;LdBPK_211170.1	2	30.6381	32.8376	31.3577	32.9117	30.4022	32.3667	30.5868	31.9252	6	16	13	25	9	15	14	20	53.8	8						0.357745	-0.616054	histone H2A;histone H2A, putative
LdBPK_281070.1	LdBPK_281070.1	1	NaN	NaN	25.0095	26.0245	25.1069	NaN	25.3282	27.2381	1	0	6	3	6	1	9	8	38.8	10						0.353892	1.15817	hypothetical protein, conserved
LdBPK_282970.1	LdBPK_282970.1	1	24.7997	NaN	26.6308	25.517	25.9164	25.5581	26.4531	24.5807	3	1	9	2	7	4	9	2	62.5	15						0.348476	0.800552	activated protein kinase c receptor (LACK)
LdBPK_261960.1	LdBPK_261960.1	1	23.9627	NaN	25.835	25.8317	25.922	22.9912	26.0566	26.4582	2	0	10	7	9	2	13	14	35.2	23						0.33672	0.964543	hypothetical protein, conserved
LdBPK_150330.1;LdBPK_150320.1	LdBPK_150330.1	2	23.4402	NaN	23.9618	NaN	23.724	24.0616	24.1427	21.8925	2	0	4	0	3	3	7	2	40.6	8						0.307957	0.507264	ribonucleoprotein p18, mitochondrial precursor, putative;ribonucleoprotein p18, mitochondrial precursor, putative
LdBPK_302990.1;LdBPK_303000.1	LdBPK_302990.1;LdBPK_303000.1	2	24.1557	NaN	25.5303	23.3828	25.1003	NaN	25.79	25.4258	3	0	12	2	9	1	13	5	46.5	15						0.296846	0.804385	glyceraldehyde 3-phosphate dehydrogenase, glycosomal;glyceraldehyde 3-phosphate dehydrogenase, glycosomal
LdBPK_212140.1	LdBPK_212140.1	1	NaN	NaN	22.9304	NaN	23.433	NaN	23.3378	21.6619	1	0	4	0	4	0	4	2	27.7	8						0.295508	0.329126	ATP synthase F1 subunit gamma protein, putative
LdBPK_332700.1	LdBPK_332700.1	1	NaN	NaN	24.3257	23.7235	23.2113	NaN	25.0468	24.3452	1	0	5	2	4	1	12	5	34.9	12		+				0.28973	0.584901	aminopeptidase, putative
LdBPK_320460.1	LdBPK_320460.1	1	25.1963	24.4441	25.6071	26.8547	25.7283	26.604	25.7835	25.5252	3	3	7	5	7	2	8	4	66.3	14						0.287384	0.384717	40S ribosomal protein S2
LdBPK_230580.1;LdBPK_230880.1	LdBPK_230580.1	2	NaN	NaN	26.4007	26.1664	25.966	NaN	26.7012	26.7905	1	0	13	5	11	1	14	10	41.6	21						0.277265	1.10047	acetyl-CoA synthetase, putative;acetyl-CoA synthetase, putative
LdBPK_010440.1;LdBPK_010430.1	LdBPK_010440.1;LdBPK_010430.1	2	24.3475	25.9072	26.801	27.0004	25.2519	25.3279	25.6684	26.168	2	2	5	5	5	4	6	8	50	12						0.263575	-0.409935	ribosomal protein S7, putative;ribosomal protein S7, putative
LdBPK_081220.1	LdBPK_081220.1	1	26.7729	NaN	27.6608	26.0928	26.4777	26.1941	27.3377	26.0401	5	1	12	8	9	4	12	10	59.1	14						0.258306	0.709688	hypothetical protein, unknown function
LdBPK_366070.1	LdBPK_366070.1	1	26.1702	25.9286	27.9717	23.4925	26.3381	24.8123	26.7724	NaN	9	7	19	2	10	3	20	1	35.8	24						0.258293	-0.881121	mkiaa0324 protein-like protein
LdBPK_101370.1	LdBPK_101370.1	1	NaN	NaN	NaN	NaN	23.8553	NaN	21.6867	22.6671	0	0	0	0	2	1	2	2	58.5	17	+	+			+	0.252209	0.297351	hypothetical protein, conserved
LdBPK_362140.1;LdBPK_321940.1	LdBPK_362140.1	2	27.2783	24.4105	28.4088	27.5659	27.7902	26.8702	28.5893	26.8005	10	4	24	12	16	10	28	18	66	28						0.251969	0.596662	chaperonin HSP60, mitochondrial precursor, putative;chaperonin HSP60, mitochondrial precursor
LdBPK_242150.1	LdBPK_242150.1	1	NaN	NaN	26.3058	24.8225	24.785	NaN	26.6886	25.2075	0	0	7	5	4	1	17	6	49.5	22						0.247709	0.862343	transketolase
LdBPK_313260.1	LdBPK_313260.1	1	30.2356	29.8672	30.0045	26.454	29.7671	29.5566	28.9122	24.842	27	25	34	8	44	28	29	4	70.5	43						0.241149	-0.870834	methylcrotonoyl-coa carboxylase biotinylated subunitprotein-like protein
LdBPK_151140.1;LdBPK_151120.1	LdBPK_151140.1;LdBPK_151120.1	2	26.0749	NaN	27.653	27.0848	26.3273	25.6667	27.7575	26.4438	3	1	11	3	6	4	12	4	62.8	11						0.239506	0.742144	tryparedoxin peroxidase;tryparedoxin peroxidase
LdBPK_361320.1	LdBPK_361320.1	1	NaN	NaN	25.8011	NaN	22.6808	NaN	25.7646	24.481	0	0	5	1	2	0	9	6	63.1	18						0.231558	0.71506	fructose-1,6-bisphosphate aldolase
LdBPK_050510.1	LdBPK_050510.1	1	25.1737	NaN	26.7316	25.6248	26.1669	NaN	27.321	27.3058	4	1	17	7	10	1	18	15	44.3	22						0.22059	0.79108	ATPase alpha subunit
LdBPK_010050.1	LdBPK_010050.1	1	34.8925	34.159	34.1967	31.2999	34.67	33.7169	33.197	30.2174	140	112	148	57	168	106	129	49	72.6	49						0.220317	-0.686665	carboxylase, putative
LdBPK_353390.1	LdBPK_353390.1	1	NaN	NaN	25.4242	24.1565	23.4386	NaN	24.8443	25.5041	0	0	4	2	3	0	8	7	36.3	12						0.21337	0.558303	6-phosphogluconate dehydrogenase, decarboxylating, putative
LdBPK_342620.1	LdBPK_342620.1	1	NaN	NaN	24.4393	25.363	24.3209	NaN	24.3618	25.6738	0	0	4	2	4	0	5	2	48	7						0.201777	0.540358	40S ribosomal protein S19 protein, putative
LdBPK_302480.1;LdBPK_302470.1;LdBPK_302530.1;LdBPK_302540.1	LdBPK_302480.1	4	NaN	NaN	25.9089	25.1874	24.4152	NaN	26.0267	24.6238	1	0	11	3	6	1	14	3	31.9	14						0.201754	0.695151	heat shock 70-related protein 1, mitochondrial precursor, putative;heat shock 70-related protein 1, mitochondrial precursor, putative;heat shock 70-related protein 1, mitochondrial precursor, putative;heat shock 70-related protein 1, mitochondrial precursor, putative
LdBPK_230410.1	LdBPK_230410.1	1	NaN	NaN	24.9343	25.2167	24.2693	NaN	24.6723	24.4318	1	0	5	3	2	1	5	2	32.7	7						0.195152	0.508787	NADP-dependent alcohol dehydrogenase, putative
LdBPK_120620.1	LdBPK_120620.1	1	NaN	NaN	24.1322	23.8252	23.0915	NaN	24.5936	24.0363	0	0	5	2	6	0	6	6	37.3	12						0.192798	0.313805	cytochrome c oxidase subunit IV
LdBPK_251460.1	LdBPK_251460.1	1	23.9218	NaN	24.1987	24.0429	24.2531	NaN	24.3408	24.7109	2	0	3	2	5	0	5	4	40.3	7						0.190838	0.35809	GTP-binding protein, putative
LdBPK_141240.1	LdBPK_141240.1	1	NaN	NaN	25.8849	24.7823	22.8486	NaN	26.0297	26.4463	0	0	8	2	3	0	9	5	62.7	21						0.180959	0.67147	enolase
LdBPK_364730.1	LdBPK_364730.1	1	25.4603	25.7377	26.261	27.0185	26.3115	26.4878	25.7274	25.2017	5	4	7	5	6	3	4	6	44.9	9		+				0.159796	-0.187277	60S ribosomal protein L18, putative
LdBPK_191560.1	LdBPK_191560.1	1	NaN	NaN	23.3898	22.6403	22.3206	NaN	23.3762	21.7654	1	0	5	2	2	0	4	4	28.2	9						0.154484	-0.173449	peptidylprolyl isomerase-like protein
LdBPK_070550.1	LdBPK_070550.1	1	NaN	NaN	23.6697	25.4471	23.3073	NaN	23.3471	23.7602	1	0	3	4	2	0	4	4	28.2	11						0.144761	-0.300913	60S ribosomal protein L7a, putative
LdBPK_272020.1	LdBPK_272020.1	1	24.7688	NaN	24.3068	23.2747	24.5996	23.8706	24.0103	23.2312	2	1	5	4	2	2	5	4	15.6	5						0.141553	0.218271	RNA-binding protein, putative
LdBPK_343440.1	LdBPK_343440.1	1	23.2499	NaN	23.7059	NaN	24.0882	NaN	23.4941	23.348	2	0	5	1	5	1	3	3	42.8	7						0.116322	0.199573	60S ribosomal protein L21, putative
LdBPK_282370.1	LdBPK_282370.1	1	NaN	NaN	24.0882	NaN	23.4496	NaN	24.3164	21.4369	1	0	7	1	5	0	5	2	15	6						0.115174	0.265068	glycoprotein 96-92, putative
LdBPK_080420.1	LdBPK_080420.1	1	NaN	NaN	24.5135	NaN	22.7051	NaN	25.2881	22.3312	0	0	9	0	6	0	18	2	17.4	21						0.111192	0.281005	hypothetical protein, conserved
LdBPK_320790.1	LdBPK_320790.1	1	NaN	NaN	24.9204	25.0504	23.3142	NaN	24.9338	24.7628	0	0	3	2	3	0	3	3	50.6	11						0.106606	0.303003	RNA binding protein, putative
LdBPK_350600.1	LdBPK_350600.1	1	24.6639	NaN	24.2436	24.5592	24.3304	NaN	24.7498	25.4657	3	0	5	2	4	1	6	6	54.7	9						0.103742	0.25997	60S ribosomal protein L18a, putative
LdBPK_312410.1	LdBPK_312410.1	1	27.2628	26.6724	27.7246	NaN	27.0141	26.2241	26.4818	NaN	10	7	14	0	12	8	12	0	45.8	15						0.100331	-0.460323	p-nitrophenylphosphatase, putative
LdBPK_060010.1	LdBPK_060010.1	1	29.1664	27.665	29.0076	29.3298	29.638	28.2258	28.9207	28.8952	7	5	6	7	7	5	5	9	56	7						0.0978222	0.127736	histone H4
LdBPK_091410.1;LdBPK_190040.1	LdBPK_091410.1;LdBPK_190040.1	2	29.1674	29.9691	30.2957	29.6377	29.9894	29.8094	29.87	29.1352	5	10	14	13	15	11	17	15	59.5	7						0.0775789	-0.0664706	histone H2B;histone H2B
LdBPK_363930.1	LdBPK_363930.1	1	25.8132	NaN	NaN	26.302	25.3269	NaN	25.49	24.3666	2	2	2	4	3	1	4	5	19.6	3						0.0606602	0.230793	60S ribosomal protein L34, putative
LdBPK_150010.1;LdBPK_210020.1;LdBPK_350020.1;LdBPK_360020.1	LdBPK_150010.1;LdBPK_210020.1;LdBPK_350020.1;LdBPK_360020.1	4	30.16	30.1102	29.8141	29.4933	30.4949	29.9361	29.6004	29.3824	11	13	13	18	13	16	16	23	57	14						0.0500589	-0.0409861	histone H4;histone H4;histone H4, putative, pseudogene;histone H4
LdBPK_280250.1;LdBPK_280260.1	LdBPK_280250.1;LdBPK_280260.1	2	26.8134	24.6507	26.9819	NaN	25.9545	24.7917	25.0851	24.7358	12	4	19	1	11	4	12	3	51	24						0.0441848	0.167186	propionyl-coa carboxylase beta chain, putative;propionyl-coa carboxylase beta chain, putative
LdBPK_291400.1	LdBPK_291400.1	1	NaN	NaN	24.645	24.4687	21.8773	NaN	24.8636	23.855	0	0	7	3	3	0	13	5	34.3	17						0.0438219	-0.123151	carnitine/choline acetyltransferase, putative
LdBPK_323110.1	LdBPK_323110.1	1	23.7708	NaN	22.7987	NaN	23.0175	NaN	22.9361	22.999	3	0	4	1	3	0	5	2	58.3	7						0.00954686	0.0129471	nucleoside diphosphate kinase b

## Sheet: AM Hit annotation
Protein IDs	Majority protein IDs	Proteins	LFQ intensity AM1 MYR	LFQ intensity AM2 MYR	LFQ intensity AM3 MYR	LFQ intensity AM4 MYR	LFQ intensity AM1 YN	LFQ intensity AM2 YN	LFQ intensity AM3 YN	LFQ intensity AM4 YN	MS/MS Count AM1 MYR	MS/MS Count AM2 MYR	MS/MS Count AM3 MYR	MS/MS Count AM4 MYR	MS/MS Count AM1 YN	MS/MS Count AM2 YN	MS/MS Count AM3 YN	MS/MS Count AM4 YN	Sequence coverage [%]	Razor + unique peptides	MG	t-test Significant	High confidence hit	Low abundance hit	-Log10(p value)	t-test Difference	Product Description	Annotated GO Function	Annotated GO Process	Annotated GO Component	Predicted GO Function	Predicted GO Process	Predicted GO Component	TMHMM (TM domain prediction)
LdBPK_020210.1	LdBPK_020210.1	1	22.094	22.4161	21.956	22.3251	24.7231	22.4202	24.0304	25.1643	0	0	0	0	10	1	10	8	35.9	24		+	+		1.6687	1.8867	hypothetical protein, conserved	null	null	null	null	null	null	+
LdBPK_080030.1	LdBPK_080030.1	1	22.2744	21.9825	21.938	22.3145	27.5605	26.3724	26.4565	24.5201	0	0	0	0	7	6	8	2	57.7	10		+	+		3.17469	4.10002	vesicle-associated membrane protein, putative	null	null	null	null	vesicle-mediated transport	integral to membrane	+
LdBPK_080650.1	LdBPK_080650.1	1	22.2549	22.0114	21.7694	21.8603	27.0702	22.463	26.9854	25.4724	0	0	1	0	4	3	4	3	13.3	5		+	+		1.76253	3.52374	hypothetical protein, unknown function	null	null	null	null	null	null	+
LdBPK_081680.1;LdBPK_181280.1	LdBPK_081680.1;LdBPK_181280.1	2	21.7281	22.3821	26.0673	23.7982	26.3451	26.0798	27.4149	28.1703	0	0	7	3	10	6	11	14	39.6	12		+			1.76412	3.5086	unspecified product;hypothetical protein, conserved	null;null	null;null	null;null	null;null	null;null	null;null	+
LdBPK_090430.1	LdBPK_090430.1	1	22.2497	22.1923	21.5653	22.425	26.0164	22.0142	24.9226	26.0844	0	0	0	0	10	1	11	5	33.8	24		+	+		1.46598	2.65133	hypothetical protein, conserved	null	null	null	null	null	null	+
LdBPK_091300.1	LdBPK_091300.1	1	22.3201	22.6403	21.4758	22.3598	24.8323	22.5721	23.5342	26.0495	1	1	1	1	3	1	3	2	3.6	6		+	+		1.36911	2.04805	hypothetical protein, conserved	null	null	null	null	null	null	+
LdBPK_111000.1	LdBPK_111000.1	1	21.6352	21.853	25.7775	22.0588	24.9515	24.064	25.8887	26.7178	0	0	17	1	9	5	20	10	37	26		+			1.18774	2.57438	pyruvate phosphate dikinase, putative	null	null	null	ATP binding, catalytic activity, kinase activity	phosphorylation, pyruvate metabolic process	null	+
LdBPK_130760.1	LdBPK_130760.1	1	21.6189	22.0681	23.0497	22.2985	26.4847	24.8952	25.2622	25.0321	0	0	4	0	15	4	11	5	47.5	17		+			3.27553	3.15976	mitochondrial processing peptidase alpha subunit, putative	null	null	null	catalytic activity, metal ion binding, metalloendopeptidase activity, zinc ion binding	proteolysis	null	+
LdBPK_131590.1	LdBPK_131590.1	1	21.8189	21.7992	21.9743	22.3673	25.7205	24.6499	25.363	26.567	0	0	0	0	14	4	17	10	21.1	18		+	+		3.84999	3.58517	phospholipid-transporting ATPase 1-like protein	null	null	null	ATP binding, catalytic activity, magnesium ion binding, metal ion binding, nucleotide binding, phospholipid-translocating ATPase activity	cation transport, metabolic process, phospholipid transport	integral to membrane, membrane	+
LdBPK_140680.1	LdBPK_140680.1	1	21.8088	21.9793	23.5262	22.018	24.7734	22.0608	25.3992	25.9063	1	0	4	1	3	1	7	3	32.7	8		+			1.23097	2.20182	fatty acid elongase, putative	null	null	null	null	null	integral to membrane	+
LdBPK_140710.1;LdBPK_140740.1	LdBPK_140710.1	2	22.3366	22.1018	21.556	22.1114	26.0999	26.1204	25.7991	24.9741	0	0	0	1	6	3	2	4	26.1	4		+	+		4.64956	3.72195	fatty acid elongase, putative;fatty acid elongase, putative	null;null	null;null	null;null	null;null	null;null	integral to membrane;integral to membrane	+
LdBPK_160260.1	LdBPK_160260.1	1	22.2434	22.1103	21.5026	22.2073	25.8474	25.803	24.2778	25.5536	0	0	0	0	2	3	5	3	42.6	5		+	+		3.75445	3.35457	protein tyrosine phosphatase-likie protein	null	null	null	phosphatase activity, protein tyrosine/serine/threonine phosphatase activity	dephosphorylation, protein dephosphorylation	null	+
LdBPK_160510.1	LdBPK_160510.1	1	21.5735	22.1884	21.9696	22.1734	25.5871	24.5499	23.5913	22.8167	0	0	0	0	4	3	3	2	14.4	2		+	+		1.89394	2.16003	hypothetical protein, unknown function	null	null	null	null	null	null	+
LdBPK_180160.1	LdBPK_180160.1	1	21.9636	22.3637	21.6611	22.4137	25.0457	23.9695	23.4396	22.613	0	0	0	0	9	3	5	3	18.3	11		+	+		1.66882	1.66643	hypothetical protein, conserved	null	null	null	triglyceride lipase activity	lipid metabolic process	null	+
LdBPK_190200.1;LdBPK_190190.1	LdBPK_190200.1;LdBPK_190190.1	2	25.4053	23.3773	26.4608	25.5753	27.7004	27.4947	27.5454	27.5948	5	2	11	4	11	9	13	10	54.9	17		+			1.96673	2.37913	ADP,ATP carrier protein 1, mitochondrial precursor, putative;ADP,ATP carrier protein 1, mitochondrial precursor, putative	null;null	null;null	null;null	null;null	null;null	null;null	+
LdBPK_230810.1	LdBPK_230810.1	1	21.8473	22.4037	25.0614	21.9797	30.1467	29.517	29.1055	29.4637	0	0	6	1	36	16	20	21	42.7	23		+			3.85828	6.73521	hypothetical protein, conserved	null	null	null	null	null	null	+
LdBPK_231000.1	LdBPK_231000.1	1	21.9218	22.3904	21.8343	22.191	25.0098	22.9444	24.1281	25.3092	0	0	0	0	9	3	5	5	15.1	19		+	+		2.21972	2.26346	Na/H antiporter-like protein	null	null	null	solute:hydrogen antiporter activity	cation transport, transmembrane transport	integral to membrane	+
LdBPK_271840.1	LdBPK_271840.1	1	21.8005	21.9254	22.6834	22.0541	25.4325	22.176	25.1047	24.0888	0	0	2	1	5	2	4	3	26.6	6		+			1.47623	2.08462	hypothetical protein, unknown function	null	null	null	null	null	null	+
LdBPK_302570.1	LdBPK_302570.1	1	21.6927	22.6169	21.964	22.1954	25.9139	24.7754	24.7613	25.8709	1	0	1	0	5	4	7	4	33	8		+	+		3.83171	3.21314	reticulon domain protein, 22 kDa potentially aggravating protein (paple22)	null	null	null	null	null	endoplasmic reticulum	+
LdBPK_311240.1	LdBPK_311240.1	1	21.68	21.9153	25.4805	24.3896	26.4778	25.9565	27.279	26.451	0	0	8	3	12	5	18	10	25.5	19		+			1.76447	3.17473	vacuolar-type proton translocating pyrophosphatase 1, putative	null	null	null	hydrogen-translocating pyrophosphatase activity, inorganic diphosphatase activity	proton transport	membrane	+
LdBPK_330240.1	LdBPK_330240.1	1	22.3093	22.7965	21.7134	22.0666	25.4871	25.131	24.6258	22.3318	0	0	0	0	8	4	7	1	30.2	14		+	+		1.57184	2.17249	hypothetical protein, conserved	null	null	null	zinc ion binding	null	null	+
LdBPK_330730.1	LdBPK_330730.1	1	22.0688	22.0429	21.7232	21.9885	25.4516	22.4579	26.1531	25.0794	1	0	1	0	5	1	5	5	17.7	9		+	+		1.88604	2.82966	sterol C-24 reductase, putative	null	null	null	null	null	membrane	+
LdBPK_333000.1;LdBPK_252500.1	LdBPK_333000.1	2	22.2633	22.2775	21.8286	22.0237	25.3237	25.1738	24.7177	25.4155	0	0	0	0	3	3	7	3	22.3	8		+	+		5.46105	3.05937	glutathionylspermidine synthase, putative;D-alanyl-glycyl endopeptidase-like protein	null;null	null;null	null;null	null;null	null;null	null;null	+
LdBPK_340010.1	LdBPK_340010.1	1	23.625	22.2326	24.5615	24.9009	26.1471	24.9796	25.9121	26.8743	2	0	5	3	6	5	8	5	37.3	10		+			1.62582	2.14829	hypothetical protein, conserved	null	null	null	oxidoreductase activity	metabolic process	null	+
LdBPK_341730.1	LdBPK_341730.1	1	21.6714	21.9145	21.4722	21.8555	25.4465	25.4004	24.9207	24.9832	0	0	0	0	5	3	3	3	10.7	2		+	+		6.04506	3.4593	amastin-like surface protein, putative	null	null	null	null	null	null	+
LdBPK_341890.1	LdBPK_341890.1	1	21.6954	22.5689	24.1136	24.0669	25.1231	24.8969	24.7721	25.3485	1	0	2	2	3	2	3	2	26.3	3		+			1.71589	1.92399	hypothetical protein, conserved	null	null	null	null	null	null	+
LdBPK_352190.1	LdBPK_352190.1	1	22.3167	22.3687	22.9357	22.2563	24.2986	23.4896	23.7216	24.3134	0	0	2	1	4	3	7	4	30.2	10		+			2.90265	1.48646	hypothetical protein, conserved	null	null	null	oxidoreductase activity	metabolic process	null	+
LdBPK_362340.1	LdBPK_362340.1	1	22.0136	21.7761	21.8565	22.0441	27.0215	26.1449	25.682	25.2832	0	0	0	0	4	3	3	4	8.2	4		+	+		4.43874	4.11033	hypothetical protein, conserved	null	null	null	null	null	null	+
LdBPK_010710.1	LdBPK_010710.1	1	22.2215	22.5673	21.9444	22.3139	27.4095	27.4675	26.7187	26.8605	0	0	0	0	8	2	5	4	39.7	5		+	+		6.1386	4.85226	hypothetical protein, unknown function	null	null	null	null	null	null
LdBPK_020420.1	LdBPK_020420.1	1	22.4969	22.8938	24.2352	23.732	29.2533	28.4245	28.553	27.6019	0	0	4	2	13	11	13	11	48.4	14		+			4.19982	5.11872	hypothetical protein, conserved	null	null	null	null	null	null
LdBPK_020430.1	LdBPK_020430.1	1	25.0614	22.2452	26.4906	25.5621	28.2369	27.6567	27.8618	26.8126	2	1	7	4	11	7	15	5	49.1	13		+			1.56962	2.8022	hypothetical protein, conserved	null	null	null	null	null	null
LdBPK_090690.1	LdBPK_090690.1	1	21.7526	22.5462	21.945	22.3384	26.0671	25.314	25.2614	25.809	0	0	0	0	7	3	6	5	27.8	9		+	+		4.8995	3.46732	hypothetical protein, conserved	null	null	null	zinc ion binding	null	null
LdBPK_100560.1	LdBPK_100560.1	1	21.9052	22.2903	21.6451	22.1676	27.8351	26.2231	25.9463	25.1885	0	0	1	1	15	5	11	3	45.8	15		+	+		3.5269	4.29618	glycerol-3-phosphate dehydrogenase [NAD ], glycosomal	null	null	null	NAD binding, glycerol-3-phosphate dehydrogenase [NAD+] activity	carbohydrate metabolic process, glycerol-3-phosphate catabolic process, glycerol-3-phosphate metabolic process, oxidation-reduction process	cytoplasm, glycerol-3-phosphate dehydrogenase complex
LdBPK_110600.1	LdBPK_110600.1	1	21.9879	22.3751	22.7807	21.9074	26.8081	25.1832	25.1598	25.6593	0	0	3	0	16	6	13	6	52.6	22		+			3.66336	3.43984	3-methylcrotonoyl-CoA carboxylase beta subunit, putative	null	null	null	ligase activity	null	null
LdBPK_111210.1;LdBPK_111280.1	LdBPK_111210.1	2	21.9923	22.0901	21.9917	22.3994	26.1601	22.8454	25.7986	26.4907	0	0	0	0	20	2	19	13	19.6	27		+	+		2.04703	3.20534	ATP-binding cassette protein subfamily A, member 2, putative;ATP-binding cassette protein subfamily A, member 6, putative	null;null	null;null	null;null	ATP binding, ATPase activity, nucleoside-triphosphatase activity, nucleotide binding;ATP binding, ATPase activity, nucleoside-triphosphatase activity, nucleotide binding	null;null	null;null
LdBPK_140760.1	LdBPK_140760.1	1	22.2316	22.1709	23.2272	22.5199	25.7078	25.0588	25.3657	25.6271	0	0	2	0	6	3	4	6	27.2	7		+			4.29927	2.90246	fatty acid elongase, putative	null	null	null	null	null	integral to membrane
LdBPK_190940.1;LdBPK_190950.1;LdBPK_190960.1	LdBPK_190940.1	3	21.8359	22.5605	23.4045	21.9488	26.0068	25.0504	25.6337	26.0057	0	0	2	0	12	5	17	6	39.7	19		+			3.57636	3.23676	4-coumarate:coa ligase-like protein;4-coumarate:coa ligase-like protein;4-coumarate:coa ligase-like protein	null;null;null	null;null;null	null;null;null	catalytic activity;null;null	metabolic process;null;null	null;null;null
LdBPK_201130.1	LdBPK_201130.1	1	21.8504	22.1238	21.6387	21.8839	24.975	22.6658	25.1266	24.2049	0	0	0	0	8	1	5	3	9.5	11		+	+		2.21747	2.3689	hypothetical protein, conserved	null	null	null	null	null	null
LdBPK_211300.1;LdBPK_211310.1	LdBPK_211300.1;LdBPK_211310.1	2	21.694	22.1305	24.3306	22.1967	24.8546	25.2922	25.0931	24.9015	1	0	4	1	2	2	4	3	42.7	4		+			2.18689	2.44744	40S ribosomal protein S23, putative;40S ribosomal protein S23, putative	null;null	null;null	null;null	structural constituent of ribosome;structural constituent of ribosome	translation;translation	intracellular, ribosome, small ribosomal subunit;intracellular, ribosome, small ribosomal subunit
LdBPK_221310.1	LdBPK_221310.1	1	22.1763	21.8701	23.3196	21.7223	28.2296	28.0692	27.3704	26.419	1	0	3	0	12	8	8	10	45.4	14		+			4.12895	5.24995	i/6 autoantigen-like protein	null	null	null	null	null	null
LdBPK_230050.1	LdBPK_230050.1	1	25.5012	22.567	26.1138	24.2332	27.1491	26.1602	27.1146	27.0975	4	0	7	2	10	5	13	10	51.8	12		+			1.49318	2.27654	peroxidoxin	null	null	null	antioxidant activity, oxidoreductase activity, peroxiredoxin activity	oxidation-reduction process	null
LdBPK_240310.1	LdBPK_240310.1	1	21.2278	22.6058	23.9341	21.8568	25.9546	24.5822	26.2447	24.4429	0	0	3	1	7	2	11	4	42.3	18		+			2.09771	2.89998	fumarate hydratase, putative	null	null	null	fumarate hydratase activity, hydro-lyase activity, lyase activity	generation of precursor metabolites and energy	null
LdBPK_242250.1	LdBPK_242250.1	1	21.8854	21.9242	24.2496	21.9923	25.6043	24.2602	26.1002	25.736	0	0	5	1	10	4	13	6	55.4	17		+			2.21099	2.9123	hypothetical protein, conserved	null	null	null	glycerophosphodiester phosphodiesterase activity, phosphoric diester hydrolase activity	glycerol metabolic process, lipid metabolic process	null
LdBPK_251160.1	LdBPK_251160.1	1	25.4439	22.1258	27.4827	26.746	30.1456	28.8888	29.3065	29.1796	6	0	15	4	36	20	31	22	63.1	32		+			1.74862	3.93052	aldehyde dehydrogenase, mitochondrial precursor	null	null	null	oxidoreductase activity	metabolic process, oxidation-reduction process	null
LdBPK_260040.1	LdBPK_260040.1	1	22.0835	21.9028	23.5547	22.309	25.523	23.984	25.4523	26.0185	0	0	2	0	10	3	9	7	19.5	15		+			2.53573	2.78192	glycine dehydrogenase, putative	null	null	null	glycine dehydrogenase (decarboxylating) activity	glycine catabolic process, glycine metabolic process, oxidation-reduction process	null
LdBPK_282430.1	LdBPK_282430.1	1	21.7763	22.2801	23.7325	21.8041	29.4644	28.2511	27.9284	27.4309	1	0	2	1	15	8	15	11	66.7	13		+			4.05798	5.87044	glycosomal membrane protein, putative	null	null	null	null	peroxisome fission	integral to peroxisomal membrane
LdBPK_282700.1	LdBPK_282700.1	1	21.8461	22.1984	25.7029	23.1399	26.2871	25.3303	26.7115	27.4885	1	0	12	2	14	7	22	13	45.2	21		+			1.78376	3.23254	acyl-CoA dehydrogenase, putative	null	null	null	acyl-CoA dehydrogenase activity	metabolic process, oxidation-reduction process	null
LdBPK_283140.1	LdBPK_283140.1	1	23.8277	22.6714	26.9027	25.2628	28.2597	27.2441	27.8992	27.2052	3	1	22	6	23	9	22	23	69.2	27		+			1.69867	2.98591	glutamate dehydrogenase, putative	null	null	null	oxidoreductase activity	cellular amino acid metabolic process, oxidation-reduction process	null
LdBPK_291820.1	LdBPK_291820.1	1	22.0143	22.2924	21.8066	22.171	27.5209	27.593	26.8451	28.0979	0	0	0	0	17	8	12	12	48.7	13		+	+		5.93999	5.44312	hypothetical protein, conserved	null	null	null	null	null	null
LdBPK_303230.1	LdBPK_303230.1	1	21.9477	22.188	21.3641	22.1846	25.5728	22.4121	24.5859	25.4816	0	0	1	0	7	0	6	4	27.9	9		+	+		1.84427	2.59201	3-hydroxy-3-methylglutaryl-CoA reductase, putative	null	null	null	NADP binding, coenzyme binding, hydroxymethylglutaryl-CoA reductase (NADPH) activity	coenzyme A metabolic process, isoprenoid biosynthetic process, oxidation-reduction process	integral to membrane
LdBPK_311150.1	LdBPK_311150.1	1	22.2899	22.0019	21.5002	22.3421	26.2597	23.4817	24.9298	26.1086	0	0	1	0	10	2	5	4	38.9	10		+	+		2.47984	3.16144	monoglyceride lipase, putative	null	null	null	null	null	null
LdBPK_311930.1	LdBPK_311930.1	1	22.155	21.9437	21.5927	25.2327	29.1125	28.0656	27.9338	28.7741	1	0	1	3	12	12	8	9	47.7	7		+			3.18711	5.74044	ubiquitin-fusion protein	null	null	null	protein binding, structural constituent of ribosome	translation	ribosome
LdBPK_330870.1	LdBPK_330870.1	1	21.9896	22.9786	23.9193	22.0701	24.8293	23.595	24.7314	25.0884	0	0	4	1	7	3	10	9	29.9	18		+			1.75739	1.82165	2,4-dienoyl-coa reductase fadh1, putative	null	null	null	FMN binding, oxidoreductase activity	oxidation-reduction process	null
LdBPK_352490.1	LdBPK_352490.1	1	21.8232	22.9503	21.8919	21.8217	25.3575	21.9586	23.8617	25.2153	0	0	1	0	4	1	7	4	48.2	10		+	+		1.25223	1.97653	hypothetical protein, conserved	null	null	null	catalytic activity	metabolic process	null
LdBPK_364680.1	LdBPK_364680.1	1	21.8642	22.5184	21.7851	22.3725	24.0697	24.1654	23.7869	22.5509	0	0	1	0	5	3	2	0	46.2	6		+	+		1.96179	1.50818	hypothetical protein, conserved	null	null	null	null	null	null
LdBPK_365360.1	LdBPK_365360.1	1	21.9737	22.033	21.472	22.1815	25.7515	25.2603	24.6759	23.7154	0	0	0	0	8	4	5	4	57.9	12		+	+		3.13752	2.93571	hypothetical protein, conserved	null	null	null	null	null	null
LdBPK_365380.1	LdBPK_365380.1	1	21.977	22.1599	21.7509	22.1129	26.9347	21.9977	25.3798	23.303	0	0	0	0	23	1	16	3	41.9	27		+	+		1.14806	2.40362	hypothetical protein, conserved	null	null	null	ATP binding, microtubule motor activity	microtubule-based movement	null
LdBPK_365410.1	LdBPK_365410.1	1	21.91	22.1161	21.1211	22.4388	26.6623	26.0327	25.9503	25.3668	0	0	2	0	16	7	13	6	50.2	23		+			4.39167	4.10652	aldehyde dehydrogenase, putative	null	null	null	oxidoreductase activity	metabolic process, oxidation-reduction process	null
LdBPK_041050.1	LdBPK_041050.1	1	22.013	21.947	21.701	22.3077	25.4399	25.0431	24.2035	24.9811	0	0	0	0	8	3	9	2	42.1	14	+	+	+		4.28285	2.92471	acyltransferase-like protein, copy 2	null	null	null	null	metabolic process	null	+
LdBPK_010490.1	LdBPK_010490.1	1	22.0746	22.3932	21.8129	22.1866	27.1503	26.1314	26.1221	26.1368	0	0	0	0	14	6	15	8	42.4	22	+	+	+		5.2777	4.26834	fatty acyl CoA syntetase 1, putative	null	null	null	catalytic activity	metabolic process	null
LdBPK_010510.1	LdBPK_010510.1	1	22.1723	22.5089	21.9003	22.2712	28.9051	27.3787	27.8022	27.4155	0	0	0	0	30	15	26	16	49.6	38	+	+	+		5.25402	5.6622	long chain fatty acid CoA ligase, putative	null	null	null	catalytic activity	metabolic process	null
LdBPK_010540.1	LdBPK_010540.1	1	22.1315	22.4606	21.8638	22.2359	26.3436	24.6573	25.8247	24.8651	0	0	0	0	6	2	7	4	48.7	23	+	+	+		3.62623	3.24973	long chain fatty acid CoA ligase, putative	null	null	null	catalytic activity	metabolic process	null
LdBPK_030220.1	LdBPK_030220.1	1	22.2144	22.3357	25.2343	22.6777	26.3087	25.2472	26.212	24.9413	1	0	7	2	16	7	12	9	31.8	22	+	+			1.75113	2.56179	long chain fatty Acyl CoA synthetase, putative	null	null	null	catalytic activity	metabolic process	null
LdBPK_101380.1	LdBPK_101380.1	1	21.8448	21.8723	21.9697	21.938	29.0921	28.579	27.7746	28.5618	0	0	1	0	18	15	15	15	52.6	15	+	+	+		6.47745	6.59571	hypothetical protein, conserved	null	null	null	null	null	null
LdBPK_130990.1;LdBPK_090090.1	LdBPK_130990.1	2	21.9864	22.3406	21.7933	21.9873	27.6722	26.0816	26.3193	26.2166	0	0	0	0	18	6	13	6	57.3	22	+	+	+		4.63838	4.5455	RNA helicase, putative;proteasome regulatory ATPase subunit 2, putative	null;null	null;null	null;null	ATP binding, ATP-dependent helicase activity, helicase activity, nucleic acid binding, protein binding, zinc ion binding;ATP binding, hydrolase activity, nucleoside-triphosphatase activity, nucleotide binding	null;protein catabolic process	null;cytoplasm
LdBPK_170080.1	LdBPK_170080.1	1	21.8394	22.1275	22.0327	21.9649	26.1914	25.7529	26.1319	26.6775	0	0	1	0	5	6	8	6	65.2	8	+	+	+		6.12826	4.19731	ADP-ribosylation factor, putative	null	null	null	GTP binding	intracellular protein transport, small GTPase mediated signal transduction	intracellular
LdBPK_181160.1	LdBPK_181160.1	1	21.539	21.942	21.9285	22.1805	26.5272	26.1172	26.0727	25.0574	0	0	0	0	14	4	6	5	27.9	10	+	+	+		4.67411	4.04611	hypothetical protein, conserved	null	null	null	protein binding, zinc ion binding	null	null
LdBPK_200770.1	LdBPK_200770.1	1	22.1628	22.5995	21.9995	21.7522	25.951	22.2623	24.7279	24.3947	0	0	0	0	14	1	6	5	12.3	14	+	+	+		1.50614	2.20547	hypothetical protein, conserved	null	null	null	null	null	null
LdBPK_201320.1	LdBPK_201320.1	1	22.0497	22.2121	22.1572	22.024	26.1144	26.1744	25.8022	22.2927	0	0	0	0	6	4	5	1	73.5	9	+	+	+		1.71897	2.98517	calpain-like cysteine peptidase, putative	null	null	null	null	null	null
LdBPK_210100.1	LdBPK_210100.1	1	21.6656	21.3893	21.4194	21.9826	25.7502	24.6399	24.7795	24.7362	0	0	0	0	9	3	7	5	36.1	12	+	+	+		4.57379	3.3622	hypothetical protein, conserved	null	null	null	protein binding	null	null
LdBPK_250780.1	LdBPK_250780.1	1	21.6334	22.2099	22.1186	22.165	29.1793	28.4939	28.1068	27.7979	0	0	1	0	22	17	19	15	66	23	+	+	+		5.92611	6.36279	protein phosphatase, putative	null	null	null	catalytic activity	null	null
LdBPK_261380.1	LdBPK_261380.1	1	22.0723	22.1665	21.5839	22.3094	25.0827	23.482	23.1458	23.6597	0	0	0	0	7	2	5	2	21.3	8	+	+	+		2.13623	1.80953	hypothetical protein, conserved	null	null	null	protein binding	null	null
LdBPK_300380.1	LdBPK_300380.1	1	21.8868	22.1848	23.5638	21.806	27.5707	26.8741	27.0016	27.0402	0	0	2	1	14	7	12	12	41.7	14	+	+			4.44871	4.7613	phosphatase 2C, putative	null	null	null	catalytic activity	null	null
LdBPK_300680.1	LdBPK_300680.1	1	22.4096	22.3889	21.7731	22.0354	27.7092	26.0937	26.9766	25.8957	0	0	0	0	23	6	20	5	48.2	27	+	+	+		4.2696	4.51706	hypothetical protein, conserved	null	null	null	phospholipase C activity, phosphoric diester hydrolase activity, protein binding	intracellular signal transduction, lipid metabolic process	null
LdBPK_310450.1	LdBPK_310450.1	1	21.968	22.24	26.1897	24.9608	29.9273	28.3128	28.9042	28.3626	0	0	10	4	47	19	35	19	63	37	+	+			2.42258	5.03711	cytoskeleton-associated protein CAP5.5, putative	null	null	null	calcium-dependent cysteine-type endopeptidase activity	proteolysis	intracellular
LdBPK_312350.1	LdBPK_312350.1	1	21.6537	22.2053	21.6449	22.1305	27.3159	26.556	26.404	26.7146	0	0	0	0	11	5	10	6	48.4	8	+	+	+		5.9088	4.83902	ADP-ribosylation factor, putative	null	null	null	GTP binding	intracellular protein transport, protein transport, small GTPase mediated signal transduction	intracellular
LdBPK_312890.1	LdBPK_312890.1	1	21.8933	22.3841	21.6022	21.8436	30.1074	29.5917	29.2358	29.1324	0	0	0	0	11	9	9	10	73	9	+	+	+		6.82936	7.58604	ADP-ribosylation factor, putative	null	null	null	GTP binding	intracellular protein transport, protein transport, small GTPase mediated signal transduction	intracellular
LdBPK_321900.1	LdBPK_321900.1	1	21.7053	22.6802	21.8233	22.0525	27.4772	24.9456	26.0565	21.7451	0	0	0	0	17	5	12	3	36	18	+	+	+		1.2822	2.9908	protein kinase, putative	null	null	null	ATP binding, phospholipid binding, protein binding, protein kinase activity, protein tyrosine kinase activity	protein phosphorylation	null
LdBPK_340030.1	LdBPK_340030.1	1	21.9015	22.2928	21.6581	22.477	25.3137	25.9625	25.5358	24.9665	0	0	0	0	9	3	8	2	35.9	10	+	+	+		4.70188	3.36225	protein kinase, putative	null	null	null	ATP binding, protein kinase activity, protein tyrosine kinase activity	protein phosphorylation	null
LdBPK_360560.1	LdBPK_360560.1	1	21.9536	22.866	21.6121	22.1224	23.6988	23.5801	23.7655	23.695	0	0	0	0	4	2	9	4	42.6	10	+	+	+		2.93133	1.54631	protein phosphatase 2C-like protein	null	null	null	catalytic activity	null	null
LdBPK_364020.1	LdBPK_364020.1	1	22.1448	22.4711	21.4466	22.39	25.655	25.5028	24.3025	22.2304	0	0	0	0	7	4	6	1	28.2	7	+	+	+		1.50715	2.30952	hypothetical protein, conserved	null	null	null	protein binding, zinc ion binding	null	null
