# Supplementary material for: Global Analysis of Protein N-Myristoylation and Exploration of N-Myristoyltransferase as a Drug Target in the Neglected Human Pathogen Leishmania donovani
Source: Chem Biol. 2015 Mar 19;22(3):342–54. doi: 10.1016/j.chembiol.2015.01.003 (PMC4372256; doi:10.1016/j.chembiol.2015.01.003)
Supplement: Table S2. Identification of YnMyr Tagged Proteins in Promastigotes Related to Figure 3 [file mmc3.xlsx]

## Sheet: Key
Supplementary Table S2	Proteomic identification in promastigotes. Identification of proteins following metabolic tagging with YnMyr, CuAAC, pull-down, tryptic digest and LC-MS/MS analysis.
Abbreviations	PRO = promastigote experiment; MG = sequence contains an N-terminal glycine after leader methioinine; NaN = not a number (not quantified in proteomics); LFQ = label-free quantification using Maxquant
Definitions	T-test difference = Log2(Mean LFQ sample X/Mean LFQ sample Y)
Experimental design	Experiments PRO1, PRO2 and PRO3 are independently performed replicates of one biological YnMyr tagging experiment.
Contained in this spreadsheet:
Promastigote raw data	all proteins identified in promastigote samples
PRO filtering and t-test	Raw data were filtered to retain only those proteins present in all 3 replicates; ; missing values were imputed to mimic low abundance values; after the t-test, missing values were replaced again with NaN for clarity
	T-test used (see Main text and Methods for details): two-sample two-sided t-test with permutation-based statistics; FDR = 0.01, S0 = 1
	High confidence hits are defined as those reaching significance in the t-test and also absent from myristic acid controls; low abundance hits are defined as those not reaching significance in the t-test but absent from myristic acid controls
PRO hit annotation	GO (gene ontology) annotation data was imported for those proteins reaching significance in the t-test
	TMHMM (http://www.cbs.dtu.dk/services/TMHMM/) was used to predict transmembrane (TM) domains

## Sheet: Promastigote raw data
Protein IDs	Majority protein IDs	Proteins	LFQ intensity PRO1 MYR	LFQ intensity PRO2 MYR	LFQ intensity PRO3 MYR	LFQ intensity PRO1 YN	LFQ intensity PRO2 YN	LFQ intensity PRO3 YN	MS/MS Count PRO1 MYR	MS/MS Count PRO2 MYR	MS/MS Count PRO3 MYR	MS/MS Count PRO1 YN	MS/MS Count PRO2YN	MS/MS Count PRO3 YN	Sequence coverage [%]	Razor + unique peptides	MG	Product Description
LdBPK_010010.1	LdBPK_010010.1	1	NaN	NaN	NaN	26.197	25.5678	25.3807	0	0	0	5	5	6	28.5	6		hypothetical protein, unknown function
LdBPK_010050.1	LdBPK_010050.1	1	30.79	30.0919	28.6786	29.8677	29.5747	27.2172	48	26	19	45	40	13	72.6	49		carboxylase, putative
LdBPK_010440.1;LdBPK_010430.1	LdBPK_010440.1;LdBPK_010430.1	2	26.2564	24.9742	26.2374	25.7789	27.3019	28.369	5	2	10	6	6	13	50	12		ribosomal protein S7, putative;ribosomal protein S7, putative
LdBPK_010460.1	LdBPK_010460.1	1	NaN	NaN	NaN	NaN	NaN	25.1067	0	0	0	1	1	2	5.6	2		hypothetical protein, unknown function
LdBPK_010470.1	LdBPK_010470.1	1	NaN	NaN	20.6082	NaN	NaN	NaN	0	0	1	0	0	0	8.7	1		alpha/beta-hydrolase-like protein
LdBPK_010480.1	LdBPK_010480.1	1	NaN	NaN	NaN	NaN	21.5303	NaN	0	0	1	0	3	2	2.6	4		hypothetical protein, conserved
LdBPK_010490.1	LdBPK_010490.1	1	NaN	NaN	NaN	26.7797	26.4336	26.4986	0	0	1	12	13	18	42.4	22	+	fatty acyl CoA syntetase 1, putative
LdBPK_010500.1	LdBPK_010500.1	1	NaN	NaN	NaN	NaN	NaN	23.749	0	0	0	0	1	2	11.1	3		hypothetical protein, conserved
LdBPK_010510.1	LdBPK_010510.1	1	NaN	NaN	NaN	28.4503	27.6068	27.2153	0	0	1	36	25	16	49.6	38	+	long chain fatty acid CoA ligase, putative
LdBPK_010540.1	LdBPK_010540.1	1	NaN	NaN	NaN	29.2981	28.4525	29.6304	0	0	1	25	22	35	48.7	23	+	long chain fatty acid CoA ligase, putative
LdBPK_010590.1	LdBPK_010590.1	1	NaN	NaN	NaN	21.7735	22.2983	23.5493	0	0	0	2	2	6	18.7	6		tricarboxylate carrier, putative
LdBPK_010670.1	LdBPK_010670.1	1	NaN	NaN	NaN	NaN	20.2126	NaN	0	0	0	0	1	0	2.2	1		mitochondrial processing peptide beta subunit, putative
LdBPK_010710.1	LdBPK_010710.1	1	NaN	NaN	NaN	26.2848	25.5414	26.2823	0	0	0	6	6	5	39.7	5		hypothetical protein, unknown function
LdBPK_010790.1	LdBPK_010790.1	1	25.6367	25.8597	27.2369	27.0101	27.5645	27.0255	6	4	9	9	17	17	64	19		eukaryotic initiation factor 4a, putative
LdBPK_020140.1;LdBPK_020180.1	LdBPK_020140.1;LdBPK_020180.1	2	NaN	NaN	NaN	NaN	NaN	21.1309	0	0	0	1	0	1	19.2	1		phosphoglycan beta 1,3 galactosyltransferase;phosphoglycan beta 1,3 galactosyltransferase
LdBPK_020150.1;LdBPK_020160.1	LdBPK_020150.1	2	NaN	NaN	NaN	25.4311	24.5633	24.8435	0	0	0	2	3	6	37	5		phosphoglycan beta 1,3 galactosyltransferase;phosphoglycan beta 1,3 galactosyltransferase
LdBPK_020170.1	LdBPK_020170.1	1	NaN	NaN	NaN	23.9604	23.8688	NaN	0	0	0	4	2	2	15	5		phosphoglycan beta 1,3 galactosyltransferase
LdBPK_020200.1	LdBPK_020200.1	1	NaN	NaN	NaN	25.383	24.8597	24.1136	0	0	0	6	7	9	12.6	11		phosphoglycan beta 1,3 galactosyltransferase
LdBPK_020210.1	LdBPK_020210.1	1	NaN	NaN	NaN	25.3009	24.9203	28.6325	0	0	0	14	15	14	35.9	24		hypothetical protein, conserved
LdBPK_020220.1	LdBPK_020220.1	1	NaN	NaN	NaN	20.4436	NaN	NaN	0	0	0	2	0	0	2.3	2		hypothetical protein, conserved
LdBPK_020280.1	LdBPK_020280.1	1	NaN	NaN	NaN	NaN	21.9716	NaN	0	0	1	0	3	2	7.2	5		hypothetical protein, conserved
LdBPK_020330.1	LdBPK_020330.1	1	NaN	NaN	NaN	NaN	NaN	23.2744	0	0	0	0	1	2	8.7	3		casein kinase II, alpha chain, putative
LdBPK_020340.1	LdBPK_020340.1	1	NaN	NaN	NaN	NaN	NaN	23.5708	0	0	1	0	3	3	14.6	7		proteasome regulatory non-ATPase subunit 6, putative
LdBPK_020420.1	LdBPK_020420.1	1	NaN	NaN	NaN	29.2913	28.8294	28.704	0	0	0	19	14	18	48.4	14		hypothetical protein, conserved
LdBPK_020430.1	LdBPK_020430.1	1	NaN	NaN	24.9454	27.991	27.4023	27.3446	0	1	4	13	11	9	49.1	13		hypothetical protein, conserved
LdBPK_020520.1	LdBPK_020520.1	1	NaN	NaN	NaN	NaN	NaN	19.7775	0	0	1	0	0	1	14.7	2		hypothetical protein, unknown function
LdBPK_020640.1	LdBPK_020640.1	1	NaN	NaN	NaN	NaN	22.9695	NaN	0	0	0	1	4	1	15	5		mitochondrial carrier protein, putative
LdBPK_020710.1	LdBPK_020710.1	1	NaN	NaN	24.1151	22.7908	23.8634	26.7469	0	2	4	4	10	11	30.5	15		peptidyl-dipeptidase, putative
LdBPK_030040.1	LdBPK_030040.1	1	NaN	NaN	NaN	NaN	21.4471	NaN	0	0	0	0	2	0	6	2		2-aminoethylphosphonate:pyruvateaminotransferas e-like protein
LdBPK_030190.1	LdBPK_030190.1	1	NaN	NaN	24.1431	23.7148	26.1907	26.8939	1	1	5	4	13	17	51.2	24		delta-1-pyrroline-5-carboxylate dehydrogenase, putative
LdBPK_030220.1	LdBPK_030220.1	1	NaN	NaN	NaN	22.9758	23.6547	23.2287	0	0	0	3	5	6	31.8	22	+	long chain fatty Acyl CoA synthetase, putative
LdBPK_030240.1;LdBPK_262230.1	LdBPK_030240.1;LdBPK_262230.1	2	NaN	NaN	23.4093	NaN	NaN	23.712	0	1	2	1	1	2	21.7	2		ribosomal protein L38, putative;ribosomal protein L38, putative
LdBPK_030420.1;LdBPK_030410.1	LdBPK_030420.1	2	NaN	NaN	24.8964	NaN	NaN	22.8944	0	0	2	1	1	3	42.3	3		60S acidic ribosomal protein P2, putative;60S acidic ribosomal protein P2, putative
LdBPK_030580.1	LdBPK_030580.1	1	NaN	NaN	NaN	NaN	19.3875	NaN	0	0	0	0	1	1	5.4	2		arginine N-methyltransferase, putative
LdBPK_030670.1	LdBPK_030670.1	1	NaN	NaN	NaN	21.0318	23.8165	26.3303	0	0	1	4	14	10	12.6	24		hypothetical protein, conserved
LdBPK_030720.1	LdBPK_030720.1	1	NaN	NaN	NaN	21.0569	NaN	NaN	0	0	0	1	0	0	26.2	2	+	cytochrome c oxidase copper chaperone, putative
LdBPK_030900.1	LdBPK_030900.1	1	NaN	NaN	NaN	NaN	NaN	25.03	0	0	0	2	0	2	13.8	2		hypothetical protein, conserved
LdBPK_030930.1	LdBPK_030930.1	1	NaN	NaN	NaN	20.3542	NaN	NaN	0	0	0	2	0	1	5.7	3		hypothetical protein, conserved
LdBPK_030940.1	LdBPK_030940.1	1	NaN	NaN	23.0089	NaN	NaN	NaN	0	0	3	0	1	1	20.2	2		hypothetical protein, conserved
LdBPK_030960.1	LdBPK_030960.1	1	NaN	NaN	NaN	NaN	24.0035	25.8306	0	0	1	0	7	5	23.7	8		elongation initiation factor 2 alpha subunit, putative
LdBPK_040010.1	LdBPK_040010.1	1	NaN	NaN	NaN	25.5369	24.9182	24.6687	0	0	0	12	12	12	23.3	20		calcium-translocating P-type ATPase
LdBPK_040160.1	LdBPK_040160.1	1	NaN	NaN	NaN	29.5208	27.6648	27.5702	0	0	0	10	8	10	39.4	8	+	hypothetical protein, conserved in leishmania
LdBPK_040170.1	LdBPK_040170.1	1	NaN	NaN	NaN	22.5689	NaN	NaN	0	0	0	1	0	0	9.2	1		surface antigen-like protein
LdBPK_040180.1	LdBPK_040180.1	1	NaN	NaN	NaN	24.7828	23.7359	23.8884	0	0	0	7	3	3	15.6	6		surface antigen-like protein
LdBPK_040190.1	LdBPK_040190.1	1	NaN	NaN	NaN	22.7299	NaN	NaN	0	0	0	1	0	0	8.2	1		surface antigen-like protein
LdBPK_040210.1	LdBPK_040210.1	1	NaN	NaN	NaN	21.2275	NaN	NaN	0	0	0	2	0	1	5.4	2		hypothetical protein
LdBPK_040330.1	LdBPK_040330.1	1	NaN	NaN	NaN	NaN	NaN	23.1832	0	0	0	0	0	1	16.8	2	+	ADP-ribosylation factor, putative
LdBPK_040400.1	LdBPK_040400.1	1	NaN	NaN	22.0815	NaN	NaN	NaN	0	0	2	0	1	0	9.4	3		hypothetical protein, conserved
LdBPK_040430.1	LdBPK_040430.1	1	NaN	NaN	NaN	NaN	NaN	23.1309	0	0	0	0	0	1	3.4	2		calpain-like cysteine peptidase, putative
LdBPK_040440.1	LdBPK_040440.1	1	NaN	NaN	NaN	NaN	NaN	18.183	0	0	0	0	1	1	4.2	2		adenylosuccinate lyase, putative
LdBPK_040470.1	LdBPK_040470.1	1	NaN	NaN	NaN	NaN	NaN	24.1133	0	0	0	1	0	2	43.7	6	+	ADP-ribosylation factor, putative
LdBPK_040570.1	LdBPK_040570.1	1	NaN	NaN	NaN	NaN	21.8173	NaN	0	0	1	0	2	1	8.3	2		spermidine synthase, putative
LdBPK_040750.1	LdBPK_040750.1	1	24.5997	25.3084	26.8935	25.871	26.7807	25.6934	2	3	9	8	10	6	41.3	9		60S ribosomal protein L10, putative
LdBPK_040960.1	LdBPK_040960.1	1	NaN	NaN	NaN	NaN	NaN	23.5644	0	0	0	0	0	2	12.9	2		adenylate kinase, putative
LdBPK_041050.1	LdBPK_041050.1	1	NaN	NaN	NaN	24.2676	23.6631	24.8831	0	0	1	6	5	7	42.1	14	+	acyltransferase-like protein, copy 2
LdBPK_041250.1	LdBPK_041250.1	1	NaN	NaN	NaN	NaN	24.2182	23.825	0	0	0	1	5	5	43.4	12		actin
LdBPK_044290.1	LdBPK_044290.1	1	NaN	NaN	NaN	NaN	22.2284	NaN	0	0	0	0	3	0	10.6	3		hypothetical protein, conserved
LdBPK_044360.1	LdBPK_044360.1	1	NaN	NaN	NaN	NaN	23.1422	NaN	0	0	1	1	2	2	17.3	4		D-isomer specific 2-hydroxyacid dehydrogenase
LdBPK_050030.1	LdBPK_050030.1	1	NaN	NaN	NaN	NaN	22.5358	NaN	0	0	0	0	4	2	35.4	6	+	ras-like small GTPases, putative
LdBPK_050070.1	LdBPK_050070.1	1	NaN	NaN	NaN	NaN	NaN	24.1452	0	0	0	0	0	1	26.4	1		dynein light chain, putative
LdBPK_050100.1	LdBPK_050100.1	1	NaN	NaN	NaN	NaN	22.0352	NaN	0	0	1	0	3	2	15.1	9		phosphoprotein phosphatase, putative
LdBPK_050140.1	LdBPK_050140.1	1	NaN	NaN	NaN	NaN	NaN	24.5097	0	0	0	0	2	5	12.7	6		nucleolar RNA helicase II, putative
LdBPK_050280.1	LdBPK_050280.1	1	NaN	NaN	24.0459	24.9537	24.6939	22.7967	1	0	2	2	3	6	33.5	6	+	protein tyrosine phosphatase, putative
LdBPK_050350.1	LdBPK_050350.1	1	NaN	NaN	NaN	NaN	23.2313	NaN	0	0	1	0	5	3	26.3	8		trypanothione reductase
LdBPK_050510.1	LdBPK_050510.1	1	23.6621	24.9957	25.9125	25.6545	27.0993	26.269	2	5	6	7	20	18	44.3	22		ATPase alpha subunit
LdBPK_050580.1	LdBPK_050580.1	1	NaN	NaN	NaN	24.2937	24.1343	25.8346	0	0	0	6	3	5	31.5	15		hypothetical protein, conserved
LdBPK_050680.1	LdBPK_050680.1	1	NaN	NaN	20.3043	NaN	NaN	NaN	0	0	1	0	1	0	5.8	2		sre-2/carboxylate carrier-like protein
LdBPK_050830.1	LdBPK_050830.1	1	NaN	NaN	23.1442	NaN	NaN	NaN	0	0	2	0	3	1	19.9	5		methylthioadenosine phosphorylase, putative
LdBPK_050900.1	LdBPK_050900.1	1	NaN	NaN	NaN	26.0931	26.0894	26.037	0	0	0	6	4	3	32.9	8		surface antigen-like protein
LdBPK_050950.1	LdBPK_050950.1	1	NaN	NaN	NaN	NaN	NaN	23.0758	0	0	0	1	3	3	5.4	4		glutaminyl cyclase, putative
LdBPK_050960.1	LdBPK_050960.1	1	NaN	NaN	23.3734	NaN	24.9724	24.2453	0	0	3	1	7	5	20.5	11		dipeptidyl-peptidase III, putative
LdBPK_051030.1	LdBPK_051030.1	1	NaN	NaN	NaN	NaN	NaN	20.3927	0	0	0	0	0	1	11.7	2		hypothetical protein, conserved
LdBPK_051090.1	LdBPK_051090.1	1	NaN	NaN	21.6775	NaN	NaN	NaN	0	0	2	0	0	0	4.2	2		double-strand-break repair protein rad21 homolog, putative
LdBPK_051160.1	LdBPK_051160.1	1	NaN	NaN	NaN	NaN	NaN	21.3041	0	0	0	0	0	1	4	1		elongation of very long chain fatty acids protein, putative
LdBPK_051210.1	LdBPK_051210.1	1	NaN	NaN	NaN	25.8863	25.1195	25.1948	0	0	0	4	4	6	27.5	6		surface antigen-like protein
LdBPK_055450.1;LdBPK_350030.1	LdBPK_055450.1	2	NaN	NaN	NaN	23.0393	24.1019	23.6332	0	0	2	2	5	6	22.9	9		unspecified product;pyruvate kinase
LdBPK_060010.1	LdBPK_060010.1	1	25.3973	NaN	25.6095	25.464	26.4806	26.2387	3	1	2	5	4	4	56	7		histone H4
LdBPK_060030.1	LdBPK_060030.1	1	NaN	NaN	23.3344	23.1293	24.5585	23.7266	0	0	3	5	10	3	45	26		hypothetical protein, conserved
LdBPK_060120.1	LdBPK_060120.1	1	NaN	NaN	24.5953	23.62	23.9996	22.5141	1	0	2	3	3	6	32.6	5		cyclophilin
LdBPK_060140.1	LdBPK_060140.1	1	NaN	NaN	NaN	NaN	21.7667	NaN	0	0	1	0	2	0	17.4	4		proteasome beta 6 subunit, putative
LdBPK_060260.1	LdBPK_060260.1	1	NaN	NaN	NaN	NaN	20.9112	NaN	0	0	1	0	2	0	1.9	3	+	5'-3' exonuclease, putative
LdBPK_060410.1	LdBPK_060410.1	1	NaN	NaN	23.2943	25.2169	25.0882	25.0893	1	1	4	4	5	4	14.7	3		60S ribosomal protein L19, putative
LdBPK_060670.1	LdBPK_060670.1	1	NaN	NaN	NaN	NaN	NaN	24.8339	0	0	0	2	0	4	6.9	6		lanosterol synthase, putative
LdBPK_060950.1	LdBPK_060950.1	1	NaN	NaN	NaN	NaN	NaN	23.1026	0	0	0	1	1	1	2.4	1		hypothetical protein, conserved
LdBPK_061010.1	LdBPK_061010.1	1	NaN	NaN	NaN	22.8968	NaN	NaN	0	0	0	3	0	1	7	5	+	hypothetical protein, conserved
LdBPK_061110.1	LdBPK_061110.1	1	NaN	NaN	NaN	NaN	NaN	21.4643	0	0	0	0	1	1	7.8	2		deoxyribose-phosphate aldolase, putative
LdBPK_061140.1	LdBPK_061140.1	1	NaN	NaN	NaN	NaN	21.3168	NaN	0	0	0	1	1	0	7.9	2		hypothetical protein, conserved
LdBPK_061320.1	LdBPK_061320.1	1	NaN	NaN	NaN	25.96	23.8127	26.9616	0	0	0	7	4	8	13.2	8		pteridine transporter, putative
LdBPK_061360.1	LdBPK_061360.1	1	NaN	NaN	NaN	NaN	NaN	23.3228	0	0	0	1	2	2	7.5	5		hypothetical protein, conserved
LdBPK_070130.1	LdBPK_070130.1	1	NaN	NaN	NaN	NaN	23.6041	NaN	1	0	1	1	5	3	14.7	7		ATP-dependent DEAD/H RNA helicase, putative
LdBPK_070210.1	LdBPK_070210.1	1	NaN	NaN	NaN	23.3196	23.7263	25.4383	0	0	1	2	3	4	19.4	4		cytochrome c1, heme protein, mitochondrial precursor, putative
LdBPK_070490.1	LdBPK_070490.1	1	NaN	NaN	NaN	NaN	NaN	18.6594	0	0	0	1	1	1	1.1	1		hypothetical protein, conserved
LdBPK_070550.1	LdBPK_070550.1	1	23.8457	NaN	25.4435	24.6717	25.1664	23.2694	2	0	8	4	9	6	28.2	11		60S ribosomal protein L7a, putative
LdBPK_070700.1;LdBPK_070720.1	LdBPK_070700.1	2	NaN	NaN	NaN	NaN	NaN	23.4052	0	0	0	0	2	1	6.6	5		vacuolar-type Ca2 -ATPase, putative;vacuolar-type Ca2 -ATPase, putative
LdBPK_070710.1	LdBPK_070710.1	1	NaN	NaN	NaN	NaN	NaN	24.4172	0	0	0	0	1	1	9.9	3		hypothetical protein, conserved
LdBPK_070910.1	LdBPK_070910.1	1	NaN	NaN	NaN	NaN	21.4003	NaN	0	0	0	0	2	0	4.6	2		flavoprotein subunit-like protein
LdBPK_071020.1	LdBPK_071020.1	1	27.5728	27.3188	26.9809	26.5544	27.5107	25.4135	10	9	12	14	17	11	41.1	20		splicing factor ptsr1-like protein
LdBPK_071210.1	LdBPK_071210.1	1	NaN	NaN	NaN	NaN	23.9466	22.3003	0	0	1	3	7	4	11.6	12		cation-transporting ATPase, putative
LdBPK_072480.1;LdBPK_271300.1	LdBPK_072480.1	2	NaN	NaN	23.261	NaN	24.4515	NaN	0	0	3	2	3	3	29.1	9		unspecified product;60S acidic ribosomal subunit protein, putative
LdBPK_072500.1;LdBPK_271710.1	LdBPK_072500.1	2	NaN	23.2949	NaN	25.6818	26.5677	25.9035	1	3	1	9	14	15	57.7	24		unspecified product;glycosomal phosphoenolpyruvate carboxykinase, putative
LdBPK_080030.1	LdBPK_080030.1	1	NaN	NaN	NaN	26.1484	25.3928	28.2134	0	0	0	7	7	9	57.7	10		vesicle-associated membrane protein, putative
LdBPK_080210.1	LdBPK_080210.1	1	NaN	NaN	NaN	NaN	NaN	23.9855	0	0	0	0	0	2	13.2	6		hypothetical protein, conserved
LdBPK_080300.1	LdBPK_080300.1	1	NaN	NaN	NaN	NaN	22.3565	NaN	0	0	0	0	2	1	23	4		iron superoxide dismutase
LdBPK_080420.1	LdBPK_080420.1	1	NaN	NaN	NaN	NaN	20.9688	NaN	0	0	0	1	2	0	17.4	21		hypothetical protein, conserved
LdBPK_080470.1	LdBPK_080470.1	1	NaN	NaN	NaN	26.9939	27.482	27.2557	0	0	0	3	7	6	38.3	7		hypothetical protein, unknown function
LdBPK_080650.1	LdBPK_080650.1	1	NaN	NaN	NaN	24.9164	25.007	25.4736	0	0	0	3	3	3	13.3	5		hypothetical protein, unknown function
LdBPK_081010.1	LdBPK_081010.1	1	NaN	22.4104	NaN	NaN	24.1459	24.4106	0	2	1	1	8	3	40.5	14		hypothetical protein, conserved
LdBPK_081020.1	LdBPK_081020.1	1	NaN	NaN	23.1475	23.5691	25.4916	23.6093	0	1	4	5	16	8	44.1	22		stress-induced protein sti1
LdBPK_081290.1;LdBPK_212240.1	LdBPK_081290.1;LdBPK_212240.1	2	26.747	28.3882	27.3691	28.4879	29.9736	28.8163	4	5	14	10	15	14	80.3	10		beta tubulin;beta tubulin
LdBPK_081680.1;LdBPK_181280.1	LdBPK_081680.1;LdBPK_181280.1	2	NaN	NaN	NaN	NaN	23.9624	21.647	0	0	0	0	4	2	39.6	12		unspecified product;hypothetical protein, conserved
LdBPK_090430.1	LdBPK_090430.1	1	NaN	NaN	NaN	26.2041	25.4234	25.3718	0	0	0	12	11	15	33.8	24		hypothetical protein, conserved
LdBPK_090660.1	LdBPK_090660.1	1	NaN	NaN	NaN	NaN	21.0119	NaN	0	0	0	1	2	0	3	3		hypothetical protein, conserved
LdBPK_090690.1	LdBPK_090690.1	1	NaN	NaN	NaN	25.4606	24.8504	24.851	0	0	0	7	7	7	27.8	9		hypothetical protein, conserved
LdBPK_090820.1	LdBPK_090820.1	1	NaN	NaN	NaN	20.7904	24.6074	23.3708	0	0	0	2	10	5	23.5	15		oligopeptidase b
LdBPK_091020.1;LdBPK_331630.1;LdBPK_091030.1	LdBPK_091020.1	3	NaN	24.1049	24.5309	23.5709	25.722	23.9384	0	2	2	4	7	10	26.4	10		elongation factor-1 gamma;elongation factor-1 gamma;elongation factor 1-gamma, putative
LdBPK_091130.1	LdBPK_091130.1	1	NaN	NaN	22.8485	NaN	22.7308	NaN	0	0	2	0	5	2	21.8	5		eukaryotic translation initiation factor 2 subunit, putative
LdBPK_091300.1	LdBPK_091300.1	1	25.5282	NaN	25.693	25.6263	NaN	26.3747	2	1	2	3	1	4	3.6	6		hypothetical protein, conserved
LdBPK_091410.1;LdBPK_190040.1	LdBPK_091410.1;LdBPK_190040.1	2	27.6587	27.3474	25.8945	27.9845	28.3132	27.3412	7	3	5	10	11	10	59.5	7		histone H2B;histone H2B
LdBPK_091570.1	LdBPK_091570.1	1	NaN	NaN	NaN	19.9395	NaN	NaN	0	0	0	1	0	0	10.3	1		cytochrome b5-like, putative
LdBPK_100070.1	LdBPK_100070.1	1	NaN	NaN	NaN	NaN	22.4433	24.9663	0	0	0	0	4	5	18.9	6		dehydrogenase-like protein
LdBPK_100210.1	LdBPK_100210.1	1	NaN	NaN	NaN	22.5169	23.4099	NaN	0	0	1	5	5	2	24.7	9		nucleolar protein, putative
LdBPK_100230.1	LdBPK_100230.1	1	NaN	NaN	NaN	25.324	24.6944	23.7886	0	0	0	3	3	3	16.9	4		hypothetical protein, unknown function
LdBPK_100240.1	LdBPK_100240.1	1	NaN	NaN	NaN	NaN	NaN	21.0884	0	0	0	0	1	2	6.7	3		hypothetical protein, unknown function
LdBPK_100310.1	LdBPK_100310.1	1	NaN	NaN	24.2643	22.2296	25.3068	24.7296	0	0	3	2	9	7	59.8	25		isocitrate dehydrogenase [NADP], mitochondrial precursor, putative
LdBPK_100370.1	LdBPK_100370.1	1	NaN	NaN	NaN	NaN	23.2303	NaN	0	0	0	1	1	1	8	2		folate/biopterin transporter, putative
LdBPK_100390.1;LdBPK_100380.1	LdBPK_100390.1	2	NaN	NaN	NaN	28.1907	27.3126	27.5712	0	0	1	14	12	18	36.4	12		folate/biopterin transporter, putative;folate/biopterin transporter, putative
LdBPK_100400.1	LdBPK_100400.1	1	NaN	NaN	NaN	22.8154	NaN	NaN	0	0	0	1	0	0	32.5	1		folate/biopterin transporter, putative
LdBPK_100410.1	LdBPK_100410.1	1	NaN	NaN	NaN	NaN	NaN	24.7371	0	0	0	1	0	2	37	3		folate/biopterin transporter, putative
LdBPK_100420.1	LdBPK_100420.1	1	NaN	NaN	NaN	27.0651	26.1809	25.4628	0	0	0	8	7	10	15.8	9		folate/biopterin transporter, putative
LdBPK_100510.1	LdBPK_100510.1	1	NaN	NaN	NaN	NaN	21.8331	NaN	0	0	0	1	1	0	10.6	1		GP63, leishmanolysin
LdBPK_100540.1	LdBPK_100540.1	1	NaN	NaN	NaN	NaN	NaN	23.4515	0	0	0	0	0	1	4.4	1		mitogen-activated protein kinase 3, putative
LdBPK_100550.1	LdBPK_100550.1	1	NaN	NaN	NaN	NaN	NaN	20.4622	0	0	0	1	1	2	0.3	2		hypothetical protein, conserved
LdBPK_100560.1	LdBPK_100560.1	1	NaN	NaN	NaN	26.6425	25.6305	25.0286	0	0	1	12	9	6	45.8	15		glycerol-3-phosphate dehydrogenase [NAD ], glycosomal
LdBPK_100760.1;LdBPK_100770.1	LdBPK_100760.1;LdBPK_100770.1	2	NaN	NaN	NaN	26.0185	26.0141	26.7919	0	0	0	10	6	7	24.6	12		amino acid transporter, putative;amino acid transporter, putative
LdBPK_100900.1	LdBPK_100900.1	1	NaN	NaN	NaN	NaN	22.3757	21.4916	0	0	0	1	2	2	19.4	2		nuclear transport factor 2, putative
LdBPK_100940.1	LdBPK_100940.1	1	NaN	NaN	NaN	NaN	21.5393	NaN	0	0	0	0	2	0	13.2	2		FKBP-type peptidyl-prolyl cis-trans isomerase, putative
LdBPK_100980.1	LdBPK_100980.1	1	NaN	NaN	NaN	NaN	NaN	21.0249	0	0	0	2	1	2	4.5	1		hypothetical protein, conserved
LdBPK_101020.1	LdBPK_101020.1	1	NaN	NaN	NaN	NaN	19.9563	NaN	0	0	0	0	1	0	9.3	1		hypothetical protein, conserved
LdBPK_101160.1	LdBPK_101160.1	1	NaN	NaN	NaN	NaN	NaN	22.4773	0	0	1	0	1	1	4.8	3		hypothetical protein, conserved
LdBPK_101200.1	LdBPK_101200.1	1	NaN	NaN	19.8389	NaN	NaN	NaN	0	0	1	0	1	0	2.9	1		hypothetical protein, conserved
LdBPK_101370.1	LdBPK_101370.1	1	NaN	NaN	NaN	28.4204	27.0748	28.1122	0	0	0	12	10	18	58.5	17	+	hypothetical protein, conserved
LdBPK_101380.1	LdBPK_101380.1	1	NaN	NaN	NaN	26.21	25.6631	25.7934	0	0	0	7	5	10	52.6	15	+	hypothetical protein, conserved
LdBPK_110100.1	LdBPK_110100.1	1	NaN	NaN	NaN	22.1712	23.1312	NaN	0	0	1	2	6	3	26.4	9	+	seryl-tRNA synthetase, putative
LdBPK_110350.1	LdBPK_110350.1	1	NaN	NaN	23.7642	24.8478	25.6386	26.2347	0	0	2	5	6	8	39.1	10		14-3-3 protein, putative
LdBPK_110370.1	LdBPK_110370.1	1	NaN	NaN	NaN	24.3617	23.5134	24.498	0	0	0	5	5	7	28.4	14	+	hypothetical protein, conserved
LdBPK_110520.1	LdBPK_110520.1	1	NaN	NaN	NaN	23.0033	NaN	NaN	0	0	0	2	1	4	11.5	5		nucleobase transporter
LdBPK_110630.1	LdBPK_110630.1	1	NaN	NaN	NaN	NaN	24.1143	23.374	0	0	1	1	4	3	59.6	5		aminopeptidase, putative
LdBPK_110640.1	LdBPK_110640.1	1	NaN	NaN	22.4158	23.4897	24.4939	24.3445	0	0	5	2	7	2	41.7	11		aminopeptidase, putative
LdBPK_110660.1	LdBPK_110660.1	1	NaN	NaN	NaN	22.2271	NaN	NaN	0	0	0	2	1	1	3.9	2		hypothetical protein, conserved
LdBPK_110770.1	LdBPK_110770.1	1	NaN	NaN	NaN	NaN	NaN	23.0959	0	0	0	0	0	1	24.1	1		40S ribosomal protein S21, putative
LdBPK_110780.1	LdBPK_110780.1	1	NaN	NaN	NaN	NaN	NaN	23.4715	0	0	0	0	1	2	7.9	1		40S ribosomal protein S21, putative
LdBPK_110960.1;LdBPK_110970.1	LdBPK_110960.1	2	NaN	NaN	NaN	22.8298	23.4432	NaN	0	0	0	2	2	3	42.2	3		40S ribosomal protein S5;40S ribosomal protein S5
LdBPK_111000.1	LdBPK_111000.1	1	NaN	NaN	NaN	NaN	24.1678	NaN	0	0	0	0	8	1	37	26		pyruvate phosphate dikinase, putative
LdBPK_111030.1	LdBPK_111030.1	1	NaN	NaN	NaN	NaN	21.1579	NaN	0	0	1	0	2	2	16	3		hypothetical protein, conserved
LdBPK_111050.1	LdBPK_111050.1	1	NaN	NaN	NaN	NaN	NaN	25.8689	0	0	0	1	1	5	10.1	5		pretranslocation protein, alpha subunit, putative
LdBPK_111080.1	LdBPK_111080.1	1	NaN	NaN	NaN	24.3116	NaN	NaN	0	0	0	4	2	2	19.6	7		zinc finger domain protein, putative
LdBPK_111090.1	LdBPK_111090.1	1	NaN	NaN	NaN	23.1931	NaN	NaN	0	0	0	4	1	1	15.3	4		zinc finger domain protein, putative
LdBPK_111100.1	LdBPK_111100.1	1	NaN	NaN	NaN	24.5745	24.1884	27.9117	0	0	0	4	6	9	27.5	11		lanosterol 14-alpha-demethylase, putative
LdBPK_111110.1;LdBPK_111130.1	LdBPK_111110.1	2	24.1439	24.8802	26.1546	25.6647	26.2961	27.2452	2	3	5	5	6	6	35.4	6		60S ribosomal protein L28, putative;60S ribosomal protein L28, putative
LdBPK_111160.1	LdBPK_111160.1	1	NaN	NaN	NaN	NaN	21.1939	NaN	0	0	0	0	2	0	2.5	2		eukaryotic release factor 3, putative
LdBPK_111180.1;LdBPK_291920.1	LdBPK_111180.1;LdBPK_291920.1	2	NaN	22.681	NaN	23.2253	24.4879	NaN	1	2	0	3	4	2	39.2	6		40S ribosomal protein S15A, putative;40S ribosomal protein S15A, putative
LdBPK_111210.1;LdBPK_111280.1	LdBPK_111210.1	2	NaN	NaN	NaN	24.4751	24.2474	27.3142	0	0	0	9	8	11	19.6	27		ATP-binding cassette protein subfamily A, member 2, putative;ATP-binding cassette protein subfamily A, member 6, putative
LdBPK_120030.1	LdBPK_120030.1	1	NaN	NaN	NaN	21.5784	22.0173	NaN	0	0	0	2	3	2	14.8	4		unspecified product
LdBPK_120490.1	LdBPK_120490.1	1	NaN	NaN	NaN	NaN	21.6969	NaN	0	0	0	0	3	0	18.3	9		glucose-6-phosphate isomerase
LdBPK_120550.1	LdBPK_120550.1	1	NaN	NaN	NaN	23.6076	23.7327	23.0032	0	0	0	3	6	3	14.5	6		hypothetical protein, conserved
LdBPK_120580.1	LdBPK_120580.1	1	NaN	NaN	NaN	NaN	21.5009	NaN	0	0	0	0	2	1	34.4	13		alanine aminotransferase
LdBPK_120610.1	LdBPK_120610.1	1	NaN	NaN	NaN	23.4134	23.0893	21.34	0	0	0	4	5	3	18.8	16	+	serine/threonine protein phosphatase-like protein, PPEF
LdBPK_120620.1	LdBPK_120620.1	1	NaN	NaN	NaN	NaN	22.6928	NaN	0	0	1	0	2	1	37.3	12		cytochrome c oxidase subunit IV
LdBPK_120660.1	LdBPK_120660.1	1	NaN	NaN	NaN	NaN	21.2606	NaN	0	0	0	0	2	0	18.5	2		hypothetical protein, conserved
LdBPK_130090.1	LdBPK_130090.1	1	NaN	NaN	23.045	22.2186	23.2429	23.1709	0	0	3	2	7	6	23.9	10		carboxypeptidase, putative
LdBPK_130160.1	LdBPK_130160.1	1	NaN	NaN	NaN	NaN	21.3882	NaN	0	0	1	0	2	0	8.6	4		protein kinase A regulatory subunit, putative
LdBPK_130250.1	LdBPK_130250.1	1	NaN	NaN	NaN	NaN	18.5999	NaN	0	0	0	0	1	0	4.7	2		hypothetical protein, conserved
LdBPK_130270.1	LdBPK_130270.1	1	NaN	NaN	NaN	23.3554	NaN	NaN	0	0	0	2	1	1	43.8	5		hypothetical protein, conserved
LdBPK_130330.1;CON__ENSEMBL:ENSBTAP00000016242	LdBPK_130330.1	2	28.5113	30.0102	31.0677	30.2189	31.6056	31.3757	11	20	41	28	37	48	66.7	23		alpha tubulin
LdBPK_130390.1	LdBPK_130390.1	1	NaN	NaN	NaN	NaN	NaN	21.5768	0	0	0	0	0	1	0.6	1		RNA helicase, putative
LdBPK_130460.1	LdBPK_130460.1	1	NaN	NaN	23.776	NaN	24.1816	24.2704	1	0	2	3	2	4	46.1	6		40S ribosomal protein S12, putative
LdBPK_130540.1	LdBPK_130540.1	1	NaN	NaN	NaN	NaN	21.4726	NaN	0	0	0	0	2	0	7.2	4		hypothetical protein, conserved
LdBPK_130760.1	LdBPK_130760.1	1	NaN	NaN	NaN	NaN	22.9476	NaN	0	0	0	0	2	0	47.5	17		mitochondrial processing peptidase alpha subunit, putative
LdBPK_130910.1	LdBPK_130910.1	1	NaN	NaN	NaN	21.4135	NaN	NaN	0	0	0	3	1	1	3.1	4		hypothetical protein, unknown function
LdBPK_130960.1	LdBPK_130960.1	1	NaN	NaN	NaN	NaN	NaN	23.4516	0	0	0	0	0	1	7.8	1		NADH-cytochrome b5 reductase, putative
LdBPK_130990.1;LdBPK_090090.1	LdBPK_130990.1	2	NaN	NaN	NaN	26.4303	25.6761	25.4337	0	0	0	11	13	11	57.3	22	+	RNA helicase, putative;proteasome regulatory ATPase subunit 2, putative
LdBPK_131000.1	LdBPK_131000.1	1	NaN	NaN	NaN	NaN	23.2437	NaN	0	0	0	1	8	3	13.9	13		leucyl-tRNA synthetase, putative
LdBPK_131090.1	LdBPK_131090.1	1	NaN	NaN	24.2372	23.1469	24.437	24.7188	0	0	4	2	8	7	28.5	13		adenylosuccinate synthetase, putative
LdBPK_131120.1	LdBPK_131120.1	1	26.1336	25.8473	26.4617	26.55	27.1809	26.465	5	5	12	11	11	13	61.9	17		40S ribosomal protein S4, putative
LdBPK_131210.1	LdBPK_131210.1	1	NaN	NaN	NaN	NaN	NaN	21.7089	0	0	0	0	1	1	6.4	1		hypothetical protein, unknown function
LdBPK_131230.1	LdBPK_131230.1	1	NaN	NaN	NaN	NaN	NaN	22.4431	0	0	0	0	0	2	4.1	2	+	hypothetical protein, conserved
LdBPK_131260.1	LdBPK_131260.1	1	NaN	NaN	NaN	NaN	NaN	23.0111	0	0	1	0	1	4	10.2	7		hypothetical protein, conserved
LdBPK_131320.1	LdBPK_131320.1	1	NaN	NaN	NaN	NaN	21.7767	NaN	0	0	0	1	2	1	16.7	2		ubiquitin-conjugating enzyme-like protein
LdBPK_131360.1	LdBPK_131360.1	1	NaN	NaN	NaN	NaN	22.0173	NaN	0	0	1	1	3	0	10.9	5		squalene monooxygenase-like protein
LdBPK_131390.1	LdBPK_131390.1	1	NaN	NaN	NaN	NaN	25.9543	25.2997	0	0	0	1	18	17	6.9	29		dynein heavy chain, putative
LdBPK_131400.1;REV__LdBPK_343940.1	LdBPK_131400.1	2	NaN	NaN	NaN	24.0244	25.6761	26.0673	0	0	1	4	10	6	27.5	13		chaperonin TCP20, putative
LdBPK_131420.1	LdBPK_131420.1	1	NaN	NaN	NaN	NaN	21.5386	NaN	0	0	0	2	3	1	13.2	3		pyrroline-5-carboxylate reductase
LdBPK_131590.1	LdBPK_131590.1	1	NaN	NaN	NaN	25.0874	24.3747	24.761	0	0	0	6	7	4	21.1	18		phospholipid-transporting ATPase 1-like protein
LdBPK_140180.1;LdBPK_366520.1	LdBPK_140180.1;LdBPK_366520.1	2	NaN	NaN	23.8353	NaN	24.584	23.364	0	0	3	1	6	6	26.4	10		carboxypeptidase, putative;carboxypeptidase, putative
LdBPK_140190.1	LdBPK_140190.1	1	NaN	NaN	NaN	NaN	23.2881	23.7851	0	0	1	1	4	4	33.7	6		hypothetical protein, conserved
LdBPK_140310.1	LdBPK_140310.1	1	NaN	NaN	NaN	NaN	NaN	19.6056	0	0	0	0	1	1	5.6	2		proteasome alpha 3 subunit, putative
LdBPK_140320.1	LdBPK_140320.1	1	NaN	NaN	NaN	NaN	NaN	22.7572	0	0	0	1	1	3	6.4	4		amino acid permease, putative
LdBPK_140380.1	LdBPK_140380.1	1	NaN	NaN	NaN	24.8644	23.9924	25.9005	0	0	0	3	4	2	8.9	4		hypothetical protein, conserved
LdBPK_140460.1	LdBPK_140460.1	1	NaN	NaN	NaN	NaN	22.2865	NaN	0	0	0	0	3	0	11.2	3		hypothetical protein, conserved
LdBPK_140500.1;LdBPK_140490.1	LdBPK_140500.1;LdBPK_140490.1	2	NaN	NaN	NaN	26.581	26.0307	25.8787	0	0	1	7	7	3	16.4	4		hypothetical protein, unknown function;hypothetical protein, unknown function
LdBPK_140670.1	LdBPK_140670.1	1	NaN	NaN	24.9697	25.8466	26.4112	25.0812	1	1	4	4	6	4	29.8	6		fatty acid elongase, putative
LdBPK_140680.1	LdBPK_140680.1	1	NaN	NaN	NaN	24.5013	24.4343	25.665	1	0	0	2	6	3	32.7	8		fatty acid elongase, putative
LdBPK_140700.1	LdBPK_140700.1	1	NaN	NaN	NaN	26.9091	27.084	27.635	0	0	0	7	9	9	25.9	9		fatty acid elongase, putative
LdBPK_140710.1;LdBPK_140740.1	LdBPK_140710.1	2	NaN	NaN	NaN	NaN	23.3199	23.8544	0	0	0	1	2	2	26.1	4		fatty acid elongase, putative;fatty acid elongase, putative
LdBPK_140760.1	LdBPK_140760.1	1	NaN	NaN	NaN	27.124	26.6454	27.7628	1	0	0	9	9	10	27.2	7		fatty acid elongase, putative
LdBPK_140800.1	LdBPK_140800.1	1	NaN	NaN	NaN	NaN	NaN	21.1908	0	0	0	0	1	1	3.6	1		fatty acid elongase, putative
LdBPK_140910.1;LdBPK_140920.1	LdBPK_140910.1;LdBPK_140920.1	2	NaN	NaN	NaN	NaN	22.2241	NaN	0	0	1	1	2	1	18.3	2		calpain-like cysteine peptidase, putative;calpain-like cysteine peptidase, putative
LdBPK_140990.1	LdBPK_140990.1	1	NaN	NaN	NaN	NaN	NaN	23.9319	0	0	0	0	0	1	3.7	2		immunodominant antigen, putative
LdBPK_141050.1	LdBPK_141050.1	1	NaN	NaN	NaN	23.4082	23.4506	24.2896	0	0	0	4	9	4	28.5	9		ADP/ATP mitochondrial carrier-like protein
LdBPK_141100.1	LdBPK_141100.1	1	NaN	NaN	NaN	NaN	24.6977	NaN	0	0	0	2	4	2	17.8	4		hypothetical protein, conserved
LdBPK_141160.1	LdBPK_141160.1	1	NaN	NaN	NaN	NaN	NaN	23.4578	1	1	0	1	0	1	12.2	2		hypothetical protein, conserved
LdBPK_141240.1	LdBPK_141240.1	1	25.4355	26.7759	27.8011	27.3026	28.5621	28.0902	5	7	16	15	22	22	62.7	21		enolase
LdBPK_141400.1	LdBPK_141400.1	1	NaN	NaN	NaN	NaN	NaN	21.6702	0	0	1	0	2	3	9.9	4		serine hydroxymethyltranferase (SHMT-S)
LdBPK_141420.1	LdBPK_141420.1	1	NaN	NaN	NaN	NaN	21.8797	NaN	0	0	0	0	2	2	7.5	3		delta-6 fatty acid desaturase, putative
LdBPK_141450.1	LdBPK_141450.1	1	NaN	NaN	24.4578	23.4015	25.2143	25.4273	0	1	2	2	6	10	41.2	16		myo-inositol-1-phosphate synthase
LdBPK_141460.1	LdBPK_141460.1	1	NaN	NaN	NaN	NaN	23.1607	NaN	0	0	0	1	4	1	10	6		tyrosyl-tRNA synthetase, putative
LdBPK_141540.1	LdBPK_141540.1	1	NaN	NaN	NaN	NaN	23.449	22.7288	0	0	1	0	9	3	18.8	12		hypothetical protein, conserved
LdBPK_141560.1	LdBPK_141560.1	1	NaN	NaN	NaN	NaN	NaN	24.1843	0	0	0	0	1	1	16.4	2		hypothetical protein, conserved
LdBPK_141580.1	LdBPK_141580.1	1	NaN	NaN	NaN	NaN	21.2458	NaN	0	0	0	0	1	1	5.8	2		glutathione-S-transferase/glutaredoxin,putative
LdBPK_150010.1;LdBPK_210020.1;LdBPK_350020.1;LdBPK_360020.1	LdBPK_150010.1;LdBPK_210020.1;LdBPK_350020.1;LdBPK_360020.1	4	29.0314	27.2568	27.425	28.2285	28.422	27.8608	4	4	8	7	8	10	57	14		histone H4;histone H4;histone H4, putative, pseudogene;histone H4
LdBPK_150270.1	LdBPK_150270.1	1	NaN	NaN	20.5805	NaN	NaN	NaN	0	0	1	0	0	1	8.5	5		lysyl-tRNA synthetase, putative
LdBPK_150330.1;LdBPK_150320.1	LdBPK_150330.1	2	NaN	NaN	NaN	23.9197	24.0632	23.7825	1	1	0	3	7	3	40.6	8		ribonucleoprotein p18, mitochondrial precursor, putative;ribonucleoprotein p18, mitochondrial precursor, putative
LdBPK_150430.1;LdBPK_150420.1	LdBPK_150430.1;LdBPK_150420.1	2	NaN	NaN	NaN	NaN	NaN	24.5564	0	0	0	0	0	3	44.4	2		60S acidic ribosomal protein, putative;60S acidic ribosomal protein, putative
LdBPK_150720.1	LdBPK_150720.1	1	NaN	NaN	20.4829	NaN	NaN	NaN	0	0	1	0	0	0	3.7	1		hypothetical protein, conserved
LdBPK_150850.1	LdBPK_150850.1	1	NaN	NaN	NaN	NaN	NaN	24.6859	0	0	1	1	2	2	14	5	+	hypothetical protein, conserved
LdBPK_150950.1	LdBPK_150950.1	1	NaN	NaN	NaN	24.0282	24.0976	23.7218	0	0	0	4	6	6	14.3	9	+	ATP-binding cassette protein subfamily G, member 4, putative
LdBPK_151050.1	LdBPK_151050.1	1	NaN	NaN	NaN	22.4813	22.6198	NaN	0	0	0	4	2	2	27.4	6		succinate dehydrogenase, putative
LdBPK_151070.1	LdBPK_151070.1	1	NaN	NaN	24.9249	24.6336	25.5491	25.0982	0	1	9	9	18	11	47.3	40		glutamate dehydrogenase
LdBPK_151080.1	LdBPK_151080.1	1	NaN	NaN	NaN	NaN	NaN	22.0403	0	0	0	0	0	1	3.6	1		solanesyl-diphosphate synthase, putative
LdBPK_151140.1;LdBPK_151120.1	LdBPK_151140.1;LdBPK_151120.1	2	24.4052	25.5582	26.1592	25.5104	26.7777	26.466	4	3	2	6	11	9	62.8	11		tryparedoxin peroxidase;tryparedoxin peroxidase
LdBPK_151200.1;LdBPK_151190.1	LdBPK_151200.1;LdBPK_151190.1	2	22.4176	NaN	NaN	23.4007	22.9964	22.3453	3	0	1	2	2	3	33.3	3		60S acidic ribosomal protein P2;60S acidic ribosomal protein P2
LdBPK_151230.1;LdBPK_151260.1;LdBPK_151240.1	LdBPK_151230.1	3	NaN	NaN	NaN	21.7314	22.3896	NaN	0	0	0	2	3	0	8.6	3		nucleoside transporter 1, putative;nucleoside transporter 1, putative;nucleoside transporter 1, putative
LdBPK_151490.1	LdBPK_151490.1	1	NaN	NaN	NaN	NaN	21.2669	NaN	0	0	1	0	2	1	4.7	3		glutaminyl-tRNA synthetase, putative
LdBPK_151530.1	LdBPK_151530.1	1	NaN	NaN	22.8663	NaN	NaN	NaN	0	0	2	0	1	1	12.7	1		ribosomal protein S6, putative
LdBPK_151540.1;LdBPK_151550.1	LdBPK_151540.1;LdBPK_151550.1	2	NaN	NaN	NaN	NaN	NaN	21.3392	0	0	0	0	2	1	4.1	3		cAMP specific phosphodiesterase, putative;cAMP specific phosphodiesterase, putative
LdBPK_160240.1	LdBPK_160240.1	1	NaN	NaN	NaN	NaN	22.5725	NaN	0	0	0	0	3	0	16	3		protein tyrosine phosphatase-like protein
LdBPK_160260.1	LdBPK_160260.1	1	NaN	NaN	NaN	24.948	24.3793	26.6918	0	0	0	3	3	4	42.6	5		protein tyrosine phosphatase-likie protein
LdBPK_160480.1	LdBPK_160480.1	1	NaN	NaN	NaN	NaN	20.8412	NaN	0	0	0	1	1	0	4.9	1		hypothetical protein, conserved
LdBPK_160520.1	LdBPK_160520.1	1	23.964	NaN	NaN	NaN	NaN	NaN	4	1	0	0	1	0	10.4	7		hypothetical protein, conserved
LdBPK_160550.1	LdBPK_160550.1	1	NaN	NaN	NaN	NaN	19.8672	NaN	0	0	1	0	1	0	6.4	2		aspartate carbamoyltransferase, putative
LdBPK_160560.1	LdBPK_160560.1	1	NaN	NaN	NaN	23.1452	24.4476	23.729	0	0	0	2	7	6	23.4	10		orotidine-5-phosphate decarboxylase/orotate phosphoribosyltransferase, putative
LdBPK_160590.1	LdBPK_160590.1	1	NaN	NaN	23.4988	26.2065	26.183	25.7074	1	1	3	2	10	10	15.9	23		carbamoyl-phosphate synthase, putative
LdBPK_160760.1	LdBPK_160760.1	1	NaN	NaN	NaN	NaN	24.2069	26.4934	0	0	0	1	5	5	27.9	7		transaldolase, putative
LdBPK_160930.1	LdBPK_160930.1	1	NaN	NaN	NaN	NaN	NaN	26.1824	0	0	0	0	0	1	8.2	1	+	flagellar calcium-binding protein, putative
LdBPK_160940.1	LdBPK_160940.1	1	NaN	NaN	NaN	23.0716	NaN	NaN	0	0	0	2	1	1	9.1	2	+	hypothetical protein, conserved
LdBPK_160960.1	LdBPK_160960.1	1	NaN	NaN	21.4346	NaN	NaN	NaN	0	0	1	0	1	0	2.8	1		sucrose-phosphate synthase-like protein
LdBPK_161240.1	LdBPK_161240.1	1	NaN	NaN	NaN	26.5987	26.3516	26.9134	0	0	0	12	15	16	24	25		hypothetical protein, conserved
LdBPK_161340.1	LdBPK_161340.1	1	NaN	NaN	NaN	NaN	NaN	24.693	0	0	0	2	0	3	17.2	10		hypothetical protein, conserved
LdBPK_161380.1;LdBPK_161390.1	LdBPK_161380.1;LdBPK_161390.1	2	NaN	NaN	NaN	24.3657	24.7401	26.8076	1	1	3	3	3	6	26.4	6		cytochrome c, putative;cytochrome c, putative
LdBPK_161430.1	LdBPK_161430.1	1	NaN	NaN	NaN	NaN	NaN	24.1242	0	0	0	0	0	3	8.8	4		hypothetical protein, conserved
LdBPK_161450.1	LdBPK_161450.1	1	NaN	NaN	NaN	24.6102	23.526	23.441	0	0	0	6	2	3	54.4	9	+	ADP-ribosylation factor-like, putative
LdBPK_161500.1	LdBPK_161500.1	1	NaN	NaN	NaN	NaN	21.9504	NaN	0	0	0	0	2	0	7.9	2		hypothetical protein, conserved
LdBPK_161510.1	LdBPK_161510.1	1	NaN	24.383	24.2072	23.7481	26.4517	26.6191	1	4	10	3	20	11	45.2	22		paraflagellar rod protein 2C
LdBPK_161630.1	LdBPK_161630.1	1	NaN	NaN	NaN	NaN	NaN	23.0459	0	0	0	0	0	1	1.8	1		endoplasmic reticulum oxidoreductin, putative
LdBPK_170010.1	LdBPK_170010.1	1	NaN	NaN	25.1772	24.2127	26.1532	25.3764	0	0	5	4	16	15	31.4	22		hypothetical protein, conserved
LdBPK_170080.1	LdBPK_170080.1	1	NaN	NaN	NaN	25.2601	24.9735	25.1971	0	0	0	4	4	8	65.2	8	+	ADP-ribosylation factor, putative
LdBPK_170120.1	LdBPK_170120.1	1	NaN	NaN	NaN	24.8053	24.7553	24.6067	0	0	0	5	5	11	15.2	12		receptor-type adenylate cyclase a
LdBPK_170130.1	LdBPK_170130.1	1	NaN	NaN	NaN	NaN	NaN	19.9412	0	0	0	1	1	1	5.7	1		receptor-type adenylate cyclase, putative
LdBPK_170140.1	LdBPK_170140.1	1	NaN	NaN	NaN	22.9221	23.8471	23.7475	0	0	0	2	8	4	13.1	9		receptor-type adenylate cyclase b
LdBPK_170150.1	LdBPK_170150.1	1	NaN	NaN	NaN	NaN	22.7198	NaN	0	0	0	1	1	0	8.6	1		receptor-type adenylate cyclase b
LdBPK_170170.1	LdBPK_170170.1	1	28.1675	28.8731	30.3365	29.7037	30.7322	30.0585	12	16	36	27	50	41	58.6	21	+	elongation factor 1-alpha
LdBPK_170230.1	LdBPK_170230.1	1	NaN	NaN	NaN	NaN	NaN	23.104	0	0	0	0	0	1	5.7	1		hypothetical protein, conserved
LdBPK_170390.1	LdBPK_170390.1	1	NaN	NaN	NaN	NaN	22.3761	23.0272	0	0	0	1	3	2	19.1	3		hypothetical protein, conserved
LdBPK_170680.1;LdBPK_170700.1	LdBPK_170680.1;LdBPK_170700.1	2	NaN	NaN	NaN	NaN	21.468	NaN	1	0	0	2	2	1	31.1	3		hypothetical protein, conserved;hypothetical protein, conserved
LdBPK_170870.1	LdBPK_170870.1	1	NaN	NaN	NaN	NaN	22.6853	NaN	0	0	1	0	4	1	15.2	5		guanosine monophosphate reductase, putative
LdBPK_171080.1	LdBPK_171080.1	1	NaN	NaN	NaN	NaN	NaN	24.6127	0	0	0	0	1	3	7.7	4		hypothetical protein, conserved
LdBPK_171170.1	LdBPK_171170.1	1	NaN	NaN	NaN	21.4007	NaN	NaN	0	0	0	2	1	2	6.1	3		hypothetical protein, conserved
LdBPK_171320.1	LdBPK_171320.1	1	NaN	NaN	23.6515	23.058	23.0117	22.309	1	1	2	2	2	2	45.9	5		histone H2B
LdBPK_171340.1	LdBPK_171340.1	1	NaN	NaN	NaN	NaN	NaN	19.1487	0	0	0	0	0	1	1	1		hypothetical protein, conserved
LdBPK_171350.1	LdBPK_171350.1	1	NaN	NaN	NaN	NaN	NaN	21.5487	0	0	0	0	1	1	0.9	1		hypothetical protein, conserved
LdBPK_171390.1	LdBPK_171390.1	1	NaN	NaN	NaN	21.9767	25.4032	23.4413	0	0	1	3	10	4	22.7	13		translation initiation factor, putative
LdBPK_180020.1	LdBPK_180020.1	1	NaN	NaN	NaN	NaN	21.9361	NaN	0	0	1	0	2	0	5.7	2		diphosphomevalonate decarboxylase, putative
LdBPK_180160.1	LdBPK_180160.1	1	NaN	NaN	NaN	NaN	NaN	22.5639	0	0	0	2	1	5	18.3	11		hypothetical protein, conserved
LdBPK_180210.1	LdBPK_180210.1	1	NaN	NaN	NaN	NaN	21.0731	NaN	0	0	0	0	3	1	10.5	3		hypothetical protein, conserved
LdBPK_180280.1	LdBPK_180280.1	1	NaN	NaN	NaN	NaN	21.1111	NaN	0	0	0	2	2	2	9.5	5		hypothetical protein, conserved
LdBPK_180510.1	LdBPK_180510.1	1	NaN	NaN	23.8922	24.5061	26.5899	27.5092	0	0	3	7	24	21	55.5	36		aconitase, putative
LdBPK_180560.1	LdBPK_180560.1	1	NaN	NaN	NaN	NaN	NaN	23.0271	0	0	0	0	0	2	12.6	4		vacuolar ATP synthase subunit c, putative
LdBPK_180670.1	LdBPK_180670.1	1	NaN	NaN	NaN	NaN	NaN	22.8348	0	0	0	0	1	2	5.1	3		hypothetical protein, conserved
LdBPK_180700.1;LdBPK_180690.1	LdBPK_180700.1	2	NaN	NaN	NaN	NaN	23.8158	24.4107	0	0	1	1	2	4	40.9	10		citrate synthase, putative;citrate synthase, putative
LdBPK_180740.1	LdBPK_180740.1	1	NaN	NaN	23.4968	22.6798	23.7741	NaN	0	1	2	2	4	1	20	8		elongation factor Tu, putative
LdBPK_180810.1	LdBPK_180810.1	1	NaN	NaN	NaN	NaN	NaN	24.301	0	0	0	0	0	2	5.9	2		ethanolamine phosphotransferase, putative
LdBPK_180820.1	LdBPK_180820.1	1	NaN	NaN	NaN	NaN	21.4018	26.5818	0	0	0	0	14	12	9.4	20		hypothetical protein, conserved
LdBPK_180960.1	LdBPK_180960.1	1	NaN	NaN	NaN	NaN	NaN	20.6418	0	0	0	0	0	2	3	2		hypothetical protein, conserved
LdBPK_180990.1	LdBPK_180990.1	1	NaN	NaN	NaN	NaN	20.4743	NaN	0	0	0	1	2	0	4	2		UDP-glucose pyrophosphorylase
LdBPK_181040.1	LdBPK_181040.1	1	NaN	NaN	NaN	NaN	21.0626	NaN	0	0	0	0	2	1	3.2	3		hypothetical protein, conserved
LdBPK_181160.1	LdBPK_181160.1	1	NaN	NaN	NaN	24.6551	24.2703	NaN	0	0	0	5	4	1	27.9	10	+	hypothetical protein, conserved
LdBPK_181170.1	LdBPK_181170.1	1	NaN	NaN	NaN	24.3461	24.0409	NaN	0	0	0	2	2	0	42.2	2	+	hypothetical protein, conserved
LdBPK_181220.1	LdBPK_181220.1	1	NaN	NaN	NaN	NaN	23.5923	NaN	0	0	0	0	3	1	17.5	4		prolyl-tRNA synthetase, putative
LdBPK_181230.1	LdBPK_181230.1	1	NaN	NaN	20.5167	NaN	NaN	NaN	0	0	1	1	1	0	20.4	2		prolyl-tRNA synthetase, putative
LdBPK_181350.1	LdBPK_181350.1	1	NaN	NaN	26.0433	26.1783	27.0806	26.9501	0	1	7	13	23	26	46.1	33		heat shock protein, putative
LdBPK_181360.1	LdBPK_181360.1	1	NaN	NaN	24.637	23.0622	25.0628	23.357	0	0	3	2	8	5	32.5	9		pyruvate dehydrogenase E1 component alpha subunit, putative
LdBPK_181420.1	LdBPK_181420.1	1	NaN	NaN	NaN	NaN	NaN	23.0002	0	0	0	0	0	1	6.9	1	+	hypothetical protein, conserved
LdBPK_181510.1	LdBPK_181510.1	1	24.3374	25.464	24.4761	27.6518	28.9056	28.0638	2	2	6	14	25	29	41.8	29		P-type H -ATPase, putative
LdBPK_181600.1	LdBPK_181600.1	1	NaN	NaN	NaN	NaN	NaN	22.5833	0	0	0	0	1	1	4	2		hypothetical protein, conserved
LdBPK_181640.1	LdBPK_181640.1	1	NaN	NaN	NaN	21.5651	NaN	NaN	0	1	1	2	1	1	23.7	2		hypothetical protein, conserved
LdBPK_190080.1	LdBPK_190080.1	1	NaN	NaN	NaN	25.6284	24.5749	26.3733	0	0	0	8	4	10	25.8	10		hypothetical protein, conserved
LdBPK_190090.1	LdBPK_190090.1	1	NaN	NaN	NaN	NaN	NaN	22.3414	0	0	0	1	2	1	16.1	4		fibrillarin, putative
LdBPK_190150.1	LdBPK_190150.1	1	NaN	NaN	NaN	NaN	24.025	NaN	0	0	1	1	8	3	37.6	14		aminopeptidase, putative
LdBPK_190200.1;LdBPK_190190.1	LdBPK_190200.1;LdBPK_190190.1	2	26.0696	26.533	27.1553	28.6265	28.8744	28.2809	8	8	9	16	15	18	54.9	17		ADP,ATP carrier protein 1, mitochondrial precursor, putative;ADP,ATP carrier protein 1, mitochondrial precursor, putative
LdBPK_190440.1	LdBPK_190440.1	1	NaN	NaN	NaN	NaN	21.0445	NaN	0	0	0	0	1	0	13.7	2		nucleosome assembly protein, putative
LdBPK_190490.1	LdBPK_190490.1	1	NaN	NaN	NaN	NaN	20.4129	NaN	0	0	0	0	1	0	5.2	1		hypothetical protein, conserved
LdBPK_190570.1	LdBPK_190570.1	1	NaN	NaN	NaN	28.0018	27.059	27.7132	0	0	0	7	5	9	27.1	7		hypothetical protein, conserved
LdBPK_190630.1	LdBPK_190630.1	1	NaN	NaN	NaN	NaN	23.9826	24.5734	1	0	1	1	4	2	45.5	8		histone H3 variant, putative
LdBPK_190710.1	LdBPK_190710.1	1	NaN	NaN	NaN	NaN	NaN	25.6897	0	0	0	1	1	4	20.5	5		glycosomal malate dehydrogenase
LdBPK_191010.1	LdBPK_191010.1	1	NaN	NaN	NaN	NaN	23.185	NaN	0	0	0	0	5	1	12.6	7		phenylalanyl-tRNA synthetase, putative
LdBPK_191100.1	LdBPK_191100.1	1	NaN	NaN	NaN	NaN	NaN	20.7142	0	0	0	2	1	2	12.4	5		proteasome regulatory non-ATP-ase subunit, putative
LdBPK_191150.1	LdBPK_191150.1	1	NaN	NaN	NaN	22.414	23.8128	23.3851	0	0	1	2	7	2	25.6	9		hypothetical protein, conserved
LdBPK_191270.1	LdBPK_191270.1	1	NaN	NaN	NaN	24.9529	24.8731	25.7898	0	0	0	3	6	6	28.2	7	+	hypothetical protein, conserved
LdBPK_191280.1	LdBPK_191280.1	1	NaN	NaN	NaN	27.6071	25.7279	28.4768	0	0	0	12	10	17	50.5	15		hypothetical protein, conserved
LdBPK_191560.1	LdBPK_191560.1	1	NaN	NaN	NaN	22.7743	22.5193	NaN	0	0	1	2	3	4	28.2	9		peptidylprolyl isomerase-like protein
LdBPK_191590.1	LdBPK_191590.1	1	NaN	NaN	NaN	NaN	22.8615	NaN	0	0	1	1	4	1	14	7		inosine-5'-monophosphate dehydrogenase
LdBPK_200110.1;LdBPK_200120.1	LdBPK_200110.1	2	NaN	NaN	NaN	24.4719	25.2102	24.232	0	1	2	6	9	6	44.1	15		phosphoglycerate kinase C, glycosomal;phosphoglycerate kinase B, cytosolic
LdBPK_200280.1	LdBPK_200280.1	1	NaN	NaN	NaN	NaN	NaN	21.4468	0	0	0	0	1	1	0.4	2		hypothetical protein, conserved
LdBPK_200330.1	LdBPK_200330.1	1	NaN	NaN	NaN	NaN	NaN	20.4094	0	0	0	0	0	1	6.1	2		hypothetical protein, conserved
LdBPK_200420.1	LdBPK_200420.1	1	NaN	NaN	NaN	22.298	NaN	NaN	0	0	0	2	1	1	14.4	3		hypothetical protein, conserved
LdBPK_200630.1	LdBPK_200630.1	1	NaN	NaN	NaN	NaN	23.173	NaN	0	0	0	0	6	2	19.8	8		cytidine triphosphate synthase, putative
LdBPK_200760.1	LdBPK_200760.1	1	NaN	NaN	NaN	23.628	NaN	22.1806	0	0	0	3	1	2	4.7	3	+	hypothetical protein, conserved
LdBPK_201130.1	LdBPK_201130.1	1	NaN	NaN	NaN	25.1004	24.0215	24.5427	0	0	0	5	2	6	9.5	11		hypothetical protein, conserved
LdBPK_201260.1	LdBPK_201260.1	1	NaN	NaN	NaN	25.3539	23.3332	NaN	0	0	0	3	3	1	31.5	4	+	hypothetical protein, conserved
LdBPK_201270.1	LdBPK_201270.1	1	NaN	NaN	NaN	21.2849	NaN	NaN	0	0	0	1	0	1	12	2	+	hypothetical protein, conserved
LdBPK_201300.1	LdBPK_201300.1	1	NaN	NaN	NaN	NaN	NaN	20.3442	0	0	0	1	0	1	1.2	1	+	hypothetical protein, unknown function
LdBPK_201310.1	LdBPK_201310.1	1	NaN	NaN	NaN	NaN	NaN	22.8691	0	0	0	0	0	5	22.2	4	+	hypothetical protein, conserved
LdBPK_201320.1	LdBPK_201320.1	1	NaN	NaN	NaN	28.1495	27.2872	27.1908	0	0	0	7	9	8	73.5	9	+	calpain-like cysteine peptidase, putative
LdBPK_201350.1	LdBPK_201350.1	1	NaN	NaN	NaN	28.8634	26.4053	26.7291	0	0	0	7	3	4	18.3	4	+	calpain-like cysteine peptidase, SMP1
LdBPK_201390.1	LdBPK_201390.1	1	NaN	NaN	NaN	NaN	NaN	23.3442	0	0	0	1	3	2	6.3	6		coatomer beta subunit, putative
LdBPK_201450.1	LdBPK_201450.1	1	NaN	NaN	NaN	NaN	22.7142	NaN	0	0	0	0	4	2	12.5	5		axoneme central apparatus protein, putative
LdBPK_201610.1	LdBPK_201610.1	1	NaN	NaN	NaN	NaN	NaN	20.1002	0	0	0	0	0	1	4.7	1		phosphatase-like protein
LdBPK_201660.1	LdBPK_201660.1	1	NaN	NaN	NaN	NaN	NaN	21.3094	0	0	0	0	0	1	8.5	2		soluble n-ethylmaleimide sensitive factor, putative
LdBPK_210080.1	LdBPK_210080.1	1	NaN	NaN	NaN	23.8354	23.382	NaN	0	0	0	4	4	2	36.9	8		syntaxin, putative
LdBPK_210100.1	LdBPK_210100.1	1	NaN	NaN	NaN	25.18	24.46	23.1449	0	0	0	5	6	3	36.1	12	+	hypothetical protein, conserved
LdBPK_210300.1;LdBPK_210310.1	LdBPK_210300.1	2	NaN	NaN	24.6812	25.2786	26.9146	27.9156	0	0	3	9	15	12	55.6	19		hexokinase, putative;hexokinase, putative
LdBPK_210400.1	LdBPK_210400.1	1	NaN	NaN	NaN	NaN	20.5358	NaN	0	0	0	0	1	0	8.8	3		mitochondrial processing peptidase alpha subunit, putative
LdBPK_210490.1	LdBPK_210490.1	1	NaN	NaN	NaN	NaN	22.9206	NaN	0	0	1	0	3	1	10.9	4		hypothetical protein, conserved
LdBPK_210600.1	LdBPK_210600.1	1	NaN	NaN	NaN	NaN	21.8453	NaN	0	0	0	0	2	1	14.3	4		la RNA binding protein, putative
LdBPK_210770.1	LdBPK_210770.1	1	NaN	NaN	NaN	NaN	22.1843	NaN	0	0	2	1	3	2	7	5		ATP-binding cassette protein subfamily E, member 1, putative
LdBPK_210800.1;LdBPK_351900.1	LdBPK_210800.1;LdBPK_351900.1	2	25.2633	NaN	NaN	25.9132	26.0264	26.7632	3	0	2	3	3	4	36.2	5		60S Ribosomal protein L36, putative;60S Ribosomal protein L36, putative
LdBPK_210840.1	LdBPK_210840.1	1	NaN	NaN	NaN	NaN	22.366	NaN	0	0	1	0	4	1	15.4	7		proteasome regulatory non-ATP-ase subunit 5, putative
LdBPK_210880.1	LdBPK_210880.1	1	NaN	NaN	NaN	NaN	NaN	24.0038	0	0	1	0	9	3	8.6	17		hypothetical protein, conserved
LdBPK_210890.1	LdBPK_210890.1	1	NaN	NaN	NaN	NaN	NaN	25.1183	0	0	0	1	1	3	4.6	3		methionyl-tRNA synthetase, putative
LdBPK_211160.1;LdBPK_211170.1	LdBPK_211160.1;LdBPK_211170.1	2	30.3993	28.8075	30.6244	30.0305	29.2785	28.2843	11	3	9	10	6	7	53.8	8		histone H2A;histone H2A, putative
LdBPK_211180.1	LdBPK_211180.1	1	NaN	NaN	NaN	21.671	21.9539	24.7323	0	0	0	2	3	6	17.7	5		hypothetical protein, conserved
LdBPK_211220.1	LdBPK_211220.1	1	NaN	NaN	22.1933	NaN	NaN	NaN	0	0	1	0	2	0	3.1	4		hypothetical protein, conserved
LdBPK_211290.1;LdBPK_303390.1	LdBPK_211290.1;LdBPK_303390.1	2	24.8734	NaN	24.7676	25.2124	25.9528	24.9016	2	0	7	6	9	5	46.3	8		60S ribosomal protein L9, putative;60S ribosomal protein L9, putative
LdBPK_211300.1;LdBPK_211310.1	LdBPK_211300.1;LdBPK_211310.1	2	NaN	NaN	25.1003	26.0561	25.4178	26.6205	1	1	2	2	5	5	42.7	4		40S ribosomal protein S23, putative;40S ribosomal protein S23, putative
LdBPK_211330.1	LdBPK_211330.1	1	NaN	NaN	NaN	NaN	24.4909	24.2063	0	0	0	2	7	9	31.9	15		T-complex protein 1, delta subunit, putative
LdBPK_211490.1	LdBPK_211490.1	1	NaN	NaN	NaN	20.7248	21.7691	NaN	0	0	1	2	2	3	26.4	5		adenylate kinase, putative
LdBPK_211530.1	LdBPK_211530.1	1	NaN	NaN	NaN	NaN	NaN	21.6324	0	0	0	0	0	1	5.4	1		vesicule-associated membrane protein, putative
LdBPK_211790.1	LdBPK_211790.1	1	NaN	NaN	NaN	NaN	NaN	26.5124	0	0	0	0	1	2	58.8	1		40S ribosomal protein S11, putative
LdBPK_211820.1	LdBPK_211820.1	1	NaN	NaN	NaN	23.5198	25.0335	24.8223	0	1	1	3	6	5	23.8	12		RNA helicase, putative
LdBPK_211830.1	LdBPK_211830.1	1	NaN	NaN	23.123	NaN	24.3611	24.8435	0	0	2	1	5	8	24.3	9		hypothetical protein, conserved
LdBPK_211970.1	LdBPK_211970.1	1	NaN	NaN	NaN	NaN	21.8521	NaN	0	0	0	1	2	1	19.3	2		hypothetical protein, conserved
LdBPK_212030.1	LdBPK_212030.1	1	NaN	NaN	NaN	NaN	NaN	22.5975	0	0	0	0	0	1	4.5	1		hypothetical protein, conserved
LdBPK_212080.1	LdBPK_212080.1	1	NaN	NaN	NaN	NaN	NaN	23.4989	0	0	0	0	0	2	45.9	8		cytochrome c oxidase subunit VI, putative
LdBPK_212140.1	LdBPK_212140.1	1	NaN	NaN	NaN	NaN	23.19	NaN	0	0	0	1	3	3	27.7	8		ATP synthase F1 subunit gamma protein, putative
LdBPK_212160.1;LdBPK_212170.1	LdBPK_212160.1;LdBPK_212170.1	2	NaN	NaN	NaN	NaN	NaN	22.2284	0	0	1	0	2	2	8	1		vacuolar ATP synthase, putative;vacuolar ATP synthase, putative
LdBPK_212190.1;LdBPK_362020.1	LdBPK_212190.1;LdBPK_362020.1	2	NaN	NaN	NaN	NaN	NaN	21.0964	0	0	0	1	1	1	19.6	1		60S ribosomal protein L37a, putative;60S ribosomal protein L37a
LdBPK_220004.1	LdBPK_220004.1	1	NaN	NaN	24.523	24.2964	25.5028	24.8658	1	1	3	4	6	3	24.5	5		60S ribosomal protein L11 (L5, L16)
LdBPK_220060.1	LdBPK_220060.1	1	NaN	NaN	NaN	NaN	21.6491	NaN	0	0	0	1	3	1	18.8	5		hypothetical protein, conserved
LdBPK_220080.1	LdBPK_220080.1	1	NaN	NaN	NaN	NaN	NaN	23.6798	0	0	1	0	0	2	1.6	2		hypothetical protein, conserved
LdBPK_220100.1	LdBPK_220100.1	1	NaN	NaN	NaN	NaN	22.5033	NaN	0	0	0	1	3	0	9.1	4		amino acid permease, putative
LdBPK_220340.1	LdBPK_220340.1	1	NaN	NaN	NaN	NaN	NaN	25.8348	0	0	1	1	1	1	38.7	2		40S ribosomal protein S15, putative
LdBPK_220350.1	LdBPK_220350.1	1	NaN	NaN	NaN	NaN	23.0463	NaN	0	0	0	1	5	2	17.6	6		hypothetical protein, conserved
LdBPK_220440.1	LdBPK_220440.1	1	NaN	NaN	NaN	NaN	NaN	23.7465	0	0	0	0	0	1	13.5	3		proteasome regulatory ATPase subunit 1, putative
LdBPK_220590.1	LdBPK_220590.1	1	NaN	NaN	NaN	NaN	22.3241	NaN	0	0	0	0	3	1	14.5	4		NADH-cytochrome b5 reductase, putative
LdBPK_220910.1	LdBPK_220910.1	1	NaN	NaN	NaN	NaN	NaN	22.5963	0	0	0	0	1	3	8.8	5		hypothetical protein, conserved
LdBPK_221110.1	LdBPK_221110.1	1	NaN	NaN	20.4764	NaN	NaN	NaN	0	0	1	0	1	0	3.3	1		ribonucleoside-diphosphate reductase small chain, putative
LdBPK_221200.1	LdBPK_221200.1	1	NaN	NaN	NaN	NaN	NaN	20.8301	0	0	0	1	1	1	4.8	2		hypothetical protein, conserved
LdBPK_221210.1	LdBPK_221210.1	1	NaN	NaN	NaN	NaN	NaN	24.7275	0	0	0	0	3	2	17.7	4		farnesyl pyrophosphate synthase
LdBPK_221310.1	LdBPK_221310.1	1	NaN	NaN	NaN	29.1358	28.1059	28.6786	0	0	0	17	12	14	45.4	14		i/6 autoantigen-like protein
LdBPK_221370.1	LdBPK_221370.1	1	NaN	NaN	23.6693	24.5913	25.2277	24.8999	1	1	2	3	3	3	20.2	6		40S ribosomal protein L14, putative
LdBPK_221390.1	LdBPK_221390.1	1	NaN	NaN	23.5933	NaN	23.3941	23.3047	0	0	4	0	6	7	14.1	11		alanyl-tRNA synthetase, putative
LdBPK_230020.1	LdBPK_230020.1	1	NaN	NaN	NaN	NaN	NaN	21.2437	0	0	0	0	0	1	7.3	2		hypothetical protein, conserved
LdBPK_230050.1	LdBPK_230050.1	1	NaN	NaN	23.8186	22.4613	24.9847	23.7318	0	0	3	3	7	4	51.8	12		peroxidoxin
LdBPK_230090.1	LdBPK_230090.1	1	NaN	NaN	NaN	NaN	19.255	NaN	0	0	0	0	1	0	4.5	2		hypothetical protein, conserved
LdBPK_230120.1	LdBPK_230120.1	1	NaN	NaN	22.7498	NaN	22.0762	NaN	0	1	3	0	3	2	22.7	8		GDP-mannose pyrophosphorylase
LdBPK_230150.1	LdBPK_230150.1	1	NaN	NaN	NaN	NaN	20.4365	NaN	0	0	0	0	1	0	9	1		vacuolar type h ATPase subunit, putative
LdBPK_230190.1	LdBPK_230190.1	1	NaN	NaN	NaN	20.1623	NaN	NaN	0	0	0	1	0	0	6.2	1	+	hypothetical protein, conserved
LdBPK_230220.1	LdBPK_230220.1	1	NaN	23.4962	24.2966	23.8066	24.8347	23.8083	1	2	2	3	3	2	22.7	3		endoribonuclease L-PSP (pb5), putative
LdBPK_230230.1	LdBPK_230230.1	1	NaN	NaN	NaN	28.0307	27.2573	27.7722	0	0	1	16	14	11	18.8	20		ATP-binding cassette protein subfamily C, member 1, putative
LdBPK_230240.1	LdBPK_230240.1	1	NaN	NaN	NaN	NaN	NaN	23.1037	0	0	0	1	1	2	15.9	2		ATP-binding cassette protein subfamily C, member 2, putative
LdBPK_230290.1	LdBPK_230290.1	1	NaN	NaN	NaN	NaN	21.2955	24.9178	0	0	0	0	2	4	5.2	5		ABC-thiol transporter
LdBPK_230410.1	LdBPK_230410.1	1	NaN	23.7457	24.9979	24.1909	24.2816	22.8945	0	2	3	2	5	4	32.7	7		NADP-dependent alcohol dehydrogenase, putative
LdBPK_230430.1	LdBPK_230430.1	1	NaN	NaN	NaN	NaN	22.3942	NaN	0	0	0	1	3	1	5.5	6		ATP-binding cassette protein subfamily G, member 5, putative
LdBPK_230580.1;LdBPK_230880.1	LdBPK_230580.1	2	NaN	24.2182	25.4059	25.059	26.0493	24.8449	1	3	4	4	11	6	41.6	21		acetyl-CoA synthetase, putative;acetyl-CoA synthetase, putative
LdBPK_230710.1	LdBPK_230710.1	1	NaN	NaN	NaN	NaN	25.8209	25.1792	0	0	0	0	4	4	8.7	6		ubiquitin-activating enzyme e1, putative
LdBPK_230810.1	LdBPK_230810.1	1	NaN	NaN	NaN	30.1783	29.2239	29.4276	0	0	1	22	24	25	42.7	23		hypothetical protein, conserved
LdBPK_230860.1	LdBPK_230860.1	1	NaN	NaN	24.4689	24.4822	25.3499	24.6247	0	1	3	4	6	7	26.3	9		3-ketoacyl-CoA thiolase-like protein
LdBPK_230980.1	LdBPK_230980.1	1	NaN	NaN	21.4029	NaN	NaN	NaN	0	0	1	0	0	0	5	2	+	actin interacting protein-like protein
LdBPK_231000.1	LdBPK_231000.1	1	NaN	NaN	NaN	26.5885	26.203	28.3818	0	0	0	15	14	17	15.1	19		Na/H antiporter-like protein
LdBPK_231010.1	LdBPK_231010.1	1	NaN	NaN	NaN	NaN	NaN	24.5825	0	0	0	2	1	5	11.5	5		hypothetical protein
LdBPK_231020.1	LdBPK_231020.1	1	NaN	NaN	NaN	24.1978	NaN	23.9095	0	0	0	2	1	3	4.9	2		hypothetical protein, unknown function
LdBPK_231120.1	LdBPK_231120.1	1	NaN	NaN	NaN	NaN	NaN	22.5993	0	0	0	0	0	1	2.1	1		cytosolic leucyl aminopeptidase
LdBPK_231190.1	LdBPK_231190.1	1	NaN	NaN	NaN	25.9809	26.2929	27.0219	0	0	0	3	5	4	53.3	6	+	hypothetical protein, unknown function
LdBPK_231430.1	LdBPK_231430.1	1	NaN	NaN	NaN	26.0039	24.9426	24.4561	0	0	0	6	8	9	20.3	10		membrane-bound acid phosphatase 2
LdBPK_231460.1	LdBPK_231460.1	1	NaN	NaN	22.502	24.5944	26.109	27.8471	0	0	2	7	18	22	56.4	25		T-complex protein 1, gamma subunit, putative
LdBPK_231690.1	LdBPK_231690.1	1	NaN	NaN	NaN	NaN	22.6366	NaN	0	0	0	2	3	3	15.3	4		hypothetical protein, conserved
LdBPK_231700.1	LdBPK_231700.1	1	NaN	NaN	NaN	NaN	23.406	26.7933	0	0	0	2	2	2	8.2	4		DHHC zinc finger domain-like protein
LdBPK_231830.1	LdBPK_231830.1	1	NaN	NaN	NaN	NaN	NaN	23.2414	0	0	0	0	1	2	15.6	2		hypothetical protein, unknown function
LdBPK_231870.1	LdBPK_231870.1	1	NaN	NaN	NaN	NaN	NaN	21.473	0	0	0	0	0	1	5	1		hypothetical protein, conserved
LdBPK_231910.1	LdBPK_231910.1	1	NaN	NaN	NaN	24.614	24.776	24.5903	0	0	0	4	8	7	24.8	14		vacuolar proton translocating ATPase subunit A, putative
LdBPK_240040.1	LdBPK_240040.1	1	NaN	NaN	23.3477	NaN	NaN	23.2751	0	0	2	1	2	2	21.7	4		60S ribosomal protein L17, putative
LdBPK_240130.1	LdBPK_240130.1	1	NaN	NaN	NaN	NaN	20.1609	NaN	0	0	0	0	2	1	8.1	3		ankyrin/TPR repeat protein
LdBPK_240140.1	LdBPK_240140.1	1	NaN	NaN	NaN	NaN	22.1552	NaN	0	0	0	2	2	1	21.4	4		glycosomal membrane like protein
LdBPK_240310.1	LdBPK_240310.1	1	NaN	NaN	NaN	24.1455	24.6953	27.4583	0	0	0	2	4	4	42.3	18		fumarate hydratase, putative
LdBPK_240420.1	LdBPK_240420.1	1	NaN	NaN	NaN	NaN	19.549	NaN	0	0	0	0	1	0	3.6	1		ubiquitin carboxyl-terminal hydrolase, putative
LdBPK_240610.1	LdBPK_240610.1	1	NaN	NaN	NaN	NaN	NaN	21.5872	0	0	0	0	0	1	0.7	1		hypothetical protein, conserved
LdBPK_240780.1	LdBPK_240780.1	1	NaN	NaN	NaN	NaN	22.8139	26.1539	0	0	1	0	6	4	20	9		malic enzyme
LdBPK_240790.1	LdBPK_240790.1	1	NaN	NaN	NaN	NaN	22.9694	NaN	0	0	0	1	5	1	18.2	6		malic enzyme, putative
LdBPK_240870.1	LdBPK_240870.1	1	NaN	NaN	NaN	NaN	NaN	23.5859	0	0	1	0	3	3	23.9	5		triosephosphate isomerase
LdBPK_240900.1	LdBPK_240900.1	1	NaN	NaN	NaN	NaN	22.9639	NaN	0	0	0	0	2	1	10.4	2		hypothetical predicted transmembrane protein
LdBPK_241220.1	LdBPK_241220.1	1	NaN	NaN	NaN	NaN	NaN	20.8451	0	0	0	0	0	1	3.2	1		hypothetical protein, conserved
LdBPK_241240.1	LdBPK_241240.1	1	NaN	NaN	NaN	NaN	21.21	NaN	0	0	0	1	2	0	22.4	2		translation factor sui1, putative
LdBPK_241310.1;LdBPK_241280.1	LdBPK_241310.1;LdBPK_241280.1	2	NaN	NaN	NaN	23.8725	NaN	NaN	0	0	0	1	0	0	10.6	1	+	amastin-like surface protein-like protein;amastin-like surface protein-like protein
LdBPK_241300.1	LdBPK_241300.1	1	NaN	NaN	NaN	NaN	NaN	21.0891	0	0	0	1	0	1	5.2	1	+	amastin-like surface protein-like protein
LdBPK_241560.1	LdBPK_241560.1	1	22.1971	NaN	22.5709	23.0753	24.2227	23.7724	2	1	2	2	3	2	12.4	3		IgE-dependent histamine-releasing factor, putative
LdBPK_241630.1	LdBPK_241630.1	1	NaN	NaN	NaN	NaN	NaN	24.2652	0	0	1	1	4	5	16.8	8		hypothetical protein, conserved
LdBPK_241700.1	LdBPK_241700.1	1	NaN	NaN	NaN	NaN	23.2778	24.8459	0	0	0	1	5	5	36.2	17		succinate dehydrogenase flavoprotein, putative
LdBPK_242100.1	LdBPK_242100.1	1	NaN	NaN	NaN	NaN	NaN	22.4412	0	0	0	0	0	1	1	1		tubulin folding cofactor D, putative
LdBPK_242140.1	LdBPK_242140.1	1	NaN	NaN	NaN	NaN	23.156	NaN	0	1	0	1	2	2	33.9	4		60S ribosomal protein L26, putative
LdBPK_242150.1	LdBPK_242150.1	1	NaN	NaN	24.2838	NaN	25.6933	26.1054	0	0	3	1	7	7	49.5	22		transketolase
LdBPK_242160.1;LdBPK_242170.1	LdBPK_242160.1	2	26.4141	25.371	25.7232	26.2186	26.3927	25.6526	5	2	6	6	8	7	49.1	13	+	40S ribosomal protein S8, putative;40S ribosomal protein S8, putative
LdBPK_242200.1	LdBPK_242200.1	1	NaN	NaN	NaN	24.0488	26.2828	24.3106	0	1	1	4	15	4	38.1	16		hypothetical protein, conserved
LdBPK_242240.1	LdBPK_242240.1	1	NaN	NaN	NaN	NaN	20.4043	NaN	0	0	0	1	1	0	8.3	1	+	hypothetical protein, unknown function
LdBPK_242250.1	LdBPK_242250.1	1	NaN	NaN	NaN	23.1945	23.4928	25.0745	0	0	0	3	3	3	55.4	17		hypothetical protein, conserved
LdBPK_242320.1	LdBPK_242320.1	1	NaN	NaN	NaN	NaN	23.0854	NaN	0	0	0	2	2	1	18.3	3		hypothetical predicted multi-pass transmembrane protein
LdBPK_250060.1	LdBPK_250060.1	1	NaN	NaN	NaN	NaN	NaN	18.883	0	0	0	0	1	1	5.9	1		hypothetical protein, conserved
LdBPK_250080.1	LdBPK_250080.1	1	NaN	NaN	NaN	NaN	NaN	21.8926	0	0	0	0	1	3	10.7	5		poly(A)-binding protein, putative
LdBPK_250540.1	LdBPK_250540.1	1	NaN	NaN	NaN	NaN	NaN	23.8553	0	0	0	0	1	1	8.8	3		ATP-binding cassette protein subfamily B, member 1, putative
LdBPK_250720.1	LdBPK_250720.1	1	NaN	NaN	NaN	22.769	22.5099	21.8693	0	0	0	2	2	2	13	5		hypothetical protein, conserved
LdBPK_250740.1;LdBPK_250750.1	LdBPK_250740.1;LdBPK_250750.1	2	NaN	NaN	24.2688	NaN	NaN	22.4769	0	0	2	1	1	2	22.9	3		eukaryotic initiation factor 5a, putative;eukaryotic initiation factor 5a, putative
LdBPK_250780.1	LdBPK_250780.1	1	NaN	NaN	23.7909	27.975	27.3205	27.4145	0	0	2	20	17	14	66	23	+	protein phosphatase, putative
LdBPK_250940.1	LdBPK_250940.1	1	24.6758	26.3562	24.337	25.5363	27.058	26.0676	5	3	6	6	8	7	37.9	6		cyclophilin a
LdBPK_251010.1;LdBPK_343690.1;LdBPK_272460.1;LdBPK_361010.1	LdBPK_251010.1	4	NaN	NaN	23.1545	22.5837	25.7906	25.4459	0	0	2	4	16	14	7.8	31		dynein heavy chain, putative;dynein heavy chain (pseudogene), putative;dynein heavy chain, putative;dynein heavy chain, putative
LdBPK_251050.1	LdBPK_251050.1	1	NaN	NaN	NaN	NaN	NaN	24.4144	0	0	0	0	0	1	43.5	2		protein transport protein Sec61 gamma subunit, putative
LdBPK_251130.1	LdBPK_251130.1	1	NaN	NaN	NaN	NaN	20.7062	NaN	0	0	0	0	1	0	2.2	1		MGT2 magnesium transporter
LdBPK_251160.1	LdBPK_251160.1	1	NaN	NaN	25.0845	25.1737	25.7664	24.9753	0	0	3	6	15	7	63.1	32		aldehyde dehydrogenase, mitochondrial precursor
LdBPK_251210.1	LdBPK_251210.1	1	NaN	24.0274	25.8483	25.127	26.9685	27.7193	1	2	5	6	11	15	50.3	18		ATPase beta subunit, putative
LdBPK_251220.1;LdBPK_340460.1	LdBPK_251220.1;LdBPK_340460.1	2	NaN	NaN	25.028	25.2976	25.5531	25.0357	1	1	2	3	5	4	45	5		ribosomal protein S25;ribosomal protein S25
LdBPK_251460.1	LdBPK_251460.1	1	NaN	NaN	NaN	23.4192	23.5775	23.2838	0	0	1	2	3	4	40.3	7		GTP-binding protein, putative
LdBPK_251670.1	LdBPK_251670.1	1	NaN	NaN	NaN	NaN	NaN	22.6605	0	0	1	0	1	1	14.7	3		hypothetical protein, conserved
LdBPK_251680.1	LdBPK_251680.1	1	NaN	NaN	NaN	22.937	23.4707	23.6449	0	0	0	3	6	7	58.6	11		hypothetical protein, conserved
LdBPK_251790.1	LdBPK_251790.1	1	NaN	NaN	NaN	22.2702	22.8952	23.6425	0	1	1	3	3	3	16	5		pyruvate dehydrogenase E1 beta subunit, putative
LdBPK_251830.1	LdBPK_251830.1	1	NaN	NaN	NaN	25.4923	24.1293	23.8991	0	0	0	4	3	4	19	3	+	hypothetical protein, conserved
LdBPK_251850.1	LdBPK_251850.1	1	NaN	NaN	24.0519	25.7725	25.9852	25.8513	0	0	2	6	9	10	35.6	13		3-oxo-5-alpha-steroid 4-dehydrogenase, putative
LdBPK_252090.1	LdBPK_252090.1	1	NaN	NaN	NaN	NaN	23.5937	NaN	0	0	1	1	5	1	22.6	5		hypothetical protein, conserved
LdBPK_252100.1	LdBPK_252100.1	1	NaN	NaN	NaN	NaN	20.0181	NaN	0	0	0	1	1	1	5.9	2		hypothetical protein, conserved
LdBPK_252220.1	LdBPK_252220.1	1	NaN	NaN	NaN	NaN	24.6438	23.8943	0	0	2	0	7	2	52.8	11		succinyl-CoA synthetase alpha subunit, putative
LdBPK_252520.1	LdBPK_252520.1	1	NaN	NaN	NaN	NaN	23.8141	NaN	0	0	1	1	6	1	17.6	17		hypothetical protein, conserved
LdBPK_260160.1	LdBPK_260160.1	1	NaN	NaN	NaN	NaN	23.3814	22.9433	0	0	1	1	4	3	18.7	5		60S ribosomal protein L7, putative
LdBPK_260270.1	LdBPK_260270.1	1	NaN	NaN	NaN	NaN	NaN	25.0418	0	0	0	2	0	1	20.3	3	+	hypothetical protein, conserved
LdBPK_260650.1	LdBPK_260650.1	1	NaN	NaN	NaN	NaN	21.5933	NaN	0	0	0	1	2	0	9.3	2		hypothetical protein, conserved
LdBPK_260660.1	LdBPK_260660.1	1	NaN	NaN	NaN	NaN	NaN	24.9012	0	0	0	1	0	1	14.4	2		hypothetical protein, conserved
LdBPK_260780.1	LdBPK_260780.1	1	NaN	NaN	NaN	23.6964	NaN	23.5633	0	0	0	2	1	4	67.2	13		glutathione peroxidase-like protein, putative
LdBPK_260840.1;LdBPK_260850.1	LdBPK_260840.1;LdBPK_260850.1	2	NaN	NaN	23.5365	24.0327	25.2441	24.7113	0	0	2	2	5	3	36.9	5		40S ribosomal protein S16, putative;40S ribosomal protein S16, putative
LdBPK_261080.1	LdBPK_261080.1	1	NaN	NaN	NaN	21.9651	NaN	NaN	0	0	0	1	0	1	33.3	3		hypothetical protein, conserved
LdBPK_261220.1	LdBPK_261220.1	1	NaN	NaN	NaN	NaN	23.3095	22.2864	0	0	0	1	5	2	31.5	15		heat shock protein 70-related protein
LdBPK_261360.1	LdBPK_261360.1	1	NaN	NaN	21.5079	NaN	NaN	NaN	0	0	1	0	1	0	6.2	1		prefoldin-like protein
LdBPK_261420.1	LdBPK_261420.1	1	NaN	NaN	NaN	19.5206	NaN	NaN	0	0	0	1	0	0	1.8	1	+	hypothetical protein, conserved
LdBPK_261530.1	LdBPK_261530.1	1	NaN	NaN	NaN	NaN	NaN	24.3299	0	0	0	0	1	2	27.4	16		trifunctional enzyme alpha subunit, mitochondrial precursor-like protein
LdBPK_261550.1	LdBPK_261550.1	1	NaN	NaN	21.1667	21.3571	24.2176	27.4224	0	1	3	2	10	11	31.2	15		thimet oligopeptidase, putative
LdBPK_261590.1	LdBPK_261590.1	1	NaN	NaN	NaN	21.47	21.4036	NaN	0	0	0	2	3	1	7.7	5		proline oxidase, mitochondrial precursor-like protein
LdBPK_261670.1	LdBPK_261670.1	1	NaN	NaN	NaN	NaN	NaN	20.6557	0	0	0	1	1	1	11.8	1		fatty acid desaturase, putative
LdBPK_261680.1	LdBPK_261680.1	1	NaN	NaN	NaN	NaN	NaN	21.9823	0	0	0	1	1	2	7.8	2		fatty acid desaturase, putative
LdBPK_261690.1	LdBPK_261690.1	1	NaN	NaN	NaN	NaN	NaN	19.9458	0	0	0	0	1	1	14.3	2		cytochrome c oxidase subunit V, putative
LdBPK_261790.1	LdBPK_261790.1	1	NaN	NaN	NaN	NaN	20.2018	NaN	0	0	0	0	2	1	1.2	3		hypothetical protein, conserved
LdBPK_261960.1	LdBPK_261960.1	1	NaN	NaN	24.6091	24.1969	24.9666	25.2783	0	0	3	4	7	12	35.2	23		hypothetical protein, conserved
LdBPK_262040.1	LdBPK_262040.1	1	NaN	NaN	NaN	24.0894	24.0521	NaN	0	0	0	2	2	3	24.2	6		hypothetical protein, conserved
LdBPK_262060.1	LdBPK_262060.1	1	NaN	NaN	NaN	20.001	NaN	NaN	0	0	0	2	1	0	3.4	3	+	hypothetical protein, conserved
LdBPK_262080.1	LdBPK_262080.1	1	NaN	NaN	NaN	21.003	NaN	NaN	0	0	0	2	0	0	8.2	2	+	hypothetical protein, conserved
LdBPK_262350.1;LdBPK_262360.1	LdBPK_262350.1;LdBPK_262360.1	2	26.6308	NaN	NaN	26.0823	25.506	NaN	2	1	3	3	2	2	24.4	3		60S ribosomal protein L35, putative;60S ribosomal protein L35, putative
LdBPK_262500.1	LdBPK_262500.1	1	NaN	NaN	NaN	NaN	21.6264	NaN	0	0	0	0	2	0	13.7	2		phosphatidyltransferase, putative
LdBPK_262620.1	LdBPK_262620.1	1	NaN	NaN	NaN	22.4743	NaN	NaN	0	0	0	2	0	2	7.7	5		hypothetical protein, conserved
LdBPK_270120.1	LdBPK_270120.1	1	NaN	NaN	NaN	20.8528	NaN	NaN	0	0	0	1	1	0	3.5	2		hypothetical protein, conserved
LdBPK_270190.1	LdBPK_270190.1	1	NaN	NaN	NaN	NaN	19.5964	NaN	0	0	0	0	1	1	9.2	2		proteasome alpha 7 subunit, putative
LdBPK_270390.1	LdBPK_270390.1	1	NaN	NaN	NaN	NaN	NaN	23.1563	0	0	0	0	1	1	1.7	2		nucleoporin, putative
LdBPK_270510.1	LdBPK_270510.1	1	NaN	NaN	22.1675	NaN	23.9573	NaN	0	0	4	0	10	1	2.6	12		calpain-like cysteine peptidase, putative
LdBPK_270600.1	LdBPK_270600.1	1	NaN	NaN	NaN	NaN	20.0608	NaN	0	0	0	0	1	0	7.3	1		hypothetical protein, conserved
LdBPK_270620.1;LdBPK_101250.1	LdBPK_270620.1	2	NaN	NaN	NaN	NaN	NaN	25.1716	0	0	0	0	2	3	38.5	6		rab1 small GTP-binding protein, putative;small GTP-binding protein Rab1, putative
LdBPK_270720.1	LdBPK_270720.1	1	NaN	NaN	NaN	NaN	23.548	NaN	0	0	0	0	4	1	3.4	2		hypothetical protein, conserved
LdBPK_270830.1	LdBPK_270830.1	1	NaN	NaN	NaN	NaN	21.7195	NaN	0	0	0	1	1	0	11.1	1		ATP-binding cassette protein subfamily A, member 8, putative
LdBPK_270840.1	LdBPK_270840.1	1	NaN	NaN	NaN	28.7834	28.1826	28.932	0	0	0	27	27	28	23.5	32		ATP-binding cassette protein subfamily A, member 9, putative
LdBPK_270960.1	LdBPK_270960.1	1	NaN	NaN	NaN	NaN	22.8763	NaN	0	0	1	1	3	1	28.9	5		hypothetical protein, conserved
LdBPK_271010.1	LdBPK_271010.1	1	NaN	NaN	NaN	NaN	NaN	20.8935	0	0	0	0	2	2	5.4	4		intraflagellar transport protein IFT88, putative
LdBPK_271150.1	LdBPK_271150.1	1	NaN	NaN	NaN	NaN	23.4202	23.9634	0	0	2	0	4	4	24.8	11		T-complex protein 1, beta subunit, putative
LdBPK_271160.1	LdBPK_271160.1	1	NaN	NaN	NaN	NaN	NaN	23.8212	0	0	0	0	0	1	2.6	1		cation transporter, putative
LdBPK_271220.1	LdBPK_271220.1	1	NaN	NaN	NaN	NaN	20.5327	NaN	0	0	0	0	1	0	11.1	1		hypothetical protein, conserved
LdBPK_271230.1	LdBPK_271230.1	1	NaN	NaN	21.0576	23.7416	25.9654	25.8689	0	0	2	6	16	15	40.5	23		arginyl-tRNA synthetase, putative
LdBPK_271610.1	LdBPK_271610.1	1	NaN	NaN	NaN	NaN	NaN	24.2987	0	0	0	0	0	1	6	1		eukaryotic translation release factor, putative
LdBPK_271630.1	LdBPK_271630.1	1	NaN	NaN	NaN	NaN	23.8852	NaN	0	0	1	1	4	1	14.2	3		hypothetical protein, conserved
LdBPK_271770.1	LdBPK_271770.1	1	NaN	NaN	NaN	NaN	22.6087	NaN	0	0	0	0	4	5	12.6	9		trypanothione synthetase, putative
LdBPK_271840.1	LdBPK_271840.1	1	NaN	NaN	NaN	NaN	20.9988	NaN	0	0	0	1	2	1	26.6	6		hypothetical protein, unknown function
LdBPK_271940.1	LdBPK_271940.1	1	NaN	NaN	NaN	NaN	23.2673	NaN	0	0	1	1	6	1	13.2	6		D-lactate dehydrogenase-like protein
LdBPK_271970.1	LdBPK_271970.1	1	NaN	NaN	NaN	NaN	NaN	23.361	0	0	0	0	0	1	6.6	1		ribonucleoside-diphosphate reductase small chain, putative
LdBPK_272020.1	LdBPK_272020.1	1	24.4253	24.4081	NaN	23.6126	24.4715	24.6016	4	2	1	3	4	3	15.6	5		RNA-binding protein, putative
LdBPK_272260.1	LdBPK_272260.1	1	NaN	NaN	NaN	NaN	NaN	25.555	0	0	1	0	1	1	6.4	2		GTP binding protein, putative
LdBPK_272340.1	LdBPK_272340.1	1	NaN	NaN	NaN	NaN	19.8516	NaN	0	0	0	1	1	0	2.2	1		TPR-repeat protein, putative
LdBPK_272350.1	LdBPK_272350.1	1	NaN	NaN	24.8489	NaN	25.7457	25.8767	0	0	5	2	8	9	51.3	14		heat shock protein DNAJ, putative
LdBPK_272520.1	LdBPK_272520.1	1	NaN	NaN	NaN	NaN	NaN	21.1713	0	0	1	0	1	2	3	3		cysteine peptidase, Clan CA, family C2, putative
LdBPK_272680.1;LdBPK_310350.1;LdBPK_310370.1	LdBPK_272680.1;LdBPK_310350.1	3	NaN	NaN	NaN	NaN	25.4273	NaN	0	0	0	1	5	3	13.4	7		amino acid permease, putative;amino acid transporter aATP11, putative;amino acid transporter aATP11, putative
LdBPK_280090.1	LdBPK_280090.1	1	NaN	NaN	NaN	NaN	21.0974	NaN	0	0	0	0	1	0	2.8	1		adenylate cyclase-like protein
LdBPK_280220.1	LdBPK_280220.1	1	NaN	NaN	NaN	NaN	NaN	20.2601	0	0	0	0	0	2	6.5	2		hypothetical protein, conserved
LdBPK_280280.1	LdBPK_280280.1	1	NaN	NaN	NaN	22.9507	NaN	NaN	0	0	0	2	1	1	4.6	2		carbonic anhydrase-like protein
LdBPK_280570.1;LdBPK_303240.1	LdBPK_280570.1;LdBPK_303240.1	2	27.4379	24.7115	NaN	26.1917	26.4139	NaN	5	3	2	5	6	2	42	5		ribosomal protein S26, putative;ribosomal protein S26, putative
LdBPK_280600.1	LdBPK_280600.1	1	NaN	NaN	NaN	NaN	NaN	23.8113	0	0	0	0	0	1	3	1		major surface protease gp63, putative
LdBPK_280670.1	LdBPK_280670.1	1	NaN	NaN	NaN	19.9654	NaN	NaN	0	0	0	1	0	0	12.8	2		ER lumen retaining receptor-like protein
LdBPK_280730.1;LdBPK_312700.1	LdBPK_280730.1	2	NaN	NaN	NaN	NaN	NaN	24.9222	0	0	1	0	0	2	23.6	6		serine/threonine protein phosphatase catalytic subunit, putative;serine/threonine protein phosphatase pp1(5.9), putative
LdBPK_280760.1;REV__LdBPK_312790.1	LdBPK_280760.1	2	NaN	NaN	NaN	NaN	NaN	24.4929	0	0	0	1	1	1	6.7	3		hypothetical protein, conserved
LdBPK_280960.1	LdBPK_280960.1	1	NaN	NaN	NaN	24.6959	23.9474	23.2821	0	0	0	5	7	3	38.2	10		hypothetical protein, conserved
LdBPK_281020.1	LdBPK_281020.1	1	NaN	NaN	NaN	NaN	NaN	21.34	0	0	0	1	1	3	12.4	5		hypothetical protein, conserved
LdBPK_281050.1;LdBPK_303650.1	LdBPK_281050.1;LdBPK_303650.1	2	NaN	NaN	NaN	NaN	NaN	20.8548	0	0	0	0	1	1	16.7	2		40S ribosomal protein S14;40S ribosomal protein S14
LdBPK_281100.1;LdBPK_281120.1	LdBPK_281100.1;LdBPK_281120.1	2	NaN	24.3187	25.4899	23.3443	25.0994	23.2231	1	3	5	3	2	2	31.9	4		ribosomal protein S20, putative;ribosomal protein S20, putative
LdBPK_281210.1	LdBPK_281210.1	1	NaN	NaN	NaN	NaN	NaN	21.005	0	0	0	1	1	2	5.4	3		hypothetical protein, conserved
LdBPK_281230.1	LdBPK_281230.1	1	NaN	NaN	NaN	NaN	20.447	NaN	0	0	0	0	1	1	4	2		hypothetical protein, unknown function
LdBPK_281310.1	LdBPK_281310.1	1	NaN	NaN	NaN	21.7183	24.6958	22.0291	0	0	0	2	8	3	33.1	18		glucose-regulated protein 78, putative
LdBPK_281350.1	LdBPK_281350.1	1	NaN	NaN	NaN	NaN	21.2474	NaN	0	0	0	1	2	1	2.5	2		p450 reductase, putative
LdBPK_281390.1	LdBPK_281390.1	1	NaN	NaN	NaN	NaN	NaN	22.3672	0	0	0	0	0	1	2	1		phenylalanine-4-hydroxylase, putative
LdBPK_281600.1	LdBPK_281600.1	1	NaN	NaN	NaN	NaN	NaN	20.1052	0	0	0	1	1	1	4	1		Qa-SNARE protein
LdBPK_281610.1	LdBPK_281610.1	1	NaN	NaN	NaN	NaN	NaN	23.3776	1	0	0	1	1	1	7.2	1		hypothetical protein, conserved
LdBPK_281810.1	LdBPK_281810.1	1	NaN	NaN	NaN	NaN	NaN	22.7165	0	0	0	0	0	1	1.5	3		sulfate transporter-like protein
LdBPK_281850.1	LdBPK_281850.1	1	NaN	NaN	NaN	NaN	24.0351	23.7009	0	0	0	0	8	4	14.8	12		proteasome regulatory non-ATP-ase subunit 2, putative
LdBPK_282010.1	LdBPK_282010.1	1	NaN	NaN	NaN	21.1374	NaN	NaN	0	0	0	1	0	1	5.3	2		hypothetical protein, conserved
LdBPK_282060.1;LdBPK_282070.1	LdBPK_282060.1;LdBPK_282070.1	2	NaN	NaN	NaN	NaN	NaN	18.7397	0	0	0	1	0	1	2.8	2		zinc transporter, putative;hypothetical protein, conserved
LdBPK_282080.1	LdBPK_282080.1	1	NaN	NaN	21.5885	NaN	NaN	NaN	0	0	1	0	0	0	4.1	2		X-pro, dipeptidyl-peptidase,serine peptidase, Clan SC, family S15, putative
LdBPK_282320.1	LdBPK_282320.1	1	NaN	NaN	NaN	NaN	22.3493	NaN	0	0	0	0	3	1	10.3	4		hypothetical protein, conserved
LdBPK_282360.1;LdBPK_282650.1	LdBPK_282360.1;LdBPK_282650.1	2	NaN	NaN	NaN	NaN	22.6271	NaN	0	0	0	1	4	1	47.4	3	+	ribosomal protein S29, putative;ribosomal protein S29, putative
LdBPK_282430.1	LdBPK_282430.1	1	NaN	NaN	21.1247	28.1088	27.4751	28.2904	1	0	2	10	9	13	66.7	13		glycosomal membrane protein, putative
LdBPK_282480.1	LdBPK_282480.1	1	NaN	NaN	NaN	NaN	22.5899	NaN	0	0	0	1	5	1	15.3	5		eukaryotic translation initiation factor, putative
LdBPK_282600.1	LdBPK_282600.1	1	NaN	NaN	NaN	NaN	NaN	23.2077	0	0	1	0	2	4	28.8	9		2-oxoglutarate dehydrogenase, E2 component, dihydrolipoamide succinyltransferase, putative
LdBPK_282610.1	LdBPK_282610.1	1	NaN	NaN	NaN	22.5204	22.8998	NaN	0	0	0	2	3	3	25.3	9	+	vacuolar ATP synthase subunit b, putative
LdBPK_282700.1	LdBPK_282700.1	1	NaN	NaN	NaN	NaN	NaN	23.792	0	0	0	0	0	2	45.2	21		acyl-CoA dehydrogenase, putative
LdBPK_282750.1;LdBPK_282760.1	LdBPK_282750.1;LdBPK_282760.1	2	26.2528	25.4541	25.3547	25.874	25.6714	24.1942	10	4	7	10	9	7	50.3	15	+	40S ribosomal protein S17, putative;40S ribosomal protein S17, putative
LdBPK_282820.1	LdBPK_282820.1	1	NaN	NaN	NaN	NaN	NaN	24.2787	0	0	0	0	3	2	5.9	4		coatomer gamma subunit, putative
LdBPK_282970.1	LdBPK_282970.1	1	24.2705	25.8563	26.5279	26.1041	27.1601	27.7325	3	3	8	9	12	12	62.5	15		activated protein kinase c receptor (LACK)
LdBPK_283000.1;LdBPK_282950.1	LdBPK_283000.1	2	26.304	26.9476	27.8867	27.1937	28.0029	27.4605	16	12	21	19	29	31	58.4	33		heat-shock protein hsp70, putative;heat-shock protein hsp70, putative
LdBPK_283090.1	LdBPK_283090.1	1	NaN	NaN	NaN	NaN	21.9663	20.1383	0	0	1	0	3	2	13.9	4		cytosolic malate dehydrogenase
LdBPK_290020.1	LdBPK_290020.1	1	NaN	NaN	NaN	NaN	NaN	23.7348	0	0	0	0	1	3	7.1	6		transcription factor-like protein
LdBPK_290070.1	LdBPK_290070.1	1	NaN	NaN	NaN	NaN	NaN	23.4791	0	0	0	0	0	1	7.9	2		QA-SNARE protein putative
LdBPK_290120.1	LdBPK_290120.1	1	NaN	NaN	NaN	NaN	NaN	24.8089	0	0	0	0	5	2	20.2	14	+	proteasome regulatory non-ATPase subunit, putative
LdBPK_290520.1	LdBPK_290520.1	1	NaN	NaN	NaN	NaN	NaN	23.6501	0	0	0	1	1	2	16.5	2		cofilin-like protein
LdBPK_290640.1	LdBPK_290640.1	1	NaN	NaN	NaN	28.5358	27.6778	27.8605	0	0	0	31	24	31	21.5	38		ATP-binding cassette protein subfamily A, member 10, putative
LdBPK_290810.1	LdBPK_290810.1	1	NaN	NaN	NaN	NaN	NaN	22.8067	0	0	0	1	1	1	4.7	2		U-box domain protein, putative
LdBPK_290950.1	LdBPK_290950.1	1	NaN	NaN	NaN	NaN	NaN	23.2615	0	0	0	0	0	2	18.4	2	+	ADP ribosylation factor 3, putative
LdBPK_290970.1	LdBPK_290970.1	1	NaN	NaN	NaN	NaN	NaN	28.3063	0	0	0	1	1	4	10.2	3		hypothetical protein, conserved
LdBPK_291030.1	LdBPK_291030.1	1	NaN	NaN	NaN	NaN	23.8354	25.6249	0	0	1	0	3	5	11.8	7		hypothetical protein, conserved
LdBPK_291160.1;LdBPK_291170.1;LdBPK_291180.1	LdBPK_291160.1	3	24.3933	25.5048	NaN	25.0956	25.5868	25.8122	2	3	1	6	9	6	42.9	13		ribosomal protein L1a, putative;ribosomal protein L1a, putative;ribosomal protein L1a, putative
LdBPK_291190.1	LdBPK_291190.1	1	NaN	NaN	26.7475	NaN	NaN	NaN	1	1	2	1	2	0	9.7	3		hypothetical protein, conserved
LdBPK_343590.1;LdBPK_291220.1	LdBPK_343590.1;LdBPK_291220.1	2	NaN	NaN	NaN	NaN	NaN	24.6712	0	1	0	1	1	1	0.5	1		tryparedoxin-like protein;hypothetical protein, conserved
LdBPK_291250.1	LdBPK_291250.1	1	NaN	NaN	NaN	NaN	NaN	24.6575	0	0	0	0	1	2	51.7	7		tryparedoxin
LdBPK_291330.1	LdBPK_291330.1	1	NaN	NaN	NaN	22.9717	23.2035	NaN	0	0	0	5	6	4	20	13		hypothetical protein, unknown function
LdBPK_291400.1	LdBPK_291400.1	1	NaN	NaN	22.9939	NaN	23.286	25.4084	0	0	3	0	5	5	34.3	17		carnitine/choline acetyltransferase, putative
LdBPK_291600.1	LdBPK_291600.1	1	NaN	NaN	NaN	24.0153	24.4959	23.7112	0	1	0	5	8	4	14.9	9		hypothetical protein, conserved
LdBPK_291890.1	LdBPK_291890.1	1	NaN	NaN	NaN	23.3209	25.8479	26.2983	0	0	3	5	10	10	29.4	14		paraflagellar rod protein 1D, putative
LdBPK_291980.1	LdBPK_291980.1	1	NaN	NaN	NaN	NaN	NaN	19.0442	0	0	0	0	0	1	3.1	2	+	hypothetical protein, conserved
LdBPK_292080.1	LdBPK_292080.1	1	NaN	NaN	23.6156	NaN	23.7678	24.0454	0	0	2	1	6	7	21.5	10		fumarate hydratase, putative
LdBPK_292250.1	LdBPK_292250.1	1	NaN	NaN	NaN	NaN	NaN	21.1926	0	0	0	1	1	1	14.8	3		C-8 sterol isomerase-like protein
LdBPK_292270.1	LdBPK_292270.1	1	NaN	NaN	NaN	NaN	22.5116	NaN	0	0	0	0	3	1	20	6		rab-GDP dissociation inhibitor, putative
LdBPK_292300.1	LdBPK_292300.1	1	NaN	NaN	NaN	NaN	NaN	21.0634	0	0	0	0	0	1	1	1		hypothetical protein, conserved
LdBPK_292310.1	LdBPK_292310.1	1	NaN	NaN	NaN	NaN	23.3246	NaN	0	0	0	0	6	1	20.6	13		GTP-binding protein, putative
LdBPK_292350.1	LdBPK_292350.1	1	NaN	NaN	NaN	NaN	NaN	24.2646	0	0	0	1	2	2	5.2	4		aminopeptidase, putative
LdBPK_292470.1	LdBPK_292470.1	1	NaN	NaN	NaN	NaN	20.9858	NaN	0	0	0	0	2	0	6.2	2		aspartyl aminopeptidase, putative
LdBPK_292570.1;LdBPK_292580.1	LdBPK_292570.1;LdBPK_292580.1	2	NaN	NaN	NaN	25.5625	25.1609	NaN	1	1	1	2	3	1	28.8	3		60S ribosomal protein L13, putative;60S ribosomal protein L13, putative
LdBPK_292620.1	LdBPK_292620.1	1	NaN	21.8133	23.8182	23.738	26.1764	25.9339	0	2	5	4	13	11	35.6	16		ATP-dependent phosphofructokinase
LdBPK_300010.1	LdBPK_300010.1	1	NaN	NaN	NaN	NaN	20.5076	NaN	0	0	0	1	1	0	3.1	1		hypothetical protein, conserved
LdBPK_300090.1	LdBPK_300090.1	1	26.3155	25.8309	NaN	25.315	25.4267	NaN	5	4	0	6	5	0	22	11		hypothetical protein, conserved
LdBPK_300120.1	LdBPK_300120.1	1	NaN	NaN	NaN	NaN	21.7027	25.6801	0	0	3	0	5	5	19.5	9		alkyldihydroxyacetonephosphate synthase
LdBPK_300140.1	LdBPK_300140.1	1	NaN	NaN	NaN	NaN	NaN	23.3803	0	0	0	0	0	1	4.9	1		hypothetical protein, conserved
LdBPK_300380.1	LdBPK_300380.1	1	NaN	NaN	NaN	26.1042	25.6563	25.6086	0	0	0	7	9	12	41.7	14	+	phosphatase 2C, putative
LdBPK_300470.1;LdBPK_211120.1	LdBPK_300470.1	2	NaN	NaN	NaN	NaN	23.1492	NaN	0	0	1	0	6	4	23.3	11		aspartyl-tRNA synthetase, putative;aspartyl-tRNA synthetase, putative
LdBPK_300650.1	LdBPK_300650.1	1	NaN	NaN	NaN	NaN	NaN	19.5974	0	0	1	0	0	1	2.7	1		histidyl-tRNA synthetase, putative
LdBPK_300680.1	LdBPK_300680.1	1	NaN	NaN	NaN	26.4608	26.1709	25.7097	0	0	0	16	14	11	48.2	27	+	hypothetical protein, conserved
LdBPK_300800.1	LdBPK_300800.1	1	NaN	NaN	NaN	21.5332	22.7569	NaN	0	0	0	2	3	0	16.3	3		4-methyl-5(beta-hydroxyethyl)-thiazole monophosphate synthesis protein, putative
LdBPK_300920.1	LdBPK_300920.1	1	NaN	NaN	NaN	NaN	23.6431	22.7088	0	0	0	1	3	3	20.2	3	+	surface protein amastin, putative
LdBPK_300930.1	LdBPK_300930.1	1	NaN	NaN	NaN	NaN	NaN	21.3294	0	0	0	0	0	1	4.1	1		amastin-like surface protein-like protein
LdBPK_300940.1	LdBPK_300940.1	1	NaN	NaN	NaN	NaN	NaN	23.6203	0	0	1	0	3	4	27.2	7		adenosine kinase, putative
LdBPK_301070.1	LdBPK_301070.1	1	NaN	NaN	NaN	NaN	21.55	NaN	0	0	0	0	3	0	4.7	4		ubiquitin fusion degradation protein 2, putative
LdBPK_301180.1	LdBPK_301180.1	1	NaN	NaN	NaN	NaN	NaN	25.5347	0	0	1	0	2	4	21.7	7		importin alpha, putative
LdBPK_301310.1	LdBPK_301310.1	1	NaN	NaN	22.9393	NaN	NaN	23.2904	0	0	3	0	1	4	35.8	8		Pyridoxal kinase, putative
LdBPK_301450.1	LdBPK_301450.1	1	NaN	NaN	NaN	NaN	NaN	24.0649	0	0	0	1	1	2	5.5	1		hypothetical protein, unknown function
LdBPK_301470.1	LdBPK_301470.1	1	NaN	NaN	NaN	26.9071	26.9843	28.2076	0	0	0	4	5	6	34.3	3		ama1 protein, putative
LdBPK_301480.1	LdBPK_301480.1	1	NaN	NaN	NaN	24.9806	NaN	NaN	0	0	0	2	1	1	5.2	1		ama1 protein, putative
LdBPK_301660.1	LdBPK_301660.1	1	NaN	NaN	NaN	NaN	NaN	20.2207	0	0	0	0	1	1	8.7	1		hypothetical protein, conserved
LdBPK_302480.1;LdBPK_302470.1;LdBPK_302530.1;LdBPK_302540.1	LdBPK_302480.1	4	NaN	24.7833	26.6371	25.3429	26.2459	25.96	1	3	7	8	13	8	31.9	14		heat shock 70-related protein 1, mitochondrial precursor, putative;heat shock 70-related protein 1, mitochondrial precursor, putative;heat shock 70-related protein 1, mitochondrial precursor, putative;heat shock 70-related protein 1, mitochondrial precursor, putative
LdBPK_302570.1	LdBPK_302570.1	1	NaN	NaN	NaN	25.8552	24.7307	25.8445	0	0	0	5	4	7	33	8		reticulon domain protein, 22 kDa potentially aggravating protein (paple22)
LdBPK_302860.1	LdBPK_302860.1	1	NaN	NaN	NaN	NaN	NaN	24.5276	0	0	0	0	0	3	35.6	3		hypothetical protein, conserved
LdBPK_302870.1	LdBPK_302870.1	1	NaN	NaN	NaN	NaN	22.5987	NaN	0	0	1	0	2	1	28.7	2		hypothetical protein, conserved
LdBPK_302920.1	LdBPK_302920.1	1	NaN	NaN	NaN	22.2951	22.8331	NaN	0	0	0	2	6	0	11.5	6		aldehyde dehydrogenase, putative
LdBPK_302990.1;LdBPK_303000.1	LdBPK_302990.1;LdBPK_303000.1	2	23.8933	22.8223	24.6007	24.7602	25.7003	25.8468	4	2	8	5	10	7	46.5	15		glyceraldehyde 3-phosphate dehydrogenase, glycosomal;glyceraldehyde 3-phosphate dehydrogenase, glycosomal
LdBPK_303010.1	LdBPK_303010.1	1	NaN	NaN	NaN	24.0238	23.6866	25.697	0	0	0	2	2	6	20.3	6		hypothetical protein, conserved
LdBPK_303080.1	LdBPK_303080.1	1	NaN	NaN	NaN	NaN	24.0856	21.6866	0	0	0	2	5	4	17.1	8		eukaryotic translation initiation factor 3 subunit 7-like protein
LdBPK_303130.1	LdBPK_303130.1	1	NaN	NaN	20.0688	NaN	NaN	NaN	0	0	1	0	0	0	4.2	1		hypothetical protein, conserved
LdBPK_303170.1	LdBPK_303170.1	1	NaN	NaN	NaN	NaN	23.6347	NaN	0	0	2	0	6	3	10.7	10		valyl-tRNA synthetase, putative
LdBPK_303230.1	LdBPK_303230.1	1	NaN	NaN	NaN	23.6703	23.7875	23.0634	0	0	1	2	5	3	27.9	9		3-hydroxy-3-methylglutaryl-CoA reductase, putative
LdBPK_303330.1	LdBPK_303330.1	1	NaN	NaN	NaN	23.4609	22.9049	NaN	0	0	0	2	3	1	15.9	4		serine/threonine phosphatase, putative
LdBPK_303430.1	LdBPK_303430.1	1	NaN	NaN	NaN	NaN	NaN	22.6847	0	0	1	0	1	1	6.3	3		PAS-domain containing phosphoglycerate kinase, putative
LdBPK_303440.1	LdBPK_303440.1	1	NaN	NaN	NaN	22.1397	23.6946	26.0934	0	0	0	2	9	6	17.5	12		CAS/CSE/importin domain protein, putative
LdBPK_303480.1	LdBPK_303480.1	1	NaN	NaN	NaN	NaN	23.7585	23.2669	0	0	1	1	4	5	12.4	8		hypothetical protein, conserved
LdBPK_303560.1	LdBPK_303560.1	1	NaN	NaN	NaN	22.7659	24.8783	NaN	0	1	3	3	8	4	31.4	10		S-adenosylmethionine synthetase
LdBPK_303640.1	LdBPK_303640.1	1	NaN	NaN	NaN	NaN	NaN	22.7419	0	0	0	0	0	1	1.9	1	+	serine/threonine-protein kinase, putative
LdBPK_303660.1	LdBPK_303660.1	1	NaN	NaN	NaN	NaN	NaN	22.1361	0	0	0	0	0	1	6.6	1		ATP synthase, epsilon chain, putative
LdBPK_303710.1;LdBPK_351890.1	LdBPK_303710.1;LdBPK_351890.1	2	30.7304	29.3289	32.1295	29.6519	29.5007	31.0799	15	9	35	17	15	32	41.2	9	+	ribosomal protein L15, putative;ribosomal protein L15, putative
LdBPK_303720.1	LdBPK_303720.1	1	NaN	NaN	NaN	NaN	NaN	21.2694	0	0	0	1	0	1	12.1	2		V-type ATPase, C subunit, putative
LdBPK_303750.1	LdBPK_303750.1	1	NaN	NaN	NaN	NaN	NaN	22.2717	0	0	0	0	1	1	3.3	2		hypothetical protein, conserved
LdBPK_303760.1	LdBPK_303760.1	1	NaN	NaN	NaN	NaN	NaN	23.2051	0	0	0	1	2	2	7.2	5		hypothetical protein, conserved
LdBPK_310010.1	LdBPK_310010.1	1	NaN	21.8793	24.9003	22.1274	26.1502	26.9075	1	2	4	2	9	9	24.9	14		5-methyltetrahydropteroyltriglutamate-homocysteine S-methyltransferase, putative
LdBPK_310260.1	LdBPK_310260.1	1	NaN	NaN	NaN	NaN	NaN	21.8834	0	0	1	0	1	1	3.6	3		ATP-dependent RNA helicase, putative
LdBPK_310360.1	LdBPK_310360.1	1	NaN	NaN	NaN	NaN	NaN	22.0288	0	0	0	1	1	1	36.5	1		amino acid transporter aATP11, putative
LdBPK_310450.1	LdBPK_310450.1	1	NaN	NaN	23.9979	29.1171	28.5877	28.4241	0	0	3	31	30	35	63	37	+	cytoskeleton-associated protein CAP5.5, putative
LdBPK_310560.1	LdBPK_310560.1	1	NaN	NaN	NaN	NaN	20.9663	NaN	0	0	0	2	3	1	4.9	4		ATP-binding cassette protein subfamily D, member 2, putative
LdBPK_310750.1	LdBPK_310750.1	1	NaN	NaN	NaN	24.1013	22.4706	22.7153	0	0	0	4	3	3	5.6	5		hypothetical protein, conserved
LdBPK_310950.1	LdBPK_310950.1	1	NaN	NaN	NaN	26.8821	26.1877	26.7004	0	0	0	11	13	14	14.6	17	+	sodium stibogluconate resistance protein, putative
LdBPK_311070.1	LdBPK_311070.1	1	NaN	NaN	NaN	NaN	22.779	NaN	0	0	0	0	4	1	32.3	7		biotin/lipoate protein ligase-like protein
LdBPK_311150.1	LdBPK_311150.1	1	NaN	NaN	NaN	23.9923	23.6364	NaN	0	0	0	3	3	1	38.9	10		monoglyceride lipase, putative
LdBPK_311190.1	LdBPK_311190.1	1	NaN	NaN	NaN	NaN	NaN	24.0764	0	0	0	0	1	1	9.8	1		hypothetical protein, unknown function
LdBPK_311240.1	LdBPK_311240.1	1	NaN	NaN	22.5843	25.1508	25.7311	25.7918	0	0	2	6	12	7	25.5	19		vacuolar-type proton translocating pyrophosphatase 1, putative
LdBPK_311290.1	LdBPK_311290.1	1	NaN	NaN	NaN	24.1115	23.4614	23.5434	0	0	0	4	4	4	7.5	9		p-glycoprotein e
LdBPK_311300.1;LdBPK_311310.1	LdBPK_311300.1;LdBPK_311310.1	2	NaN	NaN	NaN	NaN	NaN	20.2126	0	0	0	0	0	2	17.8	3		ATP-binding cassette protein subfamily C, member 5, putative;ATP-binding cassette protein subfamily C, member 6, putative
LdBPK_311550.1	LdBPK_311550.1	1	NaN	NaN	NaN	NaN	NaN	20.9867	0	0	0	1	0	2	3.5	3	+	hypothetical protein, conserved
LdBPK_311600.1	LdBPK_311600.1	1	NaN	NaN	NaN	NaN	NaN	20.6749	0	0	0	0	1	1	10.2	1		cytochrome c oxidase VIII (COX VIII), putative
LdBPK_311850.1;LdBPK_311830.1	LdBPK_311850.1	2	NaN	NaN	NaN	24.3213	24.7045	23.9414	0	0	0	3	2	3	17.9	4		amino acid permease;amino acid permease
LdBPK_311930.1	LdBPK_311930.1	1	NaN	NaN	25.5322	27.7736	27.2716	26.7928	0	0	3	8	4	9	47.7	7		ubiquitin-fusion protein
LdBPK_312040.1	LdBPK_312040.1	1	NaN	NaN	NaN	22.5383	21.712	NaN	0	0	0	2	3	1	9.4	5		GP63-like protein, leishmanolysin-like protein
LdBPK_312060.1	LdBPK_312060.1	1	NaN	NaN	NaN	NaN	21.5889	NaN	0	0	0	0	2	2	6.6	3		succinyl-diaminopimelate desuccinylase-like protein
LdBPK_312210.1	LdBPK_312210.1	1	NaN	23.8005	NaN	22.8217	24.8023	23.9917	1	3	1	3	8	3	37.7	10		prostaglandin f2-alpha synthase/D-arabinose dehydrogenase
LdBPK_312230.1	LdBPK_312230.1	1	NaN	NaN	NaN	NaN	NaN	23.2063	0	0	0	0	2	3	5.4	5		hypothetical protein, conserved
LdBPK_312350.1	LdBPK_312350.1	1	NaN	NaN	NaN	26.3481	25.397	25.5973	0	0	0	8	6	7	48.4	8	+	ADP-ribosylation factor, putative
LdBPK_312360.1	LdBPK_312360.1	1	NaN	NaN	NaN	NaN	NaN	22.9869	0	0	0	0	0	1	9.6	1		phosphatidylethanolaminen-methyltransferase-lik e protein
LdBPK_312380.1	LdBPK_312380.1	1	NaN	NaN	NaN	25.7646	25.0939	24.9163	0	0	0	9	5	12	39.9	14		3'-nucleotidase/nuclease precursor, putative
LdBPK_312410.1	LdBPK_312410.1	1	24.4481	22.9776	NaN	24.1017	23.7981	NaN	3	2	1	3	3	0	45.8	15		p-nitrophenylphosphatase, putative
LdBPK_312670.1	LdBPK_312670.1	1	NaN	NaN	22.0844	NaN	NaN	NaN	0	0	1	0	1	0	3.5	1		calreticulin, putative
LdBPK_312830.1	LdBPK_312830.1	1	NaN	NaN	NaN	NaN	20.8799	NaN	0	0	0	1	3	1	7.9	3		hypothetical protein, conserved
LdBPK_312890.1	LdBPK_312890.1	1	NaN	NaN	NaN	28.8837	27.9639	28.1918	0	0	0	8	7	16	73	9	+	ADP-ribosylation factor, putative
LdBPK_312910.1	LdBPK_312910.1	1	NaN	NaN	NaN	22.842	21.5016	NaN	0	0	0	2	2	1	24	4		hypothetical protein, conserved
LdBPK_313080.1	LdBPK_313080.1	1	33.9273	33.3775	33.9714	33.6454	33.1644	31.3377	203	144	291	215	213	174	69.5	129		acetyl-CoA carboxylase, putative
LdBPK_313190.1;LdBPK_313180.1	LdBPK_313190.1;LdBPK_313180.1	2	NaN	NaN	NaN	NaN	23.7893	NaN	0	0	0	0	2	1	7.6	2		iron/zinc transporter protein-like protein;iron/zinc transporter protein-like protein
LdBPK_313210.1	LdBPK_313210.1	1	NaN	NaN	NaN	NaN	22.473	NaN	0	0	1	0	5	1	7.3	7		phosphoglycan beta 1,3 galactosyltransferase 5
LdBPK_313240.1	LdBPK_313240.1	1	NaN	NaN	NaN	24.2725	23.0806	NaN	0	0	0	4	6	0	26.6	20		hypothetical protein, conserved
LdBPK_313250.1	LdBPK_313250.1	1	NaN	NaN	NaN	NaN	NaN	20.0939	0	0	0	0	1	1	4	2		phosphatidylethanolaminen-methyltransferase-lik e protein
LdBPK_313260.1	LdBPK_313260.1	1	32.7995	32.0655	30.2119	31.7715	31.2811	28.1147	91	49	49	79	72	29	70.5	43		methylcrotonoyl-coa carboxylase biotinylated subunitprotein-like protein
LdBPK_320020.1	LdBPK_320020.1	1	NaN	NaN	NaN	NaN	22.1948	25.0136	0	0	0	1	5	5	19.4	8		hypothetical protein, conserved
LdBPK_320220.1	LdBPK_320220.1	1	NaN	24.2758	NaN	23.3753	23.9698	23.2153	1	3	1	3	7	2	27.9	11		hypothetical protein, conserved
LdBPK_320240.1	LdBPK_320240.1	1	NaN	NaN	NaN	NaN	22.3363	NaN	0	0	0	2	2	2	44	3		dynein light chain, flagellar outer arm, putative
LdBPK_320410.1	LdBPK_320410.1	1	22.3539	25.0061	25.2872	26.5305	27.5633	27.5624	2	4	6	11	20	17	46.4	24		ATP-dependent RNA helicase, putative
LdBPK_320460.1	LdBPK_320460.1	1	26.8658	25.4602	28.1784	26.8567	27.0856	26.9866	6	3	14	11	9	12	66.3	14		40S ribosomal protein S2
LdBPK_320660.1	LdBPK_320660.1	1	NaN	NaN	NaN	NaN	NaN	20.1088	0	0	0	0	0	1	10.8	2		hypothetical protein, conserved
LdBPK_320790.1	LdBPK_320790.1	1	NaN	25.107	26.9984	24.0065	25.8527	25.0406	1	3	6	3	5	8	50.6	11		RNA binding protein, putative
LdBPK_320920.1	LdBPK_320920.1	1	NaN	NaN	NaN	NaN	NaN	23.0901	0	0	1	0	1	1	4.6	2		phenylalanyl-tRNA synthetase alpha chain, putative
LdBPK_321000.1	LdBPK_321000.1	1	NaN	NaN	NaN	NaN	NaN	23.7272	0	0	0	0	1	2	2.5	2		hypothetical protein, conserved
LdBPK_321060.1	LdBPK_321060.1	1	NaN	NaN	NaN	25.6287	26.4079	26.5819	0	0	1	6	9	10	32.2	13		chaperonin containing t-complex protein, putative
LdBPK_321150.1	LdBPK_321150.1	1	NaN	NaN	NaN	NaN	NaN	23.514	0	0	0	0	1	1	2.5	3		hypothetical protein, conserved
LdBPK_321220.1	LdBPK_321220.1	1	NaN	NaN	21.0996	NaN	NaN	NaN	0	0	1	0	1	1	7.1	2		long chain polyunsaturated fatty acid elongation enzyme-like protein
LdBPK_321420.1	LdBPK_321420.1	1	NaN	NaN	NaN	NaN	NaN	22.2142	0	0	0	0	0	1	1	1		RNA guanylyltransferase, putative
LdBPK_321910.1;LdBPK_321920.1	LdBPK_321910.1;LdBPK_321920.1	2	NaN	NaN	25.2601	NaN	24.5236	26.2691	1	1	2	1	2	4	50.8	6		iron superoxide dismutase, putative;iron superoxide dismutase, putative
LdBPK_321960.1	LdBPK_321960.1	1	NaN	NaN	NaN	NaN	NaN	25.481	0	0	1	1	1	4	7.2	4		hypothetical protein, conserved
LdBPK_322070.1	LdBPK_322070.1	1	NaN	NaN	NaN	NaN	21.9363	NaN	0	0	0	0	3	1	16.6	3		1-acyl-sn-glycerol-3-phosphateacyltransferase-l ik eprotein, putative
LdBPK_322190.1	LdBPK_322190.1	1	NaN	NaN	NaN	NaN	NaN	22.5717	0	0	0	0	0	1	3.1	2		ABC transporter-like protein
LdBPK_322280.1	LdBPK_322280.1	1	NaN	NaN	24.555	22.8157	25.7309	26.5015	0	0	4	2	13	11	27.9	21		hypothetical protein, conserved
LdBPK_322330.1	LdBPK_322330.1	1	NaN	NaN	NaN	NaN	NaN	19.4757	0	0	0	0	0	1	12	2		hypothetical protein, conserved
LdBPK_322830.1;LdBPK_322850.1	LdBPK_322830.1;LdBPK_322850.1	2	32.5901	30.8321	30.3456	31.0065	31.279	31.5253	23	10	13	23	18	27	67.2	15		ribosomal protein L27, putative;ribosomal protein L27, putative
LdBPK_322940.1	LdBPK_322940.1	1	NaN	NaN	NaN	NaN	NaN	25.0757	0	0	0	0	0	4	4.3	4		hypothetical protein, conserved
LdBPK_323110.1	LdBPK_323110.1	1	NaN	NaN	24.328	23.9377	24.2492	23.462	0	0	3	2	6	5	58.3	7		nucleoside diphosphate kinase b
LdBPK_323200.1	LdBPK_323200.1	1	NaN	NaN	24.6237	NaN	24.3024	22.5758	0	0	2	1	9	3	16.1	12		hypothetical protein, conserved
LdBPK_323230.1	LdBPK_323230.1	1	NaN	NaN	NaN	NaN	NaN	24.356	0	0	0	0	0	1	5.5	1		protein phosphatase 2A catalytic subunit, putative
LdBPK_323320.1;LdBPK_342730.1	LdBPK_323320.1;LdBPK_342730.1	2	NaN	NaN	NaN	NaN	NaN	28.2628	1	1	2	1	1	3	44.3	3		ribosomal protein L3, putative;ribosomal protein L3, putative
LdBPK_323460.1	LdBPK_323460.1	1	NaN	NaN	NaN	NaN	22.1538	NaN	0	0	0	0	3	1	15.1	4		glucosamine-6-phosphate isomerase, putative
LdBPK_323470.1	LdBPK_323470.1	1	NaN	NaN	NaN	NaN	22.7353	NaN	0	0	1	0	4	1	19.8	9		chaperonin alpha subunit, putative
LdBPK_323510.1	LdBPK_323510.1	1	NaN	23.2116	24.8703	NaN	25.5214	24.4684	0	2	7	1	11	6	48.5	16		dihydrolipoamide dehydrogenase, putative
LdBPK_323770.1	LdBPK_323770.1	1	NaN	NaN	NaN	NaN	NaN	24.5645	0	0	0	0	1	4	40.1	5		hypothetical protein, conserved
LdBPK_323820.1;LdBPK_323810.1	LdBPK_323820.1	2	NaN	25.1255	24.6223	25.4349	26.5455	26.4949	1	4	5	8	10	10	48.4	12		3-hydroxyisobutyryl-coenzyme a hydrolase-like protein;3-hydroxyisobutyryl-coenzyme a hydrolase-like protein
LdBPK_323980.1	LdBPK_323980.1	1	NaN	NaN	NaN	NaN	21.2353	NaN	0	0	0	0	2	0	11.5	2		hypothetical protein, conserved
LdBPK_324020.1	LdBPK_324020.1	1	NaN	NaN	NaN	NaN	21.5365	20.9756	0	0	1	0	2	2	4.4	4		myosin XXI
LdBPK_330240.1	LdBPK_330240.1	1	NaN	NaN	NaN	24.7067	23.8263	23.5335	0	0	0	7	3	7	30.2	14		hypothetical protein, conserved
LdBPK_330260.1	LdBPK_330260.1	1	NaN	NaN	NaN	NaN	22.4359	NaN	0	0	0	0	5	1	26.7	8		thiol-dependent reductase 1
LdBPK_330360.1;LdBPK_330370.1;LdBPK_330350.1	LdBPK_330360.1;LdBPK_330370.1;LdBPK_330350.1	3	26.4509	28.0595	27.4807	28.3793	29.5685	28.6961	10	16	11	31	35	25	52.6	36		heat shock protein 83-1;heat shock protein 83-1;heat shock protein 83-1
LdBPK_330410.1	LdBPK_330410.1	1	NaN	NaN	NaN	22.9761	21.4891	NaN	0	0	0	4	2	2	19.5	6		serine peptidase, putative
LdBPK_330730.1	LdBPK_330730.1	1	NaN	NaN	NaN	23.4985	NaN	NaN	0	0	0	2	1	0	17.7	9		sterol C-24 reductase, putative
LdBPK_330770.1	LdBPK_330770.1	1	21.9822	NaN	23.7992	24.2494	24.6901	NaN	2	0	2	5	6	1	47.1	4		60S ribosomal protein L6, putative
LdBPK_330940.1	LdBPK_330940.1	1	NaN	NaN	NaN	24.6117	23.6316	23.932	0	0	0	4	4	5	16.9	8		dnaj chaperone-like protein
LdBPK_330960.1	LdBPK_330960.1	1	NaN	25.2591	25.9551	25.9382	26.6818	26.1982	1	4	8	8	8	9	39.2	13		40S ribosomal protein S3, putative
LdBPK_331090.1	LdBPK_331090.1	1	NaN	NaN	NaN	26.2326	NaN	NaN	0	0	0	3	1	1	15.8	2	+	hypothetical protein, conserved
LdBPK_331130.1	LdBPK_331130.1	1	NaN	NaN	NaN	NaN	NaN	24.9205	0	0	0	0	2	2	23.5	4		hypothetical protein, unknown function
LdBPK_331200.1	LdBPK_331200.1	1	NaN	NaN	NaN	25.4746	25.6613	28.0974	0	0	0	4	2	4	32.7	4		hypothetical protein, conserved
LdBPK_331210.1	LdBPK_331210.1	1	NaN	NaN	NaN	NaN	22.8801	NaN	0	0	1	1	4	4	11.4	8		pumilio protein, putative
LdBPK_331250.1	LdBPK_331250.1	1	NaN	NaN	NaN	NaN	NaN	21.6151	0	0	0	0	0	1	2.5	1		hypothetical protein, conserved
LdBPK_331360.1	LdBPK_331360.1	1	NaN	NaN	NaN	20.9186	NaN	NaN	0	0	0	1	0	1	3	2		hypothetical protein, conserved
LdBPK_331690.1	LdBPK_331690.1	1	NaN	NaN	NaN	24.5681	26.0081	25.8758	0	0	0	3	7	8	29.8	7		hypothetical protein, conserved
LdBPK_331780.1	LdBPK_331780.1	1	NaN	NaN	20.5558	NaN	NaN	NaN	0	0	1	0	1	0	3.1	2		thiamine biosynthesis-like protein
LdBPK_331960.1	LdBPK_331960.1	1	NaN	NaN	NaN	NaN	22.4809	NaN	0	0	0	0	4	0	8.6	4		ATP-binding cassette protein subfamily D, member 3, putative
LdBPK_332070.1	LdBPK_332070.1	1	26.3754	25.523	NaN	25.9721	25.9043	NaN	4	3	2	5	4	3	28.9	3		60S ribosomal protein L37
LdBPK_332400.1	LdBPK_332400.1	1	NaN	NaN	NaN	28.7159	28.3209	29.042	0	1	1	18	20	15	42.2	10		hypothetical protein, conserved
LdBPK_332430.1	LdBPK_332430.1	1	NaN	NaN	NaN	NaN	NaN	21.2389	0	0	0	0	1	2	8.2	3		udp-glc 4'-epimerase, putative
LdBPK_332470.1	LdBPK_332470.1	1	NaN	NaN	NaN	NaN	23.561	22.7279	0	0	1	1	6	3	26.6	11		succinyl-coA:3-ketoacid-coenzyme A transferase, mitochondrial precursor, putative
LdBPK_332510.1	LdBPK_332510.1	1	NaN	NaN	NaN	25.2108	24.6125	27.4045	0	0	0	3	2	4	17.2	6	+	Golgi reassembly stacking protein (GRASP homologue), putative
LdBPK_332520.1	LdBPK_332520.1	1	NaN	NaN	24.3115	23.3786	25.4211	25.0356	0	0	5	4	17	13	53.5	29	+	heat shock protein, putative
LdBPK_332570.1	LdBPK_332570.1	1	NaN	NaN	NaN	22.8612	23.639	23.3766	0	1	1	4	5	3	17.4	8		hypothetical protein, conserved
LdBPK_332600.1	LdBPK_332600.1	1	NaN	NaN	NaN	NaN	21.451	NaN	0	0	0	1	1	1	14	4		hypothetical protein, conserved
LdBPK_332660.1	LdBPK_332660.1	1	NaN	NaN	NaN	NaN	23.4945	24.2826	0	0	1	2	7	3	10	11		hypothetical protein, conserved
LdBPK_332670.1	LdBPK_332670.1	1	NaN	24.1567	24.2977	NaN	25.4929	25.005	0	4	5	1	10	11	50.1	20		carboxypeptidase, putative
LdBPK_332680.1	LdBPK_332680.1	1	NaN	NaN	NaN	NaN	NaN	22.9382	0	0	0	1	1	3	10.4	4		isocitrate dehydrogenase, putative
LdBPK_332700.1	LdBPK_332700.1	1	NaN	NaN	NaN	NaN	23.4463	24.6473	0	0	1	0	8	4	34.9	12	+	aminopeptidase, putative
LdBPK_332880.1	LdBPK_332880.1	1	NaN	NaN	21.2489	NaN	NaN	NaN	0	0	3	0	3	1	8.6	6		translation initiation factor IF-2, putative
LdBPK_332940.1	LdBPK_332940.1	1	NaN	NaN	NaN	20.4615	NaN	NaN	0	0	0	2	1	1	15.2	2		hypothetical protein, conserved
LdBPK_332980.1	LdBPK_332980.1	1	NaN	NaN	NaN	NaN	NaN	23.3012	0	0	0	2	1	2	9.4	3		hypothetical protein
LdBPK_333000.1;LdBPK_252500.1	LdBPK_333000.1	2	NaN	NaN	NaN	25.089	24.4782	24.4341	0	0	0	5	4	5	22.3	8		glutathionylspermidine synthase, putative;D-alanyl-glycyl endopeptidase-like protein
LdBPK_333010.1	LdBPK_333010.1	1	NaN	NaN	NaN	22.1451	NaN	NaN	0	0	0	3	0	1	10.3	5		hypothetical protein, conserved
LdBPK_333150.1	LdBPK_333150.1	1	NaN	21.6489	NaN	NaN	NaN	NaN	0	1	0	0	1	0	10.2	3		hypothetical protein, unknown function
LdBPK_333300.1	LdBPK_333300.1	1	NaN	NaN	25.2189	25.8929	25.5465	26.8845	1	1	4	6	5	7	35.8	6		40S ribosomal protein S13, putative
LdBPK_333340.1	LdBPK_333340.1	1	NaN	NaN	20.3809	NaN	NaN	NaN	0	0	1	0	0	0	10.7	1		small nuclear ribonucleoprotein SmD2
LdBPK_333360.1	LdBPK_333360.1	1	NaN	NaN	NaN	NaN	19.4138	NaN	0	0	0	1	1	0	1	1		beta prime cop protein, putative
LdBPK_333420.1;LdBPK_101460.1	LdBPK_333420.1	2	NaN	NaN	NaN	NaN	23.5047	23.244	0	0	0	3	3	4	20.1	7		fatty acid desaturase, putative;fatty acid desaturase, putative
LdBPK_340010.1	LdBPK_340010.1	1	NaN	NaN	NaN	24.6514	24.6703	24.8688	0	0	1	8	7	6	37.3	10		hypothetical protein, conserved
LdBPK_340030.1	LdBPK_340030.1	1	NaN	NaN	NaN	25.5757	24.9368	24.592	0	0	0	7	6	5	35.9	10	+	protein kinase, putative
LdBPK_340070.1	LdBPK_340070.1	1	NaN	NaN	NaN	NaN	22.0022	NaN	0	0	1	0	4	1	48.2	14		ascorbate-dependent peroxidase, putative
LdBPK_340080.1	LdBPK_340080.1	1	NaN	NaN	NaN	NaN	NaN	23.9482	0	0	1	0	1	5	25.8	11		glucose-6-phosphate 1-dehydrogenase, putative
LdBPK_340150.1	LdBPK_340150.1	1	NaN	NaN	NaN	NaN	24.0361	24.3182	0	0	0	1	6	5	46.4	10		malate dehydrogenase
LdBPK_340370.1	LdBPK_340370.1	1	NaN	NaN	NaN	NaN	22.9918	NaN	0	0	0	0	3	2	13.8	4		eukaryotic translation initiation factor 5, putative
LdBPK_340510.1	LdBPK_340510.1	1	NaN	NaN	NaN	21.9094	22.2033	NaN	0	0	2	3	2	4	9.2	6		importin beta-1 subunit, putative
LdBPK_340530.1	LdBPK_340530.1	1	NaN	NaN	NaN	21.3644	NaN	NaN	0	0	0	2	1	1	4.1	3		phosphoglycan beta 1,2 arabinosyltransferase, (SCA like)
LdBPK_340690.1	LdBPK_340690.1	1	NaN	NaN	NaN	NaN	NaN	25.0301	0	0	0	1	0	4	2.8	5	+	ATP-binding cassette protein subfamily C, member 8, putative
LdBPK_340810.1	LdBPK_340810.1	1	NaN	NaN	NaN	22.0281	20.7065	NaN	0	0	0	2	2	0	11.8	2		hypothetical protein, conserved
LdBPK_340870.1;LdBPK_361490.1	LdBPK_340870.1;LdBPK_361490.1	2	NaN	NaN	NaN	NaN	NaN	24.279	0	0	0	0	0	1	5.9	1		elongation factor 1-beta;translation elongation factor 1-beta, putative
LdBPK_340910.1	LdBPK_340910.1	1	NaN	NaN	21.4307	NaN	NaN	NaN	1	1	4	1	1	0	33.7	4		60S ribosomal protein L13a, putative
LdBPK_340960.1	LdBPK_340960.1	1	NaN	NaN	NaN	NaN	23.7053	26.4721	0	0	2	1	2	3	20.4	2		hypothetical protein, conserved
LdBPK_341040.1	LdBPK_341040.1	1	NaN	NaN	NaN	NaN	NaN	31.306	0	0	0	3	2	4	10.3	2		amastin-like protein
LdBPK_341050.1	LdBPK_341050.1	1	NaN	NaN	NaN	NaN	NaN	26.3798	0	0	0	0	1	2	10.4	1	+	amastin-like protein
LdBPK_341060.1	LdBPK_341060.1	1	NaN	NaN	NaN	NaN	20.786	NaN	0	0	0	0	1	0	1	1		p-glycoprotein
LdBPK_341620.1;LdBPK_341630.1	LdBPK_341620.1;LdBPK_341630.1	2	NaN	NaN	NaN	NaN	NaN	22.6452	0	0	0	2	2	3	30.3	4		hypothetical protein, conserved;hypothetical protein, conserved
LdBPK_341820.1	LdBPK_341820.1	1	NaN	NaN	NaN	22.586	22.7635	23.7552	0	0	0	5	3	3	8.7	9		hypothetical protein, conserved
LdBPK_341890.1	LdBPK_341890.1	1	NaN	NaN	NaN	23.2631	23.4207	NaN	0	0	0	2	2	0	26.3	3		hypothetical protein, conserved
LdBPK_342110.1	LdBPK_342110.1	1	NaN	NaN	NaN	NaN	NaN	22.8447	0	0	0	0	0	3	4.5	3		asparaginyl-tRNA synthetase, putative
LdBPK_342240.1	LdBPK_342240.1	1	23.13	NaN	NaN	24.5956	24.0144	24.1932	2	0	1	3	5	2	41	7		ribosomal protein l35a, putative
LdBPK_342410.1	LdBPK_342410.1	1	NaN	NaN	23.7634	24.6713	25.1632	25.8488	1	0	3	2	8	4	46.3	9		hypothetical protein, conserved
LdBPK_342620.1	LdBPK_342620.1	1	NaN	NaN	25.5873	25.2448	25.6159	25.1052	1	1	3	4	4	4	48	7		40S ribosomal protein S19 protein, putative
LdBPK_342680.1	LdBPK_342680.1	1	NaN	NaN	NaN	NaN	21.233	NaN	0	0	0	0	2	0	15.6	10		regulatory subunit of protein kinase a-like protein
LdBPK_343280.1	LdBPK_343280.1	1	NaN	NaN	NaN	NaN	20.1499	NaN	0	0	0	1	1	0	5	2		ruvb-like 1 DNA helicase, putative
LdBPK_343350.1	LdBPK_343350.1	1	NaN	NaN	NaN	23.1387	NaN	21.7543	0	0	0	4	1	3	8.8	7		hypothetical protein, conserved
LdBPK_343440.1	LdBPK_343440.1	1	NaN	23.0005	25.1963	23.7632	24.8536	23.9597	1	2	2	5	6	5	42.8	7		60S ribosomal protein L21, putative
LdBPK_343450.1	LdBPK_343450.1	1	NaN	NaN	NaN	23.1238	24.4676	23.4459	0	0	0	2	7	8	18.1	10		transmembrane/endomembrane-like protein
LdBPK_343460.1	LdBPK_343460.1	1	NaN	NaN	NaN	NaN	23.2482	23.0041	0	0	1	0	4	3	18.4	9		vacuolar ATP synthase catalytic subunit A, putative
LdBPK_343810.1	LdBPK_343810.1	1	NaN	NaN	NaN	NaN	20.5653	NaN	0	0	0	0	2	0	11.5	2		nucleolar protein family a member-like protein
LdBPK_344140.1	LdBPK_344140.1	1	NaN	NaN	NaN	NaN	NaN	24.3511	0	0	1	0	5	2	11.5	10		coatomer alpha subunit, putative
LdBPK_344180.1	LdBPK_344180.1	1	NaN	NaN	NaN	NaN	23.3485	23.0008	0	0	1	0	3	3	17	5		cell differentiation protein-like protein
LdBPK_344250.1	LdBPK_344250.1	1	NaN	NaN	NaN	NaN	NaN	22.1817	0	0	1	0	0	1	13.1	9		hypothetical protein, conserved
LdBPK_350240.1	LdBPK_350240.1	1	NaN	NaN	NaN	NaN	23.3374	22.4274	0	0	1	1	4	5	53.8	5		60S ribosomal protein L30
LdBPK_350370.1	LdBPK_350370.1	1	NaN	NaN	NaN	NaN	24.0062	25.8726	0	1	1	1	6	5	43.2	13		ATP-dependent DEAD-box RNA helicase, putative
LdBPK_350400.1;LdBPK_350410.1	LdBPK_350400.1;LdBPK_350410.1	2	25.4326	25.6559	27.5158	27.1715	27.3633	27.1439	6	6	11	13	12	14	54.9	16		40S ribosomal protein S3A, putative;40S ribosomal protein S3A, putative
LdBPK_350600.1	LdBPK_350600.1	1	NaN	NaN	25.123	24.5061	25.6916	25.3526	1	1	5	8	11	7	54.7	9		60S ribosomal protein L18a, putative
LdBPK_350770.1	LdBPK_350770.1	1	NaN	NaN	21.2621	NaN	NaN	NaN	0	0	1	0	1	0	10.8	2		proteasome activator protein pa26, putative
LdBPK_350840.1	LdBPK_350840.1	1	NaN	NaN	23.3239	NaN	23.0679	21.8846	0	0	2	0	4	3	12.4	5		aspartate aminotransferase, putative
LdBPK_350860.1	LdBPK_350860.1	1	NaN	NaN	NaN	23.1068	22.4225	22.8022	0	0	0	2	3	2	11.5	4		hypothetical protein, conserved
LdBPK_350990.1	LdBPK_350990.1	1	NaN	NaN	NaN	NaN	24.3966	26.1626	0	0	1	1	5	4	23.7	7		aldose 1-epimerase, putative
LdBPK_351000.1	LdBPK_351000.1	1	NaN	NaN	NaN	NaN	21.9732	NaN	0	0	0	0	2	0	24.1	2		aldose 1-epimerase-like protein
LdBPK_351030.1	LdBPK_351030.1	1	NaN	NaN	NaN	NaN	23.4134	23.4079	0	0	0	1	5	4	28	9		casein kinase, putative
LdBPK_351160.1;LdBPK_351150.1;LdBPK_351140.1;LdBPK_351170.1	LdBPK_351160.1	4	NaN	NaN	NaN	NaN	23.8321	23.4786	0	0	0	1	2	3	11.6	7	+	oligosaccharyl transferase-like protein;oligosaccharyl transferase-like protein;oligosaccharyl transferase-like protein;oligosaccharyl transferase subunit, putative
LdBPK_351190.1	LdBPK_351190.1	1	NaN	NaN	22.6782	23.1452	25.5812	25.5588	0	0	2	5	13	12	22.1	21		NADH-dependent fumarate reductase, putative
LdBPK_351230.1	LdBPK_351230.1	1	NaN	NaN	NaN	NaN	NaN	23.9389	0	0	0	0	2	3	17.2	4		short chain dehydrogenase, putative
LdBPK_351310.1	LdBPK_351310.1	1	NaN	NaN	NaN	NaN	22.7815	NaN	0	0	0	1	2	1	39.9	3		ubiquitin-conjugating enzyme e2, putative
LdBPK_351320.1	LdBPK_351320.1	1	NaN	NaN	NaN	NaN	22.0676	NaN	0	0	1	1	2	1	55	2		histone H4
LdBPK_351390.1	LdBPK_351390.1	1	NaN	NaN	24.2755	23.2738	24.9249	24.5117	0	0	3	2	9	8	41.8	18		mitochondrial processing peptidase, beta subunit, putative
LdBPK_351420.1	LdBPK_351420.1	1	NaN	NaN	NaN	NaN	25.076	23.826	0	0	1	2	12	9	26.8	19		threonyl-tRNA synthetase, putative
LdBPK_351440.1;LdBPK_351450.1	LdBPK_351440.1;LdBPK_351450.1	2	NaN	NaN	NaN	NaN	NaN	26.0421	0	0	1	2	1	1	27.9	3	+	60S ribosomal protein L2, putative;60S ribosomal protein L2, putative
LdBPK_351470.1	LdBPK_351470.1	1	NaN	NaN	NaN	NaN	21.6962	NaN	0	0	0	0	2	1	7.3	2		hypothetical protein, conserved
LdBPK_351820.1	LdBPK_351820.1	1	NaN	NaN	NaN	NaN	NaN	21.5398	0	0	1	0	1	4	7.8	5		hypothetical protein, conserved
LdBPK_351870.1	LdBPK_351870.1	1	NaN	24.4002	26.1045	24.8466	25.958	24.8399	0	3	2	3	6	7	41.3	10		60S ribosomal protein L5, putative
LdBPK_352040.1;LdBPK_212090.1	LdBPK_352040.1;LdBPK_212090.1	2	NaN	NaN	NaN	NaN	22.6458	NaN	0	0	0	0	3	2	37.6	4		60S ribosomal protein L32;60S ribosomal protein L32
LdBPK_352080.1	LdBPK_352080.1	1	NaN	NaN	NaN	24.5726	24.9418	26.3639	0	0	0	4	9	5	17	12		calcium motive p-type ATPase, putative
LdBPK_352190.1	LdBPK_352190.1	1	NaN	NaN	NaN	23.1365	22.8072	23.0173	0	0	0	3	5	3	30.2	10		hypothetical protein, conserved
LdBPK_352200.1	LdBPK_352200.1	1	NaN	NaN	NaN	NaN	NaN	20.7421	0	0	0	1	0	2	4.4	2		adenine aminohydrolase
LdBPK_352240.1	LdBPK_352240.1	1	NaN	NaN	NaN	NaN	22.66	23.1673	0	1	1	1	3	2	20.1	6		RNA-binding protein, putative
LdBPK_352380.1	LdBPK_352380.1	1	NaN	NaN	NaN	NaN	22.7785	NaN	0	0	0	1	3	3	10.9	7		hypothetical protein, conserved
LdBPK_352630.1	LdBPK_352630.1	1	NaN	NaN	NaN	21.7534	NaN	NaN	0	0	0	2	1	2	10	3		hypothetical protein, conserved
LdBPK_353010.1	LdBPK_353010.1	1	NaN	NaN	NaN	NaN	NaN	25.2159	0	0	0	1	0	2	17	8	+	hypothetical protein, conserved
LdBPK_353070.1	LdBPK_353070.1	1	NaN	NaN	NaN	NaN	21.219	NaN	0	0	0	0	2	1	6.8	2		phospholipase A2-like protein, putative
LdBPK_353110.1	LdBPK_353110.1	1	NaN	NaN	NaN	NaN	23.6004	NaN	0	0	0	0	9	1	10.7	11		ubiquitin-activating enzyme e1, putative
LdBPK_353130.1	LdBPK_353130.1	1	NaN	NaN	NaN	NaN	NaN	20.2964	0	0	0	0	0	2	4.1	2		glycerol kinase, glycosomal, putative
LdBPK_353150.1	LdBPK_353150.1	1	NaN	NaN	23.4345	22.3352	25.9448	25.6406	0	0	3	2	15	9	25.4	18		ATP-dependent RNA helicase, putative
LdBPK_353280.1	LdBPK_353280.1	1	NaN	NaN	24.3598	NaN	25.6532	26.1532	0	0	5	1	10	9	39.4	11		cystathione gamma lyase, putative
LdBPK_353330.1;LdBPK_353340.1	LdBPK_353330.1;LdBPK_353340.1	2	24.6002	25.5377	27.0193	25.8177	25.3849	24.7457	2	2	7	2	6	4	36.1	6		60S ribosomal subunit protein L31, putative;60S ribosomal subunit protein L31, putative
LdBPK_353390.1	LdBPK_353390.1	1	NaN	NaN	NaN	24.8651	24.7168	27.9385	0	0	0	2	5	10	36.3	12		6-phosphogluconate dehydrogenase, decarboxylating, putative
LdBPK_353420.1	LdBPK_353420.1	1	NaN	NaN	NaN	NaN	20.707	NaN	0	0	0	0	2	1	3.2	3		hypothetical protein, conserved
LdBPK_353750.1	LdBPK_353750.1	1	25.1534	25.8848	26.8884	26.794	27.6249	28.2689	3	4	5	8	13	14	63.1	14		Gim5A protein, putative
LdBPK_353810.1	LdBPK_353810.1	1	NaN	NaN	25.0071	25.6406	25.2771	25.0715	0	1	6	3	4	2	50.3	7		60S ribosomal protein L27A/L29, putative
LdBPK_353840.1	LdBPK_353840.1	1	NaN	23.9583	25.7738	25.384	25.8468	24.9639	1	2	2	5	7	6	71.2	9	+	60S ribosomal protein L23, putative
LdBPK_353880.1	LdBPK_353880.1	1	NaN	NaN	NaN	NaN	21.7317	NaN	0	0	0	0	2	0	7.5	2		proteasome beta 2 subunit, putative
LdBPK_353900.1	LdBPK_353900.1	1	NaN	NaN	NaN	24.2939	24.9366	26.1279	0	0	0	5	10	10	30.9	14		T-complex protein 1, eta subunit, putative
LdBPK_353980.1	LdBPK_353980.1	1	NaN	NaN	NaN	NaN	NaN	23.9328	0	0	0	0	0	1	11.7	1		hypothetical protein, conserved
LdBPK_354000.1	LdBPK_354000.1	1	NaN	NaN	NaN	NaN	NaN	21.9581	0	0	0	0	0	1	1.4	2		PRP8 protein homologue, putative
LdBPK_354070.1	LdBPK_354070.1	1	NaN	NaN	NaN	NaN	NaN	24.0987	0	0	0	0	0	3	15.7	5		Bem46-like serine peptidase
LdBPK_354200.1	LdBPK_354200.1	1	NaN	NaN	NaN	NaN	22.7123	NaN	0	1	0	1	3	3	10.1	7		poly(a) binding protein, putative
LdBPK_354230.1	LdBPK_354230.1	1	NaN	NaN	NaN	NaN	NaN	20.008	0	0	0	0	1	1	5.3	2	+	hypothetical protein, conserved
LdBPK_354340.1	LdBPK_354340.1	1	NaN	NaN	22.59	22.3299	22.5689	25.3671	1	1	3	2	3	2	20.1	3		hypothetical protein, conserved
LdBPK_354420.1	LdBPK_354420.1	1	NaN	NaN	NaN	NaN	NaN	22.1412	0	0	0	0	0	1	0.6	1		hypothetical protein, conserved
LdBPK_354490.1	LdBPK_354490.1	1	NaN	NaN	NaN	NaN	24.2066	23.0013	0	0	1	1	2	3	17.6	3		mitochondrial phosphate transporter, putative
LdBPK_354540.1	LdBPK_354540.1	1	NaN	NaN	NaN	22.1524	24.0699	NaN	0	1	0	2	2	3	22.6	4		hypothetical protein, conserved
LdBPK_354700.1	LdBPK_354700.1	1	NaN	NaN	NaN	NaN	NaN	21.9013	0	0	0	0	0	1	3.5	1		hypothetical protein, conserved
LdBPK_354850.1	LdBPK_354850.1	1	NaN	NaN	NaN	24.9022	23.6596	NaN	0	0	0	3	3	1	12.3	3		hypothetical protein, conserved
LdBPK_354910.1	LdBPK_354910.1	1	NaN	NaN	NaN	NaN	22.263	NaN	0	0	0	0	2	0	22	4		proteasome alpha 1 subunit, putative
LdBPK_354920.1	LdBPK_354920.1	1	NaN	NaN	NaN	NaN	NaN	21.8727	0	0	1	0	0	3	9.7	3		hypothetical protein, conserved
LdBPK_354940.1	LdBPK_354940.1	1	NaN	NaN	NaN	NaN	NaN	20.8278	0	0	0	0	1	2	7.6	3		hypothetical protein, conserved
LdBPK_355150.1	LdBPK_355150.1	1	NaN	NaN	NaN	NaN	18.8384	NaN	0	0	0	0	1	1	3.8	2		hypothetical protein, conserved
LdBPK_355300.1	LdBPK_355300.1	1	NaN	NaN	NaN	NaN	20.4233	NaN	0	0	0	0	1	0	5.6	2		isopentenyl-diphosphate delta-isomerase, putative
LdBPK_355360.1	LdBPK_355360.1	1	NaN	NaN	NaN	NaN	NaN	23.7059	0	0	0	0	3	2	7.7	4		polyadenylate-binding protein 1, putative
LdBPK_360030.1	LdBPK_360030.1	1	NaN	NaN	NaN	23.8638	NaN	22.9143	0	0	0	3	1	4	56.6	8	+	hypothetical protein, conserved
LdBPK_360050.1	LdBPK_360050.1	1	NaN	NaN	NaN	NaN	20.811	NaN	0	0	0	0	2	1	3.6	2		PUF1, putative
LdBPK_360080.1	LdBPK_360080.1	1	NaN	NaN	NaN	NaN	22.0429	NaN	0	0	1	1	4	2	27.5	7		stress-inducible protein STI1 homolog
LdBPK_360090.1	LdBPK_360090.1	1	NaN	NaN	NaN	NaN	21.6343	NaN	0	0	1	1	3	1	23	6		leucine carboxyl methyltransferase, putative
LdBPK_360210.1;LdBPK_360190.1	LdBPK_360210.1	2	26.2363	27.4277	26.8839	27.5664	28.9586	28.7387	12	16	13	27	42	42	54	39		elongation factor 2;elongation factor 2
LdBPK_360240.1	LdBPK_360240.1	1	NaN	NaN	NaN	NaN	NaN	23.0994	0	0	0	0	0	1	6.1	1		dolicholphosphate-mannose synthase
LdBPK_360270.1	LdBPK_360270.1	1	NaN	NaN	NaN	NaN	25.2645	25.3707	0	0	0	2	4	7	18.9	9		EIF3-interacting protein-like protein
LdBPK_360340.1	LdBPK_360340.1	1	NaN	NaN	NaN	NaN	21.7601	21.9277	0	0	0	0	2	2	7.8	2		proteasome beta 2 subunit, putative
LdBPK_360510.1	LdBPK_360510.1	1	NaN	NaN	NaN	NaN	NaN	23.5151	0	0	0	0	0	1	8	1		hypothetical protein, conserved
LdBPK_360560.1	LdBPK_360560.1	1	NaN	NaN	NaN	22.6779	22.4799	22.7843	0	0	0	2	3	3	42.6	10	+	protein phosphatase 2C-like protein
LdBPK_360800.1	LdBPK_360800.1	1	NaN	NaN	NaN	NaN	22.4047	NaN	0	0	1	1	4	0	9.2	4		hypothetical protein, conserved
LdBPK_360990.1;LdBPK_361000.1	LdBPK_360990.1;LdBPK_361000.1	2	NaN	NaN	23.6114	24.1189	25.196	24.7321	1	0	2	3	5	6	34.3	6		40S ribosomal protein S18, putative;40S ribosomal protein S18, putative
LdBPK_361020.1	LdBPK_361020.1	1	NaN	NaN	NaN	NaN	19.1386	NaN	0	0	0	0	1	0	2	2		hypothetical protein, unknown function
LdBPK_361050.1;LdBPK_361040.1	LdBPK_361050.1;LdBPK_361040.1	2	NaN	NaN	NaN	NaN	NaN	24.1174	0	0	1	1	1	3	25.6	3		40S ribosomal protein S10, putative;40S ribosomal protein S10, putative
LdBPK_361130.1	LdBPK_361130.1	1	NaN	NaN	NaN	NaN	NaN	23.4138	0	0	0	0	0	3	89.5	1		ribosomal protein L24, putative
LdBPK_361310.1	LdBPK_361310.1	1	27.0293	26.427	27.5206	26.5909	27.139	26.3004	8	4	10	8	10	6	57.4	15		40S ribosomal protein S9, putative
LdBPK_361320.1	LdBPK_361320.1	1	NaN	24.5171	25.3549	24.5262	26.2569	25.8703	1	3	4	5	11	12	63.1	18		fructose-1,6-bisphosphate aldolase
LdBPK_361390.1	LdBPK_361390.1	1	NaN	NaN	NaN	NaN	NaN	23.999	0	0	0	0	0	2	4.9	3		N-acetyltransferase subunit Nat1, putative
LdBPK_361420.1	LdBPK_361420.1	1	NaN	NaN	22.3911	22.9015	24.9694	27.8399	0	0	3	4	16	12	35.3	21		Transitional endoplasmic reticulum ATPase, putative
LdBPK_361580.1	LdBPK_361580.1	1	NaN	NaN	NaN	22.4036	23.8215	24.819	0	0	1	2	4	5	17.1	7		hypothetical protein, conserved
LdBPK_361700.1	LdBPK_361700.1	1	NaN	NaN	24.9272	22.0133	25.5963	27.8852	0	1	7	3	28	19	31	43		clathrin heavy chain, putative
LdBPK_361780.1	LdBPK_361780.1	1	NaN	NaN	22.3072	NaN	NaN	NaN	0	0	1	0	0	0	6.6	1		hypothetical protein, conserved
LdBPK_361830.1	LdBPK_361830.1	1	NaN	NaN	NaN	23.2029	NaN	NaN	0	0	0	2	1	2	14.9	5		hypothetical protein, conserved
LdBPK_362040.1	LdBPK_362040.1	1	NaN	NaN	NaN	NaN	22.9547	22.2929	0	0	0	1	4	2	8.2	4		nucleoside transporter 1, putative
LdBPK_362060.1	LdBPK_362060.1	1	NaN	NaN	NaN	21.8454	21.8133	25.5759	0	0	0	4	4	4	18.5	6	+	hypothetical protein, conserved
LdBPK_362130.1	LdBPK_362130.1	1	NaN	NaN	NaN	21.6995	22.828	24.84	0	0	1	2	3	4	59.2	16		chaperonin HSP60, mitochondrial precursor
LdBPK_362140.1;LdBPK_321940.1	LdBPK_362140.1	2	23.0681	24.0457	25.4287	25.6008	26.0293	26.0819	2	3	3	6	8	10	66	28		chaperonin HSP60, mitochondrial precursor, putative;chaperonin HSP60, mitochondrial precursor
LdBPK_362260.1	LdBPK_362260.1	1	NaN	NaN	NaN	NaN	NaN	22.8242	0	0	1	0	0	1	5.4	2		DEAD box RNA helicase, putative
LdBPK_362340.1	LdBPK_362340.1	1	NaN	NaN	NaN	27.529	26.3775	26.3612	0	0	1	5	3	6	8.2	4		hypothetical protein, conserved
LdBPK_362380.1	LdBPK_362380.1	1	NaN	NaN	NaN	NaN	19.5355	NaN	0	0	0	0	1	1	5.7	2		developmentally regulated GTP-binding protein 1, putative
LdBPK_362480.1	LdBPK_362480.1	1	NaN	NaN	NaN	NaN	22.2908	NaN	0	0	0	0	3	0	14.2	3		glyceraldehyde 3-phosphate dehydrogenase, cytosolic
LdBPK_362490.1	LdBPK_362490.1	1	NaN	NaN	NaN	NaN	NaN	23.0146	0	0	0	0	0	2	5.6	2		tyrosine aminotransferase
LdBPK_362510.1;LdBPK_362520.1	LdBPK_362510.1;LdBPK_362520.1	2	NaN	NaN	NaN	NaN	NaN	24.6177	0	0	0	0	2	3	22.9	6		sterol 24-c-methyltransferase, putative;sterol 24-c-methyltransferase, putative
LdBPK_362640.1	LdBPK_362640.1	1	NaN	NaN	NaN	NaN	NaN	22.3908	0	0	0	0	2	2	8.7	6		nucleoporin interacting component (NUP93), putative
LdBPK_362720.1	LdBPK_362720.1	1	NaN	NaN	NaN	28.0098	27.3036	27.7542	0	0	0	12	10	16	39.4	16		membrane-bound acid phosphatase 2, putative
LdBPK_362790.1	LdBPK_362790.1	1	NaN	NaN	NaN	NaN	22.8464	NaN	0	0	0	0	3	0	9.7	3		dihydrolipoamide acetyltransferase precursor, putative
LdBPK_362810.1	LdBPK_362810.1	1	NaN	NaN	NaN	NaN	NaN	21.4867	0	0	0	0	0	1	1	1		hypothetical protein, conserved
LdBPK_363020.1	LdBPK_363020.1	1	24.4613	NaN	24.8583	24.563	25.1163	22.8269	2	0	3	3	3	3	36.5	4		40S ribosomal protein S24e
LdBPK_363100.1	LdBPK_363100.1	1	NaN	NaN	NaN	23.5289	24.1801	23.1474	0	0	1	2	7	6	28.8	10		succinyl-CoA ligase [GDP-forming] beta-chain, putative
LdBPK_363220.1	LdBPK_363220.1	1	NaN	NaN	NaN	NaN	22.1397	NaN	0	0	0	0	3	0	22.2	3		fibrillarin
LdBPK_363330.1	LdBPK_363330.1	1	NaN	NaN	NaN	NaN	NaN	24.0122	0	0	0	1	0	3	3.3	3		receptor-type adenylate cyclase a-like protein
LdBPK_363360.1	LdBPK_363360.1	1	NaN	NaN	NaN	NaN	24.2087	24.4031	0	0	0	1	4	6	42.2	9		14-3-3 protein-like protein
LdBPK_363430.1	LdBPK_363430.1	1	NaN	NaN	NaN	NaN	NaN	25.6253	0	0	0	0	0	1	22.5	1		60S ribosomal protein L22, putative
LdBPK_363750.1	LdBPK_363750.1	1	NaN	NaN	NaN	NaN	21.7483	NaN	0	0	1	1	2	1	19.2	5		cysteine synthase
LdBPK_363880.1	LdBPK_363880.1	1	NaN	NaN	NaN	NaN	19.3011	NaN	0	0	0	1	1	0	1.1	1		hypothetical protein, conserved
LdBPK_363930.1	LdBPK_363930.1	1	26.0973	NaN	24.3042	25.9468	26.0162	25.7474	2	2	5	3	5	5	19.6	3		60S ribosomal protein L34, putative
LdBPK_363940.1	LdBPK_363940.1	1	NaN	NaN	NaN	NaN	NaN	26	1	1	0	1	3	2	64	4	+	40S ribosomal protein S27-1, putative
LdBPK_363950.1	LdBPK_363950.1	1	23.2988	25.3221	26.7696	25.6991	27.1265	NaN	2	3	3	4	4	2	53.8	4		60S ribosomal protein L10a, putative
LdBPK_363960.1	LdBPK_363960.1	1	NaN	NaN	NaN	22.8674	23.4069	NaN	0	0	2	2	2	1	23.3	2		basic transcription factor 3a, putative
LdBPK_364030.1	LdBPK_364030.1	1	NaN	NaN	NaN	24.4464	25.3522	25.6069	0	0	1	5	11	7	28.3	15		glycyl tRNA synthetase, putative
LdBPK_364070.1	LdBPK_364070.1	1	NaN	NaN	23.0016	NaN	NaN	NaN	0	0	2	0	0	1	9.3	2		eukaryotic translation initiation factor 3 subunit, putative
LdBPK_364100.1	LdBPK_364100.1	1	NaN	26.1716	26.6358	26.289	28.0699	27.6613	1	6	7	8	20	20	55.6	21		S-adenosylhomocysteine hydrolase
LdBPK_364340.1	LdBPK_364340.1	1	NaN	NaN	NaN	23.7224	22.6579	24.5914	0	0	0	3	2	2	15.6	3		hypothetical protein, unknown function
LdBPK_364380.1	LdBPK_364380.1	1	NaN	NaN	NaN	22.4905	23.2043	NaN	0	0	0	2	4	3	23.8	6		oxidoreductase, putative
LdBPK_364440.1	LdBPK_364440.1	1	NaN	NaN	NaN	NaN	NaN	23.0511	0	0	0	0	1	1	3.5	3		hypothetical protein, conserved
LdBPK_364480.1	LdBPK_364480.1	1	NaN	NaN	NaN	NaN	NaN	21.3597	0	0	0	0	0	1	1.7	2		hypothetical protein, conserved
LdBPK_364540.1	LdBPK_364540.1	1	NaN	NaN	NaN	NaN	19.535	NaN	0	0	0	1	1	0	2.3	3		hypothetical protein, conserved
LdBPK_364570.1;LdBPK_120190.1;LdBPK_030520.1;LdBPK_351270.1	LdBPK_364570.1	4	NaN	NaN	NaN	NaN	20.3652	NaN	0	0	0	0	1	0	8.1	2		26S protease regulatory subunit, putative;proteasome regulatory ATPase subunittcc1l8.3, putative;hypothetical protein, conserved;proteasome regulatory ATPase subunit
LdBPK_364730.1	LdBPK_364730.1	1	26.6584	25.7048	25.9013	26.0746	26.2266	27.5684	11	3	7	7	9	10	44.9	9	+	60S ribosomal protein L18, putative
LdBPK_365010.1	LdBPK_365010.1	1	NaN	NaN	NaN	NaN	20.8219	NaN	0	0	0	0	1	0	6.6	1		hypothetical protein, conserved
LdBPK_365330.1	LdBPK_365330.1	1	NaN	NaN	23.6168	23.0382	24.5302	25.5142	0	0	2	3	6	12	33.6	23		hypothetical protein, conserved
LdBPK_365350.1	LdBPK_365350.1	1	NaN	NaN	24.0926	23.7984	25.6577	24.9603	0	0	2	3	5	7	22.4	5		40S ribosomal protein SA, putative
LdBPK_365360.1	LdBPK_365360.1	1	NaN	NaN	NaN	25.7239	25.117	24.7742	0	0	0	9	9	10	57.9	12		hypothetical protein, conserved
LdBPK_365380.1	LdBPK_365380.1	1	NaN	NaN	NaN	25.9706	25.3306	22.6744	0	0	0	15	15	4	41.9	27		hypothetical protein, conserved
LdBPK_365410.1	LdBPK_365410.1	1	NaN	NaN	NaN	26.4258	26.0447	26.3643	0	0	0	14	16	16	50.2	23		aldehyde dehydrogenase, putative
LdBPK_365590.1	LdBPK_365590.1	1	NaN	NaN	NaN	NaN	21.1747	NaN	0	0	1	0	2	1	15.6	4		ubiquinone biosynthesis methyltransferase, putative
LdBPK_365870.1	LdBPK_365870.1	1	NaN	22.8383	24.8751	22.4684	26.5929	25.6195	1	2	5	5	19	10	20.9	21		isoleucyl-tRNA synthetase, putative
LdBPK_366070.1	LdBPK_366070.1	1	25.5194	23.8967	25.6902	24.7924	24.3643	25.6137	8	3	10	9	9	8	35.8	24		mkiaa0324 protein-like protein
LdBPK_366080.1	LdBPK_366080.1	1	NaN	NaN	NaN	23.4998	22.9409	NaN	0	0	0	3	3	1	19	4		hypothetical protein, conserved
LdBPK_366110.1	LdBPK_366110.1	1	NaN	NaN	NaN	23.3203	24.4558	23.5316	0	0	0	4	6	3	34.5	12		hypothetical protein, conserved
LdBPK_366170.1	LdBPK_366170.1	1	NaN	NaN	NaN	NaN	NaN	26.2848	0	0	0	1	3	5	27.8	7		hypothetical protein, conserved
LdBPK_366230.1	LdBPK_366230.1	1	NaN	NaN	NaN	21.6515	NaN	NaN	0	0	0	2	1	1	4.5	2		hypothetical protein, conserved
LdBPK_366320.1	LdBPK_366320.1	1	NaN	NaN	NaN	NaN	24.278	24.3547	0	0	0	2	6	7	24.3	13		hypothetical protein, conserved
LdBPK_366560.1	LdBPK_366560.1	1	NaN	NaN	NaN	NaN	NaN	25.8428	0	0	0	2	1	3	9	4		glucose transporter, lmgt1
LdBPK_366590.1	LdBPK_366590.1	1	NaN	NaN	NaN	NaN	NaN	18.6023	0	0	0	0	1	1	6.1	2		hypothetical protein, conserved
LdBPK_366650.1	LdBPK_366650.1	1	NaN	NaN	NaN	NaN	19.9381	NaN	0	0	0	0	1	0	2.3	1		hypothetical protein, conserved
LdBPK_366960.1	LdBPK_366960.1	1	NaN	NaN	25.2421	NaN	24.4904	23.7391	0	0	4	1	5	8	35.3	15		2,3-bisphosphoglycerate-independent phosphoglycerate mutase
LdBPK_367000.1	LdBPK_367000.1	1	NaN	NaN	NaN	23.3415	22.9441	22.3396	0	0	0	4	2	3	11	4		hypothetical protein, conserved
LdBPK_367150.1	LdBPK_367150.1	1	NaN	NaN	NaN	NaN	NaN	22.4844	0	0	0	0	1	1	1.9	1		amino acid permease aap11ld-like protein
LdBPK_367240.1	LdBPK_367240.1	1	NaN	NaN	NaN	25.4906	26.2157	24.5101	0	0	1	6	8	5	17.7	9		chaperonin, putative
LdBPK_367280.1	LdBPK_367280.1	1	NaN	NaN	22.6451	21.8871	25.5096	26.8265	0	1	2	2	11	8	41.9	16		protein disulfide isomerase
LdBPK_367320.1	LdBPK_367320.1	1	NaN	NaN	NaN	24.9428	26.2827	25.5164	0	0	0	9	11	10	28.9	17		eukaryotic translation initiation factor 3 subunit 8, putative
LdBPK_367350.1	LdBPK_367350.1	1	NaN	NaN	NaN	NaN	20.5117	NaN	0	0	0	0	1	0	13.7	1		cytochrome c oxidase subunit I

## Sheet: PRO filtering and t-test
Protein IDs	Majority protein IDs	Proteins	LFQ intensity PRO1 MYR	LFQ intensity PRO2 MYR	LFQ intensity PRO3 MYR	LFQ intensity PRO1 YN	LFQ intensity PRO2 YN	LFQ intensity PRO3 YN	MS/MS Count PRO1 MYR	MS/MS Count PRO2 MYR	MS/MS Count PRO3 MYR	MS/MS Count PRO1 YN	MS/MS Count PRO2YN	MS/MS Count PRO3 YN	Sequence coverage [%]	Razor + unique peptides	MG	Absent from control	t-test Significant	High confidence hit	Low abundance hit	-Log10(p value)	t-test Difference	Product Description
LdBPK_010010.1	LdBPK_010010.1	1	NaN	NaN	NaN	26.197	25.5678	25.3807	0	0	0	5	5	6	28.5	6		+	+	+		4.00319	4.16889	hypothetical protein, unknown function
LdBPK_010490.1	LdBPK_010490.1	1	NaN	NaN	NaN	26.7797	26.4336	26.4986	0	0	1	12	13	18	42.4	22	+	+	+	+		5.34419	5.03737	fatty acyl CoA syntetase 1, putative
LdBPK_010510.1	LdBPK_010510.1	1	NaN	NaN	NaN	28.4503	27.6068	27.2153	0	0	1	36	25	16	49.6	38	+	+	+	+		4.085	6.18131	long chain fatty acid CoA ligase, putative
LdBPK_010540.1	LdBPK_010540.1	1	NaN	NaN	NaN	29.2981	28.4525	29.6304	0	0	1	25	22	35	48.7	23	+	+	+	+		4.5557	7.98523	long chain fatty acid CoA ligase, putative
LdBPK_010710.1	LdBPK_010710.1	1	NaN	NaN	NaN	26.2848	25.5414	26.2823	0	0	0	6	6	5	39.7	5		+	+	+		4.07798	4.3164	hypothetical protein, unknown function
LdBPK_020150.1;LdBPK_020160.1	LdBPK_020150.1	2	NaN	NaN	NaN	25.4311	24.5633	24.8435	0	0	0	2	3	6	37	5		+	+	+		3.59401	3.37518	phosphoglycan beta 1,3 galactosyltransferase;phosphoglycan beta 1,3 galactosyltransferase
LdBPK_020200.1	LdBPK_020200.1	1	NaN	NaN	NaN	25.383	24.8597	24.1136	0	0	0	6	7	9	12.6	11		+	+	+		2.95496	3.20226	phosphoglycan beta 1,3 galactosyltransferase
LdBPK_020210.1	LdBPK_020210.1	1	NaN	NaN	NaN	25.3009	24.9203	28.6325	0	0	0	14	15	14	35.9	24		+	+	+		1.73892	4.55897	hypothetical protein, conserved
LdBPK_020420.1	LdBPK_020420.1	1	NaN	NaN	NaN	29.2913	28.8294	28.704	0	0	0	19	14	18	48.4	14		+	+	+		5.43978	7.36384	hypothetical protein, conserved
LdBPK_040010.1	LdBPK_040010.1	1	NaN	NaN	NaN	25.5369	24.9182	24.6687	0	0	0	12	12	12	23.3	20		+	+	+		3.58848	3.5627	calcium-translocating P-type ATPase
LdBPK_040160.1	LdBPK_040160.1	1	NaN	NaN	NaN	29.5208	27.6648	27.5702	0	0	0	10	8	10	39.4	8	+	+	+	+		3.29033	6.58033	hypothetical protein, conserved in leishmania
LdBPK_040180.1	LdBPK_040180.1	1	NaN	NaN	NaN	24.7828	23.7359	23.8884	0	0	0	7	3	3	15.6	6		+	+	+		2.68529	2.42088	surface antigen-like protein
LdBPK_041050.1	LdBPK_041050.1	1	NaN	NaN	NaN	24.2676	23.6631	24.8831	0	0	1	6	5	7	42.1	14	+	+	+	+		2.72256	2.71291	acyltransferase-like protein, copy 2
LdBPK_050580.1	LdBPK_050580.1	1	NaN	NaN	NaN	24.2937	24.1343	25.8346	0	0	0	6	3	5	31.5	15		+	+	+		2.29452	3.07128	hypothetical protein, conserved
LdBPK_050900.1	LdBPK_050900.1	1	NaN	NaN	NaN	26.0931	26.0894	26.037	0	0	0	6	4	3	32.9	8		+	+	+		5.5715	4.48011	surface antigen-like protein
LdBPK_051210.1	LdBPK_051210.1	1	NaN	NaN	NaN	25.8863	25.1195	25.1948	0	0	0	4	4	6	27.5	6		+	+	+		3.86407	3.79066	surface antigen-like protein
LdBPK_061320.1	LdBPK_061320.1	1	NaN	NaN	NaN	25.96	23.8127	26.9616	0	0	0	7	4	8	13.2	8		+	+	+		1.93742	4.14043	pteridine transporter, putative
LdBPK_070210.1	LdBPK_070210.1	1	NaN	NaN	NaN	23.3196	23.7263	25.4383	0	0	1	2	3	4	19.4	4		+	+	+		1.9105	2.89623	cytochrome c1, heme protein, mitochondrial precursor, putative
LdBPK_080030.1	LdBPK_080030.1	1	NaN	NaN	NaN	26.1484	25.3928	28.2134	0	0	0	7	7	9	57.7	10		+	+	+		2.32945	4.89639	vesicle-associated membrane protein, putative
LdBPK_080470.1	LdBPK_080470.1	1	NaN	NaN	NaN	26.9939	27.482	27.2557	0	0	0	3	7	6	38.3	7		+	+	+		5.29084	5.52819	hypothetical protein, unknown function
LdBPK_080650.1	LdBPK_080650.1	1	NaN	NaN	NaN	24.9164	25.007	25.4736	0	0	0	3	3	3	13.3	5		+	+	+		3.96004	3.64669	hypothetical protein, unknown function
LdBPK_090430.1	LdBPK_090430.1	1	NaN	NaN	NaN	26.2041	25.4234	25.3718	0	0	0	12	11	15	33.8	24		+	+	+		3.6781	4.14209	hypothetical protein, conserved
LdBPK_090690.1	LdBPK_090690.1	1	NaN	NaN	NaN	25.4606	24.8504	24.851	0	0	0	7	7	7	27.8	9		+	+	+		4.10353	3.65423	hypothetical protein, conserved
LdBPK_100230.1	LdBPK_100230.1	1	NaN	NaN	NaN	25.324	24.6944	23.7886	0	0	0	3	3	3	16.9	4		+	+	+		2.39711	3.03214	hypothetical protein, unknown function
LdBPK_100390.1;LdBPK_100380.1	LdBPK_100390.1	2	NaN	NaN	NaN	28.1907	27.3126	27.5712	0	0	1	14	12	18	36.4	12		+	+	+		4.26039	6.51	folate/biopterin transporter, putative;folate/biopterin transporter, putative
LdBPK_100420.1	LdBPK_100420.1	1	NaN	NaN	NaN	27.0651	26.1809	25.4628	0	0	0	8	7	10	15.8	9		+	+	+		3.17194	4.63395	folate/biopterin transporter, putative
LdBPK_100560.1	LdBPK_100560.1	1	NaN	NaN	NaN	26.6425	25.6305	25.0286	0	0	1	12	9	6	45.8	15		+	+	+		3.03301	4.25976	glycerol-3-phosphate dehydrogenase [NAD ], glycosomal
LdBPK_100760.1;LdBPK_100770.1	LdBPK_100760.1;LdBPK_100770.1	2	NaN	NaN	NaN	26.0185	26.0141	26.7919	0	0	0	10	6	7	24.6	12		+	+	+		4.14762	4.73019	amino acid transporter, putative;amino acid transporter, putative
LdBPK_101370.1	LdBPK_101370.1	1	NaN	NaN	NaN	28.4204	27.0748	28.1122	0	0	0	12	10	18	58.5	17	+	+	+	+		3.93912	6.41809	hypothetical protein, conserved
LdBPK_101380.1	LdBPK_101380.1	1	NaN	NaN	NaN	26.21	25.6631	25.7934	0	0	0	7	5	10	52.6	15	+	+	+	+		4.44706	4.39882	hypothetical protein, conserved
LdBPK_110370.1	LdBPK_110370.1	1	NaN	NaN	NaN	24.3617	23.5134	24.498	0	0	0	5	5	7	28.4	14	+	+	+	+		2.68275	2.65829	hypothetical protein, conserved
LdBPK_111100.1	LdBPK_111100.1	1	NaN	NaN	NaN	24.5745	24.1884	27.9117	0	0	0	4	6	9	27.5	11		+	+	+		1.58233	4.0902	lanosterol 14-alpha-demethylase, putative
LdBPK_111210.1;LdBPK_111280.1	LdBPK_111210.1	2	NaN	NaN	NaN	24.4751	24.2474	27.3142	0	0	0	9	8	11	19.6	27		+	+	+		1.72413	3.80931	ATP-binding cassette protein subfamily A, member 2, putative;ATP-binding cassette protein subfamily A, member 6, putative
LdBPK_130990.1;LdBPK_090090.1	LdBPK_130990.1	2	NaN	NaN	NaN	26.4303	25.6761	25.4337	0	0	0	11	13	11	57.3	22	+	+	+	+		3.73948	4.25722	RNA helicase, putative;proteasome regulatory ATPase subunit 2, putative
LdBPK_131400.1;REV__LdBPK_343940.1	LdBPK_131400.1	2	NaN	NaN	NaN	24.0244	25.6761	26.0673	0	0	1	4	10	6	27.5	13		+	+	+		2.30699	3.57488	chaperonin TCP20, putative
LdBPK_131590.1	LdBPK_131590.1	1	NaN	NaN	NaN	25.0874	24.3747	24.761	0	0	0	6	7	4	21.1	18		+	+	+		3.46932	2.95036	phospholipid-transporting ATPase 1-like protein
LdBPK_140380.1	LdBPK_140380.1	1	NaN	NaN	NaN	24.8644	23.9924	25.9005	0	0	0	3	4	2	8.9	4		+	+	+		2.39518	3.36164	hypothetical protein, conserved
LdBPK_140500.1;LdBPK_140490.1	LdBPK_140500.1;LdBPK_140490.1	2	NaN	NaN	NaN	26.581	26.0307	25.8787	0	0	1	7	7	3	16.4	4		+	+	+		4.13593	5.08286	hypothetical protein, unknown function;hypothetical protein, unknown function
LdBPK_140680.1	LdBPK_140680.1	1	NaN	NaN	NaN	24.5013	24.4343	25.665	1	0	0	2	6	3	32.7	8		+	+	+		2.82824	3.47187	fatty acid elongase, putative
LdBPK_140700.1	LdBPK_140700.1	1	NaN	NaN	NaN	26.9091	27.084	27.635	0	0	0	7	9	9	25.9	9		+	+	+		4.59636	5.75532	fatty acid elongase, putative
LdBPK_140760.1	LdBPK_140760.1	1	NaN	NaN	NaN	27.124	26.6454	27.7628	1	0	0	9	9	10	27.2	7		+	+	+		4.06027	5.59575	fatty acid elongase, putative
LdBPK_141050.1	LdBPK_141050.1	1	NaN	NaN	NaN	23.4082	23.4506	24.2896	0	0	0	4	9	4	28.5	9		+	+	+		2.73874	2.25122	ADP/ATP mitochondrial carrier-like protein
LdBPK_150330.1;LdBPK_150320.1	LdBPK_150330.1	2	NaN	NaN	NaN	23.9197	24.0632	23.7825	1	1	0	3	7	3	40.6	8		+	+	+		4.07159	2.3471	ribonucleoprotein p18, mitochondrial precursor, putative;ribonucleoprotein p18, mitochondrial precursor, putative
LdBPK_150950.1	LdBPK_150950.1	1	NaN	NaN	NaN	24.0282	24.0976	23.7218	0	0	0	4	6	6	14.3	9	+	+	+	+		3.74622	2.5188	ATP-binding cassette protein subfamily G, member 4, putative
LdBPK_160260.1	LdBPK_160260.1	1	NaN	NaN	NaN	24.948	24.3793	26.6918	0	0	0	3	3	4	42.6	5		+	+	+		2.29571	3.97329	protein tyrosine phosphatase-likie protein
LdBPK_160560.1	LdBPK_160560.1	1	NaN	NaN	NaN	23.1452	24.4476	23.729	0	0	0	2	7	6	23.4	10		+	+	+		2.28761	2.34502	orotidine-5-phosphate decarboxylase/orotate phosphoribosyltransferase, putative
LdBPK_161240.1	LdBPK_161240.1	1	NaN	NaN	NaN	26.5987	26.3516	26.9134	0	0	0	12	15	16	24	25		+	+	+		4.77163	4.96656	hypothetical protein, conserved
LdBPK_161380.1;LdBPK_161390.1	LdBPK_161380.1;LdBPK_161390.1	2	NaN	NaN	NaN	24.3657	24.7401	26.8076	1	1	3	3	3	6	26.4	6		+	+	+		2.06915	3.66871	cytochrome c, putative;cytochrome c, putative
LdBPK_161450.1	LdBPK_161450.1	1	NaN	NaN	NaN	24.6102	23.526	23.441	0	0	0	6	2	3	54.4	9	+	+	+	+		2.28835	2.27701	ADP-ribosylation factor-like, putative
LdBPK_170080.1	LdBPK_170080.1	1	NaN	NaN	NaN	25.2601	24.9735	25.1971	0	0	0	4	4	8	65.2	8	+	+	+	+		4.87803	3.45775	ADP-ribosylation factor, putative
LdBPK_170120.1	LdBPK_170120.1	1	NaN	NaN	NaN	24.8053	24.7553	24.6067	0	0	0	5	5	11	15.2	12		+	+	+		4.58502	3.52612	receptor-type adenylate cyclase a
LdBPK_190080.1	LdBPK_190080.1	1	NaN	NaN	NaN	25.6284	24.5749	26.3733	0	0	0	8	4	10	25.8	10		+	+	+		2.84068	4.17758	hypothetical protein, conserved
LdBPK_190570.1	LdBPK_190570.1	1	NaN	NaN	NaN	28.0018	27.059	27.7132	0	0	0	7	5	9	27.1	7		+	+	+		4.44392	6.00709	hypothetical protein, conserved
LdBPK_191270.1	LdBPK_191270.1	1	NaN	NaN	NaN	24.9529	24.8731	25.7898	0	0	0	3	6	6	28.2	7	+	+	+	+		3.49577	3.60813	hypothetical protein, conserved
LdBPK_191280.1	LdBPK_191280.1	1	NaN	NaN	NaN	27.6071	25.7279	28.4768	0	0	0	12	10	17	50.5	15		+	+	+		2.49773	5.28572	hypothetical protein, conserved
LdBPK_200110.1;LdBPK_200120.1	LdBPK_200110.1	2	NaN	NaN	NaN	24.4719	25.2102	24.232	0	1	2	6	9	6	44.1	15		+	+	+		2.80258	2.84911	phosphoglycerate kinase C, glycosomal;phosphoglycerate kinase B, cytosolic
LdBPK_201130.1	LdBPK_201130.1	1	NaN	NaN	NaN	25.1004	24.0215	24.5427	0	0	0	5	2	6	9.5	11		+	+	+		3.0415	2.94134	hypothetical protein, conserved
LdBPK_201320.1	LdBPK_201320.1	1	NaN	NaN	NaN	28.1495	27.2872	27.1908	0	0	0	7	9	8	73.5	9	+	+	+	+		4.34198	6.17315	calpain-like cysteine peptidase, putative
LdBPK_201350.1	LdBPK_201350.1	1	NaN	NaN	NaN	28.8634	26.4053	26.7291	0	0	0	7	3	4	18.3	4	+	+	+	+		2.76337	5.84854	calpain-like cysteine peptidase, SMP1
LdBPK_210100.1	LdBPK_210100.1	1	NaN	NaN	NaN	25.18	24.46	23.1449	0	0	0	5	6	3	36.1	12	+	+	+	+		1.97189	2.73703	hypothetical protein, conserved
LdBPK_211820.1	LdBPK_211820.1	1	NaN	NaN	NaN	23.5198	25.0335	24.8223	0	1	1	3	6	5	23.8	12		+	+	+		2.37666	2.93066	RNA helicase, putative
LdBPK_221310.1	LdBPK_221310.1	1	NaN	NaN	NaN	29.1358	28.1059	28.6786	0	0	0	17	12	14	45.4	14		+	+	+		4.72817	7.15352	i/6 autoantigen-like protein
LdBPK_230230.1	LdBPK_230230.1	1	NaN	NaN	NaN	28.0307	27.2573	27.7722	0	0	1	16	14	11	18.8	20		+	+	+		4.75509	5.90737	ATP-binding cassette protein subfamily C, member 1, putative
LdBPK_230810.1	LdBPK_230810.1	1	NaN	NaN	NaN	30.1783	29.2239	29.4276	0	0	1	22	24	25	42.7	23		+	+	+		4.93576	8.03886	hypothetical protein, conserved
LdBPK_231000.1	LdBPK_231000.1	1	NaN	NaN	NaN	26.5885	26.203	28.3818	0	0	0	15	14	17	15.1	19		+	+	+		2.91282	5.55212	Na/H antiporter-like protein
LdBPK_231190.1	LdBPK_231190.1	1	NaN	NaN	NaN	25.9809	26.2929	27.0219	0	0	0	3	5	4	53.3	6	+	+	+	+		3.63612	5.01855	hypothetical protein, unknown function
LdBPK_231430.1	LdBPK_231430.1	1	NaN	NaN	NaN	26.0039	24.9426	24.4561	0	0	0	6	8	9	20.3	10		+	+	+		2.87179	3.71479	membrane-bound acid phosphatase 2
LdBPK_231910.1	LdBPK_231910.1	1	NaN	NaN	NaN	24.614	24.776	24.5903	0	0	0	4	8	7	24.8	14		+	+	+		6.23757	3.3318	vacuolar proton translocating ATPase subunit A, putative
LdBPK_240310.1	LdBPK_240310.1	1	NaN	NaN	NaN	24.1455	24.6953	27.4583	0	0	0	2	4	4	42.3	18		+	+	+		1.76792	4.16253	fumarate hydratase, putative
LdBPK_242200.1	LdBPK_242200.1	1	NaN	NaN	NaN	24.0488	26.2828	24.3106	0	1	1	4	15	4	38.1	16		+	+	+		2.02893	3.43305	hypothetical protein, conserved
LdBPK_242250.1	LdBPK_242250.1	1	NaN	NaN	NaN	23.1945	23.4928	25.0745	0	0	0	3	3	3	55.4	17		+	+	+		1.88661	2.53349	hypothetical protein, conserved
LdBPK_251460.1	LdBPK_251460.1	1	NaN	NaN	NaN	23.4192	23.5775	23.2838	0	0	1	2	3	4	40.3	7		+	+	+		4.11133	1.87032	GTP-binding protein, putative
LdBPK_251830.1	LdBPK_251830.1	1	NaN	NaN	NaN	25.4923	24.1293	23.8991	0	0	0	4	3	4	19	3	+	+	+	+		2.14789	2.73639	hypothetical protein, conserved
LdBPK_270840.1	LdBPK_270840.1	1	NaN	NaN	NaN	28.7834	28.1826	28.932	0	0	0	27	27	28	23.5	32		+	+	+		4.64587	7.0772	ATP-binding cassette protein subfamily A, member 9, putative
LdBPK_280960.1	LdBPK_280960.1	1	NaN	NaN	NaN	24.6959	23.9474	23.2821	0	0	0	5	7	3	38.2	10		+	+	+		2.40931	2.50598	hypothetical protein, conserved
LdBPK_290640.1	LdBPK_290640.1	1	NaN	NaN	NaN	28.5358	27.6778	27.8605	0	0	0	31	24	31	21.5	38		+	+	+		4.77287	6.41966	ATP-binding cassette protein subfamily A, member 10, putative
LdBPK_291600.1	LdBPK_291600.1	1	NaN	NaN	NaN	24.0153	24.4959	23.7112	0	1	0	5	8	4	14.9	9		+	+	+		2.95027	2.59905	hypothetical protein, conserved
LdBPK_291890.1	LdBPK_291890.1	1	NaN	NaN	NaN	23.3209	25.8479	26.2983	0	0	3	5	10	10	29.4	14		+	+	+		1.71571	3.67723	paraflagellar rod protein 1D, putative
LdBPK_300380.1	LdBPK_300380.1	1	NaN	NaN	NaN	26.1042	25.6563	25.6086	0	0	0	7	9	12	41.7	14	+	+	+	+		4.92258	4.35814	phosphatase 2C, putative
LdBPK_300680.1	LdBPK_300680.1	1	NaN	NaN	NaN	26.4608	26.1709	25.7097	0	0	0	16	14	11	48.2	27	+	+	+	+		4.53771	4.73648	hypothetical protein, conserved
LdBPK_301470.1	LdBPK_301470.1	1	NaN	NaN	NaN	26.9071	26.9843	28.2076	0	0	0	4	5	6	34.3	3		+	+	+		3.77421	5.92751	ama1 protein, putative
LdBPK_302570.1	LdBPK_302570.1	1	NaN	NaN	NaN	25.8552	24.7307	25.8445	0	0	0	5	4	7	33	8		+	+	+		3.273	3.84696	reticulon domain protein, 22 kDa potentially aggravating protein (paple22)
LdBPK_303010.1	LdBPK_303010.1	1	NaN	NaN	NaN	24.0238	23.6866	25.697	0	0	0	2	2	6	20.3	6		+	+	+		2.01513	2.95519	hypothetical protein, conserved
LdBPK_303230.1	LdBPK_303230.1	1	NaN	NaN	NaN	23.6703	23.7875	23.0634	0	0	1	2	5	3	27.9	9		+	+	+		2.78279	2.1811	3-hydroxy-3-methylglutaryl-CoA reductase, putative
LdBPK_310950.1	LdBPK_310950.1	1	NaN	NaN	NaN	26.8821	26.1877	26.7004	0	0	0	11	13	14	14.6	17	+	+	+	+		4.78519	5.21797	sodium stibogluconate resistance protein, putative
LdBPK_311290.1	LdBPK_311290.1	1	NaN	NaN	NaN	24.1115	23.4614	23.5434	0	0	0	4	4	4	7.5	9		+	+	+		3.14474	2.24027	p-glycoprotein e
LdBPK_311850.1;LdBPK_311830.1	LdBPK_311850.1	2	NaN	NaN	NaN	24.3213	24.7045	23.9414	0	0	0	3	2	3	17.9	4		+	+	+		2.79283	2.6698	amino acid permease;amino acid permease
LdBPK_312350.1	LdBPK_312350.1	1	NaN	NaN	NaN	26.3481	25.397	25.5973	0	0	0	8	6	7	48.4	8	+	+	+	+		3.6695	4.49904	ADP-ribosylation factor, putative
LdBPK_312380.1	LdBPK_312380.1	1	NaN	NaN	NaN	25.7646	25.0939	24.9163	0	0	0	9	5	12	39.9	14		+	+	+		3.4888	3.84369	3'-nucleotidase/nuclease precursor, putative
LdBPK_312890.1	LdBPK_312890.1	1	NaN	NaN	NaN	28.8837	27.9639	28.1918	0	0	0	8	7	16	73	9	+	+	+	+		4.62064	7.05135	ADP-ribosylation factor, putative
LdBPK_321060.1	LdBPK_321060.1	1	NaN	NaN	NaN	25.6287	26.4079	26.5819	0	0	1	6	9	10	32.2	13		+	+	+		3.82144	4.96575	chaperonin containing t-complex protein, putative
LdBPK_330240.1	LdBPK_330240.1	1	NaN	NaN	NaN	24.7067	23.8263	23.5335	0	0	0	7	3	7	30.2	14		+	+	+		2.64097	2.67254	hypothetical protein, conserved
LdBPK_330940.1	LdBPK_330940.1	1	NaN	NaN	NaN	24.6117	23.6316	23.932	0	0	0	4	4	5	16.9	8		+	+	+		3.08814	2.70209	dnaj chaperone-like protein
LdBPK_331200.1	LdBPK_331200.1	1	NaN	NaN	NaN	25.4746	25.6613	28.0974	0	0	0	4	2	4	32.7	4		+	+	+		2.40306	5.06607	hypothetical protein, conserved
LdBPK_331690.1	LdBPK_331690.1	1	NaN	NaN	NaN	24.5681	26.0081	25.8758	0	0	0	3	7	8	29.8	7		+	+	+		2.78691	4.08983	hypothetical protein, conserved
LdBPK_332400.1	LdBPK_332400.1	1	NaN	NaN	NaN	28.7159	28.3209	29.042	0	1	1	18	20	15	42.2	10		+	+	+		5.08094	7.12477	hypothetical protein, conserved
LdBPK_332510.1	LdBPK_332510.1	1	NaN	NaN	NaN	25.2108	24.6125	27.4045	0	0	0	3	2	4	17.2	6	+	+	+	+		2.13544	4.3212	Golgi reassembly stacking protein (GRASP homologue), putative
LdBPK_333000.1;LdBPK_252500.1	LdBPK_333000.1	2	NaN	NaN	NaN	25.089	24.4782	24.4341	0	0	0	5	4	5	22.3	8		+	+	+		3.95742	3.20691	glutathionylspermidine synthase, putative;D-alanyl-glycyl endopeptidase-like protein
LdBPK_340010.1	LdBPK_340010.1	1	NaN	NaN	NaN	24.6514	24.6703	24.8688	0	0	1	8	7	6	37.3	10		+	+	+		3.84129	3.36807	hypothetical protein, conserved
LdBPK_340030.1	LdBPK_340030.1	1	NaN	NaN	NaN	25.5757	24.9368	24.592	0	0	0	7	6	5	35.9	10	+	+	+	+		3.51481	3.43762	protein kinase, putative
LdBPK_343450.1	LdBPK_343450.1	1	NaN	NaN	NaN	23.1238	24.4676	23.4459	0	0	0	2	7	8	18.1	10		+	+	+		2.19985	2.18158	transmembrane/endomembrane-like protein
LdBPK_352080.1	LdBPK_352080.1	1	NaN	NaN	NaN	24.5726	24.9418	26.3639	0	0	0	4	9	5	17	12		+	+	+		2.56424	3.67216	calcium motive p-type ATPase, putative
LdBPK_353390.1	LdBPK_353390.1	1	NaN	NaN	NaN	24.8651	24.7168	27.9385	0	0	0	2	5	10	36.3	12		+	+	+		1.85539	4.44532	6-phosphogluconate dehydrogenase, decarboxylating, putative
LdBPK_353900.1	LdBPK_353900.1	1	NaN	NaN	NaN	24.2939	24.9366	26.1279	0	0	0	5	10	10	30.9	14		+	+	+		2.35046	3.33671	T-complex protein 1, eta subunit, putative
LdBPK_362340.1	LdBPK_362340.1	1	NaN	NaN	NaN	27.529	26.3775	26.3612	0	0	1	5	3	6	8.2	4		+	+	+		3.58723	5.29319	hypothetical protein, conserved
LdBPK_362720.1	LdBPK_362720.1	1	NaN	NaN	NaN	28.0098	27.3036	27.7542	0	0	0	12	10	16	39.4	16		+	+	+		4.94716	6.20626	membrane-bound acid phosphatase 2, putative
LdBPK_364030.1	LdBPK_364030.1	1	NaN	NaN	NaN	24.4464	25.3522	25.6069	0	0	1	5	11	7	28.3	15		+	+	+		3.2284	3.81503	glycyl tRNA synthetase, putative
LdBPK_365360.1	LdBPK_365360.1	1	NaN	NaN	NaN	25.7239	25.117	24.7742	0	0	0	9	9	10	57.9	12		+	+	+		3.63175	3.67348	hypothetical protein, conserved
LdBPK_365380.1	LdBPK_365380.1	1	NaN	NaN	NaN	25.9706	25.3306	22.6744	0	0	0	15	15	4	41.9	27		+	+	+		1.45458	3.16244	hypothetical protein, conserved
LdBPK_365410.1	LdBPK_365410.1	1	NaN	NaN	NaN	26.4258	26.0447	26.3643	0	0	0	14	16	16	50.2	23		+	+	+		4.71653	4.94169	aldehyde dehydrogenase, putative
LdBPK_366110.1	LdBPK_366110.1	1	NaN	NaN	NaN	23.3203	24.4558	23.5316	0	0	0	4	6	3	34.5	12		+	+	+		2.47421	2.36701	hypothetical protein, conserved
LdBPK_367240.1	LdBPK_367240.1	1	NaN	NaN	NaN	25.4906	26.2157	24.5101	0	0	1	6	8	5	17.7	9		+	+	+		2.76852	3.88816	chaperonin, putative
LdBPK_367320.1	LdBPK_367320.1	1	NaN	NaN	NaN	24.9428	26.2827	25.5164	0	0	0	9	11	10	28.9	17		+	+	+		3.09187	3.90848	eukaryotic translation initiation factor 3 subunit 8, putative
LdBPK_311930.1	LdBPK_311930.1	1	NaN	NaN	25.5322	27.7736	27.2716	26.7928	0	0	3	8	4	9	47.7	7			+			1.48609	4.43014	ubiquitin-fusion protein
LdBPK_210800.1;LdBPK_351900.1	LdBPK_210800.1;LdBPK_351900.1	2	25.2633	NaN	NaN	25.9132	26.0264	26.7632	3	0	2	3	3	4	36.2	5			+			1.28489	3.37472	60S Ribosomal protein L36, putative;60S Ribosomal protein L36, putative
LdBPK_020430.1	LdBPK_020430.1	1	NaN	NaN	24.9454	27.991	27.4023	27.3446	0	1	4	13	11	9	49.1	13			+			1.82519	5.06346	hypothetical protein, conserved
LdBPK_210300.1;LdBPK_210310.1	LdBPK_210300.1	2	NaN	NaN	24.6812	25.2786	26.9146	27.9156	0	0	3	9	15	12	55.6	19			+			1.47558	4.00596	hexokinase, putative;hexokinase, putative
LdBPK_181510.1	LdBPK_181510.1	1	24.3374	25.464	24.4761	27.6518	28.9056	28.0638	2	2	6	14	25	29	41.8	29			+			2.59699	3.44797	P-type H -ATPase, putative
LdBPK_251850.1	LdBPK_251850.1	1	NaN	NaN	24.0519	25.7725	25.9852	25.8513	0	0	2	6	9	10	35.6	13			+			1.86879	3.44053	3-oxo-5-alpha-steroid 4-dehydrogenase, putative
LdBPK_310450.1	LdBPK_310450.1	1	NaN	NaN	23.9979	29.1171	28.5877	28.4241	0	0	3	31	30	35	63	37	+		+			2.93362	6.13392	cytoskeleton-associated protein CAP5.5, putative
LdBPK_180510.1	LdBPK_180510.1	1	NaN	NaN	23.8922	24.5061	26.5899	27.5092	0	0	3	7	24	21	55.5	36			+			1.50059	4.04718	aconitase, putative
LdBPK_250780.1	LdBPK_250780.1	1	NaN	NaN	23.7909	27.975	27.3205	27.4145	0	0	2	20	17	14	66	23	+		+			2.43785	5.52747	protein phosphatase, putative
LdBPK_110350.1	LdBPK_110350.1	1	NaN	NaN	23.7642	24.8478	25.6386	26.2347	0	0	2	5	6	8	39.1	10			+			1.79365	3.14857	14-3-3 protein, putative
LdBPK_342410.1	LdBPK_342410.1	1	NaN	NaN	23.7634	24.6713	25.1632	25.8488	1	0	3	2	8	4	46.3	9			+			1.57393	3.0476	hypothetical protein, conserved
LdBPK_221370.1	LdBPK_221370.1	1	NaN	NaN	23.6693	24.5913	25.2277	24.8999	1	1	2	3	3	3	20.2	6			+			1.65169	2.65674	40S ribosomal protein L14, putative
LdBPK_160590.1	LdBPK_160590.1	1	NaN	NaN	23.4988	26.2065	26.183	25.7074	1	1	3	2	10	10	15.9	23			+			2.28101	3.85411	carbamoyl-phosphate synthase, putative
LdBPK_072500.1;LdBPK_271710.1	LdBPK_072500.1	2	NaN	23.2949	NaN	25.6818	26.5677	25.9035	1	3	1	9	14	15	57.7	24			+			2.22522	4.1474	unspecified product;glycosomal phosphoenolpyruvate carboxykinase, putative
LdBPK_060410.1	LdBPK_060410.1	1	NaN	NaN	23.2943	25.2169	25.0882	25.0893	1	1	4	4	5	4	14.7	3			+			2.01006	3.15346	60S ribosomal protein L19, putative
LdBPK_351190.1	LdBPK_351190.1	1	NaN	NaN	22.6782	23.1452	25.5812	25.5588	0	0	2	5	13	12	22.1	21			+			1.47242	2.88565	NADH-dependent fumarate reductase, putative
LdBPK_311240.1	LdBPK_311240.1	1	NaN	NaN	22.5843	25.1508	25.7311	25.7918	0	0	2	6	12	7	25.5	19			+			3.0511	3.67196	vacuolar-type proton translocating pyrophosphatase 1, putative
LdBPK_231460.1	LdBPK_231460.1	1	NaN	NaN	22.502	24.5944	26.109	27.8471	0	0	2	7	18	22	56.4	25			+			1.89642	4.49407	T-complex protein 1, gamma subunit, putative
LdBPK_110640.1	LdBPK_110640.1	1	NaN	NaN	22.4158	23.4897	24.4939	24.3445	0	0	5	2	7	2	41.7	11			+			2.25003	2.13265	aminopeptidase, putative
LdBPK_282430.1	LdBPK_282430.1	1	NaN	NaN	21.1247	28.1088	27.4751	28.2904	1	0	2	10	9	13	66.7	13			+			4.65363	6.55258	glycosomal membrane protein, putative
LdBPK_271230.1	LdBPK_271230.1	1	NaN	NaN	21.0576	23.7416	25.9654	25.8689	0	0	2	6	16	15	40.5	23			+			2.20027	3.89	arginyl-tRNA synthetase, putative
LdBPK_010590.1	LdBPK_010590.1	1	NaN	NaN	NaN	21.7735	22.2983	23.5493	0	0	0	2	2	6	18.7	6		+			+	0.682444	0.803417	tricarboxylate carrier, putative
LdBPK_030220.1	LdBPK_030220.1	1	NaN	NaN	NaN	22.9758	23.6547	23.2287	0	0	0	3	5	6	31.8	22	+	+			+	2.61501	1.71139	long chain fatty Acyl CoA synthetase, putative
LdBPK_030670.1	LdBPK_030670.1	1	NaN	NaN	NaN	21.0318	23.8165	26.3303	0	0	1	4	14	10	12.6	24		+			+	0.57523	1.98095	hypothetical protein, conserved
LdBPK_055450.1;LdBPK_350030.1	LdBPK_055450.1	2	NaN	NaN	NaN	23.0393	24.1019	23.6332	0	0	2	2	5	6	22.9	9		+			+	2.44579	1.98982	unspecified product;pyruvate kinase
LdBPK_090820.1	LdBPK_090820.1	1	NaN	NaN	NaN	20.7904	24.6074	23.3708	0	0	0	2	10	5	23.5	15		+			+	0.658267	1.67771	oligopeptidase b
LdBPK_120550.1	LdBPK_120550.1	1	NaN	NaN	NaN	23.6076	23.7327	23.0032	0	0	0	3	6	3	14.5	6		+			+	2.73601	1.87833	hypothetical protein, conserved
LdBPK_120610.1	LdBPK_120610.1	1	NaN	NaN	NaN	23.4134	23.0893	21.34	0	0	0	4	5	3	18.8	16	+	+			+	1.05958	1.47985	serine/threonine protein phosphatase-like protein, PPEF
LdBPK_170140.1	LdBPK_170140.1	1	NaN	NaN	NaN	22.9221	23.8471	23.7475	0	0	0	2	8	4	13.1	9		+			+	2.37706	1.9575	receptor-type adenylate cyclase b
LdBPK_171390.1	LdBPK_171390.1	1	NaN	NaN	NaN	21.9767	25.4032	23.4413	0	0	1	3	10	4	22.7	13		+			+	1.09634	2.33008	translation initiation factor, putative
LdBPK_191150.1	LdBPK_191150.1	1	NaN	NaN	NaN	22.414	23.8128	23.3851	0	0	1	2	7	2	25.6	9		+			+	1.83287	1.76149	hypothetical protein, conserved
LdBPK_211180.1	LdBPK_211180.1	1	NaN	NaN	NaN	21.671	21.9539	24.7323	0	0	0	2	3	6	17.7	5		+			+	0.559931	1.23879	hypothetical protein, conserved
LdBPK_250720.1	LdBPK_250720.1	1	NaN	NaN	NaN	22.769	22.5099	21.8693	0	0	0	2	2	2	13	5		+			+	1.70495	1.11083	hypothetical protein, conserved
LdBPK_251680.1	LdBPK_251680.1	1	NaN	NaN	NaN	22.937	23.4707	23.6449	0	0	0	3	6	7	58.6	11		+			+	2.78713	1.79862	hypothetical protein, conserved
LdBPK_251790.1	LdBPK_251790.1	1	NaN	NaN	NaN	22.2702	22.8952	23.6425	0	1	1	3	3	3	16	5		+			+	1.47247	1.28302	pyruvate dehydrogenase E1 beta subunit, putative
LdBPK_281310.1	LdBPK_281310.1	1	NaN	NaN	NaN	21.7183	24.6958	22.0291	0	0	0	2	8	3	33.1	18		+			+	0.620796	1.32185	glucose-regulated protein 78, putative
LdBPK_303440.1	LdBPK_303440.1	1	NaN	NaN	NaN	22.1397	23.6946	26.0934	0	0	0	2	9	6	17.5	12		+			+	0.935246	2.32714	CAS/CSE/importin domain protein, putative
LdBPK_310750.1	LdBPK_310750.1	1	NaN	NaN	NaN	24.1013	22.4706	22.7153	0	0	0	4	3	3	5.6	5		+			+	1.41008	1.56411	hypothetical protein, conserved
LdBPK_332570.1	LdBPK_332570.1	1	NaN	NaN	NaN	22.8612	23.639	23.3766	0	1	1	4	5	3	17.4	8		+			+	2.73485	1.69634	hypothetical protein, conserved
LdBPK_341820.1	LdBPK_341820.1	1	NaN	NaN	NaN	22.586	22.7635	23.7552	0	0	0	5	3	3	8.7	9		+			+	1.75182	1.43019	hypothetical protein, conserved
LdBPK_350860.1	LdBPK_350860.1	1	NaN	NaN	NaN	23.1068	22.4225	22.8022	0	0	0	2	3	2	11.5	4		+			+	2.17494	1.26262	hypothetical protein, conserved
LdBPK_352190.1	LdBPK_352190.1	1	NaN	NaN	NaN	23.1365	22.8072	23.0173	0	0	0	3	5	3	30.2	10		+			+	2.75967	1.49434	hypothetical protein, conserved
LdBPK_360560.1	LdBPK_360560.1	1	NaN	NaN	NaN	22.6779	22.4799	22.7843	0	0	0	2	3	3	42.6	10	+	+			+	2.65021	1.15276	protein phosphatase 2C-like protein
LdBPK_361580.1	LdBPK_361580.1	1	NaN	NaN	NaN	22.4036	23.8215	24.819	0	0	1	2	4	5	17.1	7		+			+	1.32989	2.0912	hypothetical protein, conserved
LdBPK_362060.1	LdBPK_362060.1	1	NaN	NaN	NaN	21.8454	21.8133	25.5759	0	0	0	4	4	4	18.5	6	+	+			+	0.603275	1.69487	hypothetical protein, conserved
LdBPK_362130.1	LdBPK_362130.1	1	NaN	NaN	NaN	21.6995	22.828	24.84	0	0	1	2	3	4	59.2	16		+			+	0.777265	1.60735	chaperonin HSP60, mitochondrial precursor
LdBPK_363100.1	LdBPK_363100.1	1	NaN	NaN	NaN	23.5289	24.1801	23.1474	0	0	1	2	7	6	28.8	10		+			+	1.80741	1.91349	succinyl-CoA ligase [GDP-forming] beta-chain, putative
LdBPK_364340.1	LdBPK_364340.1	1	NaN	NaN	NaN	23.7224	22.6579	24.5914	0	0	0	3	2	2	15.6	3		+			+	1.79877	2.26317	hypothetical protein, unknown function
LdBPK_367000.1	LdBPK_367000.1	1	NaN	NaN	NaN	23.3415	22.9441	22.3396	0	0	0	4	2	3	11	4		+			+	2.04254	1.39661	hypothetical protein, conserved
LdBPK_313080.1	LdBPK_313080.1	1	33.9273	33.3775	33.9714	33.6454	33.1644	31.3377	203	144	291	215	213	174	69.5	129						0.646907	-1.04291	acetyl-CoA carboxylase, putative
LdBPK_313260.1	LdBPK_313260.1	1	32.7995	32.0655	30.2119	31.7715	31.2811	28.1147	91	49	49	79	72	29	70.5	43						0.399401	-1.30319	methylcrotonoyl-coa carboxylase biotinylated subunitprotein-like protein
LdBPK_322830.1;LdBPK_322850.1	LdBPK_322830.1;LdBPK_322850.1	2	32.5901	30.8321	30.3456	31.0065	31.279	31.5253	23	10	13	23	18	27	67.2	15						0.00675646	0.0143674	ribosomal protein L27, putative;ribosomal protein L27, putative
LdBPK_303710.1;LdBPK_351890.1	LdBPK_303710.1;LdBPK_351890.1	2	30.7304	29.3289	32.1295	29.6519	29.5007	31.0799	15	9	35	17	15	32	41.2	9	+					0.274847	-0.652101	ribosomal protein L15, putative;ribosomal protein L15, putative
LdBPK_211160.1;LdBPK_211170.1	LdBPK_211160.1;LdBPK_211170.1	2	30.3993	28.8075	30.6244	30.0305	29.2785	28.2843	11	3	9	10	6	7	53.8	8						0.415885	-0.745957	histone H2A;histone H2A, putative
LdBPK_010050.1	LdBPK_010050.1	1	30.79	30.0919	28.6786	29.8677	29.5747	27.2172	48	26	19	45	40	13	72.6	49						0.390757	-0.967002	carboxylase, putative
LdBPK_130330.1;CON__ENSEMBL:ENSBTAP00000016242	LdBPK_130330.1	2	28.5113	30.0102	31.0677	30.2189	31.6056	31.3757	11	20	41	28	37	48	66.7	23						0.633063	1.20366	alpha tubulin
LdBPK_170170.1	LdBPK_170170.1	1	28.1675	28.8731	30.3365	29.7037	30.7322	30.0585	12	16	36	27	50	41	58.6	21	+					0.667058	1.03909	elongation factor 1-alpha
LdBPK_330360.1;LdBPK_330370.1;LdBPK_330350.1	LdBPK_330360.1;LdBPK_330370.1;LdBPK_330350.1	3	26.4509	28.0595	27.4807	28.3793	29.5685	28.6961	10	16	11	31	35	25	52.6	36						1.23531	1.55095	heat shock protein 83-1;heat shock protein 83-1;heat shock protein 83-1
LdBPK_150010.1;LdBPK_210020.1;LdBPK_350020.1;LdBPK_360020.1	LdBPK_150010.1;LdBPK_210020.1;LdBPK_350020.1;LdBPK_360020.1	4	29.0314	27.2568	27.425	28.2285	28.422	27.8608	4	4	8	7	8	10	57	14						0.170712	0.266001	histone H4;histone H4;histone H4, putative, pseudogene;histone H4
LdBPK_081290.1;LdBPK_212240.1	LdBPK_081290.1;LdBPK_212240.1	2	26.747	28.3882	27.3691	28.4879	29.9736	28.8163	4	5	14	10	15	14	80.3	10						1.13867	1.59116	beta tubulin;beta tubulin
LdBPK_091410.1;LdBPK_190040.1	LdBPK_091410.1;LdBPK_190040.1	2	27.6587	27.3474	25.8945	27.9845	28.3132	27.3412	7	3	5	10	11	10	59.5	7						0.675011	0.912743	histone H2B;histone H2B
LdBPK_071020.1	LdBPK_071020.1	1	27.5728	27.3188	26.9809	26.5544	27.5107	25.4135	10	9	12	14	17	11	41.1	20						0.562214	-0.797946	splicing factor ptsr1-like protein
LdBPK_361310.1	LdBPK_361310.1	1	27.0293	26.427	27.5206	26.5909	27.139	26.3004	8	4	10	8	10	6	57.4	15						0.323418	-0.315553	40S ribosomal protein S9, putative
LdBPK_283000.1;LdBPK_282950.1	LdBPK_283000.1	2	26.304	26.9476	27.8867	27.1937	28.0029	27.4605	16	12	21	19	29	31	58.4	33						0.416389	0.506246	heat-shock protein hsp70, putative;heat-shock protein hsp70, putative
LdBPK_360210.1;LdBPK_360190.1	LdBPK_360210.1	2	26.2363	27.4277	26.8839	27.5664	28.9586	28.7387	12	16	13	27	42	42	54	39						1.33131	1.57193	elongation factor 2;elongation factor 2
LdBPK_320460.1	LdBPK_320460.1	1	26.8658	25.4602	28.1784	26.8567	27.0856	26.9866	6	3	14	11	9	12	66.3	14						0.0624061	0.141508	40S ribosomal protein S2
LdBPK_141240.1	LdBPK_141240.1	1	25.4355	26.7759	27.8011	27.3026	28.5621	28.0902	5	7	16	15	22	22	62.7	21						0.779537	1.31412	enolase
LdBPK_190200.1;LdBPK_190190.1	LdBPK_190200.1;LdBPK_190190.1	2	26.0696	26.533	27.1553	28.6265	28.8744	28.2809	8	8	9	16	15	18	54.9	17						2.30189	2.00796	ADP,ATP carrier protein 1, mitochondrial precursor, putative;ADP,ATP carrier protein 1, mitochondrial precursor, putative
LdBPK_364100.1	LdBPK_364100.1	1	NaN	26.1716	26.6358	26.289	28.0699	27.6613	1	6	7	8	20	20	55.6	21						0.658587	2.72782	S-adenosylhomocysteine hydrolase
LdBPK_010440.1;LdBPK_010430.1	LdBPK_010440.1;LdBPK_010430.1	2	26.2564	24.9742	26.2374	25.7789	27.3019	28.369	5	2	10	6	6	13	50	12						0.701391	1.32728	ribosomal protein S7, putative;ribosomal protein S7, putative
LdBPK_131120.1	LdBPK_131120.1	1	26.1336	25.8473	26.4617	26.55	27.1809	26.465	5	5	12	11	11	13	61.9	17						0.952368	0.584452	40S ribosomal protein S4, putative
LdBPK_320790.1	LdBPK_320790.1	1	NaN	25.107	26.9984	24.0065	25.8527	25.0406	1	3	6	3	5	8	50.6	11						0.114734	0.578761	RNA binding protein, putative
LdBPK_181350.1	LdBPK_181350.1	1	NaN	NaN	26.0433	26.1783	27.0806	26.9501	0	1	7	13	23	26	46.1	33						1.1171	4.02698	heat shock protein, putative
LdBPK_364730.1	LdBPK_364730.1	1	26.6584	25.7048	25.9013	26.0746	26.2266	27.5684	11	3	7	7	9	10	44.9	9	+					0.407985	0.535037	60S ribosomal protein L18, putative
LdBPK_353750.1	LdBPK_353750.1	1	25.1534	25.8848	26.8884	26.794	27.6249	28.2689	3	4	5	8	13	14	63.1	14						1.13144	1.58708	Gim5A protein, putative
LdBPK_010790.1	LdBPK_010790.1	1	25.6367	25.8597	27.2369	27.0101	27.5645	27.0255	6	4	9	9	17	17	64	19						0.832074	0.955585	eukaryotic initiation factor 4a, putative
LdBPK_282970.1	LdBPK_282970.1	1	24.2705	25.8563	26.5279	26.1041	27.1601	27.7325	3	3	8	9	12	12	62.5	15						0.815304	1.44734	activated protein kinase c receptor (LACK)
LdBPK_242160.1;LdBPK_242170.1	LdBPK_242160.1	2	26.4141	25.371	25.7232	26.2186	26.3927	25.6526	5	2	6	6	8	7	49.1	13	+					0.265306	0.251855	40S ribosomal protein S8, putative;40S ribosomal protein S8, putative
LdBPK_302480.1;LdBPK_302470.1;LdBPK_302530.1;LdBPK_302540.1	LdBPK_302480.1	4	NaN	24.7833	26.6371	25.3429	26.2459	25.96	1	3	7	8	13	8	31.9	14						0.43406	1.59667	heat shock 70-related protein 1, mitochondrial precursor, putative;heat shock 70-related protein 1, mitochondrial precursor, putative;heat shock 70-related protein 1, mitochondrial precursor, putative;heat shock 70-related protein 1, mitochondrial precursor, putative
LdBPK_350400.1;LdBPK_350410.1	LdBPK_350400.1;LdBPK_350410.1	2	25.4326	25.6559	27.5158	27.1715	27.3633	27.1439	6	6	11	13	12	14	54.9	16						0.704256	1.02479	40S ribosomal protein S3A, putative;40S ribosomal protein S3A, putative
LdBPK_330960.1	LdBPK_330960.1	1	NaN	25.2591	25.9551	25.9382	26.6818	26.1982	1	4	8	8	8	9	39.2	13						0.648923	2.09314	40S ribosomal protein S3, putative
LdBPK_342620.1	LdBPK_342620.1	1	NaN	NaN	25.5873	25.2448	25.6159	25.1052	1	1	3	4	4	4	48	7						0.831849	2.49035	40S ribosomal protein S19 protein, putative
LdBPK_151140.1;LdBPK_151120.1	LdBPK_151140.1;LdBPK_151120.1	2	24.4052	25.5582	26.1592	25.5104	26.7777	26.466	4	3	2	6	11	9	62.8	11						0.614975	0.877169	tryparedoxin peroxidase;tryparedoxin peroxidase
LdBPK_353330.1;LdBPK_353340.1	LdBPK_353330.1;LdBPK_353340.1	2	24.6002	25.5377	27.0193	25.8177	25.3849	24.7457	2	2	7	2	6	4	36.1	6						0.201787	-0.402992	60S ribosomal subunit protein L31, putative;60S ribosomal subunit protein L31, putative
LdBPK_366070.1	LdBPK_366070.1	1	25.5194	23.8967	25.6902	24.7924	24.3643	25.6137	8	3	10	9	9	8	35.8	24						0.0570073	-0.111993	mkiaa0324 protein-like protein
LdBPK_060010.1	LdBPK_060010.1	1	25.3973	NaN	25.6095	25.464	26.4806	26.2387	3	1	2	5	4	4	56	7						0.649822	1.69363	histone H4
LdBPK_282750.1;LdBPK_282760.1	LdBPK_282750.1;LdBPK_282760.1	2	26.2528	25.4541	25.3547	25.874	25.6714	24.1942	10	4	7	10	9	7	50.3	15	+					0.297586	-0.440688	40S ribosomal protein S17, putative;40S ribosomal protein S17, putative
LdBPK_363950.1	LdBPK_363950.1	1	23.2988	25.3221	26.7696	25.6991	27.1265	NaN	2	3	3	4	4	2	53.8	4						0.0101376	-0.0529976	60S ribosomal protein L10a, putative
LdBPK_040750.1	LdBPK_040750.1	1	24.5997	25.3084	26.8935	25.871	26.7807	25.6934	2	3	9	8	10	6	41.3	9						0.272379	0.51448	60S ribosomal protein L10, putative
LdBPK_351870.1	LdBPK_351870.1	1	NaN	24.4002	26.1045	24.8466	25.958	24.8399	0	3	2	3	6	7	41.3	10						0.3571	1.13968	60S ribosomal protein L5, putative
LdBPK_333300.1	LdBPK_333300.1	1	NaN	NaN	25.2189	25.8929	25.5465	26.8845	1	1	4	6	5	7	35.8	6						1.20759	3.44934	40S ribosomal protein S13, putative
LdBPK_363930.1	LdBPK_363930.1	1	26.0973	NaN	24.3042	25.9468	26.0162	25.7474	2	2	5	3	5	5	19.6	3						0.652941	1.94142	60S ribosomal protein L34, putative
LdBPK_170010.1	LdBPK_170010.1	1	NaN	NaN	25.1772	24.2127	26.1532	25.3764	0	0	5	4	16	15	31.4	22						0.847174	2.2186	hypothetical protein, conserved
LdBPK_350600.1	LdBPK_350600.1	1	NaN	NaN	25.123	24.5061	25.6916	25.3526	1	1	5	8	11	7	54.7	9						0.892561	2.56479	60S ribosomal protein L18a, putative
LdBPK_211300.1;LdBPK_211310.1	LdBPK_211300.1;LdBPK_211310.1	2	NaN	NaN	25.1003	26.0561	25.4178	26.6205	1	1	2	2	5	5	42.7	4						1.24008	3.43523	40S ribosomal protein S23, putative;40S ribosomal protein S23, putative
LdBPK_251160.1	LdBPK_251160.1	1	NaN	NaN	25.0845	25.1737	25.7664	24.9753	0	0	3	6	15	7	63.1	32						1.00403	2.49352	aldehyde dehydrogenase, mitochondrial precursor
LdBPK_251220.1;LdBPK_340460.1	LdBPK_251220.1;LdBPK_340460.1	2	NaN	NaN	25.028	25.2976	25.5531	25.0357	1	1	2	3	5	4	45	5						1.0291	2.57476	ribosomal protein S25;ribosomal protein S25
LdBPK_353810.1	LdBPK_353810.1	1	NaN	NaN	25.0071	25.6406	25.2771	25.0715	0	1	6	3	4	2	50.3	7						1.0547	2.70542	60S ribosomal protein L27A/L29, putative
LdBPK_320410.1	LdBPK_320410.1	1	22.3539	25.0061	25.2872	26.5305	27.5633	27.5624	2	4	6	11	20	17	46.4	24						1.40527	3.00302	ATP-dependent RNA helicase, putative
LdBPK_050510.1	LdBPK_050510.1	1	23.6621	24.9957	25.9125	25.6545	27.0993	26.269	2	5	6	7	20	18	44.3	22						0.891608	1.48415	ATPase alpha subunit
LdBPK_140670.1	LdBPK_140670.1	1	NaN	NaN	24.9697	25.8466	26.4112	25.0812	1	1	4	4	6	4	29.8	6						1.21853	2.90759	fatty acid elongase, putative
LdBPK_291160.1;LdBPK_291170.1;LdBPK_291180.1	LdBPK_291160.1	3	24.3933	25.5048	NaN	25.0956	25.5868	25.8122	2	3	1	6	9	6	42.9	13						0.639928	1.6394	ribosomal protein L1a, putative;ribosomal protein L1a, putative;ribosomal protein L1a, putative
LdBPK_251210.1	LdBPK_251210.1	1	NaN	24.0274	25.8483	25.127	26.9685	27.7193	1	2	5	6	11	15	50.3	18						0.888074	2.80831	ATPase beta subunit, putative
LdBPK_361320.1	LdBPK_361320.1	1	NaN	24.5171	25.3549	24.5262	26.2569	25.8703	1	3	4	5	11	12	63.1	18						0.609581	1.83787	fructose-1,6-bisphosphate aldolase
LdBPK_361700.1	LdBPK_361700.1	1	NaN	NaN	24.9272	22.0133	25.5963	27.8852	0	1	7	3	28	19	31	43						0.541339	2.5413	clathrin heavy chain, putative
LdBPK_151070.1	LdBPK_151070.1	1	NaN	NaN	24.9249	24.6336	25.5491	25.0982	0	1	9	9	18	11	47.3	40						0.9764	2.47062	glutamate dehydrogenase
LdBPK_281100.1;LdBPK_281120.1	LdBPK_281100.1;LdBPK_281120.1	2	NaN	24.3187	25.4899	23.3443	25.0994	23.2231	1	3	5	3	2	2	31.9	4						0.0492455	0.201036	ribosomal protein S20, putative;ribosomal protein S20, putative
LdBPK_111110.1;LdBPK_111130.1	LdBPK_111110.1	2	24.1439	24.8802	26.1546	25.6647	26.2961	27.2452	2	3	5	5	6	6	35.4	6						0.83521	1.34245	60S ribosomal protein L28, putative;60S ribosomal protein L28, putative
LdBPK_323820.1;LdBPK_323810.1	LdBPK_323820.1	2	NaN	25.1255	24.6223	25.4349	26.5455	26.4949	1	4	5	8	10	10	48.4	12						0.894564	2.56115	3-hydroxyisobutyryl-coenzyme a hydrolase-like protein;3-hydroxyisobutyryl-coenzyme a hydrolase-like protein
LdBPK_353840.1	LdBPK_353840.1	1	NaN	23.9583	25.7738	25.384	25.8468	24.9639	1	2	2	5	7	6	71.2	9	+					0.582601	1.66916	60S ribosomal protein L23, putative
LdBPK_211290.1;LdBPK_303390.1	LdBPK_211290.1;LdBPK_303390.1	2	24.8734	NaN	24.7676	25.2124	25.9528	24.9016	2	0	7	6	9	5	46.3	8						0.653089	1.59307	60S ribosomal protein L9, putative;60S ribosomal protein L9, putative
LdBPK_230580.1;LdBPK_230880.1	LdBPK_230580.1	2	NaN	24.2182	25.4059	25.059	26.0493	24.8449	1	3	4	4	11	6	41.6	21						0.584622	1.70386	acetyl-CoA synthetase, putative;acetyl-CoA synthetase, putative
LdBPK_250940.1	LdBPK_250940.1	1	24.6758	26.3562	24.337	25.5363	27.058	26.0676	5	3	6	6	8	7	37.9	6						0.646379	1.09763	cyclophilin a
LdBPK_363020.1	LdBPK_363020.1	1	24.4613	NaN	24.8583	24.563	25.1163	22.8269	2	0	3	3	3	3	36.5	4						0.145158	0.461843	40S ribosomal protein S24e
LdBPK_070550.1	LdBPK_070550.1	1	23.8457	NaN	25.4435	24.6717	25.1664	23.2694	2	0	8	4	9	6	28.2	11						0.219227	0.675083	60S ribosomal protein L7a, putative
LdBPK_181360.1	LdBPK_181360.1	1	NaN	NaN	24.637	23.0622	25.0628	23.357	0	0	3	2	8	5	32.5	9						0.475806	1.39411	pyruvate dehydrogenase E1 component alpha subunit, putative
LdBPK_261960.1	LdBPK_261960.1	1	NaN	NaN	24.6091	24.1969	24.9666	25.2783	0	0	3	4	7	12	35.2	23						0.97439	2.33451	hypothetical protein, conserved
LdBPK_060120.1	LdBPK_060120.1	1	NaN	NaN	24.5953	23.62	23.9996	22.5141	1	0	2	3	3	6	32.6	5						0.327809	0.924946	cyclophilin
LdBPK_322280.1	LdBPK_322280.1	1	NaN	NaN	24.555	22.8157	25.7309	26.5015	0	0	4	2	13	11	27.9	21						0.765546	2.56857	hypothetical protein, conserved
LdBPK_220004.1	LdBPK_220004.1	1	NaN	NaN	24.523	24.2964	25.5028	24.8658	1	1	3	4	6	3	24.5	5						1.02202	2.40113	60S ribosomal protein L11 (L5, L16)
LdBPK_230860.1	LdBPK_230860.1	1	NaN	NaN	24.4689	24.4822	25.3499	24.6247	0	1	3	4	6	7	26.3	9						1.06042	2.29411	3-ketoacyl-CoA thiolase-like protein
LdBPK_141450.1	LdBPK_141450.1	1	NaN	NaN	24.4578	23.4015	25.2143	25.4273	0	1	2	2	6	10	41.2	16						0.862841	2.18236	myo-inositol-1-phosphate synthase
LdBPK_272020.1	LdBPK_272020.1	1	24.4253	24.4081	NaN	23.6126	24.4715	24.6016	4	2	1	3	4	3	15.6	5						0.307161	0.73157	RNA-binding protein, putative
LdBPK_230410.1	LdBPK_230410.1	1	NaN	23.7457	24.9979	24.1909	24.2816	22.8945	0	2	3	2	5	4	32.7	7						0.145203	0.468517	NADP-dependent alcohol dehydrogenase, putative
LdBPK_323110.1	LdBPK_323110.1	1	NaN	NaN	24.328	23.9377	24.2492	23.462	0	0	3	2	6	5	58.3	7						0.667907	1.47761	nucleoside diphosphate kinase b
LdBPK_091020.1;LdBPK_331630.1;LdBPK_091030.1	LdBPK_091020.1	3	NaN	24.1049	24.5309	23.5709	25.722	23.9384	0	2	2	4	7	10	26.4	10						0.38005	1.08931	elongation factor-1 gamma;elongation factor-1 gamma;elongation factor 1-gamma, putative
LdBPK_332520.1	LdBPK_332520.1	1	NaN	NaN	24.3115	23.3786	25.4211	25.0356	0	0	5	4	17	13	53.5	29	+					0.902277	2.28075	heat shock protein, putative
LdBPK_161510.1	LdBPK_161510.1	1	NaN	24.383	24.2072	23.7481	26.4517	26.6191	1	4	10	3	20	11	45.2	22						0.776788	2.34218	paraflagellar rod protein 2C
LdBPK_320220.1	LdBPK_320220.1	1	NaN	24.2758	NaN	23.3753	23.9698	23.2153	1	3	1	3	7	2	27.9	11						0.489747	1.04554	hypothetical protein, conserved
LdBPK_351390.1	LdBPK_351390.1	1	NaN	NaN	24.2755	23.2738	24.9249	24.5117	0	0	3	2	9	8	41.8	18						0.797605	1.83445	mitochondrial processing peptidase, beta subunit, putative
LdBPK_100310.1	LdBPK_100310.1	1	NaN	NaN	24.2643	22.2296	25.3068	24.7296	0	0	3	2	9	7	59.8	25						0.570894	1.7257	isocitrate dehydrogenase [NADP], mitochondrial precursor, putative
LdBPK_131090.1	LdBPK_131090.1	1	NaN	NaN	24.2372	23.1469	24.437	24.7188	0	0	4	2	8	7	28.5	13						0.728621	1.56431	adenylosuccinate synthetase, putative
LdBPK_030190.1	LdBPK_030190.1	1	NaN	NaN	24.1431	23.7148	26.1907	26.8939	1	1	5	4	13	17	51.2	24						1.14844	3.11357	delta-1-pyrroline-5-carboxylate dehydrogenase, putative
LdBPK_020710.1	LdBPK_020710.1	1	NaN	NaN	24.1151	22.7908	23.8634	26.7469	0	2	4	4	10	11	30.5	15						0.599506	1.8931	peptidyl-dipeptidase, putative
LdBPK_343440.1	LdBPK_343440.1	1	NaN	23.0005	25.1963	23.7632	24.8536	23.9597	1	2	2	5	6	5	42.8	7						0.369318	1.06754	60S ribosomal protein L21, putative
LdBPK_365350.1	LdBPK_365350.1	1	NaN	NaN	24.0926	23.7984	25.6577	24.9603	0	0	2	3	5	7	22.4	5						1.11493	2.49217	40S ribosomal protein SA, putative
LdBPK_050280.1	LdBPK_050280.1	1	NaN	NaN	24.0459	24.9537	24.6939	22.7967	1	0	2	2	3	6	33.5	6	+					0.751824	1.76672	protein tyrosine phosphatase, putative
LdBPK_362140.1;LdBPK_321940.1	LdBPK_362140.1	2	23.0681	24.0457	25.4287	25.6008	26.0293	26.0819	2	3	3	6	8	10	66	28						1.15509	1.72318	chaperonin HSP60, mitochondrial precursor, putative;chaperonin HSP60, mitochondrial precursor
LdBPK_230220.1	LdBPK_230220.1	1	NaN	23.4962	24.2966	23.8066	24.8347	23.8083	1	2	2	3	3	2	22.7	3						0.509569	1.17624	endoribonuclease L-PSP (pb5), putative
LdBPK_302990.1;LdBPK_303000.1	LdBPK_302990.1;LdBPK_303000.1	2	23.8933	22.8223	24.6007	24.7602	25.7003	25.8468	4	2	8	5	10	7	46.5	15						1.26143	1.66372	glyceraldehyde 3-phosphate dehydrogenase, glycosomal;glyceraldehyde 3-phosphate dehydrogenase, glycosomal
LdBPK_365870.1	LdBPK_365870.1	1	NaN	22.8383	24.8751	22.4684	26.5929	25.6195	1	2	5	5	19	10	20.9	21						0.502034	1.81781	isoleucyl-tRNA synthetase, putative
LdBPK_230050.1	LdBPK_230050.1	1	NaN	NaN	23.8186	22.4613	24.9847	23.7318	0	0	3	3	7	4	51.8	12						0.563432	1.34461	peroxidoxin
LdBPK_312210.1	LdBPK_312210.1	1	NaN	23.8005	NaN	22.8217	24.8023	23.9917	1	3	1	3	8	3	37.7	10						0.766809	1.59352	prostaglandin f2-alpha synthase/D-arabinose dehydrogenase
LdBPK_171320.1	LdBPK_171320.1	1	NaN	NaN	23.6515	23.058	23.0117	22.309	1	1	2	2	2	2	45.9	5						0.277129	0.503379	histone H2B
LdBPK_365330.1	LdBPK_365330.1	1	NaN	NaN	23.6168	23.0382	24.5302	25.5142	0	0	2	3	6	12	33.6	23						1.00141	2.22401	hypothetical protein, conserved
LdBPK_360990.1;LdBPK_361000.1	LdBPK_360990.1;LdBPK_361000.1	2	NaN	NaN	23.6114	24.1189	25.196	24.7321	1	0	2	3	5	6	34.3	6						1.42105	2.60944	40S ribosomal protein S18, putative;40S ribosomal protein S18, putative
LdBPK_260840.1;LdBPK_260850.1	LdBPK_260840.1;LdBPK_260850.1	2	NaN	NaN	23.5365	24.0327	25.2441	24.7113	0	0	2	2	5	3	36.9	5						1.46196	2.47994	40S ribosomal protein S16, putative;40S ribosomal protein S16, putative
LdBPK_353150.1	LdBPK_353150.1	1	NaN	NaN	23.4345	22.3352	25.9448	25.6406	0	0	3	2	15	9	25.4	18						0.878673	2.50151	ATP-dependent RNA helicase, putative
LdBPK_310010.1	LdBPK_310010.1	1	NaN	21.8793	24.9003	22.1274	26.1502	26.9075	1	2	4	2	9	9	24.9	14						0.571356	2.39998	5-methyltetrahydropteroyltriglutamate-homocysteine S-methyltransferase, putative
LdBPK_060030.1	LdBPK_060030.1	1	NaN	NaN	23.3344	23.1293	24.5585	23.7266	0	0	3	5	10	3	45	26						1.06793	1.5302	hypothetical protein, conserved
LdBPK_251010.1;LdBPK_343690.1;LdBPK_272460.1;LdBPK_361010.1	LdBPK_251010.1	4	NaN	NaN	23.1545	22.5837	25.7906	25.4459	0	0	2	4	16	14	7.8	31						0.976795	2.30489	dynein heavy chain, putative;dynein heavy chain (pseudogene), putative;dynein heavy chain, putative;dynein heavy chain, putative
LdBPK_081020.1	LdBPK_081020.1	1	NaN	NaN	23.1475	23.5691	25.4916	23.6093	0	1	4	5	16	8	44.1	22						1.20169	2.11122	stress-induced protein sti1
LdBPK_342240.1	LdBPK_342240.1	1	23.13	NaN	NaN	24.5956	24.0144	24.1932	2	0	1	3	5	2	41	7						1.74796	2.2361	ribosomal protein l35a, putative
LdBPK_130090.1	LdBPK_130090.1	1	NaN	NaN	23.045	22.2186	23.2429	23.1709	0	0	3	2	7	6	23.9	10						0.604297	0.803844	carboxypeptidase, putative
LdBPK_292620.1	LdBPK_292620.1	1	NaN	21.8133	23.8182	23.738	26.1764	25.9339	0	2	5	4	13	11	35.6	16						1.2647	3.06257	ATP-dependent phosphofructokinase
LdBPK_367280.1	LdBPK_367280.1	1	NaN	NaN	22.6451	21.8871	25.5096	26.8265	0	1	2	2	11	8	41.9	16						0.842074	2.74545	protein disulfide isomerase
LdBPK_354340.1	LdBPK_354340.1	1	NaN	NaN	22.59	22.3299	22.5689	25.3671	1	1	3	2	3	2	20.1	3						0.753775	1.77994	hypothetical protein, conserved
LdBPK_151200.1;LdBPK_151190.1	LdBPK_151200.1;LdBPK_151190.1	2	22.4176	NaN	NaN	23.4007	22.9964	22.3453	3	0	1	2	2	3	33.3	3						1.19443	1.20869	60S acidic ribosomal protein P2;60S acidic ribosomal protein P2
LdBPK_361420.1	LdBPK_361420.1	1	NaN	NaN	22.3911	22.9015	24.9694	27.8399	0	0	3	4	16	12	35.3	21						1.07896	3.36621	Transitional endoplasmic reticulum ATPase, putative
LdBPK_241560.1	LdBPK_241560.1	1	22.1971	NaN	22.5709	23.0753	24.2227	23.7724	2	1	2	2	3	2	12.4	3						1.50291	1.69047	IgE-dependent histamine-releasing factor, putative
LdBPK_261550.1	LdBPK_261550.1	1	NaN	NaN	21.1667	21.3571	24.2176	27.4224	0	1	3	2	10	11	31.2	15						0.785601	2.98899	thimet oligopeptidase, putative

## Sheet: PRO hit annotation
Protein IDs	Majority protein IDs	Proteins	LFQ intensity PRO1 MYR	LFQ intensity PRO2 MYR	LFQ intensity PRO3 MYR	LFQ intensity PRO1 YN	LFQ intensity PRO2 YN	LFQ intensity PRO3 YN	MS/MS Count PRO1 MYR	MS/MS Count PRO2 MYR	MS/MS Count PRO3 MYR	MS/MS Count PRO1 YN	MS/MS Count PRO2YN	MS/MS Count PRO3 YN	Sequence coverage [%]	Razor + unique peptides	MG	Absent from control	t-test Significant	High confidence hit	Low abundance hit	-Log10(p value)	t-test Difference	Product Description	Annotated GO Function	Annotated GO Process	Annotated GO Component	Predicted GO Function	Predicted GO Process	Predicted GO Component	THMMH (TM domain prediction)
LdBPK_020150.1;LdBPK_020160.1	LdBPK_020150.1	2	NaN	NaN	NaN	25.4311	24.5633	24.8435	0	0	0	2	3	6	37	5		+	+	+		3.59401	3.37518	phosphoglycan beta 1,3 galactosyltransferase;phosphoglycan beta 1,3 galactosyltransferase	null;null	null;null	null;null	null;null	null;null	null;null	+
LdBPK_020200.1	LdBPK_020200.1	1	NaN	NaN	NaN	25.383	24.8597	24.1136	0	0	0	6	7	9	12.6	11		+	+	+		2.95496	3.20226	phosphoglycan beta 1,3 galactosyltransferase	null	null	null	null	null	null	+
LdBPK_020210.1	LdBPK_020210.1	1	NaN	NaN	NaN	25.3009	24.9203	28.6325	0	0	0	14	15	14	35.9	24		+	+	+		1.73892	4.55897	hypothetical protein, conserved	null	null	null	null	null	null	+
LdBPK_040180.1	LdBPK_040180.1	1	NaN	NaN	NaN	24.7828	23.7359	23.8884	0	0	0	7	3	3	15.6	6		+	+	+		2.68529	2.42088	surface antigen-like protein	null	null	null	null	null	null	+
LdBPK_050900.1	LdBPK_050900.1	1	NaN	NaN	NaN	26.0931	26.0894	26.037	0	0	0	6	4	3	32.9	8		+	+	+		5.5715	4.48011	surface antigen-like protein	null	null	null	null	null	null	+
LdBPK_080030.1	LdBPK_080030.1	1	NaN	NaN	NaN	26.1484	25.3928	28.2134	0	0	0	7	7	9	57.7	10		+	+	+		2.32945	4.89639	vesicle-associated membrane protein, putative	null	null	null	null	vesicle-mediated transport	integral to membrane	+
LdBPK_100560.1	LdBPK_100560.1	1	NaN	NaN	NaN	26.6425	25.6305	25.0286	0	0	1	12	9	6	45.8	15		+	+	+		3.03301	4.25976	glycerol-3-phosphate dehydrogenase [NAD ], glycosomal	null	null	null	NAD binding, glycerol-3-phosphate dehydrogenase [NAD+] activity	carbohydrate metabolic process, glycerol-3-phosphate catabolic process, glycerol-3-phosphate metabolic process, oxidation-reduction process	cytoplasm, glycerol-3-phosphate dehydrogenase complex	+
LdBPK_141050.1	LdBPK_141050.1	1	NaN	NaN	NaN	23.4082	23.4506	24.2896	0	0	0	4	9	4	28.5	9		+	+	+		2.73874	2.25122	ADP/ATP mitochondrial carrier-like protein	null	null	null	null	null	null	+
LdBPK_200110.1;LdBPK_200120.1	LdBPK_200110.1	2	NaN	NaN	NaN	24.4719	25.2102	24.232	0	1	2	6	9	6	44.1	15		+	+	+		2.80258	2.84911	phosphoglycerate kinase C, glycosomal;phosphoglycerate kinase B, cytosolic	null;null	null;null	null;null	phosphoglycerate kinase activity;phosphoglycerate kinase activity	glycolysis;glycolysis	null;null	+
LdBPK_303010.1	LdBPK_303010.1	1	NaN	NaN	NaN	24.0238	23.6866	25.697	0	0	0	2	2	6	20.3	6		+	+	+		2.01513	2.95519	hypothetical protein, conserved	null	null	null	null	null	null	+
LdBPK_331690.1	LdBPK_331690.1	1	NaN	NaN	NaN	24.5681	26.0081	25.8758	0	0	0	3	7	8	29.8	7		+	+	+		2.78691	4.08983	hypothetical protein, conserved	null	null	null	oxidoreductase activity	metabolic process	null	+
LdBPK_333000.1;LdBPK_252500.1	LdBPK_333000.1	2	NaN	NaN	NaN	25.089	24.4782	24.4341	0	0	0	5	4	5	22.3	8		+	+	+		3.95742	3.20691	glutathionylspermidine synthase, putative;D-alanyl-glycyl endopeptidase-like protein	null;null	null;null	null;null	null;null	null;null	null;null	+
LdBPK_100760.1;LdBPK_100770.1	LdBPK_100760.1;LdBPK_100770.1	2	NaN	NaN	NaN	26.0185	26.0141	26.7919	0	0	0	10	6	7	24.6	12		+	+	+		4.14762	4.73019	amino acid transporter, putative;amino acid transporter, putative	null;null	null;null	null;null	null;null	null;null	null;null	+
LdBPK_140380.1	LdBPK_140380.1	1	NaN	NaN	NaN	24.8644	23.9924	25.9005	0	0	0	3	4	2	8.9	4		+	+	+		2.39518	3.36164	hypothetical protein, conserved	null	null	null	null	null	null	+
LdBPK_231000.1	LdBPK_231000.1	1	NaN	NaN	NaN	26.5885	26.203	28.3818	0	0	0	15	14	17	15.1	19		+	+	+		2.91282	5.55212	Na/H antiporter-like protein	null	null	null	solute:hydrogen antiporter activity	cation transport, transmembrane transport	integral to membrane	+
LdBPK_311290.1	LdBPK_311290.1	1	NaN	NaN	NaN	24.1115	23.4614	23.5434	0	0	0	4	4	4	7.5	9		+	+	+		3.14474	2.24027	p-glycoprotein e	null	null	null	ATP binding, ATPase activity, nucleoside-triphosphatase activity, nucleotide binding	transmembrane transport, transport	integral to membrane	+
LdBPK_343450.1	LdBPK_343450.1	1	NaN	NaN	NaN	23.1238	24.4676	23.4459	0	0	0	2	7	8	18.1	10		+	+	+		2.19985	2.18158	transmembrane/endomembrane-like protein	null	null	null	null	null	integral to membrane	+
LdBPK_100420.1	LdBPK_100420.1	1	NaN	NaN	NaN	27.0651	26.1809	25.4628	0	0	0	8	7	10	15.8	9		+	+	+		3.17194	4.63395	folate/biopterin transporter, putative	null	null	null	null	null	null	+
LdBPK_061320.1	LdBPK_061320.1	1	NaN	NaN	NaN	25.96	23.8127	26.9616	0	0	0	7	4	8	13.2	8		+	+	+		1.93742	4.14043	pteridine transporter, putative	null	null	null	null	null	null	+
LdBPK_270840.1	LdBPK_270840.1	1	NaN	NaN	NaN	28.7834	28.1826	28.932	0	0	0	27	27	28	23.5	32		+	+	+		4.64587	7.0772	ATP-binding cassette protein subfamily A, member 9, putative	null	null	null	ATP binding, ATPase activity, nucleoside-triphosphatase activity, nucleotide binding	null	null	+
LdBPK_291600.1	LdBPK_291600.1	1	NaN	NaN	NaN	24.0153	24.4959	23.7112	0	1	0	5	8	4	14.9	9		+	+	+		2.95027	2.59905	hypothetical protein, conserved	null	null	null	null	null	null	+
LdBPK_311240.1	LdBPK_311240.1	1	NaN	NaN	22.5843	25.1508	25.7311	25.7918	0	0	2	6	12	7	25.5	19			+			3.0511	3.67196	vacuolar-type proton translocating pyrophosphatase 1, putative	null	null	null	hydrogen-translocating pyrophosphatase activity, inorganic diphosphatase activity	proton transport	membrane	+
LdBPK_111210.1;LdBPK_111280.1	LdBPK_111210.1	2	NaN	NaN	NaN	24.4751	24.2474	27.3142	0	0	0	9	8	11	19.6	27		+	+	+		1.72413	3.80931	ATP-binding cassette protein subfamily A, member 2, putative;ATP-binding cassette protein subfamily A, member 6, putative	null;null	null;null	null;null	ATP binding, ATPase activity, nucleoside-triphosphatase activity, nucleotide binding;ATP binding, ATPase activity, nucleoside-triphosphatase activity, nucleotide binding	null;null	null;null	+
LdBPK_290640.1	LdBPK_290640.1	1	NaN	NaN	NaN	28.5358	27.6778	27.8605	0	0	0	31	24	31	21.5	38		+	+	+		4.77287	6.41966	ATP-binding cassette protein subfamily A, member 10, putative	null	null	null	ATP binding, ATPase activity, nucleoside-triphosphatase activity, nucleotide binding	null	null	+
LdBPK_010010.1	LdBPK_010010.1	1	NaN	NaN	NaN	26.197	25.5678	25.3807	0	0	0	5	5	6	28.5	6		+	+	+		4.00319	4.16889	hypothetical protein, unknown function	null	null	null	null	null	null	+
LdBPK_080470.1	LdBPK_080470.1	1	NaN	NaN	NaN	26.9939	27.482	27.2557	0	0	0	3	7	6	38.3	7		+	+	+		5.29084	5.52819	hypothetical protein, unknown function	null	null	null	null	null	null	+
LdBPK_090430.1	LdBPK_090430.1	1	NaN	NaN	NaN	26.2041	25.4234	25.3718	0	0	0	12	11	15	33.8	24		+	+	+		3.6781	4.14209	hypothetical protein, conserved	null	null	null	null	null	null	+
LdBPK_100230.1	LdBPK_100230.1	1	NaN	NaN	NaN	25.324	24.6944	23.7886	0	0	0	3	3	3	16.9	4		+	+	+		2.39711	3.03214	hypothetical protein, unknown function	null	null	null	null	null	null	+
LdBPK_170120.1	LdBPK_170120.1	1	NaN	NaN	NaN	24.8053	24.7553	24.6067	0	0	0	5	5	11	15.2	12		+	+	+		4.58502	3.52612	receptor-type adenylate cyclase a	null	null	null	phosphorus-oxygen lyase activity	cyclic nucleotide biosynthetic process, intracellular signal transduction	null	+
LdBPK_190080.1	LdBPK_190080.1	1	NaN	NaN	NaN	25.6284	24.5749	26.3733	0	0	0	8	4	10	25.8	10		+	+	+		2.84068	4.17758	hypothetical protein, conserved	null	null	null	null	null	null	+
LdBPK_231430.1	LdBPK_231430.1	1	NaN	NaN	NaN	26.0039	24.9426	24.4561	0	0	0	6	8	9	20.3	10		+	+	+		2.87179	3.71479	membrane-bound acid phosphatase 2	null	null	null	acid phosphatase activity	null	null	+
LdBPK_251850.1	LdBPK_251850.1	1	NaN	NaN	24.0519	25.7725	25.9852	25.8513	0	0	2	6	9	10	35.6	13			+			1.86879	3.44053	3-oxo-5-alpha-steroid 4-dehydrogenase, putative	null	null	null	null	lipid metabolic process	cytoplasm, integral to membrane	+
LdBPK_312380.1	LdBPK_312380.1	1	NaN	NaN	NaN	25.7646	25.0939	24.9163	0	0	0	9	5	12	39.9	14		+	+	+		3.4888	3.84369	3'-nucleotidase/nuclease precursor, putative	null	null	null	endonuclease activity, nucleic acid binding	DNA catabolic process	null	+
LdBPK_340010.1	LdBPK_340010.1	1	NaN	NaN	NaN	24.6514	24.6703	24.8688	0	0	1	8	7	6	37.3	10		+	+	+		3.84129	3.36807	hypothetical protein, conserved	null	null	null	oxidoreductase activity	metabolic process	null	+
LdBPK_362720.1	LdBPK_362720.1	1	NaN	NaN	NaN	28.0098	27.3036	27.7542	0	0	0	12	10	16	39.4	16		+	+	+		4.94716	6.20626	membrane-bound acid phosphatase 2, putative	null	null	null	acid phosphatase activity	null	null	+
LdBPK_302570.1	LdBPK_302570.1	1	NaN	NaN	NaN	25.8552	24.7307	25.8445	0	0	0	5	4	7	33	8		+	+	+		3.273	3.84696	reticulon domain protein, 22 kDa potentially aggravating protein (paple22)	null	null	null	null	null	endoplasmic reticulum	+
LdBPK_080650.1	LdBPK_080650.1	1	NaN	NaN	NaN	24.9164	25.007	25.4736	0	0	0	3	3	3	13.3	5		+	+	+		3.96004	3.64669	hypothetical protein, unknown function	null	null	null	null	null	null	+
LdBPK_090690.1	LdBPK_090690.1	1	NaN	NaN	NaN	25.4606	24.8504	24.851	0	0	0	7	7	7	27.8	9		+	+	+		4.10353	3.65423	hypothetical protein, conserved	null	null	null	zinc ion binding	null	null	+
LdBPK_100390.1;LdBPK_100380.1	LdBPK_100390.1	2	NaN	NaN	NaN	28.1907	27.3126	27.5712	0	0	1	14	12	18	36.4	12		+	+	+		4.26039	6.51	folate/biopterin transporter, putative;folate/biopterin transporter, putative	null;null	null;null	null;null	null;null	null;null	null;null	+
LdBPK_140500.1;LdBPK_140490.1	LdBPK_140500.1;LdBPK_140490.1	2	NaN	NaN	NaN	26.581	26.0307	25.8787	0	0	1	7	7	3	16.4	4		+	+	+		4.13593	5.08286	hypothetical protein, unknown function;hypothetical protein, unknown function	null;null	null;null	null;null	null;null	null;null	null;null	+
LdBPK_230810.1	LdBPK_230810.1	1	NaN	NaN	NaN	30.1783	29.2239	29.4276	0	0	1	22	24	25	42.7	23		+	+	+		4.93576	8.03886	hypothetical protein, conserved	null	null	null	null	null	null	+
LdBPK_330240.1	LdBPK_330240.1	1	NaN	NaN	NaN	24.7067	23.8263	23.5335	0	0	0	7	3	7	30.2	14		+	+	+		2.64097	2.67254	hypothetical protein, conserved	null	null	null	zinc ion binding	null	null	+
LdBPK_050580.1	LdBPK_050580.1	1	NaN	NaN	NaN	24.2937	24.1343	25.8346	0	0	0	6	3	5	31.5	15		+	+	+		2.29452	3.07128	hypothetical protein, conserved	null	null	null	null	null	null	+
LdBPK_140700.1	LdBPK_140700.1	1	NaN	NaN	NaN	26.9091	27.084	27.635	0	0	0	7	9	9	25.9	9		+	+	+		4.59636	5.75532	fatty acid elongase, putative	null	null	null	null	null	integral to membrane	+
LdBPK_140760.1	LdBPK_140760.1	1	NaN	NaN	NaN	27.124	26.6454	27.7628	1	0	0	9	9	10	27.2	7		+	+	+		4.06027	5.59575	fatty acid elongase, putative	null	null	null	null	null	integral to membrane	+
LdBPK_190570.1	LdBPK_190570.1	1	NaN	NaN	NaN	28.0018	27.059	27.7132	0	0	0	7	5	9	27.1	7		+	+	+		4.44392	6.00709	hypothetical protein, conserved	null	null	null	null	null	null	+
LdBPK_311850.1;LdBPK_311830.1	LdBPK_311850.1	2	NaN	NaN	NaN	24.3213	24.7045	23.9414	0	0	0	3	2	3	17.9	4		+	+	+		2.79283	2.6698	amino acid permease;amino acid permease	null;null	null;null	null;null	null;null	null;null	null;null	+
LdBPK_140680.1	LdBPK_140680.1	1	NaN	NaN	NaN	24.5013	24.4343	25.665	1	0	0	2	6	3	32.7	8		+	+	+		2.82824	3.47187	fatty acid elongase, putative	null	null	null	null	null	integral to membrane	+
LdBPK_231910.1	LdBPK_231910.1	1	NaN	NaN	NaN	24.614	24.776	24.5903	0	0	0	4	8	7	24.8	14		+	+	+		6.23757	3.3318	vacuolar proton translocating ATPase subunit A, putative	null	null	null	hydrogen ion transmembrane transporter activity	ATP hydrolysis coupled proton transport	null	+
LdBPK_040010.1	LdBPK_040010.1	1	NaN	NaN	NaN	25.5369	24.9182	24.6687	0	0	0	12	12	12	23.3	20		+	+	+		3.58848	3.5627	calcium-translocating P-type ATPase	null	null	null	ATP binding, calcium-transporting ATPase activity, catalytic activity, metal ion binding, nucleotide binding	ATP biosynthetic process, calcium ion transport, cation transport, metabolic process	integral to membrane, membrane	+
LdBPK_131590.1	LdBPK_131590.1	1	NaN	NaN	NaN	25.0874	24.3747	24.761	0	0	0	6	7	4	21.1	18		+	+	+		3.46932	2.95036	phospholipid-transporting ATPase 1-like protein	null	null	null	ATP binding, catalytic activity, magnesium ion binding, metal ion binding, nucleotide binding, phospholipid-translocating ATPase activity	cation transport, metabolic process, phospholipid transport	integral to membrane, membrane	+
LdBPK_161240.1	LdBPK_161240.1	1	NaN	NaN	NaN	26.5987	26.3516	26.9134	0	0	0	12	15	16	24	25		+	+	+		4.77163	4.96656	hypothetical protein, conserved	null	null	null	null	null	membrane	+
LdBPK_181510.1	LdBPK_181510.1	1	24.3374	25.464	24.4761	27.6518	28.9056	28.0638	2	2	6	14	25	29	41.8	29			+			2.59699	3.44797	P-type H -ATPase, putative	null	null	null	ATP binding, ATPase activity, catalytic activity, metal ion binding, nucleotide binding	ATP biosynthetic process, ATP catabolic process, cation transport, metabolic process	integral to membrane, membrane	+
LdBPK_330940.1	LdBPK_330940.1	1	NaN	NaN	NaN	24.6117	23.6316	23.932	0	0	0	4	4	5	16.9	8		+	+	+		3.08814	2.70209	dnaj chaperone-like protein	null	null	null	heat shock protein binding	null	null	+
LdBPK_352080.1	LdBPK_352080.1	1	NaN	NaN	NaN	24.5726	24.9418	26.3639	0	0	0	4	9	5	17	12		+	+	+		2.56424	3.67216	calcium motive p-type ATPase, putative	null	null	null	ATP binding, catalytic activity, metal ion binding, nucleotide binding	cation transport, metabolic process	membrane	+
LdBPK_230230.1	LdBPK_230230.1	1	NaN	NaN	NaN	28.0307	27.2573	27.7722	0	0	1	16	14	11	18.8	20		+	+	+		4.75509	5.90737	ATP-binding cassette protein subfamily C, member 1, putative	null	null	null	ATP binding, ATPase activity, nucleoside-triphosphatase activity, nucleotide binding	transmembrane transport, transport	integral to membrane	+
LdBPK_362340.1	LdBPK_362340.1	1	NaN	NaN	NaN	27.529	26.3775	26.3612	0	0	1	5	3	6	8.2	4		+	+	+		3.58723	5.29319	hypothetical protein, conserved	null	null	null	null	null	null	+
LdBPK_010710.1	LdBPK_010710.1	1	NaN	NaN	NaN	26.2848	25.5414	26.2823	0	0	0	6	6	5	39.7	5		+	+	+		4.07798	4.3164	hypothetical protein, unknown function	null	null	null	null	null	null
LdBPK_020420.1	LdBPK_020420.1	1	NaN	NaN	NaN	29.2913	28.8294	28.704	0	0	0	19	14	18	48.4	14		+	+	+		5.43978	7.36384	hypothetical protein, conserved	null	null	null	null	null	null
LdBPK_020430.1	LdBPK_020430.1	1	NaN	NaN	24.9454	27.991	27.4023	27.3446	0	1	4	13	11	9	49.1	13			+			1.82519	5.06346	hypothetical protein, conserved	null	null	null	null	null	null
LdBPK_051210.1	LdBPK_051210.1	1	NaN	NaN	NaN	25.8863	25.1195	25.1948	0	0	0	4	4	6	27.5	6		+	+	+		3.86407	3.79066	surface antigen-like protein	null	null	null	null	null	null
LdBPK_060410.1	LdBPK_060410.1	1	NaN	NaN	23.2943	25.2169	25.0882	25.0893	1	1	4	4	5	4	14.7	3			+			2.01006	3.15346	60S ribosomal protein L19, putative	null	null	null	structural constituent of ribosome	translation	intracellular, ribosome
LdBPK_070210.1	LdBPK_070210.1	1	NaN	NaN	NaN	23.3196	23.7263	25.4383	0	0	1	2	3	4	19.4	4		+	+	+		1.9105	2.89623	cytochrome c1, heme protein, mitochondrial precursor, putative	null	null	null	electron carrier activity, heme binding, iron ion binding	null	null
LdBPK_072500.1;LdBPK_271710.1	LdBPK_072500.1	2	NaN	23.2949	NaN	25.6818	26.5677	25.9035	1	3	1	9	14	15	57.7	24			+			2.22522	4.1474	unspecified product;glycosomal phosphoenolpyruvate carboxykinase, putative	null;null	null;null	null;null	ATP binding, phosphoenolpyruvate carboxykinase (ATP) activity, phosphoenolpyruvate carboxykinase activity, purine nucleotide binding;null	gluconeogenesis;null	null;null
LdBPK_110350.1	LdBPK_110350.1	1	NaN	NaN	23.7642	24.8478	25.6386	26.2347	0	0	2	5	6	8	39.1	10			+			1.79365	3.14857	14-3-3 protein, putative	null	null	null	protein domain specific binding	null	null
LdBPK_110640.1	LdBPK_110640.1	1	NaN	NaN	22.4158	23.4897	24.4939	24.3445	0	0	5	2	7	2	41.7	11			+			2.25003	2.13265	aminopeptidase, putative	null	null	null	aminopeptidase activity	proteolysis	intracellular
LdBPK_111100.1	LdBPK_111100.1	1	NaN	NaN	NaN	24.5745	24.1884	27.9117	0	0	0	4	6	9	27.5	11		+	+	+		1.58233	4.0902	lanosterol 14-alpha-demethylase, putative	null	null	null	electron carrier activity, heme binding, iron ion binding	oxidation-reduction process	null
LdBPK_131400.1;REV__LdBPK_343940.1	LdBPK_131400.1	2	NaN	NaN	NaN	24.0244	25.6761	26.0673	0	0	1	4	10	6	27.5	13		+	+	+		2.30699	3.57488	chaperonin TCP20, putative	null	null	null	ATP binding, unfolded protein binding	cellular protein metabolic process, protein folding	null
LdBPK_150330.1;LdBPK_150320.1	LdBPK_150330.1	2	NaN	NaN	NaN	23.9197	24.0632	23.7825	1	1	0	3	7	3	40.6	8		+	+	+		4.07159	2.3471	ribonucleoprotein p18, mitochondrial precursor, putative;ribonucleoprotein p18, mitochondrial precursor, putative	null;null	null;null	null;null	null;null	null;null	null;null
LdBPK_160260.1	LdBPK_160260.1	1	NaN	NaN	NaN	24.948	24.3793	26.6918	0	0	0	3	3	4	42.6	5		+	+	+		2.29571	3.97329	protein tyrosine phosphatase-likie protein	null	null	null	phosphatase activity, protein tyrosine/serine/threonine phosphatase activity	dephosphorylation, protein dephosphorylation	null
LdBPK_160560.1	LdBPK_160560.1	1	NaN	NaN	NaN	23.1452	24.4476	23.729	0	0	0	2	7	6	23.4	10		+	+	+		2.28761	2.34502	orotidine-5-phosphate decarboxylase/orotate phosphoribosyltransferase, putative	null	null	null	catalytic activity, orotidine-5'-phosphate decarboxylase activity	'de novo' pyrimidine nucleobase biosynthetic process, metabolic process, nucleoside metabolic process, pyrimidine nucleotide biosynthetic process	null
LdBPK_160590.1	LdBPK_160590.1	1	NaN	NaN	23.4988	26.2065	26.183	25.7074	1	1	3	2	10	10	15.9	23			+			2.28101	3.85411	carbamoyl-phosphate synthase, putative	null	null	null	ATP binding, argininosuccinate synthase activity, catalytic activity, metal ion binding	arginine biosynthetic process, carbamoyl phosphate biosynthetic process, glutamine catabolic process, metabolic process, nitrogen compound metabolic process	null
LdBPK_161380.1;LdBPK_161390.1	LdBPK_161380.1;LdBPK_161390.1	2	NaN	NaN	NaN	24.3657	24.7401	26.8076	1	1	3	3	3	6	26.4	6		+	+	+		2.06915	3.66871	cytochrome c, putative;cytochrome c, putative	null;null	null;null	null;null	electron carrier activity, heme binding, iron ion binding;electron carrier activity, heme binding, iron ion binding	null;null	null;null
LdBPK_180510.1	LdBPK_180510.1	1	NaN	NaN	23.8922	24.5061	26.5899	27.5092	0	0	3	7	24	21	55.5	36			+			1.50059	4.04718	aconitase, putative	null	null	null	null	metabolic process	null
LdBPK_191280.1	LdBPK_191280.1	1	NaN	NaN	NaN	27.6071	25.7279	28.4768	0	0	0	12	10	17	50.5	15		+	+	+		2.49773	5.28572	hypothetical protein, conserved	null	null	null	null	null	null
LdBPK_201130.1	LdBPK_201130.1	1	NaN	NaN	NaN	25.1004	24.0215	24.5427	0	0	0	5	2	6	9.5	11		+	+	+		3.0415	2.94134	hypothetical protein, conserved	null	null	null	null	null	null
LdBPK_210300.1;LdBPK_210310.1	LdBPK_210300.1	2	NaN	NaN	24.6812	25.2786	26.9146	27.9156	0	0	3	9	15	12	55.6	19			+			1.47558	4.00596	hexokinase, putative;hexokinase, putative	null;null	null;null	null;null	ATP binding;null	carbohydrate metabolic process;null	null;null
LdBPK_210800.1;LdBPK_351900.1	LdBPK_210800.1;LdBPK_351900.1	2	25.2633	NaN	NaN	25.9132	26.0264	26.7632	3	0	2	3	3	4	36.2	5			+			1.28489	3.37472	60S Ribosomal protein L36, putative;60S Ribosomal protein L36, putative	null;null	null;null	null;null	structural constituent of ribosome;structural constituent of ribosome	translation;translation	intracellular, ribosome;intracellular, ribosome
LdBPK_211820.1	LdBPK_211820.1	1	NaN	NaN	NaN	23.5198	25.0335	24.8223	0	1	1	3	6	5	23.8	12		+	+	+		2.37666	2.93066	RNA helicase, putative	null	null	null	ATP binding, ATP-dependent helicase activity, helicase activity, nucleic acid binding	null	null
LdBPK_221310.1	LdBPK_221310.1	1	NaN	NaN	NaN	29.1358	28.1059	28.6786	0	0	0	17	12	14	45.4	14		+	+	+		4.72817	7.15352	i/6 autoantigen-like protein	null	null	null	null	null	null
LdBPK_221370.1	LdBPK_221370.1	1	NaN	NaN	23.6693	24.5913	25.2277	24.8999	1	1	2	3	3	3	20.2	6			+			1.65169	2.65674	40S ribosomal protein L14, putative	null	null	null	structural constituent of ribosome	translation	intracellular, ribosome
LdBPK_231460.1	LdBPK_231460.1	1	NaN	NaN	22.502	24.5944	26.109	27.8471	0	0	2	7	18	22	56.4	25			+			1.89642	4.49407	T-complex protein 1, gamma subunit, putative	null	null	null	ATP binding, unfolded protein binding	cellular protein metabolic process, protein folding	null
LdBPK_240310.1	LdBPK_240310.1	1	NaN	NaN	NaN	24.1455	24.6953	27.4583	0	0	0	2	4	4	42.3	18		+	+	+		1.76792	4.16253	fumarate hydratase, putative	null	null	null	fumarate hydratase activity, hydro-lyase activity, lyase activity	generation of precursor metabolites and energy	null
LdBPK_242200.1	LdBPK_242200.1	1	NaN	NaN	NaN	24.0488	26.2828	24.3106	0	1	1	4	15	4	38.1	16		+	+	+		2.02893	3.43305	hypothetical protein, conserved	null	null	null	catalytic activity, hydroxymethylglutaryl-CoA synthase activity	isoprenoid biosynthetic process, metabolic process	null
LdBPK_242250.1	LdBPK_242250.1	1	NaN	NaN	NaN	23.1945	23.4928	25.0745	0	0	0	3	3	3	55.4	17		+	+	+		1.88661	2.53349	hypothetical protein, conserved	null	null	null	glycerophosphodiester phosphodiesterase activity, phosphoric diester hydrolase activity	glycerol metabolic process, lipid metabolic process	null
LdBPK_251460.1	LdBPK_251460.1	1	NaN	NaN	NaN	23.4192	23.5775	23.2838	0	0	1	2	3	4	40.3	7		+	+	+		4.11133	1.87032	GTP-binding protein, putative	null	null	null	GTP binding, GTPase activity	GTP catabolic process, intracellular protein transport, nucleocytoplasmic transport, protein transport, signal transduction, small GTPase mediated signal transduction	intracellular, membrane
LdBPK_271230.1	LdBPK_271230.1	1	NaN	NaN	21.0576	23.7416	25.9654	25.8689	0	0	2	6	16	15	40.5	23			+			2.20027	3.89	arginyl-tRNA synthetase, putative	null	null	null	ATP binding, aminoacyl-tRNA ligase activity, arginine-tRNA ligase activity, nucleotide binding	arginyl-tRNA aminoacylation, tRNA aminoacylation for protein translation	cytoplasm
LdBPK_280960.1	LdBPK_280960.1	1	NaN	NaN	NaN	24.6959	23.9474	23.2821	0	0	0	5	7	3	38.2	10		+	+	+		2.40931	2.50598	hypothetical protein, conserved	null	null	null	null	null	null
LdBPK_282430.1	LdBPK_282430.1	1	NaN	NaN	21.1247	28.1088	27.4751	28.2904	1	0	2	10	9	13	66.7	13			+			4.65363	6.55258	glycosomal membrane protein, putative	null	null	null	null	peroxisome fission	integral to peroxisomal membrane
LdBPK_291890.1	LdBPK_291890.1	1	NaN	NaN	NaN	23.3209	25.8479	26.2983	0	0	3	5	10	10	29.4	14		+	+	+		1.71571	3.67723	paraflagellar rod protein 1D, putative	null	null	null	calmodulin binding	null	microtubule-based flagellum
LdBPK_301470.1	LdBPK_301470.1	1	NaN	NaN	NaN	26.9071	26.9843	28.2076	0	0	0	4	5	6	34.3	3		+	+	+		3.77421	5.92751	ama1 protein, putative	null	null	null	null	null	null
LdBPK_303230.1	LdBPK_303230.1	1	NaN	NaN	NaN	23.6703	23.7875	23.0634	0	0	1	2	5	3	27.9	9		+	+	+		2.78279	2.1811	3-hydroxy-3-methylglutaryl-CoA reductase, putative	null	null	null	NADP binding, coenzyme binding, hydroxymethylglutaryl-CoA reductase (NADPH) activity	coenzyme A metabolic process, isoprenoid biosynthetic process, oxidation-reduction process	integral to membrane
LdBPK_311930.1	LdBPK_311930.1	1	NaN	NaN	25.5322	27.7736	27.2716	26.7928	0	0	3	8	4	9	47.7	7			+			1.48609	4.43014	ubiquitin-fusion protein	null	null	null	protein binding, structural constituent of ribosome	translation	ribosome
LdBPK_321060.1	LdBPK_321060.1	1	NaN	NaN	NaN	25.6287	26.4079	26.5819	0	0	1	6	9	10	32.2	13		+	+	+		3.82144	4.96575	chaperonin containing t-complex protein, putative	null	null	null	ATP binding, unfolded protein binding	cellular protein metabolic process, protein folding	null
LdBPK_331200.1	LdBPK_331200.1	1	NaN	NaN	NaN	25.4746	25.6613	28.0974	0	0	0	4	2	4	32.7	4		+	+	+		2.40306	5.06607	hypothetical protein, conserved	null	null	null	null	null	null
LdBPK_332400.1	LdBPK_332400.1	1	NaN	NaN	NaN	28.7159	28.3209	29.042	0	1	1	18	20	15	42.2	10		+	+	+		5.08094	7.12477	hypothetical protein, conserved	null	null	null	null	null	null
LdBPK_342410.1	LdBPK_342410.1	1	NaN	NaN	23.7634	24.6713	25.1632	25.8488	1	0	3	2	8	4	46.3	9			+			1.57393	3.0476	hypothetical protein, conserved	null	null	null	nucleic acid binding	null	null
LdBPK_351190.1	LdBPK_351190.1	1	NaN	NaN	22.6782	23.1452	25.5812	25.5588	0	0	2	5	13	12	22.1	21			+			1.47242	2.88565	NADH-dependent fumarate reductase, putative	null	null	null	oxidoreductase activity, succinate dehydrogenase activity	oxidation-reduction process	null
LdBPK_353390.1	LdBPK_353390.1	1	NaN	NaN	NaN	24.8651	24.7168	27.9385	0	0	0	2	5	10	36.3	12		+	+	+		1.85539	4.44532	6-phosphogluconate dehydrogenase, decarboxylating, putative	null	null	null	NADP binding, phosphogluconate dehydrogenase (decarboxylating) activity	oxidation-reduction process, pentose-phosphate shunt	null
LdBPK_353900.1	LdBPK_353900.1	1	NaN	NaN	NaN	24.2939	24.9366	26.1279	0	0	0	5	10	10	30.9	14		+	+	+		2.35046	3.33671	T-complex protein 1, eta subunit, putative	null	null	null	ATP binding, unfolded protein binding	cellular protein metabolic process, protein folding	null
LdBPK_364030.1	LdBPK_364030.1	1	NaN	NaN	NaN	24.4464	25.3522	25.6069	0	0	1	5	11	7	28.3	15		+	+	+		3.2284	3.81503	glycyl tRNA synthetase, putative	null	null	null	ATP binding, aminoacyl-tRNA ligase activity, glycine-tRNA ligase activity, nucleotide binding	glycyl-tRNA aminoacylation, tRNA aminoacylation for protein translation	cytoplasm
LdBPK_365360.1	LdBPK_365360.1	1	NaN	NaN	NaN	25.7239	25.117	24.7742	0	0	0	9	9	10	57.9	12		+	+	+		3.63175	3.67348	hypothetical protein, conserved	null	null	null	null	null	null
LdBPK_365380.1	LdBPK_365380.1	1	NaN	NaN	NaN	25.9706	25.3306	22.6744	0	0	0	15	15	4	41.9	27		+	+	+		1.45458	3.16244	hypothetical protein, conserved	null	null	null	ATP binding, microtubule motor activity	microtubule-based movement	null
LdBPK_365410.1	LdBPK_365410.1	1	NaN	NaN	NaN	26.4258	26.0447	26.3643	0	0	0	14	16	16	50.2	23		+	+	+		4.71653	4.94169	aldehyde dehydrogenase, putative	null	null	null	oxidoreductase activity	metabolic process, oxidation-reduction process	null
LdBPK_366110.1	LdBPK_366110.1	1	NaN	NaN	NaN	23.3203	24.4558	23.5316	0	0	0	4	6	3	34.5	12		+	+	+		2.47421	2.36701	hypothetical protein, conserved	null	null	null	null	null	null
LdBPK_367240.1	LdBPK_367240.1	1	NaN	NaN	NaN	25.4906	26.2157	24.5101	0	0	1	6	8	5	17.7	9		+	+	+		2.76852	3.88816	chaperonin, putative	null	null	null	ATP binding, unfolded protein binding	cellular protein metabolic process, protein folding	null
LdBPK_367320.1	LdBPK_367320.1	1	NaN	NaN	NaN	24.9428	26.2827	25.5164	0	0	0	9	11	10	28.9	17		+	+	+		3.09187	3.90848	eukaryotic translation initiation factor 3 subunit 8, putative	null	null	null	translation initiation factor activity	translational initiation	eukaryotic translation initiation factor 3 complex
LdBPK_041050.1	LdBPK_041050.1	1	NaN	NaN	NaN	24.2676	23.6631	24.8831	0	0	1	6	5	7	42.1	14	+	+	+	+		2.72256	2.71291	acyltransferase-like protein, copy 2	null	null	null	null	metabolic process	null	MGAAVARVVHETAARLPHLTGRQQGALLAVALGTGYTLLRQRLVPKWIMQKWFLLSSTALIIPSSALVYLIDPLRYLGVPRRCVQSICVFIFGCVFKAVWWVNPQIRMHVQFDANEHGKPGCWDDIARTGTAFTLNHTSFWDAFVMVGITPMLHLIQMRTLMKSSLRKIPIFGGVFDRVGHFPVHFKSGEDGNFHVDKEKQAIVSQHMRWHLRLGGSVAFFPEGAVNKTPETLQPFRYGTFATVIEHRLRVYYVVSVGSEKTWPPRMACGGLPADVHIRIGAYPIDFDRDSSRNVAVGLQVRMQQVRDEIAAEVAAAEERRRRRRNGPVSEAKGAKTLDIAPPHTAREAHPTRATA	+
LdBPK_110370.1	LdBPK_110370.1	1	NaN	NaN	NaN	24.3617	23.5134	24.498	0	0	0	5	5	7	28.4	14	+	+	+	+		2.68275	2.65829	hypothetical protein, conserved	null	null	null	null	null	null	MGKWKEAVTTQLNDAARKNKKLREELRLLREEKANALSGLRVQLTEEFQERTAMQRDELEALKKQAAALREEKKTMAATHEAELQAARTKLREVIQLELETEYKRREGDWEKEKTQLQMLTAAKETERAQAEHECGVLQLRLNRLGTQYDELATLLQPECGFTAETRVLEAGDHADDGTRSESASPAAAAAAAGASGTGSAAFNANGSNAERQKTAMAAAHARQMESIKADLQSKEQRTQFLLGRAKQEHEAEKTQLLRELHLREEELKVAHTLLKQVQVENSRYMERVSHAQTERQALEQRYAAKVSALSQELAERIQAADEVQLANKRLQEQLRTSQQQVATLEEESTMREEAFHSLMFSEDSKRITMDLQRALQAARDEAEEWKMQYYASVTASQP…	+
LdBPK_150950.1	LdBPK_150950.1	1	NaN	NaN	NaN	24.0282	24.0976	23.7218	0	0	0	4	6	6	14.3	9	+	+	+	+		3.74622	2.5188	ATP-binding cassette protein subfamily G, member 4, putative	null	null	null	ATP binding, ATPase activity, nucleoside-triphosphatase activity, nucleotide binding	null	membrane	MGTQVDQAHKPSVGTPTELTSIPPTASVTPPQAKSNAEDAKVPALSRAVNFTWENLTYQVPVEDKDGNVIYKTLLFNLSGCAKGGRVLAIMGPSGAGKTTLMGTITGKLFNATARQEGCCFMNNNIYQQRYKRLVSYVCQDDIVMGKDTPREAIYFSARLRLGLDSETARRRVADVIKRLSLTKCQDTILGIPGILKGVSGGERKRANIGTELVTNPFVMLLDEPTTGLDSVNAVRVGHLLQDLAKNDMRTVIATVHSPSSELFDLFDDLLLLAKGHVIYHGPTADSIEYFASLGYDVPPRTNPTEYFMNLLQLPEEILSQLWLAWEDYVMSDAANDNPCLTPVTGVITLTDDYLEEQLELKGANFCLQFSELFKRSWRMYLRDPGNFYGRSVQTLFFA…	+
LdBPK_010490.1	LdBPK_010490.1	1	NaN	NaN	NaN	26.7797	26.4336	26.4986	0	0	1	12	13	18	42.4	22	+	+	+	+		5.34419	5.03737	fatty acyl CoA syntetase 1, putative	null	null	null	catalytic activity	metabolic process	null	MGGCVVSLMEVLNSTRLVEHPDFAARRVYGVINQRVTEDEADRSGVYRCARLTDAQHVECFNWYEGPTILQRLAIICTERGDQRAMAYRTVEKVVKESTKDEKGGTREWAYTFLNEPTYITYAEVWSRLVAFGRGLVELGLQKGSHVALYEDTRWEWLVTMLGVWTQEMIGVTVYANLGEDALLYALKEATCEALVCNGKNVGKLISLMNQYGVHNATIIYLDALPSNLNTESHKVVAWADVLAKGTPSTAPYKVQDNKDEEVLVMYTSGTTGNPKGVVHTIGALTQGALGLEERLTELIGKEENESYVAYLPAAHIFEFTCENIMLLRGALICFGTPRTLTDTYARPCGDLRAFNPFFFIGVPRIFETIKKAVEAKLPPVGTLKRQVFDHAYQSRLAA…
LdBPK_010510.1	LdBPK_010510.1	1	NaN	NaN	NaN	28.4503	27.6068	27.2153	0	0	1	36	25	16	49.6	38	+	+	+	+		4.085	6.18131	long chain fatty acid CoA ligase, putative	null	null	null	catalytic activity	metabolic process	null	MGGCVVSLMECKARSDEVPWEFSEDVKSYGPLSVAVAGTQTPNSSAVYVNGKRSTLAEQQECAKRFYYGPNQTQRFARLCQENLDDVALAYRRIEKMEKEQVAGASRPMDVAYFSAQCDLTYRELWHAVTGFSRGLAELGLEKRANVTIYEETRWEWLASIYGIWMQDMVAATVYANLGEDALFYALRETECEAILCNGKNVPNLLRGVGSGAFPACTLIYLDNLPAAGCAELHGCRVLSWEDVVALGHGAGAHHGAAPPEDNESVALIMYTSGTTGDPKGVMHTHGSIVAGILTMDDWLYSVIKHRPDDVYLSYLPLAHIMEFGVVNILLARRAHVAFGTPRTLTDATARPHGDFTQFRPTLLIGVPRIFDTLKKAVEAKLPPVGTLKRQVFDHAYQS…
LdBPK_010540.1	LdBPK_010540.1	1	NaN	NaN	NaN	29.2981	28.4525	29.6304	0	0	1	25	22	35	48.7	23	+	+	+	+		4.5557	7.98523	long chain fatty acid CoA ligase, putative	null	null	null	catalytic activity	metabolic process	null	MGACVVSVMAKRNAAQVMPDPRAEELERRRAECGGNFVQRVPGTESEHASAIYRIAGVTAEQHEAILAAAAAKPTFYTTLMRHCAERTDQRVLGYRPVKCVTKEPAPSTSRGSTSEPAKKERLMSITHFDEVVYVTYSEMEERIFHFGAGLAALGVTANGNVSIYLDTCVEWLIGIYGIWSCSAVAATVYANLGEAALAHALHETESQAILCGSANVANVLKLMKNGVMPQVPIIYVGTLPASLDTHGVQVVSFKQVEMIGAAHLEGGAAKGTGPLNDDDLALIMYTSGTTGDPKGVMHTHRTLAAGLHTLEPRVVDLLGQPHSDDVYLSYLPMAHIMEFTITNLFIFRGAFIGFGTPRTLTDTTARPHGDLLTFNPSMLAGVPRIFDTLKKAVEAKLP…
LdBPK_040160.1	LdBPK_040160.1	1	NaN	NaN	NaN	29.5208	27.6648	27.5702	0	0	0	10	8	10	39.4	8	+	+	+	+		3.29033	6.58033	hypothetical protein, conserved in leishmania	null	null	null	null	null	null	MGPFAPRCCALALLCAVVVLAAVLVRAESLTVTRDVTMSDASFDDYTMMLDLSSSSADVVTVQLINSQVSGSGLTVKNARGSSPSSARLSMNMAITTVAQSVITLSGVMPANSDIRIVATTGSLAPAQSLFDFSGLALDSNATVMVENTAVTWPKDSINTGSIVLISAGSNAVGIKSTAALFVLNATAINGASVVSIDTQSSFPITKGAALTVDYGRCERCSSALVSINVPLVVDASSLFRVANCKVVGASNGLLTSAGSITVSDKSAYVIHDSAVESGALFSFPTGLEDASEVYPFAVSGGSTVSFLNLKGSSTGVAAGQSVPNALEQSNVIGGGCVINDKELRVASEYRSHGLSVETVVDSQGASSGTCANAKCIPGNTKPGATVSGTEPCTCQCSS…
LdBPK_101370.1	LdBPK_101370.1	1	NaN	NaN	NaN	28.4204	27.0748	28.1122	0	0	0	12	10	18	58.5	17	+	+	+	+		3.93912	6.41809	hypothetical protein, conserved	null	null	null	null	null	null	MGSNASHTEPQVPKECAMVAKRKEFERTKVIQEATFLTFKGLDTHDVYNCCVPFKINGTYHIFGRAERRSEWVNSHVRLFRKTGHDEYTLVEHAMQYQLEDPFLVKINEEALFGGVRVTKDHGKVSGYVCDFYRGKIDDLHYFTSGPKNMKDIRLVGLADGKIGVFSHHKTSKTCITGFIIIDSLDDLCSQVIDSAKPIDHTLFGDAWGGVNQPYLLSTGKIGCISHHGYLDTDANGEIINVYCITSFVYKPSTNKCYDYKILGTKNCFPDYPAKAPKLIDCAFVSGIVMREDGKCDLYSGVGDTREGRMVIDYPFEGHGTIADNVDF
LdBPK_101380.1	LdBPK_101380.1	1	NaN	NaN	NaN	26.21	25.6631	25.7934	0	0	0	7	5	10	52.6	15	+	+	+	+		4.44706	4.39882	hypothetical protein, conserved	null	null	null	null	null	null	MGLLNTKPCSLIPAKEAFEREKKIYGKAILSFDGVNGYDVYNCSVPFTYDGKTYIFGRVEKKDEWVHSNSILFEKVGENRYRRHPTSITYNLEDPFVVKIHGEMVFGGTHVTKNGGKVSDYRCEFYHGTPLNLKYFASGPSKMKDIRLVELADGKIGIFTHFRTEGSCLTGFATIDKIEDLTVEVINSAKLINHRPFGDAWGGPSQVYLLSSGLLGCISHHGYLLDQKDDIQLRIYACTSFVFDPATYDVYNFKIIGTKGCFPPCEPKLPHLADCAFVSGIEMRDDGKCNLYSGIGDVAEGYIVIDYPFEGYGNIVSDVAF
LdBPK_130990.1;LdBPK_090090.1	LdBPK_130990.1	2	NaN	NaN	NaN	26.4303	25.6761	25.4337	0	0	0	11	13	11	57.3	22	+	+	+	+		3.73948	4.25722	RNA helicase, putative;proteasome regulatory ATPase subunit 2, putative	null;null	null;null	null;null	ATP binding, ATP-dependent helicase activity, helicase activity, nucleic acid binding, protein binding, zinc ion binding;ATP binding, hydrolase activity, nucleoside-triphosphatase activity, nucleotide binding	null;protein catabolic process	null;cytoplasm	MPSEILQRLYEGLGFPRDLVTQYLTDLAQAAEVPTFSDVTELLDEAGPFQSFLVCSCFELFNCMTWFSREKSDDKVSPEEGDAILENEIATIESLFSDSFLGRKHFDDEDTNERELYFGFCTSYEKQLLVVVRFPDYYPTEPPAIYVQPLRRSSPESLPSLVVAPSCTKDISAVDRRAIMDAAVQAINGFVGGGCLMVLISAIHGAVSSMKEVRPASSTPPLDRDAAAKERSAVQQQRKAFLGALTGNRVANREDIEEAAEDEEDRFIQVSMPEKVELATVDAASASRETQRRDFLVSDAALDVTLKSSWEKLKTEGSLRKARDSLPAHSVRETLRAALQKHNAVVIGGETGSGKTTQIPQFLYEFMCEEGHGSSANIVCTQPRRLAATSVALRVAEER…
LdBPK_161450.1	LdBPK_161450.1	1	NaN	NaN	NaN	24.6102	23.526	23.441	0	0	0	6	2	3	54.4	9	+	+	+	+		2.28835	2.27701	ADP-ribosylation factor-like, putative	null	null	null	GTP binding	intracellular protein transport, small GTPase mediated signal transduction	intracellular	MGQAKTKLNIIICGLDNSGKTTIINFMKPENQRSENIAATVGYNVDSFKKGNVYITAFDMSGAQKFRGLWESYYSNIDGVVFVIDSSDALRLCVVKDELEQMLHHADLKTCKVPFVFFANKMDLAGAKTPMELTQILQLNSLMGDHPMNIFASNALRGEGIHEGMDWLRSVMLRHLEQSKKK
LdBPK_170080.1	LdBPK_170080.1	1	NaN	NaN	NaN	25.2601	24.9735	25.1971	0	0	0	4	4	8	65.2	8	+	+	+	+		4.87803	3.45775	ADP-ribosylation factor, putative	null	null	null	GTP binding	intracellular protein transport, small GTPase mediated signal transduction	intracellular	MGAWLTSLKQTLGLLPADRKIRVLMLGLDNAGKTSILYRLHLGDVVTTVPTVGVNLETLQYKNISFEVWDLGGQTGVRPYWRCYFSDTDAVIYVVDSTDRDRMGVAKHELYALLDEDELRKSLLLIFANKQDLPDAASEVEIAEQLGVSSIMNRTWTIVKSSSKTGDGLVEGMDWLVERLREQGIGA
LdBPK_191270.1	LdBPK_191270.1	1	NaN	NaN	NaN	24.9529	24.8731	25.7898	0	0	0	3	6	6	28.2	7	+	+	+	+		3.49577	3.60813	hypothetical protein, conserved	null	null	null	null	null	null	MGTCPSISQSEVGIVETCGRFSYTADPGIHCLWCGSILVRRITLRLQEYELKVESKTKDNVFVTLSLVIQYQVAPDKLAEVYYACDSSLECMRDYVLNSIRAKIPLYKLEALYVERGTISQQLKDEVDAIINTYGIEIVSALISDIDPGAEITKAMNEVQKFQRLRVASVDAAETEKLKRVRAAEARCEARRLSGEGLAEQRKAIVAGLMQSIEDVQSEVRDLSSNDATNMLLMNQYYDTLQAIAANSSSSVIMLESNGGLEKVAAQLRQGVTHMMR
LdBPK_201320.1	LdBPK_201320.1	1	NaN	NaN	NaN	28.1495	27.2872	27.1908	0	0	0	7	9	8	73.5	9	+	+	+	+		4.34198	6.17315	calpain-like cysteine peptidase, putative	null	null	null	null	null	null	MGNKQSHAQGEFRYSGPTDFPYDEKVPLFEEKNGLLFRLVNNQNSSWAFYNDCKRFEFHVKVTFGSNSRNLQALGNTYLAEDPDGGWVAKTIVYPGNTEPFIQGEVVGFNSVVNAVLLTTEYKERRKEEKRAAKKAAKEAENGDELGSSTR
LdBPK_201350.1	LdBPK_201350.1	1	NaN	NaN	NaN	28.8634	26.4053	26.7291	0	0	0	7	3	4	18.3	4	+	+	+	+		2.76337	5.84854	calpain-like cysteine peptidase, SMP1	null	null	null	null	null	null	MGCGASSENSSVTYVNGKPTFMGEEVTKGFEKDNGLLFRIVNKKKKQWAYYNDTTQYEMHVLVTFNEDCDIKALGKTKLEQQENGEWVASVVVYPCETEMFIEGRVNGFKSKMDALPLSEEYRQRQAEKEK
LdBPK_210100.1	LdBPK_210100.1	1	NaN	NaN	NaN	25.18	24.46	23.1449	0	0	0	5	6	3	36.1	12	+	+	+	+		1.97189	2.73703	hypothetical protein, conserved	null	null	null	protein binding	null	null	MGNTCTKTGEVVDNRSNGTSGSKHFNRYRTKQYAKPEDVPSPPANDERVADLKKMTVVKKIEALQHMLKPVVSVVLSELLHEDFRQFTSVFARGKAALAVASCAQAQRPRHILAAGEDRSVALLNYETGHVMQRWVHAHQNDINCVTTPTSSGVFATASRDKTVKVWNLTSDSSLAELRGHTLTVTSIDTNPGCNLLVSGSKDNTVRLWDVNRAEELFCGDVKLNIVHFVRFMSSMNCVAQGGEDLAVRLWDVRTKGTHSDLHLSKTIEGMDYYPVCCETIPENPYMLLTGHNGVNDCGSYVAQWDVRTGKRVALYKGHGSTVSSVRMVAASVYGNGSFFTSSDDGTFGVWNLEDGEASREVQLSVEHHFCLPEGRVTTFEAEDNGDIVIALENGCLVV…
LdBPK_231190.1	LdBPK_231190.1	1	NaN	NaN	NaN	25.9809	26.2929	27.0219	0	0	0	3	5	4	53.3	6	+	+	+	+		3.63612	5.01855	hypothetical protein, unknown function	null	null	null	null	null	null	MGSFCAKPDAAPKDDVHEGEKNYQEEGEKSFNDANVEATSKPQQCDKDDAAKDVEAADDAAKDVEAADDAAKCAEVEDMEEKQEKFEVDPKNESDDMERQADEKREE
LdBPK_251830.1	LdBPK_251830.1	1	NaN	NaN	NaN	25.4923	24.1293	23.8991	0	0	0	4	3	4	19	3	+	+	+	+		2.14789	2.73639	hypothetical protein, conserved	null	null	null	null	null	null	MGCGYSTYSAQDDIVWKYGGPPEEPLKALKMFPKKQNGLLFRLLYDDGERWAFYNDTLEYEFHIRYYFSRDSDIEALHNATLSELENGNKLVEIIVYPKETQDFIVGVAGSYTSTIEAIPLTERFQWEKTKEKYEHKQSRRK
LdBPK_300380.1	LdBPK_300380.1	1	NaN	NaN	NaN	26.1042	25.6563	25.6086	0	0	0	7	9	12	41.7	14	+	+	+	+		4.92258	4.35814	phosphatase 2C, putative	null	null	null	catalytic activity	null	null	MGLMLPKPILSKVVDRAGNSFVNAACASQNGFRNSMEDAHMLVATDDADVAYFGIFDGHSNAECSAYVARELPQRLKKLPETITAEMLEKVCIEVDEAYMKANTEGGTTGTFCVIRKDLTVTIANVGDSRILVCRGGKLIFATEDHKPYIPGETERIVACGGSVVSNRVDGDLAVSRAFGDASFKVKGTKDYRMQKVIAVPDVSVLQCEPNDFVILACDGVFEGNFSNEDVCQFVWEQQQNCWDDLAVVACRVCDEAIRCGSKDNISCLVVQLAEGASKVKLFGATSFVPGPPFPRNQQPCRAAYAQMAELGHTTTAAALQTRYQLLQAFSKNKLNSQPPVMRTAFEMSDEVDVETEWSFFGKGPAPGNEKSFFEALANTGNSS
LdBPK_300680.1	LdBPK_300680.1	1	NaN	NaN	NaN	26.4608	26.1709	25.7097	0	0	0	16	14	11	48.2	27	+	+	+	+		4.53771	4.73648	hypothetical protein, conserved	null	null	null	phospholipase C activity, phosphoric diester hydrolase activity, protein binding	intracellular signal transduction, lipid metabolic process	null	MGCLNSKSTAEKTTSGPKRFGYHPKSNNKHHNEEKGVVSKYSAVKGWAGSSDNDERTEEVGPDANKATKASAERFLRSILEGAELFFSGLPDSQAVKQLIALTFTNSCAEVTRTKFRLKLDLITVLLTSLARQLKLPLIEASVPQVEERAMDDGFSRILLAWFSNNPSFGKTIPVTSGQAVLNTLYIRYVVSKSVSFEDILAYQFRWVSANDAATEVFNKFTDGKESMTSEQLGKFLRDVQRSEVTDRQIVEKFKYCFGGGIHKYNFISYNGSVLTNNAIDPARTSDVWQDMTQSFTHYMVSCARIETEEDLKRAAADGTRALVLNINKASNGKLMVGSCELQTILEGVKKNGFATNTYPIVLCLSPGTPMPTPVQDEVAKMINDILESAVAEGLMFEG…
LdBPK_310950.1	LdBPK_310950.1	1	NaN	NaN	NaN	26.8821	26.1877	26.7004	0	0	0	11	13	14	14.6	17	+	+	+	+		4.78519	5.21797	sodium stibogluconate resistance protein, putative	null	null	null	null	null	null	MGNRQSSVPLEGEGHPEVFYRGVKAAQEGRFTVSEVYFVQALTRHPGRHFWDTFTKAVLQKERSAGFEGGGASLPKDGVQEDVDAGPAADGPLGPCNDVQPQTVLGGSVPDKADELPGSGDRGDGGDSAEQADARTNGAQSVHDTKVVDVFLPLDGGLTDVMDYYRLLADIGHTYLQLIPSTAHMEKVTGLAARYCIFTITHTQMLLHCLTLWKEAKLGDGGGFIDYAKVRNLKICSGVAELSAELNPDSHSSNKGKQKWRTIDRTASLLFTLQLLEANCRYYCLVFLADYCGLLLRSYSRLTDQRKVNRVHANIVEHLDMVSRLVLGLAGEYPNEYLSRLIMASLPKPSNFDRECLSSMGASSHMSSQKILSFGNDQHRHLYASGYPWSPTESALIPL…
LdBPK_312350.1	LdBPK_312350.1	1	NaN	NaN	NaN	26.3481	25.397	25.5973	0	0	0	8	6	7	48.4	8	+	+	+	+		3.6695	4.49904	ADP-ribosylation factor, putative	null	null	null	GTP binding	intracellular protein transport, protein transport, small GTPase mediated signal transduction	intracellular	MGQWLASAFSSLMGKKEVRIVMVGLDAAGKTTIIYKLKLGEVVTTTPTIGFNVETVEYKNLKFTMWDVGGQQKLRSLWHYYYQGSNGVIFVVDSNDPERMMLAKEELDKILAEEELRNAVLLVFANKQDLPNALTTTQITEKLGLYNVRNRRWYIQGCCATTAQGLYEGLDWLSNNISATMQ
LdBPK_312890.1	LdBPK_312890.1	1	NaN	NaN	NaN	28.8837	27.9639	28.1918	0	0	0	8	7	16	73	9	+	+	+	+		4.62064	7.05135	ADP-ribosylation factor, putative	null	null	null	GTP binding	intracellular protein transport, protein transport, small GTPase mediated signal transduction	intracellular	MGGWLSSLLGKKEVRILMVGLDAAGKTTILYKLKLGEVVTTIPTIGFNVETLEYKNLKFTMWDVGGQDKLRPLWRHYYQNTNGIIFVVDSNDRDRMRDARAELDKMLVEDDLRAATLLVFANKQDLPNAMSTTEVTEKLGLHALRQRNWYIQGCCGTTAQGLYEGLDWLSANIKKSMN
LdBPK_332510.1	LdBPK_332510.1	1	NaN	NaN	NaN	25.2108	24.6125	27.4045	0	0	0	3	2	4	17.2	6	+	+	+	+		2.13544	4.3212	Golgi reassembly stacking protein (GRASP homologue), putative	null	null	null	null	null	null	MGQDQSRAKGGQPGQSATGGADRSLSAGSVSAAPLEAPVSLAGVEGFQVVRLLPYSPAHKAGLVPFFDIITALDKVLLDSEGKAALSFFKSHVANHLDQPVCFTTFNLYSRTYRDVYCVPSDEWGGGGLLGCSIEWTRADACPERCVHVVDVLEGSPAACSTELQANRDYIIGMQTVQETLITLIKSQKDFYSRLEAWHEEQRWALERKQLFPNEMVEVPHVLLFLVYNSENNTVEEVEVEMGTNPDAAVGISVATGLLHIIPSVVTSADLAAGTSLPVMRKFASVRRSVVMPTRAQQQEHQLLQDVSLTRPVGAAPQLQEQSQESTFSSQPPPRLPSPQEAHARCAVVGSPEAHTMTNPHEPPMNSYPQPCPPRPQLQQQPTEAALYAMPPLASFNVA…
LdBPK_340030.1	LdBPK_340030.1	1	NaN	NaN	NaN	25.5757	24.9368	24.592	0	0	0	7	6	5	35.9	10	+	+	+	+		3.51481	3.43762	protein kinase, putative	null	null	null	ATP binding, protein kinase activity, protein tyrosine kinase activity	protein phosphorylation	null	MGNYFSLCPEPFHGLISSYGIGSTSSTHPSGVAVKGQEYSAVKLVGEGGYSFVYEGYNNASGQRVALKRYVFSETQQQQGAVEEMSIYRDVCPNDYIVTYLDSEVVYRHGVPLPEMWVVMEFCDGPSLQEYINNRLRSPQPFSVREVFEIVDNIVHAIGHLHSQSPPVSHWDIKPENFLFTDTGRLKLCDFGSATRQFYAPTSAEEVSAAESELGSRMTLLYRPPESLDLWSKDRVDTKADIWALGVIIYVLVFREMPFDANPMEVMAAVPKRYKGKTQEGCPEEFRALMDIVRTKMLTKKPADRADIFSISEELEGITHLPPLSRPRPGFQSAQRPRFA
LdBPK_310450.1	LdBPK_310450.1	1	NaN	NaN	23.9979	29.1171	28.5877	28.4241	0	0	3	31	30	35	63	37	+		+			2.93362	6.13392	cytoskeleton-associated protein CAP5.5, putative	null	null	null	calcium-dependent cysteine-type endopeptidase activity	proteolysis	intracellular	MGCCNSKETKKPKEVKVPQAEAQSAKVSSETASVEEQRKIEFRVASAVEDLRAERIEAICAHSRACPYRYNACTVVGGEVKFYFEGGIIFCIVKEGSWYVYNDSLDYEAHVTVRFGQGSNIVAGERAELEEVEDGWTCAHAVVYPLETVHLVSGTANGYRTSITIKPLDGQYRHDACAAANGTAEAETEAVRSLVTEGMDEEAILHRCMETGTPYVDLKFPPNGEAVARAGRDTRTIPEMAMMRPTQYLSDNNRLSVNDICGPVLALSIEPGNLGDSWFMCAVAIMAENEAAVRNIFAQGSPAEKAVGAYRVLVNKNGWWHTLIMDDYLPTFNRMPVFARSYDNPAEMWTSLLQKAYAKLHGSYAAITGGDALQALADLSGSPMCRFDKEWEEATTDAG…
LdBPK_250780.1	LdBPK_250780.1	1	NaN	NaN	23.7909	27.975	27.3205	27.4145	0	0	2	20	17	14	66	23	+		+			2.43785	5.52747	protein phosphatase, putative	null	null	null	catalytic activity	null	null	MGIPLPKPVMTQLQERYGNAIFRCGSNCVNGYRETMEDAHLTYLTDSWGFFGVFDGHVNDQCSQYLERAWRSAIEKESIPMTDERMKELALRIDQEWMDSGREGGSTGTFFVALKEGNKVHLQVGNVGDSRVVACIDGVCVPLTEDHKPNNEGERQRIENCAGRVENNRVDGSLAVSRAFGDREYKLGSGSQLEQKVIALADVQHKDFTFDSSDFVLLCCDGVFEGNFPNEEVVAYVKQQLETCNDLAEVAGRVCEEAIERGSRDNISCMIVQFKDGSDYAAEPHTTVVPGPFSAPRNSGFRKAYESMADKGNTTVGALLEKRYDTLKAAEALTPEETEELSQFENGPEAKLTGAERQKWFSNYFQKLCEAASNGPSDQMERLQSLQQQAGIPLSILLS…
