# Supplementary material for: Global Analysis of Protein N-Myristoylation and Exploration of N-Myristoyltransferase as a Drug Target in the Neglected Human Pathogen Leishmania donovani
Source: Chem Biol. 2015 Mar 19;22(3):342–54. doi: 10.1016/j.chembiol.2015.01.003 (PMC4372256; doi:10.1016/j.chembiol.2015.01.003)
Supplement: Table S3. Comparison of Proteomics in Promastigotes and Amastigotes, and Bioinformatic Annotation of Hits; Related to Figure 3 [file mmc4.xlsx]

## Sheet: Key
Supplementary Table S3	Comparison of YnMyr proteomics in amastigotes and promastigotes. Identification of proteins following metabolic tagging with YnMyr, CuAAC, pull-down, tryptic digest and LC-MS/MS analysis.
Abbreviations	AM = amastigote experiment; PRO = promastigote experiment; MG = sequence contains an N-terminal glycine after leader methioinine; NaN = not a number (not quantified in proteomics); LFQ = label-free quantification using Maxquant
Definitions	T-test difference = Log2(Mean LFQ sample X/Mean LFQ sample Y)
Experimental design	Experiments AM1, AM2, AM3 and AM4 are independently performed replicates of one biological YnMyr tagging experiment. Experiments PRO1, PRO2 and PRO3 are independently performed replicates of one biological YnMyr tagging experiment.
Contained in this spreadsheet:
Comparison of AM and PRO	Comparison of amastigotes and promastigotes. See Tables S1 and S2 (Amastigotes and Promastigotes respectively).
T-test AM vs PRO	To quantitatively compare AM and PRO, missing values were imputed from a normal distribution (width 0.1, downshift 2.5).
	T-test used (see Main text and Methods for details): two-sample two-sided t-test with permutation-based statistics; FDR = 0.05, S0 = 2
	LFQ intensities (YnMyr samples) given include the imputed values but the absence of a protein from either dataset is additionally indicated for clarity.
Hits GPI prediction	For all proteins assigned as a hit in either or both of the amastigote and promastigote datasets, several bioinformatic tools were used to predict the presence of a GPI-anchor.
	PredGPI (http://gpcr.biocomp.unibo.it/predgpi/)
	GPI-SOM (http://gpi.unibe.ch/)
	Big-PI (http://mendel.imp.ac.at/sat/gpi/gpi_server.html)
CSS Palm prediction	For all proteins assigned as a hit in either or both of the amastigote and promastigote datasets, CSS-Palm 3.0 was used to predict the presence of S-palmitoylation on a cysteine residue. See also Supp. Fig S2.

## Sheet: comparison of AM and PRO
Protein IDs	Majority protein IDs	Proteins	LFQ intensity AM1 MYR	LFQ intensity AM2 MYR	LFQ intensity AM3 MYR	LFQ intensity AM4 MYR	LFQ intensity AM1 YN	LFQ intensity AM2 YN	LFQ intensity AM3 YN	LFQ intensity AM4 YN	LFQ intensity PRO1 MYR	LFQ intensity PRO2 MYR	LFQ intensity PRO3 MYR	LFQ intensity PRO1 YN	LFQ intensity PRO2 YN	LFQ intensity PRO3 YN	MS/MS Count AM1 MYR	MS/MS Count AM2 MYR	MS/MS Count AM3 MYR	MS/MS Count AM4 MYR	MS/MS Count AM1 YN	MS/MS Count AM2 YN	MS/MS Count AM3 YN	MS/MS Count AM4 YN	MS/MS Count PRO1 MYR	MS/MS Count PRO2 MYR	MS/MS Count PRO3 MYR	MS/MS Count PRO1 YN	MS/MS Count PRO2YN	MS/MS Count PRO3 YN	MG	Absent from control AM	t-test Significant AM	High confidence hit AM	Low abundance hit AM	Absent from control PRO	t-test Significant PRO	High confidence hit PRO	Low abundance hit PRO	-Log10(p value) AM	t-test Difference AM	-Log10(p value) PRO	t-test Difference PRO	Product Description
LdBPK_010010.1	LdBPK_010010.1	1	NaN	NaN	NaN	NaN	NaN	NaN	NaN	NaN	NaN	NaN	NaN	26.197	25.5678	25.3807	0	0	0	0	0	0	0	0	0	0	0	5	5	6						+	+	+		NaN	NaN	4.00319	4.16889	hypothetical protein, unknown function
LdBPK_010050.1	LdBPK_010050.1	1	34.8925	34.159	34.1967	31.2999	34.67	33.7169	33.197	30.2174	30.79	30.0919	28.6786	29.8677	29.5747	27.2172	140	112	148	57	168	106	129	49	48	26	19	45	40	13										0.220317	-0.686665	0.390757	-0.967002	carboxylase, putative
LdBPK_010440.1;LdBPK_010430.1	LdBPK_010440.1;LdBPK_010430.1	2	24.3475	25.9072	26.801	27.0004	25.2519	25.3279	25.6684	26.168	26.2564	24.9742	26.2374	25.7789	27.3019	28.369	2	2	5	5	5	4	6	8	5	2	10	6	6	13										0.263575	-0.409935	0.701391	1.32728	ribosomal protein S7, putative;ribosomal protein S7, putative
LdBPK_010490.1	LdBPK_010490.1	1	NaN	NaN	NaN	NaN	27.1503	26.1314	26.1221	26.1368	NaN	NaN	NaN	26.7797	26.4336	26.4986	0	0	0	0	14	6	15	8	0	0	1	12	13	18	+	+	+	+		+	+	+		5.2777	4.26834	5.34419	5.03737	fatty acyl CoA syntetase 1, putative
LdBPK_010510.1	LdBPK_010510.1	1	NaN	NaN	NaN	NaN	28.9051	27.3787	27.8022	27.4155	NaN	NaN	NaN	28.4503	27.6068	27.2153	0	0	0	0	30	15	26	16	0	0	1	36	25	16	+	+	+	+		+	+	+		5.25402	5.6622	4.085	6.18131	long chain fatty acid CoA ligase, putative
LdBPK_010540.1	LdBPK_010540.1	1	NaN	NaN	NaN	NaN	26.3436	24.6573	25.8247	24.8651	NaN	NaN	NaN	29.2981	28.4525	29.6304	0	0	0	0	6	2	7	4	0	0	1	25	22	35	+	+	+	+		+	+	+		3.62623	3.24973	4.5557	7.98523	long chain fatty acid CoA ligase, putative
LdBPK_010590.1	LdBPK_010590.1	1	NaN	NaN	NaN	NaN	NaN	NaN	NaN	NaN	NaN	NaN	NaN	21.7735	22.2983	23.5493	0	0	0	0	0	0	0	0	0	0	0	2	2	6						+			+	NaN	NaN	0.682444	0.803417	tricarboxylate carrier, putative
LdBPK_010710.1	LdBPK_010710.1	1	NaN	NaN	NaN	NaN	27.4095	27.4675	26.7187	26.8605	NaN	NaN	NaN	26.2848	25.5414	26.2823	0	0	0	0	8	2	5	4	0	0	0	6	6	5		+	+	+		+	+	+		6.1386	4.85226	4.07798	4.3164	hypothetical protein, unknown function
LdBPK_010790.1	LdBPK_010790.1	1	NaN	NaN	25.8248	24.5693	24.6141	NaN	26.0209	26.5181	25.6367	25.8597	27.2369	27.0101	27.5645	27.0255	1	0	10	2	4	1	13	7	6	4	9	9	17	17										0.366919	1.06963	0.832074	0.955585	eukaryotic initiation factor 4a, putative
LdBPK_020150.1;LdBPK_020160.1	LdBPK_020150.1	2	NaN	NaN	NaN	NaN	NaN	NaN	NaN	NaN	NaN	NaN	NaN	25.4311	24.5633	24.8435	0	0	0	0	0	0	0	0	0	0	0	2	3	6						+	+	+		NaN	NaN	3.59401	3.37518	phosphoglycan beta 1,3 galactosyltransferase;phosphoglycan beta 1,3 galactosyltransferase
LdBPK_020200.1	LdBPK_020200.1	1	NaN	NaN	NaN	NaN	NaN	NaN	NaN	NaN	NaN	NaN	NaN	25.383	24.8597	24.1136	0	0	0	0	0	0	0	0	0	0	0	6	7	9						+	+	+		NaN	NaN	2.95496	3.20226	phosphoglycan beta 1,3 galactosyltransferase
LdBPK_020210.1	LdBPK_020210.1	1	NaN	NaN	NaN	NaN	24.7231	NaN	24.0304	25.1643	NaN	NaN	NaN	25.3009	24.9203	28.6325	0	0	0	0	10	1	10	8	0	0	0	14	15	14		+	+	+		+	+	+		1.6687	1.8867	1.73892	4.55897	hypothetical protein, conserved
LdBPK_020420.1	LdBPK_020420.1	1	NaN	NaN	24.2352	23.732	29.2533	28.4245	28.553	27.6019	NaN	NaN	NaN	29.2913	28.8294	28.704	0	0	4	2	13	11	13	11	0	0	0	19	14	18			+			+	+	+		4.19982	5.11872	5.43978	7.36384	hypothetical protein, conserved
LdBPK_020430.1	LdBPK_020430.1	1	25.0614	NaN	26.4906	25.5621	28.2369	27.6567	27.8618	26.8126	NaN	NaN	24.9454	27.991	27.4023	27.3446	2	1	7	4	11	7	15	5	0	1	4	13	11	9			+				+			1.56962	2.8022	1.82519	5.06346	hypothetical protein, conserved
LdBPK_020680.1	LdBPK_020680.1	1	NaN	NaN	23.2125	NaN	22.6672	NaN	23.1995	24.1448	NaN	NaN	NaN	NaN	NaN	NaN	0	0	5	3	2	0	6	3	0	0	0	0	1	1										0.598437	0.602446	NaN	NaN	ATP-dependent Clp protease subunit, heat shock protein 78 (HSP78), putative
LdBPK_020710.1	LdBPK_020710.1	1	NaN	NaN	NaN	NaN	NaN	NaN	NaN	NaN	NaN	NaN	24.1151	22.7908	23.8634	26.7469	0	0	0	0	0	0	0	0	0	2	4	4	10	11										NaN	NaN	0.599506	1.8931	peptidyl-dipeptidase, putative
LdBPK_030190.1	LdBPK_030190.1	1	NaN	NaN	24.2129	NaN	23.9238	NaN	24.4983	23.5925	NaN	NaN	24.1431	23.7148	26.1907	26.8939	0	0	6	0	5	0	7	4	1	1	5	4	13	17										0.542757	0.72134	1.14844	3.11357	delta-1-pyrroline-5-carboxylate dehydrogenase, putative
LdBPK_030220.1	LdBPK_030220.1	1	NaN	NaN	25.2343	22.6777	26.3087	25.2472	26.212	24.9413	NaN	NaN	NaN	22.9758	23.6547	23.2287	1	0	7	2	16	7	12	9	0	0	0	3	5	6	+		+			+			+	1.75113	2.56179	2.61501	1.71139	long chain fatty Acyl CoA synthetase, putative
LdBPK_030360.1	LdBPK_030360.1	1	NaN	NaN	NaN	NaN	24.174	NaN	23.1894	21.8511	NaN	NaN	NaN	NaN	NaN	NaN	0	0	1	0	3	1	3	2	0	0	0	0	0	0		+			+					0.935264	0.921947	NaN	NaN	hypothetical protein, conserved
LdBPK_030670.1	LdBPK_030670.1	1	NaN	NaN	NaN	NaN	NaN	NaN	NaN	20.9884	NaN	NaN	NaN	21.0318	23.8165	26.3303	0	0	0	0	0	0	1	3	0	0	1	4	14	10						+			+	NaN	NaN	0.57523	1.98095	hypothetical protein, conserved
LdBPK_040010.1	LdBPK_040010.1	1	NaN	NaN	NaN	NaN	23.5224	NaN	23.2826	NaN	NaN	NaN	NaN	25.5369	24.9182	24.6687	0	0	0	0	6	0	6	0	0	0	0	12	12	12						+	+	+		NaN	NaN	3.58848	3.5627	calcium-translocating P-type ATPase
LdBPK_040160.1	LdBPK_040160.1	1	NaN	NaN	NaN	NaN	NaN	NaN	NaN	NaN	NaN	NaN	NaN	29.5208	27.6648	27.5702	0	0	0	0	0	0	0	0	0	0	0	10	8	10	+					+	+	+		NaN	NaN	3.29033	6.58033	hypothetical protein, conserved in leishmania
LdBPK_040180.1	LdBPK_040180.1	1	NaN	NaN	NaN	NaN	NaN	NaN	NaN	NaN	NaN	NaN	NaN	24.7828	23.7359	23.8884	0	0	0	0	0	0	0	0	0	0	0	7	3	3						+	+	+		NaN	NaN	2.68529	2.42088	surface antigen-like protein
LdBPK_040470.1	LdBPK_040470.1	1	NaN	NaN	NaN	NaN	23.0785	NaN	22.8446	24.2385	NaN	NaN	NaN	NaN	NaN	24.1133	0	0	0	0	5	1	3	3	0	0	0	1	0	2	+	+			+					1.08719	0.900956	NaN	NaN	ADP-ribosylation factor, putative
LdBPK_040750.1	LdBPK_040750.1	1	NaN	NaN	25.2523	26.412	25.3136	24.6906	25.4938	27.0192	24.5997	25.3084	26.8935	25.871	26.7807	25.6934	1	1	4	5	7	3	4	7	2	3	9	8	10	6										0.648831	1.57764	0.272379	0.51448	60S ribosomal protein L10, putative
LdBPK_041050.1	LdBPK_041050.1	1	NaN	NaN	NaN	NaN	25.4399	25.0431	24.2035	24.9811	NaN	NaN	NaN	24.2676	23.6631	24.8831	0	0	0	0	8	3	9	2	0	0	1	6	5	7	+	+	+	+		+	+	+		4.28285	2.92471	2.72256	2.71291	acyltransferase-like protein, copy 2
LdBPK_041250.1	LdBPK_041250.1	1	NaN	NaN	24.9542	NaN	24.0716	NaN	24.7334	22.98	NaN	NaN	NaN	NaN	24.2182	23.825	1	0	8	1	5	0	5	2	0	0	0	1	5	5										0.445651	0.878735	NaN	NaN	actin
LdBPK_050280.1	LdBPK_050280.1	1	NaN	NaN	NaN	NaN	22.9587	NaN	22.714	22.8171	NaN	NaN	24.0459	24.9537	24.6939	22.7967	0	0	0	1	3	0	4	2	1	0	2	2	3	6	+	+			+					1.13339	0.545197	0.751824	1.76672	protein tyrosine phosphatase, putative
LdBPK_050510.1	LdBPK_050510.1	1	25.1737	NaN	26.7316	25.6248	26.1669	NaN	27.321	27.3058	23.6621	24.9957	25.9125	25.6545	27.0993	26.269	4	1	17	7	10	1	18	15	2	5	6	7	20	18										0.22059	0.79108	0.891608	1.48415	ATPase alpha subunit
LdBPK_050580.1	LdBPK_050580.1	1	NaN	NaN	23.9624	26.7866	25.323	25.7797	26.1779	26.4484	NaN	NaN	NaN	24.2937	24.1343	25.8346	1	2	5	7	8	4	11	15	0	0	0	6	3	5						+	+	+		0.98658	2.02524	2.29452	3.07128	hypothetical protein, conserved
LdBPK_050900.1	LdBPK_050900.1	1	NaN	NaN	NaN	NaN	NaN	NaN	NaN	NaN	NaN	NaN	NaN	26.0931	26.0894	26.037	0	0	0	0	0	0	0	0	0	0	0	6	4	3						+	+	+		NaN	NaN	5.5715	4.48011	surface antigen-like protein
LdBPK_051210.1	LdBPK_051210.1	1	NaN	NaN	NaN	NaN	NaN	NaN	NaN	NaN	NaN	NaN	NaN	25.8863	25.1195	25.1948	0	0	0	0	0	0	0	0	0	0	0	4	4	6						+	+	+		NaN	NaN	3.86407	3.79066	surface antigen-like protein
LdBPK_055450.1;LdBPK_350030.1	LdBPK_055450.1	2	NaN	NaN	NaN	NaN	NaN	NaN	23.3254	NaN	NaN	NaN	NaN	23.0393	24.1019	23.6332	0	0	1	0	0	0	5	1	0	0	2	2	5	6						+			+	NaN	NaN	2.44579	1.98982	unspecified product;pyruvate kinase
LdBPK_060010.1	LdBPK_060010.1	1	29.1664	27.665	29.0076	29.3298	29.638	28.2258	28.9207	28.8952	25.3973	NaN	25.6095	25.464	26.4806	26.2387	7	5	6	7	7	5	5	9	3	1	2	5	4	4										0.0978222	0.127736	0.649822	1.69363	histone H4
LdBPK_060030.1	LdBPK_060030.1	1	25.49	NaN	27.4605	25.6085	27.0858	26.0318	27.6903	26.5222	NaN	NaN	23.3344	23.1293	24.5585	23.7266	5	1	20	5	23	8	20	10	0	0	3	5	10	3										0.70459	1.53525	1.06793	1.5302	hypothetical protein, conserved
LdBPK_060120.1	LdBPK_060120.1	1	NaN	NaN	NaN	NaN	NaN	NaN	NaN	NaN	NaN	NaN	24.5953	23.62	23.9996	22.5141	0	0	0	0	0	0	1	0	1	0	2	3	3	6										NaN	NaN	0.327809	0.924946	cyclophilin
LdBPK_060410.1	LdBPK_060410.1	1	NaN	NaN	24.2481	NaN	NaN	NaN	23.8197	23.3645	NaN	NaN	23.2943	25.2169	25.0882	25.0893	0	0	2	1	1	1	3	2	1	1	4	4	5	4							+			NaN	NaN	2.01006	3.15346	60S ribosomal protein L19, putative
LdBPK_060910.1	LdBPK_060910.1	1	NaN	NaN	24.2139	24.0201	24.0898	NaN	25.3899	26.0389	NaN	NaN	NaN	NaN	NaN	NaN	0	0	7	2	3	1	11	6	0	0	0	0	1	1										0.646536	1.28099	NaN	NaN	acyl-coenzyme a dehydrogenase, putative
LdBPK_061320.1	LdBPK_061320.1	1	NaN	NaN	NaN	NaN	NaN	NaN	NaN	NaN	NaN	NaN	NaN	25.96	23.8127	26.9616	0	0	0	0	0	0	0	0	0	0	0	7	4	8						+	+	+		NaN	NaN	1.93742	4.14043	pteridine transporter, putative
LdBPK_070210.1	LdBPK_070210.1	1	NaN	NaN	NaN	NaN	NaN	NaN	22.3608	23.5007	NaN	NaN	NaN	23.3196	23.7263	25.4383	0	0	1	1	0	0	2	2	0	0	1	2	3	4						+	+	+		NaN	NaN	1.9105	2.89623	cytochrome c1, heme protein, mitochondrial precursor, putative
LdBPK_070550.1	LdBPK_070550.1	1	NaN	NaN	23.6697	25.4471	23.3073	NaN	23.3471	23.7602	23.8457	NaN	25.4435	24.6717	25.1664	23.2694	1	0	3	4	2	0	4	4	2	0	8	4	9	6										0.144761	-0.300913	0.219227	0.675083	60S ribosomal protein L7a, putative
LdBPK_071020.1	LdBPK_071020.1	1	27.9656	27.75	28.3582	29.5373	27.3043	27.4127	27.4485	28.2483	27.5728	27.3188	26.9809	26.5544	27.5107	25.4135	10	11	17	24	11	12	14	17	10	9	12	14	17	11										0.890424	-0.799335	0.562214	-0.797946	splicing factor ptsr1-like protein
LdBPK_072500.1;LdBPK_271710.1	LdBPK_072500.1	2	26.3164	NaN	27.6699	26.5888	27.7389	26.6843	28.0863	27.316	NaN	23.2949	NaN	25.6818	26.5677	25.9035	7	0	19	5	16	9	23	15	1	3	1	9	14	15							+			0.683771	1.79933	2.22522	4.1474	unspecified product;glycosomal phosphoenolpyruvate carboxykinase, putative
LdBPK_080030.1	LdBPK_080030.1	1	NaN	NaN	NaN	NaN	27.5605	26.3724	26.4565	24.5201	NaN	NaN	NaN	26.1484	25.3928	28.2134	0	0	0	0	7	6	8	2	0	0	0	7	7	9		+	+	+		+	+	+		3.17469	4.10002	2.32945	4.89639	vesicle-associated membrane protein, putative
LdBPK_080420.1	LdBPK_080420.1	1	NaN	NaN	24.5135	NaN	22.7051	NaN	25.2881	22.3312	NaN	NaN	NaN	NaN	20.9688	NaN	0	0	9	0	6	0	18	2	0	0	0	1	2	0										0.111192	0.281005	NaN	NaN	hypothetical protein, conserved
LdBPK_080470.1	LdBPK_080470.1	1	NaN	NaN	NaN	NaN	25.5844	NaN	NaN	NaN	NaN	NaN	NaN	26.9939	27.482	27.2557	0	0	0	0	3	1	1	0	0	0	0	3	7	6						+	+	+		NaN	NaN	5.29084	5.52819	hypothetical protein, unknown function
LdBPK_080650.1	LdBPK_080650.1	1	NaN	NaN	NaN	NaN	27.0702	NaN	26.9854	25.4724	NaN	NaN	NaN	24.9164	25.007	25.4736	0	0	1	0	4	3	4	3	0	0	0	3	3	3		+	+	+		+	+	+		1.76253	3.52374	3.96004	3.64669	hypothetical protein, unknown function
LdBPK_081020.1	LdBPK_081020.1	1	NaN	NaN	23.4522	NaN	22.2238	NaN	24.0234	24.2407	NaN	NaN	23.1475	23.5691	25.4916	23.6093	0	0	4	1	3	0	9	3	0	1	4	5	16	8										0.587723	0.822258	1.20169	2.11122	stress-induced protein sti1
LdBPK_081220.1	LdBPK_081220.1	1	26.7729	NaN	27.6608	26.0928	26.4777	26.1941	27.3377	26.0401	NaN	NaN	NaN	NaN	NaN	NaN	5	1	12	8	9	4	12	10	0	0	0	0	0	0										0.258306	0.709688	NaN	NaN	hypothetical protein, unknown function
LdBPK_081290.1;LdBPK_212240.1	LdBPK_081290.1;LdBPK_212240.1	2	27.9773	27.0357	29.6129	27.1937	28.7512	28.2893	29.8351	28.8508	26.747	28.3882	27.3691	28.4879	29.9736	28.8163	9	6	14	8	10	7	16	13	4	5	14	10	15	14										0.70525	0.976727	1.13867	1.59116	beta tubulin;beta tubulin
LdBPK_081680.1;LdBPK_181280.1	LdBPK_081680.1;LdBPK_181280.1	2	NaN	NaN	26.0673	23.7982	26.3451	26.0798	27.4149	28.1703	NaN	NaN	NaN	NaN	23.9624	21.647	0	0	7	3	10	6	11	14	0	0	0	0	4	2			+							1.76412	3.5086	NaN	NaN	unspecified product;hypothetical protein, conserved
LdBPK_090430.1	LdBPK_090430.1	1	NaN	NaN	NaN	NaN	26.0164	NaN	24.9226	26.0844	NaN	NaN	NaN	26.2041	25.4234	25.3718	0	0	0	0	10	1	11	5	0	0	0	12	11	15		+	+	+		+	+	+		1.46598	2.65133	3.6781	4.14209	hypothetical protein, conserved
LdBPK_090690.1	LdBPK_090690.1	1	NaN	NaN	NaN	NaN	26.0671	25.314	25.2614	25.809	NaN	NaN	NaN	25.4606	24.8504	24.851	0	0	0	0	7	3	6	5	0	0	0	7	7	7		+	+	+		+	+	+		4.8995	3.46732	4.10353	3.65423	hypothetical protein, conserved
LdBPK_090820.1	LdBPK_090820.1	1	NaN	NaN	NaN	NaN	NaN	NaN	20.95	NaN	NaN	NaN	NaN	20.7904	24.6074	23.3708	0	0	0	0	0	0	2	0	0	0	0	2	10	5						+			+	NaN	NaN	0.658267	1.67771	oligopeptidase b
LdBPK_091020.1;LdBPK_331630.1;LdBPK_091030.1	LdBPK_091020.1	3	NaN	NaN	NaN	NaN	22.9275	NaN	24.0312	23.6541	NaN	24.1049	24.5309	23.5709	25.722	23.9384	1	0	1	0	3	0	4	2	0	2	2	4	7	10		+			+					1.4813	1.17428	0.38005	1.08931	elongation factor-1 gamma;elongation factor-1 gamma;elongation factor 1-gamma, putative
LdBPK_091300.1	LdBPK_091300.1	1	NaN	NaN	NaN	NaN	24.8323	NaN	23.5342	26.0495	25.5282	NaN	25.693	25.6263	NaN	26.3747	1	1	1	1	3	1	3	2	2	1	2	3	1	4		+	+	+						1.36911	2.04805	NaN	NaN	hypothetical protein, conserved
LdBPK_091410.1;LdBPK_190040.1	LdBPK_091410.1;LdBPK_190040.1	2	29.1674	29.9691	30.2957	29.6377	29.9894	29.8094	29.87	29.1352	27.6587	27.3474	25.8945	27.9845	28.3132	27.3412	5	10	14	13	15	11	17	15	7	3	5	10	11	10										0.0775789	-0.0664706	0.675011	0.912743	histone H2B;histone H2B
LdBPK_100230.1	LdBPK_100230.1	1	NaN	NaN	NaN	NaN	NaN	NaN	22.6303	NaN	NaN	NaN	NaN	25.324	24.6944	23.7886	0	0	0	0	1	1	2	0	0	0	0	3	3	3						+	+	+		NaN	NaN	2.39711	3.03214	hypothetical protein, unknown function
LdBPK_100310.1	LdBPK_100310.1	1	NaN	NaN	25.6058	23.4863	25.1714	NaN	25.8926	25.0643	NaN	NaN	24.2643	22.2296	25.3068	24.7296	1	0	13	2	7	1	17	6	0	0	3	2	9	7										0.554716	1.32369	0.570894	1.7257	isocitrate dehydrogenase [NADP], mitochondrial precursor, putative
LdBPK_100390.1;LdBPK_100380.1	LdBPK_100390.1	2	NaN	NaN	NaN	NaN	NaN	NaN	NaN	NaN	NaN	NaN	NaN	28.1907	27.3126	27.5712	0	0	0	0	0	0	0	0	0	0	1	14	12	18						+	+	+		NaN	NaN	4.26039	6.51	folate/biopterin transporter, putative;folate/biopterin transporter, putative
LdBPK_100420.1	LdBPK_100420.1	1	NaN	NaN	NaN	NaN	23.2782	NaN	22.3755	NaN	NaN	NaN	NaN	27.0651	26.1809	25.4628	0	0	0	0	2	1	2	1	0	0	0	8	7	10						+	+	+		NaN	NaN	3.17194	4.63395	folate/biopterin transporter, putative
LdBPK_100560.1	LdBPK_100560.1	1	NaN	NaN	NaN	NaN	27.8351	26.2231	25.9463	25.1885	NaN	NaN	NaN	26.6425	25.6305	25.0286	0	0	1	1	15	5	11	3	0	0	1	12	9	6		+	+	+		+	+	+		3.5269	4.29618	3.03301	4.25976	glycerol-3-phosphate dehydrogenase [NAD ], glycosomal
LdBPK_100760.1;LdBPK_100770.1	LdBPK_100760.1;LdBPK_100770.1	2	NaN	NaN	NaN	NaN	NaN	NaN	NaN	NaN	NaN	NaN	NaN	26.0185	26.0141	26.7919	0	0	0	0	0	0	1	0	0	0	0	10	6	7						+	+	+		NaN	NaN	4.14762	4.73019	amino acid transporter, putative;amino acid transporter, putative
LdBPK_101370.1	LdBPK_101370.1	1	NaN	NaN	NaN	NaN	23.8553	NaN	21.6867	22.6671	NaN	NaN	NaN	28.4204	27.0748	28.1122	0	0	0	0	2	1	2	2	0	0	0	12	10	18	+	+			+	+	+	+		0.252209	0.297351	3.93912	6.41809	hypothetical protein, conserved
LdBPK_101380.1	LdBPK_101380.1	1	NaN	NaN	NaN	NaN	29.0921	28.579	27.7746	28.5618	NaN	NaN	NaN	26.21	25.6631	25.7934	0	0	1	0	18	15	15	15	0	0	0	7	5	10	+	+	+	+		+	+	+		6.47745	6.59571	4.44706	4.39882	hypothetical protein, conserved
LdBPK_110350.1	LdBPK_110350.1	1	NaN	NaN	25.4778	NaN	23.0465	NaN	26.1036	25.5315	NaN	NaN	23.7642	24.8478	25.6386	26.2347	0	0	7	0	2	1	7	3	0	0	2	5	6	8							+			0.48858	1.31166	1.79365	3.14857	14-3-3 protein, putative
LdBPK_110370.1	LdBPK_110370.1	1	NaN	NaN	NaN	NaN	25.6655	NaN	24.5316	22.8553	NaN	NaN	NaN	24.3617	23.5134	24.498	0	0	0	0	8	1	7	3	0	0	0	5	5	7	+	+			+	+	+	+		1.1418	1.70358	2.68275	2.65829	hypothetical protein, conserved
LdBPK_110600.1	LdBPK_110600.1	1	NaN	NaN	22.7807	NaN	26.8081	25.1832	25.1598	25.6593	NaN	NaN	NaN	NaN	NaN	NaN	0	0	3	0	16	6	13	6	0	0	0	1	1	0			+							3.66336	3.43984	NaN	NaN	3-methylcrotonoyl-CoA carboxylase beta subunit, putative
LdBPK_110640.1	LdBPK_110640.1	1	NaN	NaN	25.016	23.8358	24.845	NaN	25.7125	24.7191	NaN	NaN	22.4158	23.4897	24.4939	24.3445	1	0	5	4	6	1	10	9	0	0	5	2	7	2							+			0.459743	0.91471	2.25003	2.13265	aminopeptidase, putative
LdBPK_111000.1	LdBPK_111000.1	1	NaN	NaN	25.7775	NaN	24.9515	24.064	25.8887	26.7178	NaN	NaN	NaN	NaN	24.1678	NaN	0	0	17	1	9	5	20	10	0	0	0	0	8	1			+							1.18774	2.57438	NaN	NaN	pyruvate phosphate dikinase, putative
LdBPK_111100.1	LdBPK_111100.1	1	NaN	NaN	NaN	NaN	NaN	NaN	23.7409	NaN	NaN	NaN	NaN	24.5745	24.1884	27.9117	0	0	0	0	1	1	3	1	0	0	0	4	6	9						+	+	+		NaN	NaN	1.58233	4.0902	lanosterol 14-alpha-demethylase, putative
LdBPK_111110.1;LdBPK_111130.1	LdBPK_111110.1	2	23.8423	NaN	24.959	25.8386	24.9388	24.8212	25.4968	26.4239	24.1439	24.8802	26.1546	25.6647	26.2961	27.2452	2	1	4	3	3	2	5	3	2	3	5	5	6	6										0.675598	1.18802	0.83521	1.34245	60S ribosomal protein L28, putative;60S ribosomal protein L28, putative
LdBPK_111210.1;LdBPK_111280.1	LdBPK_111210.1	2	NaN	NaN	NaN	NaN	26.1601	22.8454	25.7986	26.4907	NaN	NaN	NaN	24.4751	24.2474	27.3142	0	0	0	0	20	2	19	13	0	0	0	9	8	11		+	+	+		+	+	+		2.04703	3.20534	1.72413	3.80931	ATP-binding cassette protein subfamily A, member 2, putative;ATP-binding cassette protein subfamily A, member 6, putative
LdBPK_120030.1	LdBPK_120030.1	1	NaN	NaN	21.7928	NaN	21.5669	NaN	22.1057	19.6848	NaN	NaN	NaN	21.5784	22.0173	NaN	0	0	2	0	2	0	3	2	0	0	0	2	3	2										0.540446	-0.674872	NaN	NaN	unspecified product
LdBPK_120550.1	LdBPK_120550.1	1	NaN	NaN	NaN	NaN	NaN	NaN	NaN	NaN	NaN	NaN	NaN	23.6076	23.7327	23.0032	0	0	0	0	0	0	0	0	0	0	0	3	6	3						+			+	NaN	NaN	2.73601	1.87833	hypothetical protein, conserved
LdBPK_120580.1	LdBPK_120580.1	1	NaN	NaN	23.7323	NaN	23.5746	NaN	25.9016	25.075	NaN	NaN	NaN	NaN	21.5009	NaN	1	0	3	0	5	1	12	4	0	0	0	0	2	1										0.800323	1.514	NaN	NaN	alanine aminotransferase
LdBPK_120610.1	LdBPK_120610.1	1	NaN	NaN	NaN	NaN	24.5985	NaN	23.0927	NaN	NaN	NaN	NaN	23.4134	23.0893	21.34	0	0	0	0	8	0	5	1	0	0	0	4	5	3	+					+			+	NaN	NaN	1.05958	1.47985	serine/threonine protein phosphatase-like protein, PPEF
LdBPK_120620.1	LdBPK_120620.1	1	NaN	NaN	24.1322	23.8252	23.0915	NaN	24.5936	24.0363	NaN	NaN	NaN	NaN	22.6928	NaN	0	0	5	2	6	0	6	6	0	0	1	0	2	1										0.192798	0.313805	NaN	NaN	cytochrome c oxidase subunit IV
LdBPK_130090.1	LdBPK_130090.1	1	NaN	NaN	NaN	NaN	NaN	NaN	NaN	NaN	NaN	NaN	23.045	22.2186	23.2429	23.1709	0	0	0	0	0	0	0	0	0	0	3	2	7	6										NaN	NaN	0.604297	0.803844	carboxypeptidase, putative
LdBPK_130200.1	LdBPK_130200.1	1	25.0745	NaN	27.4745	25.643	26.7853	25.896	27.7408	26.6237	NaN	NaN	NaN	NaN	NaN	NaN	6	0	21	5	19	6	31	21	0	0	0	0	0	0										0.702237	1.61727	NaN	NaN	hypothetical protein, unknown function
LdBPK_130330.1;CON__ENSEMBL:ENSBTAP00000016242	LdBPK_130330.1	2	28.99	27.9047	30.8733	29.929	29.9639	29.7071	31.0172	31.2152	28.5113	30.0102	31.0677	30.2189	31.6056	31.3757	17	9	24	21	31	21	32	37	11	20	41	28	37	48										0.689684	1.05161	0.633063	1.20366	alpha tubulin
LdBPK_130760.1	LdBPK_130760.1	1	NaN	NaN	23.0497	NaN	26.4847	24.8952	25.2622	25.0321	NaN	NaN	NaN	NaN	22.9476	NaN	0	0	4	0	15	4	11	5	0	0	0	0	2	0			+							3.27553	3.15976	NaN	NaN	mitochondrial processing peptidase alpha subunit, putative
LdBPK_130990.1;LdBPK_090090.1	LdBPK_130990.1	2	NaN	NaN	NaN	NaN	27.6722	26.0816	26.3193	26.2166	NaN	NaN	NaN	26.4303	25.6761	25.4337	0	0	0	0	18	6	13	6	0	0	0	11	13	11	+	+	+	+		+	+	+		4.63838	4.5455	3.73948	4.25722	RNA helicase, putative;proteasome regulatory ATPase subunit 2, putative
LdBPK_131090.1	LdBPK_131090.1	1	NaN	NaN	NaN	NaN	NaN	NaN	NaN	NaN	NaN	NaN	24.2372	23.1469	24.437	24.7188	0	0	1	1	0	0	0	2	0	0	4	2	8	7										NaN	NaN	0.728621	1.56431	adenylosuccinate synthetase, putative
LdBPK_131120.1	LdBPK_131120.1	1	24.9838	NaN	25.9031	26.2965	26.0608	24.6924	25.9653	26.0499	26.1336	25.8473	26.4617	26.55	27.1809	26.465	3	1	6	7	8	3	10	12	5	5	12	11	11	13										0.361131	0.747971	0.952368	0.584452	40S ribosomal protein S4, putative
LdBPK_131400.1;REV__LdBPK_343940.1	LdBPK_131400.1	2	NaN	NaN	22.7756	NaN	NaN	NaN	21.9994	NaN	NaN	NaN	NaN	24.0244	25.6761	26.0673	0	0	2	0	0	0	2	0	0	0	1	4	10	6						+	+	+		NaN	NaN	2.30699	3.57488	chaperonin TCP20, putative
LdBPK_131590.1	LdBPK_131590.1	1	NaN	NaN	NaN	NaN	25.7205	24.6499	25.363	26.567	NaN	NaN	NaN	25.0874	24.3747	24.761	0	0	0	0	14	4	17	10	0	0	0	6	7	4		+	+	+		+	+	+		3.84999	3.58517	3.46932	2.95036	phospholipid-transporting ATPase 1-like protein
LdBPK_140380.1	LdBPK_140380.1	1	NaN	NaN	NaN	NaN	25.0646	NaN	23.9827	NaN	NaN	NaN	NaN	24.8644	23.9924	25.9005	0	0	0	0	2	1	2	1	0	0	0	3	4	2						+	+	+		NaN	NaN	2.39518	3.36164	hypothetical protein, conserved
LdBPK_140500.1;LdBPK_140490.1	LdBPK_140500.1;LdBPK_140490.1	2	NaN	NaN	NaN	NaN	NaN	NaN	NaN	NaN	NaN	NaN	NaN	26.581	26.0307	25.8787	0	0	0	0	1	1	1	1	0	0	1	7	7	3						+	+	+		NaN	NaN	4.13593	5.08286	hypothetical protein, unknown function;hypothetical protein, unknown function
LdBPK_140670.1	LdBPK_140670.1	1	NaN	NaN	NaN	NaN	23.6465	NaN	23.8932	NaN	NaN	NaN	24.9697	25.8466	26.4112	25.0812	0	0	1	0	2	0	3	1	1	1	4	4	6	4										NaN	NaN	1.21853	2.90759	fatty acid elongase, putative
LdBPK_140680.1	LdBPK_140680.1	1	NaN	NaN	23.5262	NaN	24.7734	NaN	25.3992	25.9063	NaN	NaN	NaN	24.5013	24.4343	25.665	1	0	4	1	3	1	7	3	1	0	0	2	6	3			+			+	+	+		1.23097	2.20182	2.82824	3.47187	fatty acid elongase, putative
LdBPK_140700.1	LdBPK_140700.1	1	NaN	NaN	NaN	NaN	NaN	NaN	NaN	NaN	NaN	NaN	NaN	26.9091	27.084	27.635	0	0	0	0	0	0	0	0	0	0	0	7	9	9						+	+	+		NaN	NaN	4.59636	5.75532	fatty acid elongase, putative
LdBPK_140710.1;LdBPK_140740.1	LdBPK_140710.1	2	NaN	NaN	NaN	NaN	26.0999	26.1204	25.7991	24.9741	NaN	NaN	NaN	NaN	23.3199	23.8544	0	0	0	1	6	3	2	4	0	0	0	1	2	2		+	+	+						4.64956	3.72195	NaN	NaN	fatty acid elongase, putative;fatty acid elongase, putative
LdBPK_140760.1	LdBPK_140760.1	1	NaN	NaN	23.2272	NaN	25.7078	25.0588	25.3657	25.6271	NaN	NaN	NaN	27.124	26.6454	27.7628	0	0	2	0	6	3	4	6	1	0	0	9	9	10			+			+	+	+		4.29927	2.90246	4.06027	5.59575	fatty acid elongase, putative
LdBPK_141050.1	LdBPK_141050.1	1	NaN	NaN	NaN	NaN	NaN	NaN	NaN	NaN	NaN	NaN	NaN	23.4082	23.4506	24.2896	0	0	0	0	0	0	0	0	0	0	0	4	9	4						+	+	+		NaN	NaN	2.73874	2.25122	ADP/ATP mitochondrial carrier-like protein
LdBPK_141240.1	LdBPK_141240.1	1	NaN	NaN	25.8849	24.7823	22.8486	NaN	26.0297	26.4463	25.4355	26.7759	27.8011	27.3026	28.5621	28.0902	0	0	8	2	3	0	9	5	5	7	16	15	22	22										0.180959	0.67147	0.779537	1.31412	enolase
LdBPK_141450.1	LdBPK_141450.1	1	NaN	NaN	25.3288	24.6111	24.5834	NaN	26.0443	25.8758	NaN	NaN	24.4578	23.4015	25.2143	25.4273	0	0	6	5	4	1	12	9	0	1	2	2	6	10										0.473803	1.22576	0.862841	2.18236	myo-inositol-1-phosphate synthase
LdBPK_141540.1	LdBPK_141540.1	1	NaN	NaN	24.5942	NaN	23.508	NaN	24.7644	24.0867	NaN	NaN	NaN	NaN	23.449	22.7288	1	0	8	1	5	0	9	4	0	0	1	0	9	3										0.563971	0.998989	NaN	NaN	hypothetical protein, conserved
LdBPK_150010.1;LdBPK_210020.1;LdBPK_350020.1;LdBPK_360020.1	LdBPK_150010.1;LdBPK_210020.1;LdBPK_350020.1;LdBPK_360020.1	4	30.16	30.1102	29.8141	29.4933	30.4949	29.9361	29.6004	29.3824	29.0314	27.2568	27.425	28.2285	28.422	27.8608	11	13	13	18	13	16	16	23	4	4	8	7	8	10										0.0500589	-0.0409861	0.170712	0.266001	histone H4;histone H4;histone H4, putative, pseudogene;histone H4
LdBPK_150330.1;LdBPK_150320.1	LdBPK_150330.1	2	23.4402	NaN	23.9618	NaN	23.724	24.0616	24.1427	21.8925	NaN	NaN	NaN	23.9197	24.0632	23.7825	2	0	4	0	3	3	7	2	1	1	0	3	7	3						+	+	+		0.307957	0.507264	4.07159	2.3471	ribonucleoprotein p18, mitochondrial precursor, putative;ribonucleoprotein p18, mitochondrial precursor, putative
LdBPK_150950.1	LdBPK_150950.1	1	NaN	NaN	NaN	NaN	NaN	NaN	NaN	NaN	NaN	NaN	NaN	24.0282	24.0976	23.7218	0	0	0	0	0	0	0	0	0	0	0	4	6	6	+					+	+	+		NaN	NaN	3.74622	2.5188	ATP-binding cassette protein subfamily G, member 4, putative
LdBPK_151070.1	LdBPK_151070.1	1	23.1724	NaN	26.7183	25.4747	26.0937	23.7575	26.9474	27.113	NaN	NaN	24.9249	24.6336	25.5491	25.0982	4	0	25	7	20	2	27	17	0	1	9	9	18	11										0.58841	1.69697	0.9764	2.47062	glutamate dehydrogenase
LdBPK_151140.1;LdBPK_151120.1	LdBPK_151140.1;LdBPK_151120.1	2	26.0749	NaN	27.653	27.0848	26.3273	25.6667	27.7575	26.4438	24.4052	25.5582	26.1592	25.5104	26.7777	26.466	3	1	11	3	6	4	12	4	4	3	2	6	11	9										0.239506	0.742144	0.614975	0.877169	tryparedoxin peroxidase;tryparedoxin peroxidase
LdBPK_151200.1;LdBPK_151190.1	LdBPK_151200.1;LdBPK_151190.1	2	NaN	NaN	NaN	NaN	NaN	NaN	NaN	NaN	22.4176	NaN	NaN	23.4007	22.9964	22.3453	0	0	0	0	0	0	0	0	3	0	1	2	2	3										NaN	NaN	1.19443	1.20869	60S acidic ribosomal protein P2;60S acidic ribosomal protein P2
LdBPK_160260.1	LdBPK_160260.1	1	NaN	NaN	NaN	NaN	25.8474	25.803	24.2778	25.5536	NaN	NaN	NaN	24.948	24.3793	26.6918	0	0	0	0	2	3	5	3	0	0	0	3	3	4		+	+	+		+	+	+		3.75445	3.35457	2.29571	3.97329	protein tyrosine phosphatase-likie protein
LdBPK_160510.1	LdBPK_160510.1	1	NaN	NaN	NaN	NaN	25.5871	24.5499	23.5913	22.8167	NaN	NaN	NaN	NaN	NaN	NaN	0	0	0	0	4	3	3	2	0	0	0	1	0	0		+	+	+						1.89394	2.16003	NaN	NaN	hypothetical protein, unknown function
LdBPK_160560.1	LdBPK_160560.1	1	NaN	NaN	22.957	NaN	NaN	NaN	23.2256	NaN	NaN	NaN	NaN	23.1452	24.4476	23.729	0	0	2	0	0	0	3	0	0	0	0	2	7	6						+	+	+		NaN	NaN	2.28761	2.34502	orotidine-5-phosphate decarboxylase/orotate phosphoribosyltransferase, putative
LdBPK_160590.1	LdBPK_160590.1	1	NaN	NaN	NaN	NaN	NaN	NaN	NaN	23.0302	NaN	NaN	23.4988	26.2065	26.183	25.7074	0	0	1	0	1	1	1	2	1	1	3	2	10	10							+			NaN	NaN	2.28101	3.85411	carbamoyl-phosphate synthase, putative
LdBPK_160760.1	LdBPK_160760.1	1	NaN	NaN	25.2951	NaN	23.5845	24.5629	24.8527	24.8576	NaN	NaN	NaN	NaN	24.2069	26.4934	0	0	7	0	5	2	7	5	0	0	0	1	5	5										0.88851	1.48882	NaN	NaN	transaldolase, putative
LdBPK_161240.1	LdBPK_161240.1	1	NaN	NaN	NaN	NaN	23.6256	22.5192	23.4338	21.8403	NaN	NaN	NaN	26.5987	26.3516	26.9134	0	0	0	0	7	2	7	2	0	0	0	12	15	16		+			+	+	+	+		1.36141	1.08296	4.77163	4.96656	hypothetical protein, conserved
LdBPK_161380.1;LdBPK_161390.1	LdBPK_161380.1;LdBPK_161390.1	2	NaN	NaN	NaN	NaN	23.1217	NaN	NaN	NaN	NaN	NaN	NaN	24.3657	24.7401	26.8076	1	0	1	1	2	0	1	2	1	1	3	3	3	6						+	+	+		NaN	NaN	2.06915	3.66871	cytochrome c, putative;cytochrome c, putative
LdBPK_161450.1	LdBPK_161450.1	1	NaN	NaN	NaN	NaN	24.102	24.1911	23.672	NaN	NaN	NaN	NaN	24.6102	23.526	23.441	0	0	0	0	5	2	4	2	0	0	0	6	2	3	+	+			+	+	+	+		1.65554	1.50106	2.28835	2.27701	ADP-ribosylation factor-like, putative
LdBPK_161510.1	LdBPK_161510.1	1	NaN	NaN	NaN	NaN	NaN	NaN	NaN	NaN	NaN	24.383	24.2072	23.7481	26.4517	26.6191	0	0	0	0	0	0	0	0	1	4	10	3	20	11										NaN	NaN	0.776788	2.34218	paraflagellar rod protein 2C
LdBPK_170010.1	LdBPK_170010.1	1	NaN	NaN	22.6903	NaN	NaN	NaN	24.3924	25.7167	NaN	NaN	25.1772	24.2127	26.1532	25.3764	0	0	3	1	1	0	7	8	0	0	5	4	16	15										NaN	NaN	0.847174	2.2186	hypothetical protein, conserved
LdBPK_170080.1	LdBPK_170080.1	1	NaN	NaN	NaN	NaN	26.1914	25.7529	26.1319	26.6775	NaN	NaN	NaN	25.2601	24.9735	25.1971	0	0	1	0	5	6	8	6	0	0	0	4	4	8	+	+	+	+		+	+	+		6.12826	4.19731	4.87803	3.45775	ADP-ribosylation factor, putative
LdBPK_170120.1	LdBPK_170120.1	1	NaN	NaN	NaN	NaN	NaN	NaN	NaN	NaN	NaN	NaN	NaN	24.8053	24.7553	24.6067	0	0	0	0	0	0	0	0	0	0	0	5	5	11						+	+	+		NaN	NaN	4.58502	3.52612	receptor-type adenylate cyclase a
LdBPK_170140.1	LdBPK_170140.1	1	NaN	NaN	NaN	NaN	NaN	NaN	NaN	NaN	NaN	NaN	NaN	22.9221	23.8471	23.7475	0	0	0	0	0	0	0	0	0	0	0	2	8	4						+			+	NaN	NaN	2.37706	1.9575	receptor-type adenylate cyclase b
LdBPK_170170.1	LdBPK_170170.1	1	28.0768	24.751	29.0354	28.7353	29.2711	27.7206	29.3099	29.0941	28.1675	28.8731	30.3365	29.7037	30.7322	30.0585	7	2	25	15	23	11	32	27	12	16	36	27	50	41	+									0.523155	1.19935	0.667058	1.03909	elongation factor 1-alpha
LdBPK_171110.1	LdBPK_171110.1	1	NaN	NaN	NaN	NaN	23.0097	NaN	22.4519	23.5662	NaN	NaN	NaN	NaN	NaN	NaN	0	0	0	0	2	0	4	2	0	0	0	0	0	0		+			+					1.14029	0.730366	NaN	NaN	hydrolase, alpha/beta fold family-like protein
LdBPK_171320.1	LdBPK_171320.1	1	28.8773	29.1514	29.842	29.0731	29.7198	29.2464	29.3267	29.9651	NaN	NaN	23.6515	23.058	23.0117	22.309	5	7	8	13	6	8	9	14	1	1	2	2	2	2										0.570813	0.328559	0.277129	0.503379	histone H2B
LdBPK_171390.1	LdBPK_171390.1	1	NaN	NaN	21.2203	NaN	NaN	NaN	21.4528	NaN	NaN	NaN	NaN	21.9767	25.4032	23.4413	0	0	2	0	0	0	2	0	0	0	1	3	10	4						+			+	NaN	NaN	1.09634	2.33008	translation initiation factor, putative
LdBPK_180160.1	LdBPK_180160.1	1	NaN	NaN	NaN	NaN	25.0457	23.9695	23.4396	22.613	NaN	NaN	NaN	NaN	NaN	22.5639	0	0	0	0	9	3	5	3	0	0	0	2	1	5		+	+	+						1.66882	1.66643	NaN	NaN	hypothetical protein, conserved
LdBPK_180510.1	LdBPK_180510.1	1	24.4082	NaN	26.7609	25.9633	27.3233	25.2351	27.1858	26.976	NaN	NaN	23.8922	24.5061	26.5899	27.5092	5	0	17	9	22	4	32	16	0	0	3	7	24	21							+			0.814623	1.91984	1.50059	4.04718	aconitase, putative
LdBPK_180700.1;LdBPK_180690.1	LdBPK_180700.1	2	NaN	NaN	24.4867	NaN	25.57	NaN	25.746	25.3317	NaN	NaN	NaN	NaN	23.8158	24.4107	0	0	4	1	7	1	7	4	0	0	1	1	2	4										1.06637	1.98861	NaN	NaN	citrate synthase, putative;citrate synthase, putative
LdBPK_181160.1	LdBPK_181160.1	1	NaN	NaN	NaN	NaN	26.5272	26.1172	26.0727	25.0574	NaN	NaN	NaN	24.6551	24.2703	NaN	0	0	0	0	14	4	6	5	0	0	0	5	4	1	+	+	+	+						4.67411	4.04611	NaN	NaN	hypothetical protein, conserved
LdBPK_181350.1	LdBPK_181350.1	1	NaN	NaN	26.741	24.6251	24.3632	24.3921	26.9017	27.3449	NaN	NaN	26.0433	26.1783	27.0806	26.9501	0	0	14	4	6	4	19	19	0	1	7	13	23	26										0.637578	1.80808	1.1171	4.02698	heat shock protein, putative
LdBPK_181360.1	LdBPK_181360.1	1	NaN	NaN	NaN	NaN	NaN	NaN	NaN	NaN	NaN	NaN	24.637	23.0622	25.0628	23.357	0	0	0	0	0	0	1	0	0	0	3	2	8	5										NaN	NaN	0.475806	1.39411	pyruvate dehydrogenase E1 component alpha subunit, putative
LdBPK_181510.1	LdBPK_181510.1	1	NaN	NaN	NaN	NaN	25.1291	NaN	25.4628	NaN	24.3374	25.464	24.4761	27.6518	28.9056	28.0638	0	0	0	0	5	0	3	1	2	2	6	14	25	29							+			NaN	NaN	2.59699	3.44797	P-type H -ATPase, putative
LdBPK_190080.1	LdBPK_190080.1	1	NaN	NaN	NaN	NaN	23.5109	NaN	23.2842	NaN	NaN	NaN	NaN	25.6284	24.5749	26.3733	0	0	0	0	5	0	2	1	0	0	0	8	4	10						+	+	+		NaN	NaN	2.84068	4.17758	hypothetical protein, conserved
LdBPK_190200.1;LdBPK_190190.1	LdBPK_190200.1;LdBPK_190190.1	2	25.4053	23.3773	26.4608	25.5753	27.7004	27.4947	27.5454	27.5948	26.0696	26.533	27.1553	28.6265	28.8744	28.2809	5	2	11	4	11	9	13	10	8	8	9	16	15	18			+							1.96673	2.37913	2.30189	2.00796	ADP,ATP carrier protein 1, mitochondrial precursor, putative;ADP,ATP carrier protein 1, mitochondrial precursor, putative
LdBPK_190570.1	LdBPK_190570.1	1	NaN	NaN	NaN	NaN	NaN	NaN	NaN	NaN	NaN	NaN	NaN	28.0018	27.059	27.7132	0	0	0	0	0	0	0	0	0	0	0	7	5	9						+	+	+		NaN	NaN	4.44392	6.00709	hypothetical protein, conserved
LdBPK_190630.1	LdBPK_190630.1	1	27.2402	27.9915	29.2033	27.6805	27.4403	26.8817	28.1578	26.6527	NaN	NaN	NaN	NaN	23.9826	24.5734	3	5	15	7	7	4	12	5	1	0	1	1	4	2										0.667625	-0.745748	NaN	NaN	histone H3 variant, putative
LdBPK_190940.1;LdBPK_190950.1;LdBPK_190960.1	LdBPK_190940.1	3	NaN	NaN	23.4045	NaN	26.0068	25.0504	25.6337	26.0057	NaN	NaN	NaN	NaN	NaN	NaN	0	0	2	0	12	5	17	6	0	0	0	0	0	0			+							3.57636	3.23676	NaN	NaN	4-coumarate:coa ligase-like protein;4-coumarate:coa ligase-like protein;4-coumarate:coa ligase-like protein
LdBPK_190970.1	LdBPK_190970.1	1	NaN	NaN	NaN	NaN	24.1772	NaN	23.2512	23.7241	NaN	NaN	NaN	NaN	NaN	NaN	0	0	1	0	6	1	7	3	0	0	0	0	1	0		+			+					1.4374	1.28038	NaN	NaN	4-coumarate:coa ligase-like protein
LdBPK_191150.1	LdBPK_191150.1	1	NaN	NaN	NaN	NaN	22.9149	NaN	24.4098	NaN	NaN	NaN	NaN	22.414	23.8128	23.3851	1	0	2	0	4	0	5	1	0	0	1	2	7	2						+			+	NaN	NaN	1.83287	1.76149	hypothetical protein, conserved
LdBPK_191270.1	LdBPK_191270.1	1	NaN	NaN	NaN	NaN	NaN	NaN	NaN	NaN	NaN	NaN	NaN	24.9529	24.8731	25.7898	0	0	0	0	0	0	0	0	0	0	0	3	6	6	+					+	+	+		NaN	NaN	3.49577	3.60813	hypothetical protein, conserved
LdBPK_191280.1	LdBPK_191280.1	1	NaN	NaN	NaN	NaN	NaN	NaN	NaN	NaN	NaN	NaN	NaN	27.6071	25.7279	28.4768	0	0	0	0	0	0	0	0	0	0	0	12	10	17						+	+	+		NaN	NaN	2.49773	5.28572	hypothetical protein, conserved
LdBPK_191560.1	LdBPK_191560.1	1	NaN	NaN	23.3898	22.6403	22.3206	NaN	23.3762	21.7654	NaN	NaN	NaN	22.7743	22.5193	NaN	1	0	5	2	2	0	4	4	0	0	1	2	3	4										0.154484	-0.173449	NaN	NaN	peptidylprolyl isomerase-like protein
LdBPK_200110.1;LdBPK_200120.1	LdBPK_200110.1	2	NaN	NaN	23.8587	NaN	23.803	NaN	24.2508	25.3124	NaN	NaN	NaN	24.4719	25.2102	24.232	0	0	5	1	3	0	7	4	0	1	2	6	9	6						+	+	+		0.846831	1.35316	2.80258	2.84911	phosphoglycerate kinase C, glycosomal;phosphoglycerate kinase B, cytosolic
LdBPK_200770.1	LdBPK_200770.1	1	NaN	NaN	NaN	NaN	25.951	NaN	24.7279	24.3947	NaN	NaN	NaN	NaN	NaN	NaN	0	0	0	0	14	1	6	5	0	0	0	0	0	0	+	+	+	+						1.50614	2.20547	NaN	NaN	hypothetical protein, conserved
LdBPK_201130.1	LdBPK_201130.1	1	NaN	NaN	NaN	NaN	24.975	NaN	25.1266	24.2049	NaN	NaN	NaN	25.1004	24.0215	24.5427	0	0	0	0	8	1	5	3	0	0	0	5	2	6		+	+	+		+	+	+		2.21747	2.3689	3.0415	2.94134	hypothetical protein, conserved
LdBPK_201290.1	LdBPK_201290.1	1	NaN	NaN	NaN	NaN	24.6851	NaN	23.4351	23.6866	NaN	NaN	NaN	NaN	NaN	NaN	0	0	0	0	3	0	3	2	0	0	0	0	0	0		+			+					1.34727	1.4424	NaN	NaN	hypothetical protein, conserved
LdBPK_201320.1	LdBPK_201320.1	1	NaN	NaN	NaN	NaN	26.1144	26.1744	25.8022	NaN	NaN	NaN	NaN	28.1495	27.2872	27.1908	0	0	0	0	6	4	5	1	0	0	0	7	9	8	+	+	+	+		+	+	+		1.71897	2.98517	4.34198	6.17315	calpain-like cysteine peptidase, putative
LdBPK_201350.1	LdBPK_201350.1	1	NaN	NaN	NaN	NaN	NaN	NaN	NaN	NaN	NaN	NaN	NaN	28.8634	26.4053	26.7291	0	0	0	0	2	0	1	1	0	0	0	7	3	4	+					+	+	+		NaN	NaN	2.76337	5.84854	calpain-like cysteine peptidase, SMP1
LdBPK_210100.1	LdBPK_210100.1	1	NaN	NaN	NaN	NaN	25.7502	24.6399	24.7795	24.7362	NaN	NaN	NaN	25.18	24.46	23.1449	0	0	0	0	9	3	7	5	0	0	0	5	6	3	+	+	+	+		+	+	+		4.57379	3.3622	1.97189	2.73703	hypothetical protein, conserved
LdBPK_210300.1;LdBPK_210310.1	LdBPK_210300.1	2	NaN	NaN	NaN	NaN	NaN	NaN	22.5666	26.0513	NaN	NaN	24.6812	25.2786	26.9146	27.9156	0	0	0	1	0	0	3	5	0	0	3	9	15	12							+			NaN	NaN	1.47558	4.00596	hexokinase, putative;hexokinase, putative
LdBPK_210800.1;LdBPK_351900.1	LdBPK_210800.1;LdBPK_351900.1	2	NaN	NaN	25.4181	24.8315	24.8718	NaN	25.2853	NaN	25.2633	NaN	NaN	25.9132	26.0264	26.7632	1	1	4	2	3	1	4	1	3	0	2	3	3	4							+			NaN	NaN	1.28489	3.37472	60S Ribosomal protein L36, putative;60S Ribosomal protein L36, putative
LdBPK_211160.1;LdBPK_211170.1	LdBPK_211160.1;LdBPK_211170.1	2	30.6381	32.8376	31.3577	32.9117	30.4022	32.3667	30.5868	31.9252	30.3993	28.8075	30.6244	30.0305	29.2785	28.2843	6	16	13	25	9	15	14	20	11	3	9	10	6	7										0.357745	-0.616054	0.415885	-0.745957	histone H2A;histone H2A, putative
LdBPK_211180.1	LdBPK_211180.1	1	NaN	NaN	NaN	NaN	NaN	NaN	NaN	NaN	NaN	NaN	NaN	21.671	21.9539	24.7323	0	0	0	0	0	0	0	0	0	0	0	2	3	6						+			+	NaN	NaN	0.559931	1.23879	hypothetical protein, conserved
LdBPK_211290.1;LdBPK_303390.1	LdBPK_211290.1;LdBPK_303390.1	2	NaN	NaN	NaN	24.2333	24.5904	NaN	23.9933	25.7658	24.8734	NaN	24.7676	25.2124	25.9528	24.9016	1	0	1	3	3	0	4	6	2	0	7	6	9	5										0.85416	1.56526	0.653089	1.59307	60S ribosomal protein L9, putative;60S ribosomal protein L9, putative
LdBPK_211300.1;LdBPK_211310.1	LdBPK_211300.1;LdBPK_211310.1	2	NaN	NaN	24.3306	NaN	24.8546	25.2922	25.0931	24.9015	NaN	NaN	25.1003	26.0561	25.4178	26.6205	1	0	4	1	2	2	4	3	1	1	2	2	5	5			+							2.18689	2.44744	1.24008	3.43523	40S ribosomal protein S23, putative;40S ribosomal protein S23, putative
LdBPK_211820.1	LdBPK_211820.1	1	NaN	NaN	24.7307	NaN	22.8438	NaN	24.748	24.9165	NaN	NaN	NaN	23.5198	25.0335	24.8223	0	0	6	0	3	0	7	4	0	1	1	3	6	5						+	+	+		0.471125	0.967488	2.37666	2.93066	RNA helicase, putative
LdBPK_212140.1	LdBPK_212140.1	1	NaN	NaN	22.9304	NaN	23.433	NaN	23.3378	21.6619	NaN	NaN	NaN	NaN	23.19	NaN	1	0	4	0	4	0	4	2	0	0	0	1	3	3										0.295508	0.329126	NaN	NaN	ATP synthase F1 subunit gamma protein, putative
LdBPK_220004.1	LdBPK_220004.1	1	NaN	NaN	24.6853	23.4452	NaN	NaN	24.9242	24.5568	NaN	NaN	24.523	24.2964	25.5028	24.8658	0	0	6	2	1	1	7	3	1	1	3	4	6	3										NaN	NaN	1.02202	2.40113	60S ribosomal protein L11 (L5, L16)
LdBPK_221310.1	LdBPK_221310.1	1	NaN	NaN	23.3196	NaN	28.2296	28.0692	27.3704	26.419	NaN	NaN	NaN	29.1358	28.1059	28.6786	1	0	3	0	12	8	8	10	0	0	0	17	12	14			+			+	+	+		4.12895	5.24995	4.72817	7.15352	i/6 autoantigen-like protein
LdBPK_221370.1	LdBPK_221370.1	1	NaN	NaN	23.6926	NaN	NaN	23.5562	24.3155	23.9189	NaN	NaN	23.6693	24.5913	25.2277	24.8999	1	0	4	0	2	2	2	2	1	1	2	3	3	3							+			0.589142	0.801846	1.65169	2.65674	40S ribosomal protein L14, putative
LdBPK_230050.1	LdBPK_230050.1	1	25.5012	NaN	26.1138	24.2332	27.1491	26.1602	27.1146	27.0975	NaN	NaN	23.8186	22.4613	24.9847	23.7318	4	0	7	2	10	5	13	10	0	0	3	3	7	4			+							1.49318	2.27654	0.563432	1.34461	peroxidoxin
LdBPK_230220.1	LdBPK_230220.1	1	23.9512	NaN	26.1279	25.094	24.6189	24.5008	26.0859	26.7528	NaN	23.4962	24.2966	23.8066	24.8347	23.8083	3	1	3	2	4	3	3	2	1	2	2	3	3	2										0.521717	1.11885	0.509569	1.17624	endoribonuclease L-PSP (pb5), putative
LdBPK_230230.1	LdBPK_230230.1	1	NaN	NaN	NaN	NaN	NaN	NaN	NaN	NaN	NaN	NaN	NaN	28.0307	27.2573	27.7722	0	0	0	0	0	0	0	1	0	0	1	16	14	11						+	+	+		NaN	NaN	4.75509	5.90737	ATP-binding cassette protein subfamily C, member 1, putative
LdBPK_230410.1	LdBPK_230410.1	1	NaN	NaN	24.9343	25.2167	24.2693	NaN	24.6723	24.4318	NaN	23.7457	24.9979	24.1909	24.2816	22.8945	1	0	5	3	2	1	5	2	0	2	3	2	5	4										0.195152	0.508787	0.145203	0.468517	NADP-dependent alcohol dehydrogenase, putative
LdBPK_230580.1;LdBPK_230880.1	LdBPK_230580.1	2	NaN	NaN	26.4007	26.1664	25.966	NaN	26.7012	26.7905	NaN	24.2182	25.4059	25.059	26.0493	24.8449	1	0	13	5	11	1	14	10	1	3	4	4	11	6										0.277265	1.10047	0.584622	1.70386	acetyl-CoA synthetase, putative;acetyl-CoA synthetase, putative
LdBPK_230810.1	LdBPK_230810.1	1	NaN	NaN	25.0614	NaN	30.1467	29.517	29.1055	29.4637	NaN	NaN	NaN	30.1783	29.2239	29.4276	0	0	6	1	36	16	20	21	0	0	1	22	24	25			+			+	+	+		3.85828	6.73521	4.93576	8.03886	hypothetical protein, conserved
LdBPK_230860.1	LdBPK_230860.1	1	NaN	NaN	24.1806	NaN	24.6321	NaN	24.5841	25.4318	NaN	NaN	24.4689	24.4822	25.3499	24.6247	0	0	2	0	4	0	6	2	0	1	3	4	6	7										0.944731	1.60099	1.06042	2.29411	3-ketoacyl-CoA thiolase-like protein
LdBPK_231000.1	LdBPK_231000.1	1	NaN	NaN	NaN	NaN	25.0098	22.9444	24.1281	25.3092	NaN	NaN	NaN	26.5885	26.203	28.3818	0	0	0	0	9	3	5	5	0	0	0	15	14	17		+	+	+		+	+	+		2.21972	2.26346	2.91282	5.55212	Na/H antiporter-like protein
LdBPK_231190.1	LdBPK_231190.1	1	NaN	NaN	NaN	NaN	NaN	NaN	NaN	NaN	NaN	NaN	NaN	25.9809	26.2929	27.0219	0	0	0	0	0	0	0	0	0	0	0	3	5	4	+					+	+	+		NaN	NaN	3.63612	5.01855	hypothetical protein, unknown function
LdBPK_231430.1	LdBPK_231430.1	1	NaN	NaN	NaN	NaN	NaN	NaN	NaN	NaN	NaN	NaN	NaN	26.0039	24.9426	24.4561	0	0	0	0	0	0	0	0	0	0	0	6	8	9						+	+	+		NaN	NaN	2.87179	3.71479	membrane-bound acid phosphatase 2
LdBPK_231460.1	LdBPK_231460.1	1	NaN	NaN	NaN	NaN	NaN	NaN	24.5136	23.0019	NaN	NaN	22.502	24.5944	26.109	27.8471	0	0	0	0	2	0	8	3	0	0	2	7	18	22							+			NaN	NaN	1.89642	4.49407	T-complex protein 1, gamma subunit, putative
LdBPK_231910.1	LdBPK_231910.1	1	NaN	NaN	NaN	NaN	NaN	NaN	NaN	NaN	NaN	NaN	NaN	24.614	24.776	24.5903	0	0	0	0	0	0	1	1	0	0	0	4	8	7						+	+	+		NaN	NaN	6.23757	3.3318	vacuolar proton translocating ATPase subunit A, putative
LdBPK_240310.1	LdBPK_240310.1	1	NaN	NaN	23.9341	NaN	25.9546	24.5822	26.2447	24.4429	NaN	NaN	NaN	24.1455	24.6953	27.4583	0	0	3	1	7	2	11	4	0	0	0	2	4	4			+			+	+	+		2.09771	2.89998	1.76792	4.16253	fumarate hydratase, putative
LdBPK_241560.1	LdBPK_241560.1	1	NaN	NaN	NaN	NaN	NaN	NaN	NaN	NaN	22.1971	NaN	22.5709	23.0753	24.2227	23.7724	0	0	0	1	0	0	1	1	2	1	2	2	3	2										NaN	NaN	1.50291	1.69047	IgE-dependent histamine-releasing factor, putative
LdBPK_241700.1	LdBPK_241700.1	1	NaN	NaN	25.2623	NaN	23.9725	NaN	25.4679	24.3669	NaN	NaN	NaN	NaN	23.2778	24.8459	0	0	6	0	8	0	14	6	0	0	0	1	5	5										0.436525	1.01367	NaN	NaN	succinate dehydrogenase flavoprotein, putative
LdBPK_242150.1	LdBPK_242150.1	1	NaN	NaN	26.3058	24.8225	24.785	NaN	26.6886	25.2075	NaN	NaN	24.2838	NaN	25.6933	26.1054	0	0	7	5	4	1	17	6	0	0	3	1	7	7										0.247709	0.862343	NaN	NaN	transketolase
LdBPK_242160.1;LdBPK_242170.1	LdBPK_242160.1	2	25.9512	26.061	26.9837	26.9528	25.9742	26.1239	26.2172	26.139	26.4141	25.371	25.7232	26.2186	26.3927	25.6526	6	3	8	6	7	3	8	9	5	2	6	6	8	7	+									0.628283	-0.373622	0.265306	0.251855	40S ribosomal protein S8, putative;40S ribosomal protein S8, putative
LdBPK_242200.1	LdBPK_242200.1	1	NaN	NaN	NaN	NaN	NaN	NaN	22.4182	NaN	NaN	NaN	NaN	24.0488	26.2828	24.3106	0	0	0	0	1	0	3	0	0	1	1	4	15	4						+	+	+		NaN	NaN	2.02893	3.43305	hypothetical protein, conserved
LdBPK_242250.1	LdBPK_242250.1	1	NaN	NaN	24.2496	NaN	25.6043	24.2602	26.1002	25.736	NaN	NaN	NaN	23.1945	23.4928	25.0745	0	0	5	1	10	4	13	6	0	0	0	3	3	3			+			+	+	+		2.21099	2.9123	1.88661	2.53349	hypothetical protein, conserved
LdBPK_250720.1	LdBPK_250720.1	1	NaN	NaN	NaN	NaN	23.4862	NaN	23.3242	23.7688	NaN	NaN	NaN	22.769	22.5099	21.8693	0	0	0	0	3	1	4	3	0	0	0	2	2	2		+			+	+			+	2.46588	1.28435	1.70495	1.11083	hypothetical protein, conserved
LdBPK_250780.1	LdBPK_250780.1	1	NaN	NaN	NaN	NaN	29.1793	28.4939	28.1068	27.7979	NaN	NaN	23.7909	27.975	27.3205	27.4145	0	0	1	0	22	17	19	15	0	0	2	20	17	14	+	+	+	+			+			5.92611	6.36279	2.43785	5.52747	protein phosphatase, putative
LdBPK_250940.1	LdBPK_250940.1	1	25.4644	NaN	25.9786	NaN	25.5785	24.5958	25.6846	24.1758	24.6758	26.3562	24.337	25.5363	27.058	26.0676	5	1	4	1	5	3	4	4	5	3	6	6	8	7										0.428321	1.06195	0.646379	1.09763	cyclophilin a
LdBPK_251010.1;LdBPK_343690.1;LdBPK_272460.1;LdBPK_361010.1	LdBPK_251010.1	4	NaN	NaN	NaN	NaN	NaN	NaN	NaN	NaN	NaN	NaN	23.1545	22.5837	25.7906	25.4459	0	0	0	0	0	1	1	0	0	0	2	4	16	14										NaN	NaN	0.976795	2.30489	dynein heavy chain, putative;dynein heavy chain (pseudogene), putative;dynein heavy chain, putative;dynein heavy chain, putative
LdBPK_251160.1	LdBPK_251160.1	1	25.4439	NaN	27.4827	26.746	30.1456	28.8888	29.3065	29.1796	NaN	NaN	25.0845	25.1737	25.7664	24.9753	6	0	15	4	36	20	31	22	0	0	3	6	15	7			+							1.74862	3.93052	1.00403	2.49352	aldehyde dehydrogenase, mitochondrial precursor
LdBPK_251210.1	LdBPK_251210.1	1	NaN	NaN	26.1772	23.5672	24.6144	23.8143	26.6761	26.7667	NaN	24.0274	25.8483	25.127	26.9685	27.7193	1	0	9	2	5	2	19	9	1	2	5	6	11	15										0.808122	1.95889	0.888074	2.80831	ATPase beta subunit, putative
LdBPK_251220.1;LdBPK_340460.1	LdBPK_251220.1;LdBPK_340460.1	2	NaN	NaN	NaN	NaN	23.662	NaN	23.0853	24.2193	NaN	NaN	25.028	25.2976	25.5531	25.0357	0	0	1	0	2	1	2	2	1	1	2	3	5	4		+			+					1.7213	1.35569	1.0291	2.57476	ribosomal protein S25;ribosomal protein S25
LdBPK_251460.1	LdBPK_251460.1	1	23.9218	NaN	24.1987	24.0429	24.2531	NaN	24.3408	24.7109	NaN	NaN	NaN	23.4192	23.5775	23.2838	2	0	3	2	5	0	5	4	0	0	1	2	3	4						+	+	+		0.190838	0.35809	4.11133	1.87032	GTP-binding protein, putative
LdBPK_251680.1	LdBPK_251680.1	1	NaN	NaN	23.5302	NaN	23.7951	22.8489	23.9121	22.6179	NaN	NaN	NaN	22.937	23.4707	23.6449	0	0	3	0	4	2	6	3	0	0	0	3	6	7						+			+	0.915368	0.915111	2.78713	1.79862	hypothetical protein, conserved
LdBPK_251790.1	LdBPK_251790.1	1	NaN	NaN	NaN	NaN	NaN	NaN	NaN	NaN	NaN	NaN	NaN	22.2702	22.8952	23.6425	0	0	0	0	0	0	0	0	0	1	1	3	3	3						+			+	NaN	NaN	1.47247	1.28302	pyruvate dehydrogenase E1 beta subunit, putative
LdBPK_251830.1	LdBPK_251830.1	1	NaN	NaN	NaN	NaN	NaN	NaN	NaN	NaN	NaN	NaN	NaN	25.4923	24.1293	23.8991	0	0	0	0	0	0	0	0	0	0	0	4	3	4	+					+	+	+		NaN	NaN	2.14789	2.73639	hypothetical protein, conserved
LdBPK_251850.1	LdBPK_251850.1	1	22.9763	NaN	25.2931	25.0544	26.1631	23.9542	26.3671	25.2192	NaN	NaN	24.0519	25.7725	25.9852	25.8513	2	0	5	4	9	2	10	12	0	0	2	6	9	10							+			0.817491	1.53649	1.86879	3.44053	3-oxo-5-alpha-steroid 4-dehydrogenase, putative
LdBPK_252220.1	LdBPK_252220.1	1	NaN	NaN	24.6889	24.1342	24.4896	24.2185	25.3115	24.6345	NaN	NaN	NaN	NaN	24.6438	23.8943	0	0	6	3	6	3	11	7	0	0	2	0	7	2										0.991131	1.46839	NaN	NaN	succinyl-CoA synthetase alpha subunit, putative
LdBPK_252520.1	LdBPK_252520.1	1	NaN	NaN	24.7667	NaN	23.5508	NaN	24.7723	24.9639	NaN	NaN	NaN	NaN	23.8141	NaN	0	0	8	1	4	0	14	4	0	0	1	1	6	1										0.540694	1.10263	NaN	NaN	hypothetical protein, conserved
LdBPK_260040.1	LdBPK_260040.1	1	NaN	NaN	23.5547	NaN	25.523	23.984	25.4523	26.0185	NaN	NaN	NaN	NaN	NaN	NaN	0	0	2	0	10	3	9	7	0	0	0	0	1	0			+							2.53573	2.78192	NaN	NaN	glycine dehydrogenase, putative
LdBPK_260780.1	LdBPK_260780.1	1	25.0605	NaN	25.1198	25.4631	26.085	24.6504	25.7903	26.4478	NaN	NaN	NaN	23.6964	NaN	23.5633	4	1	6	4	9	3	6	10	0	0	0	2	1	4										0.735527	1.28988	NaN	NaN	glutathione peroxidase-like protein, putative
LdBPK_260840.1;LdBPK_260850.1	LdBPK_260840.1;LdBPK_260850.1	2	NaN	NaN	NaN	NaN	23.288	NaN	23.1711	23.4203	NaN	NaN	23.5365	24.0327	25.2441	24.7113	1	0	1	1	2	0	2	2	0	0	2	2	5	3		+			+					1.30297	0.823595	1.46196	2.47994	40S ribosomal protein S16, putative;40S ribosomal protein S16, putative
LdBPK_261380.1	LdBPK_261380.1	1	NaN	NaN	NaN	NaN	25.0827	23.482	23.1458	23.6597	NaN	NaN	NaN	NaN	NaN	NaN	0	0	0	0	7	2	5	2	0	0	0	0	0	0	+	+	+	+						2.13623	1.80953	NaN	NaN	hypothetical protein, conserved
LdBPK_261530.1	LdBPK_261530.1	1	NaN	NaN	23.7223	NaN	24.7511	NaN	24.3325	24.251	NaN	NaN	NaN	NaN	NaN	24.3299	0	0	7	0	10	1	11	7	0	0	0	0	1	2										1.19301	1.62421	NaN	NaN	trifunctional enzyme alpha subunit, mitochondrial precursor-like protein
LdBPK_261550.1	LdBPK_261550.1	1	NaN	NaN	NaN	NaN	20.8415	NaN	21.5928	NaN	NaN	NaN	21.1667	21.3571	24.2176	27.4224	0	0	1	1	2	0	2	1	0	1	3	2	10	11										NaN	NaN	0.785601	2.98899	thimet oligopeptidase, putative
LdBPK_261960.1	LdBPK_261960.1	1	23.9627	NaN	25.835	25.8317	25.922	22.9912	26.0566	26.4582	NaN	NaN	24.6091	24.1969	24.9666	25.2783	2	0	10	7	9	2	13	14	0	0	3	4	7	12										0.33672	0.964543	0.97439	2.33451	hypothetical protein, conserved
LdBPK_262040.1	LdBPK_262040.1	1	NaN	NaN	NaN	NaN	24.1181	NaN	23.8135	25.0584	NaN	NaN	NaN	24.0894	24.0521	NaN	0	0	0	0	3	1	3	2	0	0	0	2	2	3		+			+					1.31224	1.68316	NaN	NaN	hypothetical protein, conserved
LdBPK_270310.1	LdBPK_270310.1	1	NaN	NaN	22.7782	NaN	22.777	NaN	23.5681	22.4069	NaN	NaN	NaN	NaN	NaN	NaN	0	0	3	0	2	0	7	2	0	0	0	0	0	0										0.528869	0.427253	NaN	NaN	methylmalonyl-coenzyme a mutase, putative
LdBPK_270840.1	LdBPK_270840.1	1	NaN	NaN	NaN	NaN	23.8169	NaN	NaN	23.7483	NaN	NaN	NaN	28.7834	28.1826	28.932	0	0	0	0	2	1	1	2	0	0	0	27	27	28						+	+	+		NaN	NaN	4.64587	7.0772	ATP-binding cassette protein subfamily A, member 9, putative
LdBPK_270960.1	LdBPK_270960.1	1	NaN	NaN	22.6596	NaN	23.6031	NaN	24.7282	25.2157	NaN	NaN	NaN	NaN	22.8763	NaN	0	1	2	1	3	1	4	2	0	0	1	1	3	1										1.20788	1.6665	NaN	NaN	hypothetical protein, conserved
LdBPK_271230.1	LdBPK_271230.1	1	NaN	NaN	NaN	NaN	NaN	NaN	NaN	NaN	NaN	NaN	21.0576	23.7416	25.9654	25.8689	0	0	0	0	0	0	1	0	0	0	2	6	16	15							+			NaN	NaN	2.20027	3.89	arginyl-tRNA synthetase, putative
LdBPK_271840.1	LdBPK_271840.1	1	NaN	NaN	22.6834	NaN	25.4325	NaN	25.1047	24.0888	NaN	NaN	NaN	NaN	20.9988	NaN	0	0	2	1	5	2	4	3	0	0	0	1	2	1			+							1.47623	2.08462	NaN	NaN	hypothetical protein, unknown function
LdBPK_272020.1	LdBPK_272020.1	1	24.7688	NaN	24.3068	23.2747	24.5996	23.8706	24.0103	23.2312	24.4253	24.4081	NaN	23.6126	24.4715	24.6016	2	1	5	4	2	2	5	4	4	2	1	3	4	3										0.141553	0.218271	0.307161	0.73157	RNA-binding protein, putative
LdBPK_280250.1;LdBPK_280260.1	LdBPK_280250.1;LdBPK_280260.1	2	26.8134	24.6507	26.9819	NaN	25.9545	24.7917	25.0851	24.7358	NaN	NaN	NaN	NaN	NaN	NaN	12	4	19	1	11	4	12	3	0	0	0	0	0	0										0.0441848	0.167186	NaN	NaN	propionyl-coa carboxylase beta chain, putative;propionyl-coa carboxylase beta chain, putative
LdBPK_280730.1;LdBPK_312700.1	LdBPK_280730.1	2	NaN	NaN	NaN	NaN	23.103	NaN	23.2521	23.5821	NaN	NaN	NaN	NaN	NaN	24.9222	0	0	0	1	3	1	6	3	0	0	1	0	0	2		+			+					1.73677	1.01602	NaN	NaN	serine/threonine protein phosphatase catalytic subunit, putative;serine/threonine protein phosphatase pp1(5.9), putative
LdBPK_280960.1	LdBPK_280960.1	1	NaN	NaN	NaN	NaN	23.7047	NaN	22.6586	NaN	NaN	NaN	NaN	24.6959	23.9474	23.2821	0	0	0	0	5	0	4	0	0	0	0	5	7	3						+	+	+		NaN	NaN	2.40931	2.50598	hypothetical protein, conserved
LdBPK_281070.1	LdBPK_281070.1	1	NaN	NaN	25.0095	26.0245	25.1069	NaN	25.3282	27.2381	NaN	NaN	NaN	NaN	NaN	NaN	1	0	6	3	6	1	9	8	0	0	1	1	1	1										0.353892	1.15817	NaN	NaN	hypothetical protein, conserved
LdBPK_281100.1;LdBPK_281120.1	LdBPK_281100.1;LdBPK_281120.1	2	NaN	NaN	24.5009	NaN	22.9244	NaN	24.3024	24.6185	NaN	24.3187	25.4899	23.3443	25.0994	23.2231	1	1	3	1	3	1	3	2	1	3	5	3	2	2										0.462591	0.85921	0.0492455	0.201036	ribosomal protein S20, putative;ribosomal protein S20, putative
LdBPK_281310.1	LdBPK_281310.1	1	NaN	NaN	24.6549	23.0348	NaN	NaN	25.0436	23.8804	NaN	NaN	NaN	21.7183	24.6958	22.0291	0	0	10	2	1	0	14	5	0	0	0	2	8	3						+			+	NaN	NaN	0.620796	1.32185	glucose-regulated protein 78, putative
LdBPK_281700.1	LdBPK_281700.1	1	NaN	NaN	NaN	NaN	23.648	NaN	23.2389	24.1939	NaN	NaN	NaN	NaN	NaN	NaN	1	0	2	0	2	1	5	3	0	0	0	0	0	0		+			+					1.69646	1.30192	NaN	NaN	hydrolase, alpha/beta fold family, putative
LdBPK_282370.1	LdBPK_282370.1	1	NaN	NaN	24.0882	NaN	23.4496	NaN	24.3164	21.4369	NaN	NaN	NaN	NaN	NaN	NaN	1	0	7	1	5	0	5	2	0	0	0	0	0	0										0.115174	0.265068	NaN	NaN	glycoprotein 96-92, putative
LdBPK_282430.1	LdBPK_282430.1	1	NaN	NaN	23.7325	NaN	29.4644	28.2511	27.9284	27.4309	NaN	NaN	21.1247	28.1088	27.4751	28.2904	1	0	2	1	15	8	15	11	1	0	2	10	9	13			+				+			4.05798	5.87044	4.65363	6.55258	glycosomal membrane protein, putative
LdBPK_282700.1	LdBPK_282700.1	1	NaN	NaN	25.7029	23.1399	26.2871	25.3303	26.7115	27.4885	NaN	NaN	NaN	NaN	NaN	23.792	1	0	12	2	14	7	22	13	0	0	0	0	0	2			+							1.78376	3.23254	NaN	NaN	acyl-CoA dehydrogenase, putative
LdBPK_282750.1;LdBPK_282760.1	LdBPK_282750.1;LdBPK_282760.1	2	26.5634	26.2392	26.3564	26.4718	25.7711	25.8215	24.959	24.8619	26.2528	25.4541	25.3547	25.874	25.6714	24.1942	11	6	10	9	9	7	10	8	10	4	7	10	9	7	+									2.12842	-1.05433	0.297586	-0.440688	40S ribosomal protein S17, putative;40S ribosomal protein S17, putative
LdBPK_282970.1	LdBPK_282970.1	1	24.7997	NaN	26.6308	25.517	25.9164	25.5581	26.4531	24.5807	24.2705	25.8563	26.5279	26.1041	27.1601	27.7325	3	1	9	2	7	4	9	2	3	3	8	9	12	12										0.348476	0.800552	0.815304	1.44734	activated protein kinase c receptor (LACK)
LdBPK_283000.1;LdBPK_282950.1	LdBPK_283000.1	2	26.6033	22.914	27.9618	26.6004	27.182	26.3629	28.013	28.0323	26.304	26.9476	27.8867	27.1937	28.0029	27.4605	8	2	23	7	22	8	23	20	16	12	21	19	29	31										0.556271	1.37762	0.416389	0.506246	heat-shock protein hsp70, putative;heat-shock protein hsp70, putative
LdBPK_283140.1	LdBPK_283140.1	1	23.8277	NaN	26.9027	25.2628	28.2597	27.2441	27.8992	27.2052	NaN	NaN	NaN	NaN	NaN	NaN	3	1	22	6	23	9	22	23	0	0	0	0	0	0			+							1.69867	2.98591	NaN	NaN	glutamate dehydrogenase, putative
LdBPK_290640.1	LdBPK_290640.1	1	NaN	NaN	NaN	NaN	NaN	NaN	NaN	NaN	NaN	NaN	NaN	28.5358	27.6778	27.8605	0	0	0	0	0	0	0	0	0	0	0	31	24	31						+	+	+		NaN	NaN	4.77287	6.41966	ATP-binding cassette protein subfamily A, member 10, putative
LdBPK_291160.1;LdBPK_291170.1;LdBPK_291180.1	LdBPK_291160.1	3	25.4678	NaN	25.2255	25.0812	25.1184	24.9568	25.0071	25.8312	24.3933	25.5048	NaN	25.0956	25.5868	25.8122	4	0	6	6	5	2	10	9	2	3	1	6	9	6										0.397481	0.622891	0.639928	1.6394	ribosomal protein L1a, putative;ribosomal protein L1a, putative;ribosomal protein L1a, putative
LdBPK_291400.1	LdBPK_291400.1	1	NaN	NaN	24.645	24.4687	21.8773	NaN	24.8636	23.855	NaN	NaN	22.9939	NaN	23.286	25.4084	0	0	7	3	3	0	13	5	0	0	3	0	5	5										0.0438219	-0.123151	NaN	NaN	carnitine/choline acetyltransferase, putative
LdBPK_291600.1	LdBPK_291600.1	1	NaN	NaN	NaN	NaN	NaN	NaN	NaN	NaN	NaN	NaN	NaN	24.0153	24.4959	23.7112	0	0	0	0	0	0	0	0	0	1	0	5	8	4						+	+	+		NaN	NaN	2.95027	2.59905	hypothetical protein, conserved
LdBPK_291820.1	LdBPK_291820.1	1	NaN	NaN	NaN	NaN	27.5209	27.593	26.8451	28.0979	NaN	NaN	NaN	NaN	NaN	NaN	0	0	0	0	17	8	12	12	0	0	0	0	0	0		+	+	+						5.93999	5.44312	NaN	NaN	hypothetical protein, conserved
LdBPK_291890.1	LdBPK_291890.1	1	NaN	NaN	NaN	NaN	NaN	NaN	NaN	NaN	NaN	NaN	NaN	23.3209	25.8479	26.2983	0	0	0	0	0	0	0	0	0	0	3	5	10	10						+	+	+		NaN	NaN	1.71571	3.67723	paraflagellar rod protein 1D, putative
LdBPK_292420.1	LdBPK_292420.1	1	NaN	NaN	22.8327	NaN	24.2479	23.1534	23.8062	24.0309	NaN	NaN	NaN	NaN	NaN	NaN	1	0	4	0	5	2	6	4	0	0	0	0	0	0										2.27913	1.36385	NaN	NaN	enoyl-CoA hydratase/isomerase-like protein
LdBPK_292620.1	LdBPK_292620.1	1	NaN	NaN	NaN	NaN	22.4804	NaN	23.5068	23.4013	NaN	21.8133	23.8182	23.738	26.1764	25.9339	0	0	1	0	2	0	5	4	0	2	5	4	13	11		+			+					1.30049	0.950888	1.2647	3.06257	ATP-dependent phosphofructokinase
LdBPK_300380.1	LdBPK_300380.1	1	NaN	NaN	23.5638	NaN	27.5707	26.8741	27.0016	27.0402	NaN	NaN	NaN	26.1042	25.6563	25.6086	0	0	2	1	14	7	12	12	0	0	0	7	9	12	+		+			+	+	+		4.44871	4.7613	4.92258	4.35814	phosphatase 2C, putative
LdBPK_300680.1	LdBPK_300680.1	1	NaN	NaN	NaN	NaN	27.7092	26.0937	26.9766	25.8957	NaN	NaN	NaN	26.4608	26.1709	25.7097	0	0	0	0	23	6	20	5	0	0	0	16	14	11	+	+	+	+		+	+	+		4.2696	4.51706	4.53771	4.73648	hypothetical protein, conserved
LdBPK_301470.1	LdBPK_301470.1	1	NaN	NaN	NaN	NaN	NaN	NaN	NaN	NaN	NaN	NaN	NaN	26.9071	26.9843	28.2076	0	0	0	0	0	1	0	1	0	0	0	4	5	6						+	+	+		NaN	NaN	3.77421	5.92751	ama1 protein, putative
LdBPK_302340.1	LdBPK_302340.1	1	NaN	NaN	25.5396	NaN	25.2087	NaN	25.4217	26.002	NaN	NaN	NaN	NaN	NaN	NaN	1	0	6	1	4	0	9	3	0	0	0	0	0	0										0.67772	1.69239	NaN	NaN	hypothetical protein, unknown function
LdBPK_302480.1;LdBPK_302470.1;LdBPK_302530.1;LdBPK_302540.1	LdBPK_302480.1	4	NaN	NaN	25.9089	25.1874	24.4152	NaN	26.0267	24.6238	NaN	24.7833	26.6371	25.3429	26.2459	25.96	1	0	11	3	6	1	14	3	1	3	7	8	13	8										0.201754	0.695151	0.43406	1.59667	heat shock 70-related protein 1, mitochondrial precursor, putative;heat shock 70-related protein 1, mitochondrial precursor, putative;heat shock 70-related protein 1, mitochondrial precursor, putative;heat shock 70-related protein 1, mitochondrial precursor, putative
LdBPK_302570.1	LdBPK_302570.1	1	NaN	NaN	NaN	NaN	25.9139	24.7754	24.7613	25.8709	NaN	NaN	NaN	25.8552	24.7307	25.8445	1	0	1	0	5	4	7	4	0	0	0	5	4	7		+	+	+		+	+	+		3.83171	3.21314	3.273	3.84696	reticulon domain protein, 22 kDa potentially aggravating protein (paple22)
LdBPK_302990.1;LdBPK_303000.1	LdBPK_302990.1;LdBPK_303000.1	2	24.1557	NaN	25.5303	23.3828	25.1003	NaN	25.79	25.4258	23.8933	22.8223	24.6007	24.7602	25.7003	25.8468	3	0	12	2	9	1	13	5	4	2	8	5	10	7										0.296846	0.804385	1.26143	1.66372	glyceraldehyde 3-phosphate dehydrogenase, glycosomal;glyceraldehyde 3-phosphate dehydrogenase, glycosomal
LdBPK_303010.1	LdBPK_303010.1	1	NaN	NaN	NaN	NaN	NaN	NaN	23.1978	NaN	NaN	NaN	NaN	24.0238	23.6866	25.697	0	0	0	0	1	0	2	1	0	0	0	2	2	6						+	+	+		NaN	NaN	2.01513	2.95519	hypothetical protein, conserved
LdBPK_303230.1	LdBPK_303230.1	1	NaN	NaN	NaN	NaN	25.5728	NaN	24.5859	25.4816	NaN	NaN	NaN	23.6703	23.7875	23.0634	0	0	1	0	7	0	6	4	0	0	1	2	5	3		+	+	+		+	+	+		1.84427	2.59201	2.78279	2.1811	3-hydroxy-3-methylglutaryl-CoA reductase, putative
LdBPK_303440.1	LdBPK_303440.1	1	NaN	NaN	23.0081	NaN	NaN	NaN	23.526	23.9691	NaN	NaN	NaN	22.1397	23.6946	26.0934	0	0	2	0	0	0	3	6	0	0	0	2	9	6						+			+	NaN	NaN	0.935246	2.32714	CAS/CSE/importin domain protein, putative
LdBPK_303710.1;LdBPK_351890.1	LdBPK_303710.1;LdBPK_351890.1	2	27.9005	28.3555	29.3762	29.0004	27.5903	27.5191	28.2285	28.1437	30.7304	29.3289	32.1295	29.6519	29.5007	31.0799	7	6	10	8	10	9	9	8	15	9	35	17	15	32	+									1.0889	-0.787737	0.274847	-0.652101	ribosomal protein L15, putative;ribosomal protein L15, putative
LdBPK_310010.1	LdBPK_310010.1	1	NaN	NaN	NaN	NaN	NaN	NaN	NaN	NaN	NaN	21.8793	24.9003	22.1274	26.1502	26.9075	0	0	0	0	0	0	0	0	1	2	4	2	9	9										NaN	NaN	0.571356	2.39998	5-methyltetrahydropteroyltriglutamate-homocysteine S-methyltransferase, putative
LdBPK_310450.1	LdBPK_310450.1	1	NaN	NaN	26.1897	24.9608	29.9273	28.3128	28.9042	28.3626	NaN	NaN	23.9979	29.1171	28.5877	28.4241	0	0	10	4	47	19	35	19	0	0	3	31	30	35	+		+				+			2.42258	5.03711	2.93362	6.13392	cytoskeleton-associated protein CAP5.5, putative
LdBPK_310750.1	LdBPK_310750.1	1	NaN	NaN	NaN	NaN	NaN	NaN	NaN	NaN	NaN	NaN	NaN	24.1013	22.4706	22.7153	0	0	0	0	0	0	0	0	0	0	0	4	3	3						+			+	NaN	NaN	1.41008	1.56411	hypothetical protein, conserved
LdBPK_310950.1	LdBPK_310950.1	1	NaN	NaN	NaN	NaN	NaN	NaN	NaN	NaN	NaN	NaN	NaN	26.8821	26.1877	26.7004	0	0	0	0	0	0	0	0	0	0	0	11	13	14	+					+	+	+		NaN	NaN	4.78519	5.21797	sodium stibogluconate resistance protein, putative
LdBPK_311070.1	LdBPK_311070.1	1	26.2319	25.4099	25.6199	25.4003	25.6255	25.3375	24.7389	25.1197	NaN	NaN	NaN	NaN	22.779	NaN	5	2	7	4	6	2	9	5	0	0	0	0	4	1										0.854581	-0.46008	NaN	NaN	biotin/lipoate protein ligase-like protein
LdBPK_311150.1	LdBPK_311150.1	1	NaN	NaN	NaN	NaN	26.2597	23.4817	24.9298	26.1086	NaN	NaN	NaN	23.9923	23.6364	NaN	0	0	1	0	10	2	5	4	0	0	0	3	3	1		+	+	+						2.47984	3.16144	NaN	NaN	monoglyceride lipase, putative
LdBPK_311240.1	LdBPK_311240.1	1	NaN	NaN	25.4805	24.3896	26.4778	25.9565	27.279	26.451	NaN	NaN	22.5843	25.1508	25.7311	25.7918	0	0	8	3	12	5	18	10	0	0	2	6	12	7			+				+			1.76447	3.17473	3.0511	3.67196	vacuolar-type proton translocating pyrophosphatase 1, putative
LdBPK_311290.1	LdBPK_311290.1	1	NaN	NaN	NaN	NaN	24.8221	NaN	23.9499	NaN	NaN	NaN	NaN	24.1115	23.4614	23.5434	0	0	0	0	6	1	3	0	0	0	0	4	4	4						+	+	+		NaN	NaN	3.14474	2.24027	p-glycoprotein e
LdBPK_311850.1;LdBPK_311830.1	LdBPK_311850.1	2	NaN	NaN	NaN	NaN	NaN	NaN	22.4373	23.6415	NaN	NaN	NaN	24.3213	24.7045	23.9414	0	0	0	0	0	0	3	2	0	0	0	3	2	3						+	+	+		NaN	NaN	2.79283	2.6698	amino acid permease;amino acid permease
LdBPK_311930.1	LdBPK_311930.1	1	NaN	NaN	NaN	25.2327	29.1125	28.0656	27.9338	28.7741	NaN	NaN	25.5322	27.7736	27.2716	26.7928	1	0	1	3	12	12	8	9	0	0	3	8	4	9			+				+			3.18711	5.74044	1.48609	4.43014	ubiquitin-fusion protein
LdBPK_312210.1	LdBPK_312210.1	1	NaN	NaN	23.2581	NaN	NaN	NaN	23.0256	NaN	NaN	23.8005	NaN	22.8217	24.8023	23.9917	0	0	5	0	0	0	5	1	1	3	1	3	8	3										NaN	NaN	0.766809	1.59352	prostaglandin f2-alpha synthase/D-arabinose dehydrogenase
LdBPK_312350.1	LdBPK_312350.1	1	NaN	NaN	NaN	NaN	27.3159	26.556	26.404	26.7146	NaN	NaN	NaN	26.3481	25.397	25.5973	0	0	0	0	11	5	10	6	0	0	0	8	6	7	+	+	+	+		+	+	+		5.9088	4.83902	3.6695	4.49904	ADP-ribosylation factor, putative
LdBPK_312380.1	LdBPK_312380.1	1	NaN	NaN	NaN	NaN	NaN	NaN	NaN	NaN	NaN	NaN	NaN	25.7646	25.0939	24.9163	0	0	0	0	0	0	0	0	0	0	0	9	5	12						+	+	+		NaN	NaN	3.4888	3.84369	3'-nucleotidase/nuclease precursor, putative
LdBPK_312410.1	LdBPK_312410.1	1	27.2628	26.6724	27.7246	NaN	27.0141	26.2241	26.4818	NaN	24.4481	22.9776	NaN	24.1017	23.7981	NaN	10	7	14	0	12	8	12	0	3	2	1	3	3	0										0.100331	-0.460323	NaN	NaN	p-nitrophenylphosphatase, putative
LdBPK_312890.1	LdBPK_312890.1	1	NaN	NaN	NaN	NaN	30.1074	29.5917	29.2358	29.1324	NaN	NaN	NaN	28.8837	27.9639	28.1918	0	0	0	0	11	9	9	10	0	0	0	8	7	16	+	+	+	+		+	+	+		6.82936	7.58604	4.62064	7.05135	ADP-ribosylation factor, putative
LdBPK_313080.1	LdBPK_313080.1	1	31.4745	30.6506	31.0017	30.164	31.0226	30.6051	29.7142	28.2429	33.9273	33.3775	33.9714	33.6454	33.1644	31.3377	85	45	109	49	120	43	83	28	203	144	291	215	213	174										0.660261	-0.926483	0.646907	-1.04291	acetyl-CoA carboxylase, putative
LdBPK_313260.1	LdBPK_313260.1	1	30.2356	29.8672	30.0045	26.454	29.7671	29.5566	28.9122	24.842	32.7995	32.0655	30.2119	31.7715	31.2811	28.1147	27	25	34	8	44	28	29	4	91	49	49	79	72	29										0.241149	-0.870834	0.399401	-1.30319	methylcrotonoyl-coa carboxylase biotinylated subunitprotein-like protein
LdBPK_320220.1	LdBPK_320220.1	1	25.6383	NaN	25.4733	24.9916	25.1075	NaN	23.6977	23.5463	NaN	24.2758	NaN	23.3753	23.9698	23.2153	3	1	9	3	4	0	6	3	1	3	1	3	7	2										0.449867	-0.983634	0.489747	1.04554	hypothetical protein, conserved
LdBPK_320410.1	LdBPK_320410.1	1	NaN	NaN	25.4724	NaN	24.7807	NaN	25.7818	24.9701	22.3539	25.0061	25.2872	26.5305	27.5633	27.5624	0	0	7	1	7	1	10	5	2	4	6	11	20	17										0.718775	1.72052	1.40527	3.00302	ATP-dependent RNA helicase, putative
LdBPK_320460.1	LdBPK_320460.1	1	25.1963	24.4441	25.6071	26.8547	25.7283	26.604	25.7835	25.5252	26.8658	25.4602	28.1784	26.8567	27.0856	26.9866	3	3	7	5	7	2	8	4	6	3	14	11	9	12										0.287384	0.384717	0.0624061	0.141508	40S ribosomal protein S2
LdBPK_320790.1	LdBPK_320790.1	1	NaN	NaN	24.9204	25.0504	23.3142	NaN	24.9338	24.7628	NaN	25.107	26.9984	24.0065	25.8527	25.0406	0	0	3	2	3	0	3	3	1	3	6	3	5	8										0.106606	0.303003	0.114734	0.578761	RNA binding protein, putative
LdBPK_321060.1	LdBPK_321060.1	1	NaN	NaN	NaN	NaN	NaN	NaN	NaN	24.1023	NaN	NaN	NaN	25.6287	26.4079	26.5819	0	0	1	0	1	0	1	3	0	0	1	6	9	10						+	+	+		NaN	NaN	3.82144	4.96575	chaperonin containing t-complex protein, putative
LdBPK_321900.1	LdBPK_321900.1	1	NaN	NaN	NaN	NaN	27.4772	24.9456	26.0565	21.7451	NaN	NaN	NaN	NaN	NaN	NaN	0	0	0	0	17	5	12	3	0	0	0	0	0	0	+	+	+	+						1.2822	2.9908	NaN	NaN	protein kinase, putative
LdBPK_321910.1;LdBPK_321920.1	LdBPK_321910.1;LdBPK_321920.1	2	24.8539	NaN	24.5432	25.8618	NaN	NaN	NaN	25.8546	NaN	NaN	25.2601	NaN	24.5236	26.2691	2	0	3	3	0	0	2	3	1	1	2	1	2	4										0.464819	-1.26553	NaN	NaN	iron superoxide dismutase, putative;iron superoxide dismutase, putative
LdBPK_322280.1	LdBPK_322280.1	1	NaN	NaN	23.479	NaN	22.3957	NaN	24.3951	26.1884	NaN	NaN	24.555	22.8157	25.7309	26.5015	0	0	2	1	3	0	6	6	0	0	4	2	13	11										0.598258	1.24073	0.765546	2.56857	hypothetical protein, conserved
LdBPK_322830.1;LdBPK_322850.1	LdBPK_322830.1;LdBPK_322850.1	2	31.3264	31.2642	30.9158	29.8333	30.9086	30.2601	29.9588	28.6729	32.5901	30.8321	30.3456	31.0065	31.279	31.5253	8	16	11	12	9	15	15	13	23	10	13	23	18	27										0.74468	-0.88484	0.00675646	0.0143674	ribosomal protein L27, putative;ribosomal protein L27, putative
LdBPK_323110.1	LdBPK_323110.1	1	23.7708	NaN	22.7987	NaN	23.0175	NaN	22.9361	22.999	NaN	NaN	24.328	23.9377	24.2492	23.462	3	0	4	1	3	0	5	2	0	0	3	2	6	5										0.00954686	0.0129471	0.667907	1.47761	nucleoside diphosphate kinase b
LdBPK_323200.1	LdBPK_323200.1	1	NaN	NaN	24.7049	NaN	23.8815	NaN	24.5891	24.9155	NaN	NaN	24.6237	NaN	24.3024	22.5758	0	0	8	0	4	0	7	2	0	0	2	1	9	3										0.607569	1.12259	NaN	NaN	hypothetical protein, conserved
LdBPK_323510.1	LdBPK_323510.1	1	NaN	NaN	24.6743	23.1056	24.3253	NaN	25.4166	23.9855	NaN	23.2116	24.8703	NaN	25.5214	24.4684	1	0	5	3	4	0	11	3	0	2	7	1	11	6										0.561099	1.02741	NaN	NaN	dihydrolipoamide dehydrogenase, putative
LdBPK_323820.1;LdBPK_323810.1	LdBPK_323820.1	2	NaN	NaN	NaN	NaN	NaN	NaN	NaN	NaN	NaN	25.1255	24.6223	25.4349	26.5455	26.4949	0	0	0	0	0	0	0	0	1	4	5	8	10	10										NaN	NaN	0.894564	2.56115	3-hydroxyisobutyryl-coenzyme a hydrolase-like protein;3-hydroxyisobutyryl-coenzyme a hydrolase-like protein
LdBPK_330240.1	LdBPK_330240.1	1	NaN	NaN	NaN	NaN	25.4871	25.131	24.6258	NaN	NaN	NaN	NaN	24.7067	23.8263	23.5335	0	0	0	0	8	4	7	1	0	0	0	7	3	7		+	+	+		+	+	+		1.57184	2.17249	2.64097	2.67254	hypothetical protein, conserved
LdBPK_330260.1	LdBPK_330260.1	1	NaN	NaN	23.1789	NaN	22.4903	NaN	23.6694	24.2031	NaN	NaN	NaN	NaN	22.4359	NaN	0	0	3	1	3	1	5	5	0	0	0	0	5	1										0.764386	0.803679	NaN	NaN	thiol-dependent reductase 1
LdBPK_330360.1;LdBPK_330370.1;LdBPK_330350.1	LdBPK_330360.1;LdBPK_330370.1;LdBPK_330350.1	3	26.6638	NaN	27.8942	25.6573	27.6738	27.1587	28.2611	26.6726	26.4509	28.0595	27.4807	28.3793	29.5685	28.6961	9	1	23	3	17	10	27	15	10	16	11	31	35	25										0.695852	1.89313	1.23531	1.55095	heat shock protein 83-1;heat shock protein 83-1;heat shock protein 83-1
LdBPK_330730.1	LdBPK_330730.1	1	NaN	NaN	NaN	NaN	25.4516	NaN	26.1531	25.0794	NaN	NaN	NaN	23.4985	NaN	NaN	1	0	1	0	5	1	5	5	0	0	0	2	1	0		+	+	+						1.88604	2.82966	NaN	NaN	sterol C-24 reductase, putative
LdBPK_330870.1	LdBPK_330870.1	1	NaN	NaN	23.9193	NaN	24.8293	23.595	24.7314	25.0884	NaN	NaN	NaN	NaN	NaN	NaN	0	0	4	1	7	3	10	9	0	0	0	0	0	1			+							1.75739	1.82165	NaN	NaN	2,4-dienoyl-coa reductase fadh1, putative
LdBPK_330940.1	LdBPK_330940.1	1	NaN	NaN	NaN	NaN	22.9362	NaN	NaN	NaN	NaN	NaN	NaN	24.6117	23.6316	23.932	0	0	0	0	2	0	1	0	0	0	0	4	4	5						+	+	+		NaN	NaN	3.08814	2.70209	dnaj chaperone-like protein
LdBPK_330960.1	LdBPK_330960.1	1	NaN	NaN	25.5735	25.6777	25.1613	23.5387	25.5941	26.7492	NaN	25.2591	25.9551	25.9382	26.6818	26.1982	1	0	7	3	6	2	8	6	1	4	8	8	8	9										0.505209	1.27642	0.648923	2.09314	40S ribosomal protein S3, putative
LdBPK_331200.1	LdBPK_331200.1	1	NaN	NaN	NaN	NaN	NaN	NaN	NaN	NaN	NaN	NaN	NaN	25.4746	25.6613	28.0974	0	0	0	0	0	0	0	0	0	0	0	4	2	4						+	+	+		NaN	NaN	2.40306	5.06607	hypothetical protein, conserved
LdBPK_331690.1	LdBPK_331690.1	1	NaN	NaN	NaN	NaN	NaN	NaN	23.5509	NaN	NaN	NaN	NaN	24.5681	26.0081	25.8758	0	0	0	0	1	0	2	1	0	0	0	3	7	8						+	+	+		NaN	NaN	2.78691	4.08983	hypothetical protein, conserved
LdBPK_332400.1	LdBPK_332400.1	1	NaN	NaN	NaN	NaN	25.192	NaN	23.412	NaN	NaN	NaN	NaN	28.7159	28.3209	29.042	0	0	0	0	3	1	3	2	0	1	1	18	20	15						+	+	+		NaN	NaN	5.08094	7.12477	hypothetical protein, conserved
LdBPK_332470.1	LdBPK_332470.1	1	NaN	NaN	23.464	NaN	24.0618	22.816	23.9697	23.6932	NaN	NaN	NaN	NaN	23.561	22.7279	0	0	2	1	3	2	7	5	0	0	1	1	6	3										1.35354	1.09279	NaN	NaN	succinyl-coA:3-ketoacid-coenzyme A transferase, mitochondrial precursor, putative
LdBPK_332510.1	LdBPK_332510.1	1	NaN	NaN	NaN	NaN	23.9989	NaN	24.6291	23.4259	NaN	NaN	NaN	25.2108	24.6125	27.4045	0	0	0	0	3	1	2	2	0	0	0	3	2	4	+	+			+	+	+	+		1.56453	1.63394	2.13544	4.3212	Golgi reassembly stacking protein (GRASP homologue), putative
LdBPK_332520.1	LdBPK_332520.1	1	NaN	NaN	26.057	24.2781	26.1899	23.1713	26.3764	26.3076	NaN	NaN	24.3115	23.3786	25.4211	25.0356	0	0	16	4	14	3	24	12	0	0	5	4	17	13	+									0.7456	1.87382	0.902277	2.28075	heat shock protein, putative
LdBPK_332570.1	LdBPK_332570.1	1	NaN	NaN	23.9795	NaN	23.6177	NaN	24.3792	22.6307	NaN	NaN	NaN	22.8612	23.639	23.3766	1	0	4	1	4	0	8	2	0	1	1	4	5	3						+			+	0.566968	0.821031	2.73485	1.69634	hypothetical protein, conserved
LdBPK_332700.1	LdBPK_332700.1	1	NaN	NaN	24.3257	23.7235	23.2113	NaN	25.0468	24.3452	NaN	NaN	NaN	NaN	23.4463	24.6473	1	0	5	2	4	1	12	5	0	0	1	0	8	4	+									0.28973	0.584901	NaN	NaN	aminopeptidase, putative
LdBPK_333000.1;LdBPK_252500.1	LdBPK_333000.1	2	NaN	NaN	NaN	NaN	25.3237	25.1738	24.7177	25.4155	NaN	NaN	NaN	25.089	24.4782	24.4341	0	0	0	0	3	3	7	3	0	0	0	5	4	5		+	+	+		+	+	+		5.46105	3.05937	3.95742	3.20691	glutathionylspermidine synthase, putative;D-alanyl-glycyl endopeptidase-like protein
LdBPK_333300.1	LdBPK_333300.1	1	NaN	NaN	NaN	25.4869	24.3849	24.355	24.5094	25.4139	NaN	NaN	25.2189	25.8929	25.5465	26.8845	1	1	0	3	3	2	3	4	1	1	4	6	5	7										1.03483	1.90056	1.20759	3.44934	40S ribosomal protein S13, putative
LdBPK_340010.1	LdBPK_340010.1	1	23.625	NaN	24.5615	24.9009	26.1471	24.9796	25.9121	26.8743	NaN	NaN	NaN	24.6514	24.6703	24.8688	2	0	5	3	6	5	8	5	0	0	1	8	7	6			+			+	+	+		1.62582	2.14829	3.84129	3.36807	hypothetical protein, conserved
LdBPK_340030.1	LdBPK_340030.1	1	NaN	NaN	NaN	NaN	25.3137	25.9625	25.5358	24.9665	NaN	NaN	NaN	25.5757	24.9368	24.592	0	0	0	0	9	3	8	2	0	0	0	7	6	5	+	+	+	+		+	+	+		4.70188	3.36225	3.51481	3.43762	protein kinase, putative
LdBPK_340070.1	LdBPK_340070.1	1	NaN	NaN	26.8164	25.5394	24.9993	24.3546	26.8156	26.4055	NaN	NaN	NaN	NaN	22.0022	NaN	1	0	10	4	5	2	11	7	0	0	1	0	4	1										0.507318	1.45826	NaN	NaN	ascorbate-dependent peroxidase, putative
LdBPK_340120.1	LdBPK_340120.1	1	NaN	NaN	NaN	NaN	21.8313	NaN	23.2147	23.8938	NaN	NaN	NaN	NaN	NaN	NaN	0	0	2	0	2	0	2	4	0	0	0	1	1	1		+			+					1.01278	0.939809	NaN	NaN	adenylate kinase, putative
LdBPK_340150.1	LdBPK_340150.1	1	23.9746	NaN	25.6348	NaN	25.5623	23.8179	26.0373	25.7413	NaN	NaN	NaN	NaN	24.0361	24.3182	2	0	8	1	8	2	8	5	0	0	0	1	6	5										0.94688	1.99004	NaN	NaN	malate dehydrogenase
LdBPK_341730.1	LdBPK_341730.1	1	NaN	NaN	NaN	NaN	25.4465	25.4004	24.9207	24.9832	NaN	NaN	NaN	NaN	NaN	NaN	0	0	0	0	5	3	3	3	0	0	0	2	1	0		+	+	+						6.04506	3.4593	NaN	NaN	amastin-like surface protein, putative
LdBPK_341820.1	LdBPK_341820.1	1	NaN	NaN	NaN	NaN	NaN	NaN	NaN	NaN	NaN	NaN	NaN	22.586	22.7635	23.7552	0	0	0	0	2	0	1	1	0	0	0	5	3	3						+			+	NaN	NaN	1.75182	1.43019	hypothetical protein, conserved
LdBPK_341890.1	LdBPK_341890.1	1	NaN	NaN	24.1136	24.0669	25.1231	24.8969	24.7721	25.3485	NaN	NaN	NaN	23.2631	23.4207	NaN	1	0	2	2	3	2	3	2	0	0	0	2	2	0			+							1.71589	1.92399	NaN	NaN	hypothetical protein, conserved
LdBPK_342240.1	LdBPK_342240.1	1	NaN	NaN	NaN	NaN	23.8965	NaN	23.3803	NaN	23.13	NaN	NaN	24.5956	24.0144	24.1932	0	0	1	0	3	1	3	1	2	0	1	3	5	2										NaN	NaN	1.74796	2.2361	ribosomal protein l35a, putative
LdBPK_342410.1	LdBPK_342410.1	1	NaN	NaN	25.6222	26.2527	25.042	25.7393	25.5956	25.6984	NaN	NaN	23.7634	24.6713	25.1632	25.8488	1	1	8	3	8	3	6	5	1	0	3	2	8	4							+			0.627289	1.46313	1.57393	3.0476	hypothetical protein, conserved
LdBPK_342620.1	LdBPK_342620.1	1	NaN	NaN	24.4393	25.363	24.3209	NaN	24.3618	25.6738	NaN	NaN	25.5873	25.2448	25.6159	25.1052	0	0	4	2	4	0	5	2	1	1	3	4	4	4										0.201777	0.540358	0.831849	2.49035	40S ribosomal protein S19 protein, putative
LdBPK_343440.1	LdBPK_343440.1	1	23.2499	NaN	23.7059	NaN	24.0882	NaN	23.4941	23.348	NaN	23.0005	25.1963	23.7632	24.8536	23.9597	2	0	5	1	5	1	3	3	1	2	2	5	6	5										0.116322	0.199573	0.369318	1.06754	60S ribosomal protein L21, putative
LdBPK_343450.1	LdBPK_343450.1	1	NaN	NaN	NaN	NaN	NaN	NaN	NaN	NaN	NaN	NaN	NaN	23.1238	24.4676	23.4459	0	0	0	0	0	0	0	0	0	0	0	2	7	8						+	+	+		NaN	NaN	2.19985	2.18158	transmembrane/endomembrane-like protein
LdBPK_350370.1	LdBPK_350370.1	1	NaN	NaN	23.8661	NaN	23.5621	NaN	23.981	24.9653	NaN	NaN	NaN	NaN	24.0062	25.8726	1	0	6	1	4	0	8	6	0	1	1	1	6	5										0.822046	1.1694	NaN	NaN	ATP-dependent DEAD-box RNA helicase, putative
LdBPK_350400.1;LdBPK_350410.1	LdBPK_350400.1;LdBPK_350410.1	2	24.854	25.2022	25.9333	25.4628	26.4024	26.0528	26.2149	27.0551	25.4326	25.6559	27.5158	27.1715	27.3633	27.1439	3	4	8	2	7	4	9	4	6	6	11	13	12	14										1.82677	1.06819	0.704256	1.02479	40S ribosomal protein S3A, putative;40S ribosomal protein S3A, putative
LdBPK_350600.1	LdBPK_350600.1	1	24.6639	NaN	24.2436	24.5592	24.3304	NaN	24.7498	25.4657	NaN	NaN	25.123	24.5061	25.6916	25.3526	3	0	5	2	4	1	6	6	1	1	5	8	11	7										0.103742	0.25997	0.892561	2.56479	60S ribosomal protein L18a, putative
LdBPK_350860.1	LdBPK_350860.1	1	NaN	NaN	NaN	NaN	NaN	NaN	NaN	NaN	NaN	NaN	NaN	23.1068	22.4225	22.8022	0	0	0	0	1	0	2	1	0	0	0	2	3	2						+			+	NaN	NaN	2.17494	1.26262	hypothetical protein, conserved
LdBPK_351030.1	LdBPK_351030.1	1	NaN	NaN	23.3265	NaN	23.0618	NaN	23.3255	23.4255	NaN	NaN	NaN	NaN	23.4134	23.4079	0	0	4	0	4	0	5	2	0	0	0	1	5	4										0.644933	0.652529	NaN	NaN	casein kinase, putative
LdBPK_351190.1	LdBPK_351190.1	1	NaN	NaN	NaN	NaN	NaN	NaN	NaN	22.7477	NaN	NaN	22.6782	23.1452	25.5812	25.5588	0	0	0	0	0	0	0	3	0	0	2	5	13	12							+			NaN	NaN	1.47242	2.88565	NADH-dependent fumarate reductase, putative
LdBPK_351390.1	LdBPK_351390.1	1	NaN	NaN	24.6448	NaN	NaN	NaN	24.9264	25.8148	NaN	NaN	24.2755	23.2738	24.9249	24.5117	0	0	6	1	3	1	8	4	0	0	3	2	9	8										NaN	NaN	0.797605	1.83445	mitochondrial processing peptidase, beta subunit, putative
LdBPK_351870.1	LdBPK_351870.1	1	NaN	NaN	24.6724	NaN	24.7215	NaN	24.752	26.0248	NaN	24.4002	26.1045	24.8466	25.958	24.8399	1	0	3	0	3	0	4	3	0	3	2	3	6	7										0.838272	1.7539	0.3571	1.13968	60S ribosomal protein L5, putative
LdBPK_352080.1	LdBPK_352080.1	1	NaN	NaN	NaN	NaN	NaN	NaN	NaN	NaN	NaN	NaN	NaN	24.5726	24.9418	26.3639	0	0	0	0	1	0	1	0	0	0	0	4	9	5						+	+	+		NaN	NaN	2.56424	3.67216	calcium motive p-type ATPase, putative
LdBPK_352190.1	LdBPK_352190.1	1	NaN	NaN	22.9357	NaN	24.2986	23.4896	23.7216	24.3134	NaN	NaN	NaN	23.1365	22.8072	23.0173	0	0	2	1	4	3	7	4	0	0	0	3	5	3			+			+			+	2.90265	1.48646	2.75967	1.49434	hypothetical protein, conserved
LdBPK_352490.1	LdBPK_352490.1	1	NaN	NaN	NaN	NaN	25.3575	NaN	23.8617	25.2153	NaN	NaN	NaN	NaN	NaN	NaN	0	0	1	0	4	1	7	4	0	0	0	0	0	0		+	+	+						1.25223	1.97653	NaN	NaN	hypothetical protein, conserved
LdBPK_353150.1	LdBPK_353150.1	1	NaN	NaN	NaN	NaN	NaN	NaN	NaN	NaN	NaN	NaN	23.4345	22.3352	25.9448	25.6406	0	0	2	0	0	0	1	0	0	0	3	2	15	9										NaN	NaN	0.878673	2.50151	ATP-dependent RNA helicase, putative
LdBPK_353330.1;LdBPK_353340.1	LdBPK_353330.1;LdBPK_353340.1	2	24.4963	24.652	24.4618	25.371	23.847	NaN	24.4135	NaN	24.6002	25.5377	27.0193	25.8177	25.3849	24.7457	2	2	6	8	2	1	3	2	2	2	7	2	6	4										1.4161	-1.51434	0.201787	-0.402992	60S ribosomal subunit protein L31, putative;60S ribosomal subunit protein L31, putative
LdBPK_353390.1	LdBPK_353390.1	1	NaN	NaN	25.4242	24.1565	23.4386	NaN	24.8443	25.5041	NaN	NaN	NaN	24.8651	24.7168	27.9385	0	0	4	2	3	0	8	7	0	0	0	2	5	10						+	+	+		0.21337	0.558303	1.85539	4.44532	6-phosphogluconate dehydrogenase, decarboxylating, putative
LdBPK_353750.1	LdBPK_353750.1	1	NaN	NaN	26.2075	NaN	25.5019	NaN	27.3295	27.1741	25.1534	25.8848	26.8884	26.794	27.6249	28.2689	1	0	5	1	7	0	7	9	3	4	5	8	13	14										0.787016	2.49452	1.13144	1.58708	Gim5A protein, putative
LdBPK_353810.1	LdBPK_353810.1	1	NaN	NaN	25.0842	24.8747	NaN	NaN	25.258	25.6825	NaN	NaN	25.0071	25.6406	25.2771	25.0715	1	1	3	4	1	1	3	5	0	1	6	3	4	2										NaN	NaN	1.0547	2.70542	60S ribosomal protein L27A/L29, putative
LdBPK_353840.1	LdBPK_353840.1	1	NaN	NaN	24.6011	24.4529	24.654	23.7189	24.9661	26.0461	NaN	23.9583	25.7738	25.384	25.8468	24.9639	1	0	3	2	3	2	7	2	1	2	2	5	7	6	+									0.904131	1.44435	0.582601	1.66916	60S ribosomal protein L23, putative
LdBPK_353900.1	LdBPK_353900.1	1	NaN	NaN	NaN	NaN	NaN	NaN	24.2416	NaN	NaN	NaN	NaN	24.2939	24.9366	26.1279	0	0	1	0	0	0	3	0	0	0	0	5	10	10						+	+	+		NaN	NaN	2.35046	3.33671	T-complex protein 1, eta subunit, putative
LdBPK_354340.1	LdBPK_354340.1	1	NaN	NaN	NaN	NaN	NaN	NaN	NaN	NaN	NaN	NaN	22.59	22.3299	22.5689	25.3671	0	0	0	0	0	0	0	1	1	1	3	2	3	2										NaN	NaN	0.753775	1.77994	hypothetical protein, conserved
LdBPK_360210.1;LdBPK_360190.1	LdBPK_360210.1	2	25.7743	NaN	27.5171	25.7338	26.9802	25.1139	27.7587	27.1884	26.2363	27.4277	26.8839	27.5664	28.9586	28.7387	6	0	23	4	24	5	29	19	12	16	13	27	42	42										0.536675	1.43785	1.33131	1.57193	elongation factor 2;elongation factor 2
LdBPK_360560.1	LdBPK_360560.1	1	NaN	NaN	NaN	NaN	23.6988	23.5801	23.7655	23.695	NaN	NaN	NaN	22.6779	22.4799	22.7843	0	0	0	0	4	2	9	4	0	0	0	2	3	3	+	+	+	+		+			+	2.93133	1.54631	2.65021	1.15276	protein phosphatase 2C-like protein
LdBPK_360990.1;LdBPK_361000.1	LdBPK_360990.1;LdBPK_361000.1	2	NaN	NaN	23.8783	NaN	23.8335	NaN	24.2063	23.2891	NaN	NaN	23.6114	24.1189	25.196	24.7321	1	0	4	0	3	1	5	2	1	0	2	3	5	6										0.439423	0.625271	1.42105	2.60944	40S ribosomal protein S18, putative;40S ribosomal protein S18, putative
LdBPK_361310.1	LdBPK_361310.1	1	27.4075	26.4834	27.9321	30.1666	26.6944	26.378	26.84	27.639	27.0293	26.427	27.5206	26.5909	27.139	26.3004	6	6	11	14	7	5	10	10	8	4	10	8	10	6										0.641238	-1.10952	0.323418	-0.315553	40S ribosomal protein S9, putative
LdBPK_361320.1	LdBPK_361320.1	1	NaN	NaN	25.8011	NaN	22.6808	NaN	25.7646	24.481	NaN	24.5171	25.3549	24.5262	26.2569	25.8703	0	0	5	1	2	0	9	6	1	3	4	5	11	12										0.231558	0.71506	0.609581	1.83787	fructose-1,6-bisphosphate aldolase
LdBPK_361420.1	LdBPK_361420.1	1	NaN	NaN	22.718	NaN	23.2613	NaN	23.7482	23.1352	NaN	NaN	22.3911	22.9015	24.9694	27.8399	1	0	3	1	2	0	7	5	0	0	3	4	16	12										1.33613	0.898044	1.07896	3.36621	Transitional endoplasmic reticulum ATPase, putative
LdBPK_361580.1	LdBPK_361580.1	1	NaN	NaN	NaN	NaN	NaN	NaN	NaN	NaN	NaN	NaN	NaN	22.4036	23.8215	24.819	0	0	0	0	0	0	0	0	0	0	1	2	4	5						+			+	NaN	NaN	1.32989	2.0912	hypothetical protein, conserved
LdBPK_361700.1	LdBPK_361700.1	1	NaN	NaN	24.9182	23.4611	23.3903	NaN	25.3533	26.2893	NaN	NaN	24.9272	22.0133	25.5963	27.8852	0	0	16	3	6	0	25	15	0	1	7	3	28	19										0.514719	1.29188	0.541339	2.5413	clathrin heavy chain, putative
LdBPK_362060.1	LdBPK_362060.1	1	NaN	NaN	NaN	NaN	NaN	NaN	NaN	NaN	NaN	NaN	NaN	21.8454	21.8133	25.5759	0	0	0	0	1	0	0	0	0	0	0	4	4	4	+					+			+	NaN	NaN	0.603275	1.69487	hypothetical protein, conserved
LdBPK_362130.1	LdBPK_362130.1	1	NaN	NaN	25.0626	21.7757	24.4741	NaN	25.9183	24.09	NaN	NaN	NaN	21.6995	22.828	24.84	1	0	6	2	7	1	14	6	0	0	1	2	3	4						+			+	0.560096	1.23658	0.777265	1.60735	chaperonin HSP60, mitochondrial precursor
LdBPK_362140.1;LdBPK_321940.1	LdBPK_362140.1	2	27.2783	24.4105	28.4088	27.5659	27.7902	26.8702	28.5893	26.8005	23.0681	24.0457	25.4287	25.6008	26.0293	26.0819	10	4	24	12	16	10	28	18	2	3	3	6	8	10										0.251969	0.596662	1.15509	1.72318	chaperonin HSP60, mitochondrial precursor, putative;chaperonin HSP60, mitochondrial precursor
LdBPK_362340.1	LdBPK_362340.1	1	NaN	NaN	NaN	NaN	27.0215	26.1449	25.682	25.2832	NaN	NaN	NaN	27.529	26.3775	26.3612	0	0	0	0	4	3	3	4	0	0	1	5	3	6		+	+	+		+	+	+		4.43874	4.11033	3.58723	5.29319	hypothetical protein, conserved
LdBPK_362720.1	LdBPK_362720.1	1	NaN	NaN	NaN	NaN	NaN	NaN	NaN	NaN	NaN	NaN	NaN	28.0098	27.3036	27.7542	0	0	0	0	0	0	0	0	0	0	0	12	10	16						+	+	+		NaN	NaN	4.94716	6.20626	membrane-bound acid phosphatase 2, putative
LdBPK_363020.1	LdBPK_363020.1	1	NaN	NaN	NaN	NaN	NaN	NaN	NaN	24.9836	24.4613	NaN	24.8583	24.563	25.1163	22.8269	1	1	1	1	1	1	1	3	2	0	3	3	3	3										NaN	NaN	0.145158	0.461843	40S ribosomal protein S24e
LdBPK_363100.1	LdBPK_363100.1	1	NaN	NaN	23.5857	NaN	23.8145	NaN	24.2649	24.2445	NaN	NaN	NaN	23.5289	24.1801	23.1474	0	0	5	1	5	1	7	2	0	0	1	2	7	6						+			+	1.10994	1.15262	1.80741	1.91349	succinyl-CoA ligase [GDP-forming] beta-chain, putative
LdBPK_363930.1	LdBPK_363930.1	1	25.8132	NaN	NaN	26.302	25.3269	NaN	25.49	24.3666	26.0973	NaN	24.3042	25.9468	26.0162	25.7474	2	2	2	4	3	1	4	5	2	2	5	3	5	5										0.0606602	0.230793	0.652941	1.94142	60S ribosomal protein L34, putative
LdBPK_363950.1	LdBPK_363950.1	1	NaN	NaN	NaN	NaN	23.7713	NaN	25.79	NaN	23.2988	25.3221	26.7696	25.6991	27.1265	NaN	0	1	1	2	3	2	4	1	2	3	3	4	4	2										NaN	NaN	0.0101376	-0.0529976	60S ribosomal protein L10a, putative
LdBPK_364020.1	LdBPK_364020.1	1	NaN	NaN	NaN	NaN	25.655	25.5028	24.3025	NaN	NaN	NaN	NaN	NaN	NaN	NaN	0	0	0	0	7	4	6	1	0	0	0	0	0	0	+	+	+	+						1.50715	2.30952	NaN	NaN	hypothetical protein, conserved
LdBPK_364030.1	LdBPK_364030.1	1	NaN	NaN	NaN	NaN	NaN	NaN	NaN	NaN	NaN	NaN	NaN	24.4464	25.3522	25.6069	0	0	1	0	1	0	1	0	0	0	1	5	11	7						+	+	+		NaN	NaN	3.2284	3.81503	glycyl tRNA synthetase, putative
LdBPK_364100.1	LdBPK_364100.1	1	NaN	NaN	24.3249	NaN	NaN	NaN	25.3136	23.6176	NaN	26.1716	26.6358	26.289	28.0699	27.6613	0	0	4	0	0	0	8	2	1	6	7	8	20	20										NaN	NaN	0.658587	2.72782	S-adenosylhomocysteine hydrolase
LdBPK_364340.1	LdBPK_364340.1	1	NaN	NaN	NaN	NaN	NaN	NaN	NaN	NaN	NaN	NaN	NaN	23.7224	22.6579	24.5914	0	0	0	0	0	0	0	0	0	0	0	3	2	2						+			+	NaN	NaN	1.79877	2.26317	hypothetical protein, unknown function
LdBPK_364680.1	LdBPK_364680.1	1	NaN	NaN	NaN	NaN	24.0697	24.1654	23.7869	NaN	NaN	NaN	NaN	NaN	NaN	NaN	0	0	1	0	5	3	2	0	0	0	1	1	1	0		+	+	+						1.96179	1.50818	NaN	NaN	hypothetical protein, conserved
LdBPK_364730.1	LdBPK_364730.1	1	25.4603	25.7377	26.261	27.0185	26.3115	26.4878	25.7274	25.2017	26.6584	25.7048	25.9013	26.0746	26.2266	27.5684	5	4	7	5	6	3	4	6	11	3	7	7	9	10	+									0.159796	-0.187277	0.407985	0.535037	60S ribosomal protein L18, putative
LdBPK_365330.1	LdBPK_365330.1	1	NaN	NaN	23.5176	23.5661	22.3866	NaN	25.2159	25.6128	NaN	NaN	23.6168	23.0382	24.5302	25.5142	0	0	5	3	3	1	13	6	0	0	2	3	6	12										0.501752	1.09769	1.00141	2.22401	hypothetical protein, conserved
LdBPK_365350.1	LdBPK_365350.1	1	NaN	NaN	24.663	NaN	NaN	NaN	24.6487	NaN	NaN	NaN	24.0926	23.7984	25.6577	24.9603	0	0	4	0	0	0	6	1	0	0	2	3	5	7										NaN	NaN	1.11493	2.49217	40S ribosomal protein SA, putative
LdBPK_365360.1	LdBPK_365360.1	1	NaN	NaN	NaN	NaN	25.7515	25.2603	24.6759	23.7154	NaN	NaN	NaN	25.7239	25.117	24.7742	0	0	0	0	8	4	5	4	0	0	0	9	9	10		+	+	+		+	+	+		3.13752	2.93571	3.63175	3.67348	hypothetical protein, conserved
LdBPK_365380.1	LdBPK_365380.1	1	NaN	NaN	NaN	NaN	26.9347	NaN	25.3798	23.303	NaN	NaN	NaN	25.9706	25.3306	22.6744	0	0	0	0	23	1	16	3	0	0	0	15	15	4		+	+	+		+	+	+		1.14806	2.40362	1.45458	3.16244	hypothetical protein, conserved
LdBPK_365410.1	LdBPK_365410.1	1	NaN	NaN	21.1211	NaN	26.6623	26.0327	25.9503	25.3668	NaN	NaN	NaN	26.4258	26.0447	26.3643	0	0	2	0	16	7	13	6	0	0	0	14	16	16			+			+	+	+		4.39167	4.10652	4.71653	4.94169	aldehyde dehydrogenase, putative
LdBPK_365870.1	LdBPK_365870.1	1	NaN	NaN	NaN	NaN	NaN	NaN	NaN	NaN	NaN	22.8383	24.8751	22.4684	26.5929	25.6195	0	0	0	1	0	0	0	1	1	2	5	5	19	10										NaN	NaN	0.502034	1.81781	isoleucyl-tRNA synthetase, putative
LdBPK_366070.1	LdBPK_366070.1	1	26.1702	25.9286	27.9717	23.4925	26.3381	24.8123	26.7724	NaN	25.5194	23.8967	25.6902	24.7924	24.3643	25.6137	9	7	19	2	10	3	20	1	8	3	10	9	9	8										0.258293	-0.881121	0.0570073	-0.111993	mkiaa0324 protein-like protein
LdBPK_366110.1	LdBPK_366110.1	1	NaN	NaN	24.2907	NaN	NaN	NaN	24.5554	NaN	NaN	NaN	NaN	23.3203	24.4558	23.5316	2	0	5	0	3	0	6	1	0	0	0	4	6	3						+	+	+		NaN	NaN	2.47421	2.36701	hypothetical protein, conserved
LdBPK_367000.1	LdBPK_367000.1	1	NaN	NaN	NaN	NaN	NaN	NaN	22.6364	NaN	NaN	NaN	NaN	23.3415	22.9441	22.3396	0	0	0	0	0	0	2	1	0	0	0	4	2	3						+			+	NaN	NaN	2.04254	1.39661	hypothetical protein, conserved
LdBPK_367240.1	LdBPK_367240.1	1	NaN	NaN	24.5984	NaN	NaN	NaN	25.2247	NaN	NaN	NaN	NaN	25.4906	26.2157	24.5101	0	0	2	0	0	0	6	1	0	0	1	6	8	5						+	+	+		NaN	NaN	2.76852	3.88816	chaperonin, putative
LdBPK_367280.1	LdBPK_367280.1	1	NaN	NaN	24.2956	NaN	23.6973	NaN	23.7864	NaN	NaN	NaN	22.6451	21.8871	25.5096	26.8265	0	0	6	0	3	0	9	1	0	1	2	2	11	8										NaN	NaN	0.842074	2.74545	protein disulfide isomerase
LdBPK_367320.1	LdBPK_367320.1	1	NaN	NaN	NaN	NaN	NaN	NaN	23.1525	22.3264	NaN	NaN	NaN	24.9428	26.2827	25.5164	0	0	1	0	0	0	4	2	0	0	0	9	11	10						+	+	+		NaN	NaN	3.09187	3.90848	eukaryotic translation initiation factor 3 subunit 8, putative

## Sheet: T-test
Protein IDs	Majority protein IDs	Proteins	Product Description	MG	LFQ intensity AM1 YN	LFQ intensity AM2 YN	LFQ intensity AM3 YN	LFQ intensity AM4 YN	LFQ intensity PRO1 YN	LFQ intensity PRO2 YN	LFQ intensity PRO3 YN	Absent from AM.	Absent from PRO.	Significant	-LOG10(P-value)	T-test difference
LdBPK_150950.1	LdBPK_150950.1	1	ATP-binding cassette protein subfamily G, member 4, putative	+	20.8247	21.4415	20.9082	20.4808	24.0282	24.0976	23.7218	+		+	4.13894	-3.0354
LdBPK_251830.1	LdBPK_251830.1	1	hypothetical protein, conserved	+	20.8447	21.4952	20.5269	20.8653	25.4923	24.1293	23.8991	+		+	3.16088	-3.57391
LdBPK_191270.1	LdBPK_191270.1	1	hypothetical protein, conserved	+	21.0328	21.5511	20.5582	20.7815	24.9529	24.8731	25.7898	+		+	4.14971	-4.22434
LdBPK_231190.1	LdBPK_231190.1	1	hypothetical protein, unknown function	+	21.1238	21.5901	20.7974	20.8862	25.9809	26.2929	27.0219	+		+	4.76393	-5.33253
LdBPK_310950.1	LdBPK_310950.1	1	sodium stibogluconate resistance protein, putative	+	20.683	21.8502	20.5809	20.841	26.8821	26.1877	26.7004	+		+	4.54703	-5.60133
LdBPK_201350.1	LdBPK_201350.1	1	calpain-like cysteine peptidase, putative	+	20.6996	21.5844	20.6539	20.9073	28.8634	26.4053	26.7291	+		+	3.59139	-6.37129
LdBPK_040160.1	LdBPK_040160.1	1	hypothetical protein, conserved in leishmania	+	21.1637	21.7638	20.4998	20.7667	29.5208	27.6648	27.5702	+		+	4.07166	-7.20343
LdBPK_362060.1	LdBPK_362060.1	1	hypothetical protein, conserved	+	21.1488	21.5133	20.3076	20.8359	21.8454	21.8133	25.5759	+		+	0.966885	-2.12683
LdBPK_343450.1	LdBPK_343450.1	1	transmembrane/endomembrane-like protein		20.9455	21.6823	20.377	20.732	23.1238	24.4676	23.4459	+		+	2.68028	-2.74488
LdBPK_141050.1	LdBPK_141050.1	1	ADP/ATP mitochondrial carrier-like protein		21.1856	21.2656	20.6678	20.8491	23.4082	23.4506	24.2896	+		+	3.62126	-2.72411
LdBPK_291600.1	LdBPK_291600.1	1	hypothetical protein, conserved		21.2502	21.4972	20.4163	20.9408	24.0153	24.4959	23.7112	+		+	3.56868	-3.04804
LdBPK_040180.1	LdBPK_040180.1	1	surface antigen-like protein		20.9698	21.7997	20.7736	20.7222	24.7828	23.7359	23.8884	+		+	3.20821	-3.06941
LdBPK_231910.1	LdBPK_231910.1	1	vacuolar proton translocating ATPase subunit A, putative		21.0147	21.6287	20.8973	20.7825	24.614	24.776	24.5903	+		+	4.71469	-3.5793
LdBPK_170120.1	LdBPK_170120.1	1	receptor-type adenylate cyclase a		20.9798	21.7471	20.5803	20.7959	24.8053	24.7553	24.6067	+		+	4.17343	-3.69666
LdBPK_020200.1	LdBPK_020200.1	1	phosphoglycan beta 1,3 galactosyltransferase		21.1027	21.6487	20.4151	20.8267	25.383	24.8597	24.1136	+		+	3.48312	-3.78715
LdBPK_020150.1;LdBPK_020160.1	LdBPK_020150.1	2	phosphoglycan beta 1,3 galactosyltransferase;phosphoglycan beta 1,3 galactosyltransferase		20.7163	21.4932	20.723	20.7389	25.4311	24.5633	24.8435	+		+	4.3045	-4.02813
LdBPK_231430.1	LdBPK_231430.1	1	membrane-bound acid phosphatase 2		21.1989	21.4551	20.7774	20.5958	26.0039	24.9426	24.4561	+		+	3.60182	-4.12741
LdBPK_364030.1	LdBPK_364030.1	1	glycyl tRNA synthetase, putative		20.9695	21.5274	20.9511	20.515	24.4464	25.3522	25.6069	+		+	3.92943	-4.14437
LdBPK_291890.1	LdBPK_291890.1	1	paraflagellar rod protein 1D, putative		21.1197	21.5876	20.5633	20.6102	23.3209	25.8479	26.2983	+		+	2.41127	-4.18551
LdBPK_312380.1	LdBPK_312380.1	1	3'-nucleotidase/nuclease precursor, putative		21.0468	21.6299	20.7849	20.6402	25.7646	25.0939	24.9163	+		+	4.24688	-4.23281
LdBPK_352080.1	LdBPK_352080.1	1	calcium motive p-type ATPase, putative		21.0791	21.453	20.4443	20.7189	24.5726	24.9418	26.3639	+		+	3.38658	-4.36895
LdBPK_051210.1	LdBPK_051210.1	1	surface antigen-like protein		20.987	21.7985	20.8458	20.8692	25.8863	25.1195	25.1948	+		+	4.26699	-4.27506
LdBPK_061320.1	LdBPK_061320.1	1	pteridine transporter, putative		20.837	21.6303	20.5811	20.449	25.96	23.8127	26.9616	+		+	2.60562	-4.70375
LdBPK_010010.1	LdBPK_010010.1	1	hypothetical protein, unknown function		20.7522	21.2651	20.4631	21.0013	26.197	25.5678	25.3807	+		+	4.85609	-4.84473
LdBPK_050900.1	LdBPK_050900.1	1	surface antigen-like protein		20.8521	21.4828	20.6235	20.5882	26.0931	26.0894	26.037	+		+	5.35572	-5.1865
LdBPK_140500.1;LdBPK_140490.1	LdBPK_140500.1;LdBPK_140490.1	2	hypothetical protein, unknown function;hypothetical protein, unknown function		21.0318	21.6131	20.5906	20.4648	26.581	26.0307	25.8787	+		+	4.58633	-5.2384
LdBPK_100760.1;LdBPK_100770.1	LdBPK_100760.1;LdBPK_100770.1	2	amino acid transporter, putative;amino acid transporter, putative		20.8836	21.6913	20.7066	20.6619	26.0185	26.0141	26.7919	+		+	4.59645	-5.28899
LdBPK_331200.1	LdBPK_331200.1	1	hypothetical protein, conserved		20.9661	21.7008	20.3419	20.4461	25.4746	25.6613	28.0974	+		+	3.02709	-5.54736
LdBPK_140700.1	LdBPK_140700.1	1	fatty acid elongase, putative		21.2623	21.5453	20.7227	20.5823	26.9091	27.084	27.635	+		+	5.1351	-6.18122
LdBPK_191280.1	LdBPK_191280.1	1	hypothetical protein, conserved		20.829	21.3903	20.6406	20.6912	27.6071	25.7279	28.4768	+		+	3.55045	-6.38282
LdBPK_301470.1	LdBPK_301470.1	1	ama1 protein, putative		20.9063	21.3701	20.6844	20.6557	26.9071	26.9843	28.2076	+		+	4.76543	-6.46224
LdBPK_190570.1	LdBPK_190570.1	1	hypothetical protein, conserved		20.6799	21.3979	20.5974	21.0598	28.0018	27.059	27.7132	+		+	5.32585	-6.65756
LdBPK_230230.1	LdBPK_230230.1	1	ATP-binding cassette protein subfamily C, member 1, putative		21.1416	21.2999	20.4558	20.8559	28.0307	27.2573	27.7722	+		+	5.56311	-6.74841
LdBPK_362720.1	LdBPK_362720.1	1	membrane-bound acid phosphatase 2, putative		21.0941	21.606	20.3758	20.6092	28.0098	27.3036	27.7542	+		+	5.06901	-6.76789
LdBPK_100390.1;LdBPK_100380.1	LdBPK_100390.1	2	folate/biopterin transporter, putative;folate/biopterin transporter, putative		20.8228	21.5678	20.47	20.8492	28.1907	27.3126	27.5712	+		+	5.17129	-6.76404
LdBPK_290640.1	LdBPK_290640.1	1	ATP-binding cassette protein subfamily A, member 10, putative		20.937	21.8488	20.6397	20.8124	28.5358	27.6778	27.8605	+		+	5.01205	-6.96521
LdBPK_271230.1	LdBPK_271230.1	1	arginyl-tRNA synthetase, putative		20.8998	21.5403	20.5776	20.6778	23.7416	25.9654	25.8689	+		+	2.88381	-4.26807
LdBPK_010590.1	LdBPK_010590.1	1	tricarboxylate carrier, putative		21.1102	21.5522	20.3104	20.4489	21.7735	22.2983	23.5493	+		+	1.52882	-1.68493
LdBPK_350860.1	LdBPK_350860.1	1	hypothetical protein, conserved		20.8532	21.5881	20.8573	20.6364	23.1068	22.4225	22.8022	+		+	2.74894	-1.7934
LdBPK_211180.1	LdBPK_211180.1	1	hypothetical protein, conserved		21.0151	21.5574	20.4483	20.6957	21.671	21.9539	24.7323	+		+	1.07262	-1.8566
LdBPK_251790.1	LdBPK_251790.1	1	pyruvate dehydrogenase E1 beta subunit, putative		20.9575	21.4003	20.3261	21.0181	22.2702	22.8952	23.6425	+		+	2.29029	-2.01046
LdBPK_341820.1	LdBPK_341820.1	1	hypothetical protein, conserved		21.0206	21.4758	20.5212	20.6936	22.586	22.7635	23.7552	+		+	2.51831	-2.10709
LdBPK_310750.1	LdBPK_310750.1	1	hypothetical protein, conserved		20.6829	21.4949	20.7433	20.9621	24.1013	22.4706	22.7153	+		+	2.17304	-2.12496
LdBPK_120550.1	LdBPK_120550.1	1	hypothetical protein, conserved		20.8796	21.5981	20.6986	20.8572	23.6076	23.7327	23.0032	+		+	3.31936	-2.4395
LdBPK_170140.1	LdBPK_170140.1	1	receptor-type adenylate cyclase b		20.9418	21.4651	20.4424	20.6915	22.9221	23.8471	23.7475	+		+	3.13634	-2.62037
LdBPK_364340.1	LdBPK_364340.1	1	hypothetical protein, unknown function		21.2799	21.3835	20.5502	20.651	23.7224	22.6579	24.5914	+		+	2.41044	-2.69113
LdBPK_361580.1	LdBPK_361580.1	1	hypothetical protein, conserved		20.9396	21.6255	20.7642	20.728	22.4036	23.8215	24.819	+		+	2.06763	-2.66708
LdBPK_200770.1	LdBPK_200770.1	1	hypothetical protein, conserved	+	25.951	21.5678	24.7279	24.3947	20.1727	21.0656	20.7977		+	+	1.57723	3.48172
LdBPK_364020.1	LdBPK_364020.1	1	hypothetical protein, conserved	+	25.655	25.5028	24.3025	20.8014	19.9021	20.8446	20.543		+	+	1.35863	3.6355
LdBPK_261380.1	LdBPK_261380.1	1	hypothetical protein, conserved	+	25.0827	23.482	23.1458	23.6597	20.4394	21.005	21.0486		+	+	2.62459	3.01154
LdBPK_321900.1	LdBPK_321900.1	1	protein kinase, putative	+	27.4772	24.9456	26.0565	21.7451	20.6877	21.0405	21.2823		+	+	1.41788	4.05261
LdBPK_364680.1	LdBPK_364680.1	1	hypothetical protein, conserved		24.0697	24.1654	23.7869	20.9912	20.6201	21.4308	21.2187		+	+	1.18426	2.16341
LdBPK_352490.1	LdBPK_352490.1	1	hypothetical protein, conserved		25.3575	21.3921	23.8617	25.2153	20.4752	21.2607	21.0823		+	+	1.38416	3.01725
LdBPK_160510.1	LdBPK_160510.1	1	hypothetical protein, unknown function		25.5871	24.5499	23.5913	22.8167	20.0986	21.2684	20.7279		+	+	2.19443	3.43798
LdBPK_330870.1	LdBPK_330870.1	1	2,4-dienoyl-coa reductase fadh1, putative		24.8293	23.595	24.7314	25.0884	20.4211	21.486	21.0314		+	+	3.21393	3.58151
LdBPK_341730.1	LdBPK_341730.1	1	amastin-like surface protein, putative		25.4465	25.4004	24.9207	24.9832	20.1421	21.3641	20.7688		+	+	4.34323	4.42932
LdBPK_260040.1	LdBPK_260040.1	1	glycine dehydrogenase, putative		25.523	23.984	25.4523	26.0185	20.5384	21.1407	20.8843		+	+	3.34327	4.38999
LdBPK_190940.1;LdBPK_190950.1;LdBPK_190960.1	LdBPK_190940.1	3	4-coumarate:coa ligase-like protein;4-coumarate:coa ligase-like protein;4-coumarate:coa ligase-like protein		26.0068	25.0504	25.6337	26.0057	20.3241	21.4762	20.7676		+	+	4.22473	4.81826
LdBPK_110600.1	LdBPK_110600.1	1	3-methylcrotonoyl-CoA carboxylase beta subunit, putative		26.8081	25.1832	25.1598	25.6593	20.1408	21.1891	21.089		+	+	3.58145	4.89633
LdBPK_291820.1	LdBPK_291820.1	1	hypothetical protein, conserved		27.5209	27.593	26.8451	28.0979	20.5427	21.0394	21.3271		+	+	5.03472	6.54447
LdBPK_283140.1	LdBPK_283140.1	1	glutamate dehydrogenase, putative		28.2597	27.2441	27.8992	27.2052	20.2995	21.3676	20.917		+	+	4.88691	6.79065
LdBPK_340120.1	LdBPK_340120.1	1	adenylate kinase, putative		21.8313	21.5214	23.2147	23.8938	20.5509	21.5249	21.1536		+		1.08845	1.53881
LdBPK_171110.1	LdBPK_171110.1	1	hydrolase, alpha/beta fold family-like protein		23.0097	21.3648	22.4519	23.5662	20.1731	21.1737	20.798		+	+	1.57176	1.88317
LdBPK_030360.1	LdBPK_030360.1	1	hypothetical protein, conserved		24.174	21.6566	23.1894	21.8511	20.6185	21.1691	21.2172		+	+	1.20176	1.71621
LdBPK_281700.1	LdBPK_281700.1	1	hydrolase, alpha/beta fold family, putative		23.648	21.5222	23.2389	24.1939	20.372	21.4295	20.9409		+	+	1.55516	2.23663
LdBPK_190970.1	LdBPK_190970.1	1	4-coumarate:coa ligase-like protein		24.1772	21.4103	23.2512	23.7241	20.3355	21.1898	20.8177		+	+	1.59904	2.35971
LdBPK_201290.1	LdBPK_201290.1	1	hypothetical protein, conserved		24.6851	21.5624	23.4351	23.6866	20.4641	21.083	20.9852		+	+	1.60581	2.4982
LdBPK_201320.1	LdBPK_201320.1	1	calpain-like cysteine peptidase, putative	+	26.1144	26.1744	25.8022	20.5838	28.1495	27.2872	27.1908			+	0.857126	-2.87376
LdBPK_010540.1	LdBPK_010540.1	1	long chain fatty acid CoA ligase, putative	+	26.3436	24.6573	25.8247	24.8651	29.2981	28.4525	29.6304			+	2.94146	-3.70432
LdBPK_181160.1	LdBPK_181160.1	1	hypothetical protein, conserved	+	26.5272	26.1172	26.0727	25.0574	24.6551	24.2703	21.1458			+	1.30868	2.58655
LdBPK_101380.1	LdBPK_101380.1	1	hypothetical protein, conserved	+	29.0921	28.579	27.7746	28.5618	26.21	25.6631	25.7934			+	3.16714	2.61307
LdBPK_030220.1	LdBPK_030220.1	1	long chain fatty Acyl CoA synthetase, putative	+	26.3087	25.2472	26.212	24.9413	22.9758	23.6547	23.2287			+	2.55049	2.39092
LdBPK_101370.1	LdBPK_101370.1	1	hypothetical protein, conserved	+	23.8553	21.4707	21.6867	22.6671	28.4204	27.0748	28.1122			+	3.16987	-5.44918
LdBPK_332510.1	LdBPK_332510.1	1	Golgi reassembly stacking protein (GRASP homologue), putative	+	23.9989	21.5312	24.6291	23.4259	25.2108	24.6125	27.4045			+	1.10591	-2.34633
LdBPK_020210.1	LdBPK_020210.1	1	hypothetical protein, conserved		24.7231	21.7744	24.0304	25.1643	25.3009	24.9203	28.6325			+	0.866961	-2.36153
LdBPK_271840.1	LdBPK_271840.1	1	hypothetical protein, unknown function		25.4325	21.1608	25.1047	24.0888	20.4117	20.9988	21.0225			+	1.36822	3.13568
LdBPK_330730.1	LdBPK_330730.1	1	sterol C-24 reductase, putative		25.4516	21.8322	26.1531	25.0794	23.4985	21.2335	20.9912			+	1.02903	2.72136
LdBPK_180160.1	LdBPK_180160.1	1	hypothetical protein, conserved		25.0457	23.9695	23.4396	22.613	20.3784	21.2833	22.5639			+	1.48992	2.35845
LdBPK_231000.1	LdBPK_231000.1	1	Na/H antiporter-like protein		25.0098	22.9444	24.1281	25.3092	26.5885	26.203	28.3818			+	1.62783	-2.70992
LdBPK_311150.1	LdBPK_311150.1	1	monoglyceride lipase, putative		26.2597	23.4817	24.9298	26.1086	23.9923	23.6364	21.1418			+	1.06038	2.27144
LdBPK_111000.1	LdBPK_111000.1	1	pyruvate phosphate dikinase, putative		24.9515	24.064	25.8887	26.7178	20.2648	24.1678	21.2709			+	1.49163	3.50436
LdBPK_130760.1	LdBPK_130760.1	1	mitochondrial processing peptidase alpha subunit, putative		26.4847	24.8952	25.2622	25.0321	20.6756	22.9476	20.9401			+	2.48849	3.89745
LdBPK_140760.1	LdBPK_140760.1	1	fatty acid elongase, putative		25.7078	25.0588	25.3657	25.6271	27.124	26.6454	27.7628			+	2.53267	-1.73751
LdBPK_140710.1;LdBPK_140740.1	LdBPK_140710.1	2	fatty acid elongase, putative;fatty acid elongase, putative		26.0999	26.1204	25.7991	24.9741	20.4823	23.3199	23.8544			+	1.73062	3.19619
LdBPK_341890.1	LdBPK_341890.1	1	hypothetical protein, conserved		25.1231	24.8969	24.7721	25.3485	23.2631	23.4207	20.9223			+	1.8131	2.49977
LdBPK_282700.1	LdBPK_282700.1	1	acyl-CoA dehydrogenase, putative		26.2871	25.3303	26.7115	27.4885	20.7353	21.3183	23.792			+	2.29419	4.50581
LdBPK_230050.1	LdBPK_230050.1	1	peroxidoxin		27.1491	26.1602	27.1146	27.0975	22.4613	24.9847	23.7318			+	2.26895	3.15441
LdBPK_081680.1;LdBPK_181280.1	LdBPK_081680.1;LdBPK_181280.1	2	unspecified product;hypothetical protein, conserved		26.3451	26.0798	27.4149	28.1703	20.3052	23.9624	21.647			+	2.28757	5.031
LdBPK_251160.1	LdBPK_251160.1	1	aldehyde dehydrogenase, mitochondrial precursor		30.1456	28.8888	29.3065	29.1796	25.1737	25.7664	24.9753			+	3.93515	4.07503
LdBPK_292620.1	LdBPK_292620.1	1	ATP-dependent phosphofructokinase		22.4804	21.7083	23.5068	23.4013	23.738	26.1764	25.9339			+	1.55116	-2.50858
LdBPK_260840.1;LdBPK_260850.1	LdBPK_260840.1;LdBPK_260850.1	2	40S ribosomal protein S16, putative;40S ribosomal protein S16, putative		23.288	21.8729	23.1711	23.4203	24.0327	25.2441	24.7113			+	1.68857	-1.72463
LdBPK_251220.1;LdBPK_340460.1	LdBPK_251220.1;LdBPK_340460.1	2	ribosomal protein S25;ribosomal protein S25		23.662	21.7731	23.0853	24.2193	25.2976	25.5531	25.0357			+	1.68436	-2.11056
LdBPK_161240.1	LdBPK_161240.1	1	hypothetical protein, conserved		23.6256	22.5192	23.4338	21.8403	26.5987	26.3516	26.9134			+	3.14521	-3.76655
LdBPK_131400.1;REV__LdBPK_343940.1	LdBPK_131400.1	2	chaperonin TCP20, putative		21.2517	21.7272	21.9994	20.771	24.0244	25.6761	26.0673			+	2.80414	-3.81858
LdBPK_242200.1	LdBPK_242200.1	1	hypothetical protein, conserved		21.1133	21.522	22.4182	20.8266	24.0488	26.2828	24.3106			+	2.29065	-3.41068
LdBPK_100230.1	LdBPK_100230.1	1	hypothetical protein, unknown function		21.0526	21.6563	22.6303	20.5162	25.324	24.6944	23.7886			+	2.31331	-3.13847
LdBPK_351190.1	LdBPK_351190.1	1	NADH-dependent fumarate reductase, putative		20.8244	21.5786	20.8472	22.7477	23.1452	25.5812	25.5588			+	1.89221	-3.26227
LdBPK_330940.1	LdBPK_330940.1	1	dnaj chaperone-like protein		22.9362	21.5911	20.7166	20.81	24.6117	23.6316	23.932			+	1.93934	-2.54495
LdBPK_160590.1	LdBPK_160590.1	1	carbamoyl-phosphate synthase, putative		20.5659	21.62	20.6593	23.0302	26.2065	26.183	25.7074			+	2.92263	-4.56344
LdBPK_161380.1;LdBPK_161390.1	LdBPK_161380.1;LdBPK_161390.1	2	cytochrome c, putative;cytochrome c, putative		23.1217	21.5377	20.4439	21.0527	24.3657	24.7401	26.8076			+	2.00879	-3.7655
LdBPK_303010.1	LdBPK_303010.1	1	hypothetical protein, conserved		21.0208	21.4034	23.1978	20.5559	24.0238	23.6866	25.697			+	1.71792	-2.92463
LdBPK_160560.1	LdBPK_160560.1	1	orotidine-5-phosphate decarboxylase/orotate phosphoribosyltransferase, putative		21.0791	21.3276	23.2256	20.9167	23.1452	24.4476	23.729			+	1.52968	-2.13668
LdBPK_331690.1	LdBPK_331690.1	1	hypothetical protein, conserved		20.7535	21.4169	23.5509	20.6676	24.5681	26.0081	25.8758			+	2.15302	-3.88676
LdBPK_111100.1	LdBPK_111100.1	1	lanosterol 14-alpha-demethylase, putative		21.0616	21.5777	23.7409	21.0417	24.5745	24.1884	27.9117			+	1.5073	-3.70272
LdBPK_321060.1	LdBPK_321060.1	1	chaperonin containing t-complex protein, putative		21.3162	21.4451	20.1999	24.1023	25.6287	26.4079	26.5819			+	2.1533	-4.4403
LdBPK_353900.1	LdBPK_353900.1	1	T-complex protein 1, eta subunit, putative		20.7951	21.5189	24.2416	20.7216	24.2939	24.9366	26.1279			+	1.55323	-3.30017
LdBPK_367240.1	LdBPK_367240.1	1	chaperonin, putative		20.9123	21.2656	25.2247	20.8656	25.4906	26.2157	24.5101			+	1.2827	-3.33844
LdBPK_080470.1	LdBPK_080470.1	1	hypothetical protein, unknown function		25.5844	21.7839	20.6293	20.9207	26.9939	27.482	27.2557			+	1.84836	-5.0143
LdBPK_367320.1	LdBPK_367320.1	1	eukaryotic translation initiation factor 3 subunit 8, putative		21.3047	21.3963	23.1525	22.3264	24.9428	26.2827	25.5164			+	2.67015	-3.5357
LdBPK_100420.1	LdBPK_100420.1	1	folate/biopterin transporter, putative		23.2782	21.2804	22.3755	21.0961	27.0651	26.1809	25.4628			+	2.7023	-4.22868
LdBPK_070210.1	LdBPK_070210.1	1	cytochrome c1, heme protein, mitochondrial precursor, putative		20.9689	21.4654	22.3608	23.5007	23.3196	23.7263	25.4383			+	1.23545	-2.08745
LdBPK_311850.1;LdBPK_311830.1	LdBPK_311850.1	2	amino acid permease;amino acid permease		20.7938	21.2629	22.4373	23.6415	24.3213	24.7045	23.9414			+	1.49466	-2.28852
LdBPK_280960.1	LdBPK_280960.1	1	hypothetical protein, conserved		23.7047	21.6759	22.6586	20.7044	24.6959	23.9474	23.2821			+	1.06954	-1.78921
LdBPK_190080.1	LdBPK_190080.1	1	hypothetical protein, conserved		23.5109	21.6335	23.2842	20.6993	25.6284	24.5749	26.3733			+	1.79499	-3.24359
LdBPK_040010.1	LdBPK_040010.1	1	calcium-translocating P-type ATPase		23.5224	21.3907	23.2826	20.9282	25.5369	24.9182	24.6687			+	1.72739	-2.76028
LdBPK_060410.1	LdBPK_060410.1	1	60S ribosomal protein L19, putative		21.12	21.4929	23.8197	23.3645	25.2169	25.0882	25.0893			+	1.70452	-2.68218
LdBPK_231460.1	LdBPK_231460.1	1	T-complex protein 1, gamma subunit, putative		21.1777	21.6957	24.5136	23.0019	24.5944	26.109	27.8471			+	1.53921	-3.58627
LdBPK_270840.1	LdBPK_270840.1	1	ATP-binding cassette protein subfamily A, member 9, putative		23.8169	21.4596	20.6843	23.7483	28.7834	28.1826	28.932			+	2.87138	-6.20537
LdBPK_332400.1	LdBPK_332400.1	1	hypothetical protein, conserved		25.192	21.8388	23.412	20.5842	28.7159	28.3209	29.042			+	2.37894	-5.93622
LdBPK_210300.1;LdBPK_210310.1	LdBPK_210300.1	2	hexokinase, putative;hexokinase, putative		21.3617	21.6475	22.5666	26.0513	25.2786	26.9146	27.9156			+	1.34538	-3.79614
LdBPK_140380.1	LdBPK_140380.1	1	hypothetical protein, conserved		25.0646	21.6412	23.9827	20.7224	24.8644	23.9924	25.9005			+	0.777726	-2.06639
LdBPK_181510.1	LdBPK_181510.1	1	P-type H -ATPase, putative		25.1291	21.6067	25.4628	20.6032	27.6518	28.9056	28.0638			+	1.70047	-5.00668
LdBPK_210800.1;LdBPK_351900.1	LdBPK_210800.1;LdBPK_351900.1	2	60S Ribosomal protein L36, putative;60S Ribosomal protein L36, putative		24.8718	21.4179	25.2853	20.7652	25.9132	26.0264	26.7632			+	1.13541	-3.1492
LdBPK_030670.1	LdBPK_030670.1	1	hypothetical protein, conserved		21.1098	21.7961	20.7265	20.9884	21.0318	23.8165	26.3303			+	0.972218	-2.57098
LdBPK_171390.1	LdBPK_171390.1	1	translation initiation factor, putative		20.851	21.7223	21.4528	20.6113	21.9767	25.4032	23.4413			+	1.40304	-2.44772
LdBPK_055450.1;LdBPK_350030.1	LdBPK_055450.1	2	unspecified product;pyruvate kinase		21.0642	21.4792	23.3254	20.7107	23.0393	24.1019	23.6332			+	1.34214	-1.94659
LdBPK_360560.1	LdBPK_360560.1	1	protein phosphatase 2C-like protein	+	23.6988	23.5801	23.7655	23.695	22.6779	22.4799	22.7843				4.12589	1.03746
LdBPK_041050.1	LdBPK_041050.1	1	acyltransferase-like protein, copy 2	+	25.4399	25.0431	24.2035	24.9811	24.2676	23.6631	24.8831				0.723523	0.645661
LdBPK_210100.1	LdBPK_210100.1	1	hypothetical protein, conserved	+	25.7502	24.6399	24.7795	24.7362	25.18	24.46	23.1449				0.558225	0.714805
LdBPK_340030.1	LdBPK_340030.1	1	protein kinase, putative	+	25.3137	25.9625	25.5358	24.9665	25.5757	24.9368	24.592				0.540121	0.409795
LdBPK_170080.1	LdBPK_170080.1	1	ADP-ribosylation factor, putative	+	26.1914	25.7529	26.1319	26.6775	25.2601	24.9735	25.1971				2.16457	1.04487
LdBPK_010490.1	LdBPK_010490.1	1	fatty acyl CoA syntetase 1, putative	+	27.1503	26.1314	26.1221	26.1368	26.7797	26.4336	26.4986				0.235706	-0.185465
LdBPK_130990.1;LdBPK_090090.1	LdBPK_130990.1	2	RNA helicase, putative;proteasome regulatory ATPase subunit 2, putative	+	27.6722	26.0816	26.3193	26.2166	26.4303	25.6761	25.4337				0.678184	0.725737
LdBPK_300680.1	LdBPK_300680.1	1	hypothetical protein, conserved	+	27.7092	26.0937	26.9766	25.8957	26.4608	26.1709	25.7097				0.466494	0.554999
LdBPK_312350.1	LdBPK_312350.1	1	ADP-ribosylation factor, putative	+	27.3159	26.556	26.404	26.7146	26.3481	25.397	25.5973				1.44944	0.966851
LdBPK_300380.1	LdBPK_300380.1	1	phosphatase 2C, putative	+	27.5707	26.8741	27.0016	27.0402	26.1042	25.6563	25.6086				2.70862	1.33192
LdBPK_010510.1	LdBPK_010510.1	1	long chain fatty acid CoA ligase, putative	+	28.9051	27.3787	27.8022	27.4155	28.4503	27.6068	27.2153				0.0810932	0.117929
LdBPK_250780.1	LdBPK_250780.1	1	protein phosphatase, putative	+	29.1793	28.4939	28.1068	27.7979	27.975	27.3205	27.4145				1.04969	0.8245
LdBPK_312890.1	LdBPK_312890.1	1	ADP-ribosylation factor, putative	+	30.1074	29.5917	29.2358	29.1324	28.8837	27.9639	28.1918				1.69664	1.17038
LdBPK_310450.1	LdBPK_310450.1	1	cytoskeleton-associated protein CAP5.5, putative	+	29.9273	28.3128	28.9042	28.3626	29.1171	28.5877	28.4241				0.130574	0.16709
LdBPK_050280.1	LdBPK_050280.1	1	protein tyrosine phosphatase, putative	+	22.9587	21.8219	22.714	22.8171	24.9537	24.6939	22.7967				1.2288	-1.57018
LdBPK_040470.1	LdBPK_040470.1	1	ADP-ribosylation factor, putative	+	23.0785	21.5005	22.8446	24.2385	20.1941	21.0659	24.1133				0.408741	1.12441
LdBPK_161450.1	LdBPK_161450.1	1	ADP-ribosylation factor-like, putative	+	24.102	24.1911	23.672	20.3374	24.6102	23.526	23.441				0.283979	-0.783442
LdBPK_110370.1	LdBPK_110370.1	1	hypothetical protein, conserved	+	25.6655	21.2955	24.5316	22.8553	24.3617	23.5134	24.498				0.178424	-0.5374
LdBPK_120610.1	LdBPK_120610.1	1	serine/threonine protein phosphatase-like protein	+	24.5985	21.6752	23.0927	20.893	23.4134	23.0893	21.34				0.0149596	-0.0493539
LdBPK_201130.1	LdBPK_201130.1	1	hypothetical protein, conserved		24.975	21.6506	25.1266	24.2049	25.1004	24.0215	24.5427				0.227886	-0.565586
LdBPK_091300.1	LdBPK_091300.1	1	hypothetical protein, conserved		24.8323	21.5963	23.5342	26.0495	25.6263	21.3125	26.3747				0.0903492	-0.434742
LdBPK_330240.1	LdBPK_330240.1	1	hypothetical protein, conserved		25.4871	25.131	24.6258	20.8592	24.7067	23.8263	23.5335				0.000926658	0.00365019
LdBPK_365380.1	LdBPK_365380.1	1	hypothetical protein, conserved		26.9347	21.62	25.3798	23.303	25.9706	25.3306	22.6744				0.0770011	-0.349124
LdBPK_303230.1	LdBPK_303230.1	1	3-hydroxy-3-methylglutaryl-CoA reductase, putative		25.5728	21.3287	24.5859	25.4816	23.6703	23.7875	23.0634				0.247988	0.735176
LdBPK_140680.1	LdBPK_140680.1	1	fatty acid elongase, putative		24.7734	21.6044	25.3992	25.9063	24.5013	24.4343	25.665				0.140507	-0.446049
LdBPK_090430.1	LdBPK_090430.1	1	hypothetical protein, conserved		26.0164	21.3659	24.9226	26.0844	26.2041	25.4234	25.3718				0.338536	-1.0691
LdBPK_080650.1	LdBPK_080650.1	1	hypothetical protein, unknown function		27.0702	21.7046	26.9854	25.4724	24.9164	25.007	25.4736				0.0405543	0.175821
LdBPK_352190.1	LdBPK_352190.1	1	hypothetical protein, conserved		24.2986	23.4896	23.7216	24.3134	23.1365	22.8072	23.0173				1.87474	0.968819
LdBPK_365360.1	LdBPK_365360.1	1	hypothetical protein, conserved		25.7515	25.2603	24.6759	23.7154	25.7239	25.117	24.7742				0.251904	-0.354266
LdBPK_211300.1;LdBPK_211310.1	LdBPK_211300.1;LdBPK_211310.1	2	40S ribosomal protein S23, putative;40S ribosomal protein S23, putative		24.8546	25.2922	25.0931	24.9015	26.0561	25.4178	26.6205				1.60743	-0.996099
LdBPK_333000.1;LdBPK_252500.1	LdBPK_333000.1	2	glutathionylspermidine synthase, putative;D-alanyl-glycyl endopeptidase-like protein		25.3237	25.1738	24.7177	25.4155	25.089	24.4782	24.4341				0.950752	0.490563
LdBPK_240310.1	LdBPK_240310.1	1	fumarate hydratase, putative		25.9546	24.5822	26.2447	24.4429	24.1455	24.6953	27.4583				0.043072	-0.126937
LdBPK_111210.1;LdBPK_111280.1	LdBPK_111210.1	2	ATP-binding cassette protein subfamily A, member 2, putative;ATP-binding cassette protein subfamily A, member 6, putative		26.1601	22.8454	25.7986	26.4907	24.4751	24.2474	27.3142				0.0056245	-0.0218681
LdBPK_302570.1	LdBPK_302570.1	1	reticulon domain protein, 22 kDa potentially aggravating protein (paple22)		25.9139	24.7754	24.7613	25.8709	25.8552	24.7307	25.8445				0.108346	-0.146441
LdBPK_160260.1	LdBPK_160260.1	1	protein tyrosine phosphatase-likie protein		25.8474	25.803	24.2778	25.5536	24.948	24.3793	26.6918				0.014136	0.0307301
LdBPK_242250.1	LdBPK_242250.1	1	hypothetical protein, conserved		25.6043	24.2602	26.1002	25.736	23.1945	23.4928	25.0745				1.10573	1.50458
LdBPK_131590.1	LdBPK_131590.1	1	phospholipid-transporting ATPase 1-like protein		25.7205	24.6499	25.363	26.567	25.0874	24.3747	24.761				0.802616	0.834089
LdBPK_090690.1	LdBPK_090690.1	1	hypothetical protein, conserved		26.0671	25.314	25.2614	25.809	25.4606	24.8504	24.851				0.962626	0.558877
LdBPK_365410.1	LdBPK_365410.1	1	aldehyde dehydrogenase, putative		26.6623	26.0327	25.9503	25.3668	26.4258	26.0447	26.3643				0.35583	-0.275253
LdBPK_362340.1	LdBPK_362340.1	1	hypothetical protein, conserved		27.0215	26.1449	25.682	25.2832	27.529	26.3775	26.3612				0.612559	-0.723035
LdBPK_080030.1	LdBPK_080030.1	1	vesicle-associated membrane protein, putative		27.5605	26.3724	26.4565	24.5201	26.1484	25.3928	28.2134				0.129712	-0.357477
LdBPK_100560.1	LdBPK_100560.1	1	glycerol-3-phosphate dehydrogenase [NAD ], glycosomal		27.8351	26.2231	25.9463	25.1885	26.6425	25.6305	25.0286				0.284015	0.531028
LdBPK_010710.1	LdBPK_010710.1	1	hypothetical protein, unknown function		27.4095	27.4675	26.7187	26.8605	26.2848	25.5414	26.2823				1.77535	1.07787
LdBPK_221310.1	LdBPK_221310.1	1	i/6 autoantigen-like protein		28.2296	28.0692	27.3704	26.419	29.1358	28.1059	28.6786				1.01433	-1.11808
LdBPK_282430.1	LdBPK_282430.1	1	glycosomal membrane protein, putative		29.4644	28.2511	27.9284	27.4309	28.1088	27.4751	28.2904				0.223214	0.310599
LdBPK_230810.1	LdBPK_230810.1	1	hypothetical protein, conserved		30.1467	29.517	29.1055	29.4637	30.1783	29.2239	29.4276				0.0509763	-0.0516942
LdBPK_340010.1	LdBPK_340010.1	1	hypothetical protein, conserved		26.1471	24.9796	25.9121	26.8743	24.6514	24.6703	24.8688				1.35721	1.24814
LdBPK_311240.1	LdBPK_311240.1	1	vacuolar-type proton translocating pyrophosphatase 1, putative		26.4778	25.9565	27.279	26.451	25.1508	25.7311	25.7918				1.36115	0.983119
LdBPK_190200.1;LdBPK_190190.1	LdBPK_190200.1;LdBPK_190190.1	2	ADP,ATP carrier protein 1, mitochondrial precursor, putative;ADP,ATP carrier protein 1, mitochondrial precursor, putative		27.7004	27.4947	27.5454	27.5948	28.6265	28.8744	28.2809				2.9205	-1.01011
LdBPK_020430.1	LdBPK_020430.1	1	hypothetical protein, conserved		28.2369	27.6567	27.8618	26.8126	27.991	27.4023	27.3446				0.0553098	0.0627324
LdBPK_020420.1	LdBPK_020420.1	1	hypothetical protein, conserved		29.2533	28.4245	28.553	27.6019	29.2913	28.8294	28.704				0.509276	-0.483374
LdBPK_311930.1	LdBPK_311930.1	1	ubiquitin-fusion protein		29.1125	28.0656	27.9338	28.7741	27.7736	27.2716	26.7928				1.47682	1.19215
LdBPK_280730.1;LdBPK_312700.1	LdBPK_280730.1	2	serine/threonine protein phosphatase catalytic subunit, putative;serine/threonine protein phosphatase pp1(5.9), putative		23.103	21.5053	23.2521	23.5821	20.325	21.3744	24.9222				0.198597	0.653455
LdBPK_250720.1	LdBPK_250720.1	1	hypothetical protein, conserved		23.4862	21.7153	23.3242	23.7688	22.769	22.5099	21.8693				0.530437	0.690892
LdBPK_091020.1;LdBPK_331630.1;LdBPK_091030.1	LdBPK_091020.1	3	elongation factor-1 gamma;elongation factor-1 gamma;elongation factor 1-gamma, putative		22.9275	21.3924	24.0312	23.6541	23.5709	25.722	23.9384				0.762934	-1.40914
LdBPK_262040.1	LdBPK_262040.1	1	hypothetical protein, conserved		24.1181	21.6411	23.8135	25.0584	24.0894	24.0521	20.9508				0.201249	0.627028
LdBPK_366110.1	LdBPK_366110.1	1	hypothetical protein, conserved		21.1736	21.66	24.5554	20.5547	23.3203	24.4558	23.5316				0.79017	-1.78331
LdBPK_311290.1	LdBPK_311290.1	1	p-glycoprotein e		24.8221	21.416	23.9499	20.9897	24.1115	23.4614	23.5434				0.342019	-0.911033
LdBPK_221370.1	LdBPK_221370.1	1	40S ribosomal protein L14, putative		20.9509	23.5562	24.3155	23.9189	24.5913	25.2277	24.8999				0.927394	-1.72091
LdBPK_211820.1	LdBPK_211820.1	1	RNA helicase, putative		22.8438	21.5637	24.748	24.9165	23.5198	25.0335	24.8223				0.39479	-0.940479
LdBPK_200110.1;LdBPK_200120.1	LdBPK_200110.1	2	phosphoglycerate kinase C, glycosomal;phosphoglycerate kinase B, cytosolic		23.803	21.4804	24.2508	25.3124	24.4719	25.2102	24.232				0.407517	-0.926412
LdBPK_110350.1	LdBPK_110350.1	1	14-3-3 protein, putative		23.0465	21.6478	26.1036	25.5315	24.8478	25.6386	26.2347				0.525464	-1.49131
LdBPK_150330.1;LdBPK_150320.1	LdBPK_150330.1	2	ribonucleoprotein p18, mitochondrial precursor, putative;ribonucleoprotein p18, mitochondrial precursor, putative		23.724	24.0616	24.1427	21.8925	23.9197	24.0632	23.7825				0.308269	-0.466592
LdBPK_251460.1	LdBPK_251460.1	1	GTP-binding protein, putative		24.2531	21.5628	24.3408	24.7109	23.4192	23.5775	23.2838				0.125079	0.290073
LdBPK_353390.1	LdBPK_353390.1	1	6-phosphogluconate dehydrogenase, decarboxylating, putative		23.4386	21.5112	24.8443	25.5041	24.8651	24.7168	27.9385				0.699199	-2.01555
LdBPK_110640.1	LdBPK_110640.1	1	aminopeptidase, putative		24.845	21.5677	25.7125	24.7191	23.4897	24.4939	24.3445				0.0313664	0.101695
LdBPK_251850.1	LdBPK_251850.1	1	3-oxo-5-alpha-steroid 4-dehydrogenase, putative		26.1631	23.9542	26.3671	25.2192	25.7725	25.9852	25.8513				0.277965	-0.443776
LdBPK_342410.1	LdBPK_342410.1	1	hypothetical protein, conserved		25.042	25.7393	25.5956	25.6984	24.6713	25.1632	25.8488				0.360553	0.291065
LdBPK_050580.1	LdBPK_050580.1	1	hypothetical protein, conserved		25.323	25.7797	26.1779	26.4484	24.2937	24.1343	25.8346				1.0953	1.17806
LdBPK_180510.1	LdBPK_180510.1	1	aconitase, putative		27.3233	25.2351	27.1858	26.976	24.5061	26.5899	27.5092				0.198817	0.478292
LdBPK_072500.1;LdBPK_271710.1	LdBPK_072500.1	2	unspecified product;glycosomal phosphoenolpyruvate carboxykinase, putative		27.7389	26.6843	28.0863	27.316	25.6818	26.5677	25.9035				1.68713	1.40538
LdBPK_090820.1	LdBPK_090820.1	1	oligopeptidase b		21.3236	21.5467	20.95	20.8563	20.7904	24.6074	23.3708				0.895288	-1.75373
LdBPK_367000.1	LdBPK_367000.1	1	hypothetical protein, conserved		21.1028	21.6037	22.6364	20.7657	23.3415	22.9441	22.3396				1.26004	-1.34791
LdBPK_191150.1	LdBPK_191150.1	1	hypothetical protein, conserved		22.9149	21.5996	24.4098	20.7709	22.414	23.8128	23.3851				0.326185	-0.780218
LdBPK_303440.1	LdBPK_303440.1	1	CAS/CSE/importin domain protein, putative		21.0162	21.7761	23.526	23.9691	22.1397	23.6946	26.0934				0.495306	-1.40404
LdBPK_332570.1	LdBPK_332570.1	1	hypothetical protein, conserved		23.6177	21.3287	24.3792	22.6307	22.8612	23.639	23.3766				0.141914	-0.303158
LdBPK_281310.1	LdBPK_281310.1	1	glucose-regulated protein 78, putative		20.923	21.7176	25.0436	23.8804	21.7183	24.6958	22.0291				0.0187913	0.0767749
LdBPK_363100.1	LdBPK_363100.1	1	succinyl-CoA ligase [GDP-forming] beta-chain, putative		23.8145	21.6237	24.2649	24.2445	23.5289	24.1801	23.1474				0.0587739	-0.131875
LdBPK_251680.1	LdBPK_251680.1	1	hypothetical protein, conserved		23.7951	22.8489	23.9121	22.6179	22.937	23.4707	23.6449				0.0466195	-0.0574102
LdBPK_362130.1	LdBPK_362130.1	1	chaperonin HSP60, mitochondrial precursor		24.4741	21.4146	25.9183	24.09	21.6995	22.828	24.84				0.254756	0.851758

## Sheet: hits GPI prediction
Protein IDs	Majority protein IDs	Proteins	LFQ intensity AM1 MYR	LFQ intensity AM2 MYR	LFQ intensity AM3 MYR	LFQ intensity AM4 MYR	LFQ intensity AM1 YN	LFQ intensity AM2 YN	LFQ intensity AM3 YN	LFQ intensity AM4 YN	LFQ intensity PRO1 MYR	LFQ intensity PRO2 MYR	LFQ intensity PRO3 MYR	LFQ intensity PRO1 YN	LFQ intensity PRO2 YN	LFQ intensity PRO3 YN	MS/MS Count AM1 MYR	MS/MS Count AM2 MYR	MS/MS Count AM3 MYR	MS/MS Count AM4 MYR	MS/MS Count AM1 YN	MS/MS Count AM2 YN	MS/MS Count AM3 YN	MS/MS Count AM4 YN	MS/MS Count PRO1 MYR	MS/MS Count PRO2 MYR	MS/MS Count PRO3 MYR	MS/MS Count PRO1 YN	MS/MS Count PRO2YN	MS/MS Count PRO3 YN	MG	Absent from control AM	t-test Significant AM	High confidence hit AM	Low abundance hit AM	Absent from control PRO	t-test Significant PRO	High confidence hit PRO	Low abundance hit PRO	-Log10(p value) AM	t-test Difference AM	-Log10(p value) PRO	t-test Difference PRO	PredGPI	GPI-SOM	FragAnchor	BigPI	Product Description
LdBPK_040160.1	LdBPK_040160.1	1	NaN	NaN	NaN	NaN	NaN	NaN	NaN	NaN	NaN	NaN	NaN	29.5208	27.6648	27.5702	0	0	0	0	0	0	0	0	0	0	0	10	8	10	+					+	+	+		NaN	NaN	3.29033	6.58033	highly probable	+	highly probable	+	hypothetical protein, conserved in leishmania
LdBPK_050900.1	LdBPK_050900.1	1	NaN	NaN	NaN	NaN	NaN	NaN	NaN	NaN	NaN	NaN	NaN	26.0931	26.0894	26.037	0	0	0	0	0	0	0	0	0	0	0	6	4	3						+	+	+		NaN	NaN	5.5715	4.48011	highly probable	+	highly probable		surface antigen-like protein
LdBPK_051210.1	LdBPK_051210.1	1	NaN	NaN	NaN	NaN	NaN	NaN	NaN	NaN	NaN	NaN	NaN	25.8863	25.1195	25.1948	0	0	0	0	0	0	0	0	0	0	0	4	4	6						+	+	+		NaN	NaN	3.86407	3.79066	highly probable	+	highly probable	+	surface antigen-like protein
LdBPK_090690.1	LdBPK_090690.1	1	NaN	NaN	NaN	NaN	26.0671	25.314	25.2614	25.809	NaN	NaN	NaN	25.4606	24.8504	24.851	0	0	0	0	7	3	6	5	0	0	0	7	7	7		+	+	+		+	+	+		4.8995	3.46732	4.10353	3.65423	probable		potential false positive		hypothetical protein, conserved
LdBPK_040180.1	LdBPK_040180.1	1	NaN	NaN	NaN	NaN	NaN	NaN	NaN	NaN	NaN	NaN	NaN	24.7828	23.7359	23.8884	0	0	0	0	0	0	0	0	0	0	0	7	3	3						+	+	+		NaN	NaN	2.68529	2.42088	weakly probable				surface antigen-like protein
LdBPK_331200.1	LdBPK_331200.1	1	NaN	NaN	NaN	NaN	NaN	NaN	NaN	NaN	NaN	NaN	NaN	25.4746	25.6613	28.0974	0	0	0	0	0	0	0	0	0	0	0	4	2	4						+	+	+		NaN	NaN	2.40306	5.06607	weakly probable				hypothetical protein, conserved
LdBPK_311240.1	LdBPK_311240.1	1	NaN	NaN	25.4805	24.3896	26.4778	25.9565	27.279	26.451	NaN	NaN	22.5843	25.1508	25.7311	25.7918	0	0	8	3	12	5	18	10	0	0	2	6	12	7			+				+			1.76447	3.17473	3.0511	3.67196		+			vacuolar-type proton translocating pyrophosphatase 1, putative
LdBPK_350860.1	LdBPK_350860.1	1	NaN	NaN	NaN	NaN	NaN	NaN	NaN	NaN	NaN	NaN	NaN	23.1068	22.4225	22.8022	0	0	0	0	1	0	2	1	0	0	0	2	3	2						+			+	NaN	NaN	2.17494	1.26262		+	weakly probable		hypothetical protein, conserved
LdBPK_352190.1	LdBPK_352190.1	1	NaN	NaN	22.9357	NaN	24.2986	23.4896	23.7216	24.3134	NaN	NaN	NaN	23.1365	22.8072	23.0173	0	0	2	1	4	3	7	4	0	0	0	3	5	3			+			+			+	2.90265	1.48646	2.75967	1.49434		+			hypothetical protein, conserved
LdBPK_364340.1	LdBPK_364340.1	1	NaN	NaN	NaN	NaN	NaN	NaN	NaN	NaN	NaN	NaN	NaN	23.7224	22.6579	24.5914	0	0	0	0	0	0	0	0	0	0	0	3	2	2						+			+	NaN	NaN	1.79877	2.26317		+			hypothetical protein, unknown function
LdBPK_110370.1	LdBPK_110370.1	1	NaN	NaN	NaN	NaN	25.6655	NaN	24.5316	22.8553	NaN	NaN	NaN	24.3617	23.5134	24.498	0	0	0	0	8	1	7	3	0	0	0	5	5	7	+	+			+	+	+	+		1.1418	1.70358	2.68275	2.65829			highly probable		hypothetical protein, conserved
LdBPK_030360.1	LdBPK_030360.1	1	NaN	NaN	NaN	NaN	24.174	NaN	23.1894	21.8511	NaN	NaN	NaN	NaN	NaN	NaN	0	0	1	0	3	1	3	2	0	0	0	0	0	0		+			+					0.935264	0.921947	NaN	NaN			potential false positive		hypothetical protein, conserved
LdBPK_080030.1	LdBPK_080030.1	1	NaN	NaN	NaN	NaN	27.5605	26.3724	26.4565	24.5201	NaN	NaN	NaN	26.1484	25.3928	28.2134	0	0	0	0	7	6	8	2	0	0	0	7	7	9		+	+	+		+	+	+		3.17469	4.10002	2.32945	4.89639			potential false positive		vesicle-associated membrane protein, putative
LdBPK_100760.1;LdBPK_100770.1	LdBPK_100760.1;LdBPK_100770.1	2	NaN	NaN	NaN	NaN	NaN	NaN	NaN	NaN	NaN	NaN	NaN	26.0185	26.0141	26.7919	0	0	0	0	0	0	1	0	0	0	0	10	6	7						+	+	+		NaN	NaN	4.14762	4.73019			potential false positive		amino acid transporter, putative;amino acid transporter, putative
LdBPK_110640.1	LdBPK_110640.1	1	NaN	NaN	25.016	23.8358	24.845	NaN	25.7125	24.7191	NaN	NaN	22.4158	23.4897	24.4939	24.3445	1	0	5	4	6	1	10	9	0	0	5	2	7	2							+			0.459743	0.91471	2.25003	2.13265			potential false positive		aminopeptidase, putative
LdBPK_171110.1	LdBPK_171110.1	1	NaN	NaN	NaN	NaN	23.0097	NaN	22.4519	23.5662	NaN	NaN	NaN	NaN	NaN	NaN	0	0	0	0	2	0	4	2	0	0	0	0	0	0		+			+					1.14029	0.730366	NaN	NaN			potential false positive		hydrolase, alpha/beta fold family-like protein
LdBPK_210300.1;LdBPK_210310.1	LdBPK_210300.1	2	NaN	NaN	NaN	NaN	NaN	NaN	22.5666	26.0513	NaN	NaN	24.6812	25.2786	26.9146	27.9156	0	0	0	1	0	0	3	5	0	0	3	9	15	12		+					+			NaN	NaN	1.47558	4.00596			potential false positive		hexokinase, putative;hexokinase, putative
LdBPK_251790.1	LdBPK_251790.1	1	NaN	NaN	NaN	NaN	NaN	NaN	NaN	NaN	NaN	NaN	NaN	22.2702	22.8952	23.6425	0	0	0	0	0	0	0	0	0	1	1	3	3	3						+			+	NaN	NaN	1.47247	1.28302			potential false positive		pyruvate dehydrogenase E1 beta subunit, putative
LdBPK_283140.1	LdBPK_283140.1	1	23.8277	NaN	26.9027	25.2628	28.2597	27.2441	27.8992	27.2052	NaN	NaN	NaN	NaN	NaN	NaN	3	1	22	6	23	9	22	23	0	0	0	0	0	0			+							1.69867	2.98591	NaN	NaN			potential false positive		glutamate dehydrogenase, putative
LdBPK_330870.1	LdBPK_330870.1	1	NaN	NaN	23.9193	NaN	24.8293	23.595	24.7314	25.0884	NaN	NaN	NaN	NaN	NaN	NaN	0	0	4	1	7	3	10	9	0	0	0	0	0	1			+							1.75739	1.82165	NaN	NaN			potential false positive		2,4-dienoyl-coa reductase fadh1, putative
LdBPK_340120.1	LdBPK_340120.1	1	NaN	NaN	NaN	NaN	21.8313	NaN	23.2147	23.8938	NaN	NaN	NaN	NaN	NaN	NaN	0	0	2	0	2	0	2	4	0	0	0	1	1	1		+			+					1.01278	0.939809	NaN	NaN			potential false positive		adenylate kinase, putative
LdBPK_360560.1	LdBPK_360560.1	1	NaN	NaN	NaN	NaN	23.6988	23.5801	23.7655	23.695	NaN	NaN	NaN	22.6779	22.4799	22.7843	0	0	0	0	4	2	9	4	0	0	0	2	3	3	+	+	+	+		+			+	2.93133	1.54631	2.65021	1.15276			potential false positive		protein phosphatase 2C-like protein
LdBPK_010010.1	LdBPK_010010.1	1	NaN	NaN	NaN	NaN	NaN	NaN	NaN	NaN	NaN	NaN	NaN	26.197	25.5678	25.3807	0	0	0	0	0	0	0	0	0	0	0	5	5	6						+	+	+		NaN	NaN	4.00319	4.16889					hypothetical protein, unknown function
LdBPK_010490.1	LdBPK_010490.1	1	NaN	NaN	NaN	NaN	27.1503	26.1314	26.1221	26.1368	NaN	NaN	NaN	26.7797	26.4336	26.4986	0	0	0	0	14	6	15	8	0	0	1	12	13	18	+	+	+	+		+	+	+		5.2777	4.26834	5.34419	5.03737					fatty acyl CoA syntetase 1, putative
LdBPK_010510.1	LdBPK_010510.1	1	NaN	NaN	NaN	NaN	28.9051	27.3787	27.8022	27.4155	NaN	NaN	NaN	28.4503	27.6068	27.2153	0	0	0	0	30	15	26	16	0	0	1	36	25	16	+	+	+	+		+	+	+		5.25402	5.6622	4.085	6.18131					long chain fatty acid CoA ligase, putative
LdBPK_010540.1	LdBPK_010540.1	1	NaN	NaN	NaN	NaN	26.3436	24.6573	25.8247	24.8651	NaN	NaN	NaN	29.2981	28.4525	29.6304	0	0	0	0	6	2	7	4	0	0	1	25	22	35	+	+	+	+		+	+	+		3.62623	3.24973	4.5557	7.98523					long chain fatty acid CoA ligase, putative
LdBPK_010590.1	LdBPK_010590.1	1	NaN	NaN	NaN	NaN	NaN	NaN	NaN	NaN	NaN	NaN	NaN	21.7735	22.2983	23.5493	0	0	0	0	0	0	0	0	0	0	0	2	2	6						+			+	NaN	NaN	0.682444	0.803417					tricarboxylate carrier, putative
LdBPK_010710.1	LdBPK_010710.1	1	NaN	NaN	NaN	NaN	27.4095	27.4675	26.7187	26.8605	NaN	NaN	NaN	26.2848	25.5414	26.2823	0	0	0	0	8	2	5	4	0	0	0	6	6	5		+	+	+		+	+	+		6.1386	4.85226	4.07798	4.3164					hypothetical protein, unknown function
LdBPK_020150.1;LdBPK_020160.1	LdBPK_020150.1	2	NaN	NaN	NaN	NaN	NaN	NaN	NaN	NaN	NaN	NaN	NaN	25.4311	24.5633	24.8435	0	0	0	0	0	0	0	0	0	0	0	2	3	6						+	+	+		NaN	NaN	3.59401	3.37518					phosphoglycan beta 1,3 galactosyltransferase;phosphoglycan beta 1,3 galactosyltransferase
LdBPK_020200.1	LdBPK_020200.1	1	NaN	NaN	NaN	NaN	NaN	NaN	NaN	NaN	NaN	NaN	NaN	25.383	24.8597	24.1136	0	0	0	0	0	0	0	0	0	0	0	6	7	9						+	+	+		NaN	NaN	2.95496	3.20226					phosphoglycan beta 1,3 galactosyltransferase
LdBPK_020210.1	LdBPK_020210.1	1	NaN	NaN	NaN	NaN	24.7231	NaN	24.0304	25.1643	NaN	NaN	NaN	25.3009	24.9203	28.6325	0	0	0	0	10	1	10	8	0	0	0	14	15	14		+	+	+		+	+	+		1.6687	1.8867	1.73892	4.55897					hypothetical protein, conserved
LdBPK_020420.1	LdBPK_020420.1	1	NaN	NaN	24.2352	23.732	29.2533	28.4245	28.553	27.6019	NaN	NaN	NaN	29.2913	28.8294	28.704	0	0	4	2	13	11	13	11	0	0	0	19	14	18			+			+	+	+		4.19982	5.11872	5.43978	7.36384					hypothetical protein, conserved
LdBPK_020430.1	LdBPK_020430.1	1	25.0614	NaN	26.4906	25.5621	28.2369	27.6567	27.8618	26.8126	NaN	NaN	24.9454	27.991	27.4023	27.3446	2	1	7	4	11	7	15	5	0	1	4	13	11	9			+				+			1.56962	2.8022	1.82519	5.06346					hypothetical protein, conserved
LdBPK_030220.1	LdBPK_030220.1	1	NaN	NaN	25.2343	22.6777	26.3087	25.2472	26.212	24.9413	NaN	NaN	NaN	22.9758	23.6547	23.2287	1	0	7	2	16	7	12	9	0	0	0	3	5	6	+		+			+			+	1.75113	2.56179	2.61501	1.71139					long chain fatty Acyl CoA synthetase, putative
LdBPK_030670.1	LdBPK_030670.1	1	NaN	NaN	NaN	NaN	NaN	NaN	NaN	20.9884	NaN	NaN	NaN	21.0318	23.8165	26.3303	0	0	0	0	0	0	1	3	0	0	1	4	14	10		+				+			+	NaN	NaN	0.57523	1.98095					hypothetical protein, conserved
LdBPK_040010.1	LdBPK_040010.1	1	NaN	NaN	NaN	NaN	23.5224	NaN	23.2826	NaN	NaN	NaN	NaN	25.5369	24.9182	24.6687	0	0	0	0	6	0	6	0	0	0	0	12	12	12		+				+	+	+		NaN	NaN	3.58848	3.5627					calcium-translocating P-type ATPase
LdBPK_040470.1	LdBPK_040470.1	1	NaN	NaN	NaN	NaN	23.0785	NaN	22.8446	24.2385	NaN	NaN	NaN	NaN	NaN	24.1133	0	0	0	0	5	1	3	3	0	0	0	1	0	2	+	+			+	+				1.08719	0.900956	NaN	NaN					ADP-ribosylation factor, putative
LdBPK_041050.1	LdBPK_041050.1	1	NaN	NaN	NaN	NaN	25.4399	25.0431	24.2035	24.9811	NaN	NaN	NaN	24.2676	23.6631	24.8831	0	0	0	0	8	3	9	2	0	0	1	6	5	7	+	+	+	+		+	+	+		4.28285	2.92471	2.72256	2.71291					acyltransferase-like protein, copy 2
LdBPK_050280.1	LdBPK_050280.1	1	NaN	NaN	NaN	NaN	22.9587	NaN	22.714	22.8171	NaN	NaN	24.0459	24.9537	24.6939	22.7967	0	0	0	1	3	0	4	2	1	0	2	2	3	6	+	+			+					1.13339	0.545197	0.751824	1.76672					protein tyrosine phosphatase, putative
LdBPK_050580.1	LdBPK_050580.1	1	NaN	NaN	23.9624	26.7866	25.323	25.7797	26.1779	26.4484	NaN	NaN	NaN	24.2937	24.1343	25.8346	1	2	5	7	8	4	11	15	0	0	0	6	3	5						+	+	+		0.98658	2.02524	2.29452	3.07128					hypothetical protein, conserved
LdBPK_055450.1;LdBPK_350030.1	LdBPK_055450.1	2	NaN	NaN	NaN	NaN	NaN	NaN	23.3254	NaN	NaN	NaN	NaN	23.0393	24.1019	23.6332	0	0	1	0	0	0	5	1	0	0	2	2	5	6		+				+			+	NaN	NaN	2.44579	1.98982					unspecified product;pyruvate kinase
LdBPK_060410.1	LdBPK_060410.1	1	NaN	NaN	24.2481	NaN	NaN	NaN	23.8197	23.3645	NaN	NaN	23.2943	25.2169	25.0882	25.0893	0	0	2	1	1	1	3	2	1	1	4	4	5	4							+			NaN	NaN	2.01006	3.15346					60S ribosomal protein L19, putative
LdBPK_061320.1	LdBPK_061320.1	1	NaN	NaN	NaN	NaN	NaN	NaN	NaN	NaN	NaN	NaN	NaN	25.96	23.8127	26.9616	0	0	0	0	0	0	0	0	0	0	0	7	4	8						+	+	+		NaN	NaN	1.93742	4.14043					pteridine transporter, putative
LdBPK_070210.1	LdBPK_070210.1	1	NaN	NaN	NaN	NaN	NaN	NaN	22.3608	23.5007	NaN	NaN	NaN	23.3196	23.7263	25.4383	0	0	1	1	0	0	2	2	0	0	1	2	3	4		+				+	+	+		NaN	NaN	1.9105	2.89623					cytochrome c1, heme protein, mitochondrial precursor, putative
LdBPK_072500.1;LdBPK_271710.1	LdBPK_072500.1	2	26.3164	NaN	27.6699	26.5888	27.7389	26.6843	28.0863	27.316	NaN	23.2949	NaN	25.6818	26.5677	25.9035	7	0	19	5	16	9	23	15	1	3	1	9	14	15							+			0.683771	1.79933	2.22522	4.1474					unspecified product;glycosomal phosphoenolpyruvate carboxykinase, putative
LdBPK_080470.1	LdBPK_080470.1	1	NaN	NaN	NaN	NaN	25.5844	NaN	NaN	NaN	NaN	NaN	NaN	26.9939	27.482	27.2557	0	0	0	0	3	1	1	0	0	0	0	3	7	6		+				+	+	+		NaN	NaN	5.29084	5.52819					hypothetical protein, unknown function
LdBPK_080650.1	LdBPK_080650.1	1	NaN	NaN	NaN	NaN	27.0702	NaN	26.9854	25.4724	NaN	NaN	NaN	24.9164	25.007	25.4736	0	0	1	0	4	3	4	3	0	0	0	3	3	3		+	+	+		+	+	+		1.76253	3.52374	3.96004	3.64669					hypothetical protein, unknown function
LdBPK_081680.1;LdBPK_181280.1	LdBPK_081680.1;LdBPK_181280.1	2	NaN	NaN	26.0673	23.7982	26.3451	26.0798	27.4149	28.1703	NaN	NaN	NaN	NaN	23.9624	21.647	0	0	7	3	10	6	11	14	0	0	0	0	4	2			+			+				1.76412	3.5086	NaN	NaN					unspecified product;hypothetical protein, conserved
LdBPK_090430.1	LdBPK_090430.1	1	NaN	NaN	NaN	NaN	26.0164	NaN	24.9226	26.0844	NaN	NaN	NaN	26.2041	25.4234	25.3718	0	0	0	0	10	1	11	5	0	0	0	12	11	15		+	+	+		+	+	+		1.46598	2.65133	3.6781	4.14209					hypothetical protein, conserved
LdBPK_090820.1	LdBPK_090820.1	1	NaN	NaN	NaN	NaN	NaN	NaN	20.95	NaN	NaN	NaN	NaN	20.7904	24.6074	23.3708	0	0	0	0	0	0	2	0	0	0	0	2	10	5		+				+			+	NaN	NaN	0.658267	1.67771					oligopeptidase b
LdBPK_091020.1;LdBPK_331630.1;LdBPK_091030.1	LdBPK_091020.1	3	NaN	NaN	NaN	NaN	22.9275	NaN	24.0312	23.6541	NaN	24.1049	24.5309	23.5709	25.722	23.9384	1	0	1	0	3	0	4	2	0	2	2	4	7	10		+			+					1.4813	1.17428	0.38005	1.08931					elongation factor-1 gamma;elongation factor-1 gamma;elongation factor 1-gamma, putative
LdBPK_091300.1	LdBPK_091300.1	1	NaN	NaN	NaN	NaN	24.8323	NaN	23.5342	26.0495	25.5282	NaN	25.693	25.6263	NaN	26.3747	1	1	1	1	3	1	3	2	2	1	2	3	1	4		+	+	+						1.36911	2.04805	NaN	NaN					hypothetical protein, conserved
LdBPK_100230.1	LdBPK_100230.1	1	NaN	NaN	NaN	NaN	NaN	NaN	22.6303	NaN	NaN	NaN	NaN	25.324	24.6944	23.7886	0	0	0	0	1	1	2	0	0	0	0	3	3	3		+				+	+	+		NaN	NaN	2.39711	3.03214					hypothetical protein, unknown function
LdBPK_100390.1;LdBPK_100380.1	LdBPK_100390.1	2	NaN	NaN	NaN	NaN	NaN	NaN	NaN	NaN	NaN	NaN	NaN	28.1907	27.3126	27.5712	0	0	0	0	0	0	0	0	0	0	1	14	12	18						+	+	+		NaN	NaN	4.26039	6.51					folate/biopterin transporter, putative;folate/biopterin transporter, putative
LdBPK_100420.1	LdBPK_100420.1	1	NaN	NaN	NaN	NaN	23.2782	NaN	22.3755	NaN	NaN	NaN	NaN	27.0651	26.1809	25.4628	0	0	0	0	2	1	2	1	0	0	0	8	7	10		+				+	+	+		NaN	NaN	3.17194	4.63395					folate/biopterin transporter, putative
LdBPK_100560.1	LdBPK_100560.1	1	NaN	NaN	NaN	NaN	27.8351	26.2231	25.9463	25.1885	NaN	NaN	NaN	26.6425	25.6305	25.0286	0	0	1	1	15	5	11	3	0	0	1	12	9	6		+	+	+		+	+	+		3.5269	4.29618	3.03301	4.25976					glycerol-3-phosphate dehydrogenase [NAD ], glycosomal
LdBPK_101370.1	LdBPK_101370.1	1	NaN	NaN	NaN	NaN	23.8553	NaN	21.6867	22.6671	NaN	NaN	NaN	28.4204	27.0748	28.1122	0	0	0	0	2	1	2	2	0	0	0	12	10	18	+	+			+	+	+	+		0.252209	0.297351	3.93912	6.41809					hypothetical protein, conserved
LdBPK_101380.1	LdBPK_101380.1	1	NaN	NaN	NaN	NaN	29.0921	28.579	27.7746	28.5618	NaN	NaN	NaN	26.21	25.6631	25.7934	0	0	1	0	18	15	15	15	0	0	0	7	5	10	+	+	+	+		+	+	+		6.47745	6.59571	4.44706	4.39882					hypothetical protein, conserved
LdBPK_110350.1	LdBPK_110350.1	1	NaN	NaN	25.4778	NaN	23.0465	NaN	26.1036	25.5315	NaN	NaN	23.7642	24.8478	25.6386	26.2347	0	0	7	0	2	1	7	3	0	0	2	5	6	8							+			0.48858	1.31166	1.79365	3.14857					14-3-3 protein, putative
LdBPK_110600.1	LdBPK_110600.1	1	NaN	NaN	22.7807	NaN	26.8081	25.1832	25.1598	25.6593	NaN	NaN	NaN	NaN	NaN	NaN	0	0	3	0	16	6	13	6	0	0	0	1	1	0			+							3.66336	3.43984	NaN	NaN					3-methylcrotonoyl-CoA carboxylase beta subunit, putative
LdBPK_111000.1	LdBPK_111000.1	1	NaN	NaN	25.7775	NaN	24.9515	24.064	25.8887	26.7178	NaN	NaN	NaN	NaN	24.1678	NaN	0	0	17	1	9	5	20	10	0	0	0	0	8	1			+			+				1.18774	2.57438	NaN	NaN					pyruvate phosphate dikinase, putative
LdBPK_111100.1	LdBPK_111100.1	1	NaN	NaN	NaN	NaN	NaN	NaN	23.7409	NaN	NaN	NaN	NaN	24.5745	24.1884	27.9117	0	0	0	0	1	1	3	1	0	0	0	4	6	9		+				+	+	+		NaN	NaN	1.58233	4.0902					lanosterol 14-alpha-demethylase, putative
LdBPK_111210.1;LdBPK_111280.1	LdBPK_111210.1	2	NaN	NaN	NaN	NaN	26.1601	22.8454	25.7986	26.4907	NaN	NaN	NaN	24.4751	24.2474	27.3142	0	0	0	0	20	2	19	13	0	0	0	9	8	11		+	+	+		+	+	+		2.04703	3.20534	1.72413	3.80931					ATP-binding cassette protein subfamily A, member 2, putative;ATP-binding cassette protein subfamily A, member 6, putative
LdBPK_120550.1	LdBPK_120550.1	1	NaN	NaN	NaN	NaN	NaN	NaN	NaN	NaN	NaN	NaN	NaN	23.6076	23.7327	23.0032	0	0	0	0	0	0	0	0	0	0	0	3	6	3						+			+	NaN	NaN	2.73601	1.87833					hypothetical protein, conserved
LdBPK_120610.1	LdBPK_120610.1	1	NaN	NaN	NaN	NaN	24.5985	NaN	23.0927	NaN	NaN	NaN	NaN	23.4134	23.0893	21.34	0	0	0	0	8	0	5	1	0	0	0	4	5	3	+	+				+			+	NaN	NaN	1.05958	1.47985					serine/threonine protein phosphatase-like protein
LdBPK_130760.1	LdBPK_130760.1	1	NaN	NaN	23.0497	NaN	26.4847	24.8952	25.2622	25.0321	NaN	NaN	NaN	NaN	22.9476	NaN	0	0	4	0	15	4	11	5	0	0	0	0	2	0			+			+				3.27553	3.15976	NaN	NaN					mitochondrial processing peptidase alpha subunit, putative
LdBPK_130990.1;LdBPK_090090.1	LdBPK_130990.1	2	NaN	NaN	NaN	NaN	27.6722	26.0816	26.3193	26.2166	NaN	NaN	NaN	26.4303	25.6761	25.4337	0	0	0	0	18	6	13	6	0	0	0	11	13	11	+	+	+	+		+	+	+		4.63838	4.5455	3.73948	4.25722					RNA helicase, putative;proteasome regulatory ATPase subunit 2, putative
LdBPK_131400.1;REV__LdBPK_343940.1	LdBPK_131400.1	2	NaN	NaN	22.7756	NaN	NaN	NaN	21.9994	NaN	NaN	NaN	NaN	24.0244	25.6761	26.0673	0	0	2	0	0	0	2	0	0	0	1	4	10	6						+	+	+		NaN	NaN	2.30699	3.57488					chaperonin TCP20, putative
LdBPK_131590.1	LdBPK_131590.1	1	NaN	NaN	NaN	NaN	25.7205	24.6499	25.363	26.567	NaN	NaN	NaN	25.0874	24.3747	24.761	0	0	0	0	14	4	17	10	0	0	0	6	7	4		+	+	+		+	+	+		3.84999	3.58517	3.46932	2.95036					phospholipid-transporting ATPase 1-like protein
LdBPK_140380.1	LdBPK_140380.1	1	NaN	NaN	NaN	NaN	25.0646	NaN	23.9827	NaN	NaN	NaN	NaN	24.8644	23.9924	25.9005	0	0	0	0	2	1	2	1	0	0	0	3	4	2		+				+	+	+		NaN	NaN	2.39518	3.36164					hypothetical protein, conserved
LdBPK_140500.1;LdBPK_140490.1	LdBPK_140500.1;LdBPK_140490.1	2	NaN	NaN	NaN	NaN	NaN	NaN	NaN	NaN	NaN	NaN	NaN	26.581	26.0307	25.8787	0	0	0	0	1	1	1	1	0	0	1	7	7	3						+	+	+		NaN	NaN	4.13593	5.08286					hypothetical protein, unknown function;hypothetical protein, unknown function
LdBPK_140680.1	LdBPK_140680.1	1	NaN	NaN	23.5262	NaN	24.7734	NaN	25.3992	25.9063	NaN	NaN	NaN	24.5013	24.4343	25.665	1	0	4	1	3	1	7	3	1	0	0	2	6	3			+			+	+	+		1.23097	2.20182	2.82824	3.47187					fatty acid elongase, putative
LdBPK_140700.1	LdBPK_140700.1	1	NaN	NaN	NaN	NaN	NaN	NaN	NaN	NaN	NaN	NaN	NaN	26.9091	27.084	27.635	0	0	0	0	0	0	0	0	0	0	0	7	9	9						+	+	+		NaN	NaN	4.59636	5.75532					fatty acid elongase, putative
LdBPK_140710.1;LdBPK_140740.1	LdBPK_140710.1	2	NaN	NaN	NaN	NaN	26.0999	26.1204	25.7991	24.9741	NaN	NaN	NaN	NaN	23.3199	23.8544	0	0	0	1	6	3	2	4	0	0	0	1	2	2		+	+	+		+				4.64956	3.72195	NaN	NaN					fatty acid elongase, putative;fatty acid elongase, putative
LdBPK_140760.1	LdBPK_140760.1	1	NaN	NaN	23.2272	NaN	25.7078	25.0588	25.3657	25.6271	NaN	NaN	NaN	27.124	26.6454	27.7628	0	0	2	0	6	3	4	6	1	0	0	9	9	10			+			+	+	+		4.29927	2.90246	4.06027	5.59575					fatty acid elongase, putative
LdBPK_141050.1	LdBPK_141050.1	1	NaN	NaN	NaN	NaN	NaN	NaN	NaN	NaN	NaN	NaN	NaN	23.4082	23.4506	24.2896	0	0	0	0	0	0	0	0	0	0	0	4	9	4						+	+	+		NaN	NaN	2.73874	2.25122					ADP/ATP mitochondrial carrier-like protein
LdBPK_150330.1;LdBPK_150320.1	LdBPK_150330.1	2	23.4402	NaN	23.9618	NaN	23.724	24.0616	24.1427	21.8925	NaN	NaN	NaN	23.9197	24.0632	23.7825	2	0	4	0	3	3	7	2	1	1	0	3	7	3						+	+	+		0.307957	0.507264	4.07159	2.3471					ribonucleoprotein p18, mitochondrial precursor, putative;ribonucleoprotein p18, mitochondrial precursor, putative
LdBPK_150950.1	LdBPK_150950.1	1	NaN	NaN	NaN	NaN	NaN	NaN	NaN	NaN	NaN	NaN	NaN	24.0282	24.0976	23.7218	0	0	0	0	0	0	0	0	0	0	0	4	6	6	+					+	+	+		NaN	NaN	3.74622	2.5188					ATP-binding cassette protein subfamily G, member 4, putative
LdBPK_160260.1	LdBPK_160260.1	1	NaN	NaN	NaN	NaN	25.8474	25.803	24.2778	25.5536	NaN	NaN	NaN	24.948	24.3793	26.6918	0	0	0	0	2	3	5	3	0	0	0	3	3	4		+	+	+		+	+	+		3.75445	3.35457	2.29571	3.97329					protein tyrosine phosphatase-likie protein
LdBPK_160510.1	LdBPK_160510.1	1	NaN	NaN	NaN	NaN	25.5871	24.5499	23.5913	22.8167	NaN	NaN	NaN	NaN	NaN	NaN	0	0	0	0	4	3	3	2	0	0	0	1	0	0		+	+	+						1.89394	2.16003	NaN	NaN					hypothetical protein, unknown function
LdBPK_160560.1	LdBPK_160560.1	1	NaN	NaN	22.957	NaN	NaN	NaN	23.2256	NaN	NaN	NaN	NaN	23.1452	24.4476	23.729	0	0	2	0	0	0	3	0	0	0	0	2	7	6						+	+	+		NaN	NaN	2.28761	2.34502					orotidine-5-phosphate decarboxylase/orotate phosphoribosyltransferase, putative
LdBPK_160590.1	LdBPK_160590.1	1	NaN	NaN	NaN	NaN	NaN	NaN	NaN	23.0302	NaN	NaN	23.4988	26.2065	26.183	25.7074	0	0	1	0	1	1	1	2	1	1	3	2	10	10		+					+			NaN	NaN	2.28101	3.85411					carbamoyl-phosphate synthase, putative
LdBPK_161240.1	LdBPK_161240.1	1	NaN	NaN	NaN	NaN	23.6256	22.5192	23.4338	21.8403	NaN	NaN	NaN	26.5987	26.3516	26.9134	0	0	0	0	7	2	7	2	0	0	0	12	15	16		+			+	+	+	+		1.36141	1.08296	4.77163	4.96656					hypothetical protein, conserved
LdBPK_161380.1;LdBPK_161390.1	LdBPK_161380.1;LdBPK_161390.1	2	NaN	NaN	NaN	NaN	23.1217	NaN	NaN	NaN	NaN	NaN	NaN	24.3657	24.7401	26.8076	1	0	1	1	2	0	1	2	1	1	3	3	3	6		+				+	+	+		NaN	NaN	2.06915	3.66871					cytochrome c, putative;cytochrome c, putative
LdBPK_161450.1	LdBPK_161450.1	1	NaN	NaN	NaN	NaN	24.102	24.1911	23.672	NaN	NaN	NaN	NaN	24.6102	23.526	23.441	0	0	0	0	5	2	4	2	0	0	0	6	2	3	+	+			+	+	+	+		1.65554	1.50106	2.28835	2.27701					ADP-ribosylation factor-like, putative
LdBPK_170080.1	LdBPK_170080.1	1	NaN	NaN	NaN	NaN	26.1914	25.7529	26.1319	26.6775	NaN	NaN	NaN	25.2601	24.9735	25.1971	0	0	1	0	5	6	8	6	0	0	0	4	4	8	+	+	+	+		+	+	+		6.12826	4.19731	4.87803	3.45775					ADP-ribosylation factor, putative
LdBPK_170120.1	LdBPK_170120.1	1	NaN	NaN	NaN	NaN	NaN	NaN	NaN	NaN	NaN	NaN	NaN	24.8053	24.7553	24.6067	0	0	0	0	0	0	0	0	0	0	0	5	5	11						+	+	+		NaN	NaN	4.58502	3.52612					receptor-type adenylate cyclase a
LdBPK_170140.1	LdBPK_170140.1	1	NaN	NaN	NaN	NaN	NaN	NaN	NaN	NaN	NaN	NaN	NaN	22.9221	23.8471	23.7475	0	0	0	0	0	0	0	0	0	0	0	2	8	4						+			+	NaN	NaN	2.37706	1.9575					receptor-type adenylate cyclase b
LdBPK_171390.1	LdBPK_171390.1	1	NaN	NaN	21.2203	NaN	NaN	NaN	21.4528	NaN	NaN	NaN	NaN	21.9767	25.4032	23.4413	0	0	2	0	0	0	2	0	0	0	1	3	10	4						+			+	NaN	NaN	1.09634	2.33008					translation initiation factor, putative
LdBPK_180160.1	LdBPK_180160.1	1	NaN	NaN	NaN	NaN	25.0457	23.9695	23.4396	22.613	NaN	NaN	NaN	NaN	NaN	22.5639	0	0	0	0	9	3	5	3	0	0	0	2	1	5		+	+	+		+				1.66882	1.66643	NaN	NaN					hypothetical protein, conserved
LdBPK_180510.1	LdBPK_180510.1	1	24.4082	NaN	26.7609	25.9633	27.3233	25.2351	27.1858	26.976	NaN	NaN	23.8922	24.5061	26.5899	27.5092	5	0	17	9	22	4	32	16	0	0	3	7	24	21							+			0.814623	1.91984	1.50059	4.04718					aconitase, putative
LdBPK_181160.1	LdBPK_181160.1	1	NaN	NaN	NaN	NaN	26.5272	26.1172	26.0727	25.0574	NaN	NaN	NaN	24.6551	24.2703	NaN	0	0	0	0	14	4	6	5	0	0	0	5	4	1	+	+	+	+		+				4.67411	4.04611	NaN	NaN					hypothetical protein, conserved
LdBPK_181510.1	LdBPK_181510.1	1	NaN	NaN	NaN	NaN	25.1291	NaN	25.4628	NaN	24.3374	25.464	24.4761	27.6518	28.9056	28.0638	0	0	0	0	5	0	3	1	2	2	6	14	25	29		+					+			NaN	NaN	2.59699	3.44797					P-type H -ATPase, putative
LdBPK_190080.1	LdBPK_190080.1	1	NaN	NaN	NaN	NaN	23.5109	NaN	23.2842	NaN	NaN	NaN	NaN	25.6284	24.5749	26.3733	0	0	0	0	5	0	2	1	0	0	0	8	4	10		+				+	+	+		NaN	NaN	2.84068	4.17758					hypothetical protein, conserved
LdBPK_190200.1;LdBPK_190190.1	LdBPK_190200.1;LdBPK_190190.1	2	25.4053	23.3773	26.4608	25.5753	27.7004	27.4947	27.5454	27.5948	26.0696	26.533	27.1553	28.6265	28.8744	28.2809	5	2	11	4	11	9	13	10	8	8	9	16	15	18			+							1.96673	2.37913	2.30189	2.00796					ADP,ATP carrier protein 1, mitochondrial precursor, putative;ADP,ATP carrier protein 1, mitochondrial precursor, putative
LdBPK_190570.1	LdBPK_190570.1	1	NaN	NaN	NaN	NaN	NaN	NaN	NaN	NaN	NaN	NaN	NaN	28.0018	27.059	27.7132	0	0	0	0	0	0	0	0	0	0	0	7	5	9						+	+	+		NaN	NaN	4.44392	6.00709					hypothetical protein, conserved
LdBPK_190940.1;LdBPK_190950.1;LdBPK_190960.1	LdBPK_190940.1	3	NaN	NaN	23.4045	NaN	26.0068	25.0504	25.6337	26.0057	NaN	NaN	NaN	NaN	NaN	NaN	0	0	2	0	12	5	17	6	0	0	0	0	0	0			+							3.57636	3.23676	NaN	NaN					4-coumarate:coa ligase-like protein;4-coumarate:coa ligase-like protein;4-coumarate:coa ligase-like protein
LdBPK_190970.1	LdBPK_190970.1	1	NaN	NaN	NaN	NaN	24.1772	NaN	23.2512	23.7241	NaN	NaN	NaN	NaN	NaN	NaN	0	0	1	0	6	1	7	3	0	0	0	0	1	0		+			+					1.4374	1.28038	NaN	NaN					4-coumarate:coa ligase-like protein
LdBPK_191150.1	LdBPK_191150.1	1	NaN	NaN	NaN	NaN	22.9149	NaN	24.4098	NaN	NaN	NaN	NaN	22.414	23.8128	23.3851	1	0	2	0	4	0	5	1	0	0	1	2	7	2		+				+			+	NaN	NaN	1.83287	1.76149					hypothetical protein, conserved
LdBPK_191270.1	LdBPK_191270.1	1	NaN	NaN	NaN	NaN	NaN	NaN	NaN	NaN	NaN	NaN	NaN	24.9529	24.8731	25.7898	0	0	0	0	0	0	0	0	0	0	0	3	6	6	+					+	+	+		NaN	NaN	3.49577	3.60813					hypothetical protein, conserved
LdBPK_191280.1	LdBPK_191280.1	1	NaN	NaN	NaN	NaN	NaN	NaN	NaN	NaN	NaN	NaN	NaN	27.6071	25.7279	28.4768	0	0	0	0	0	0	0	0	0	0	0	12	10	17						+	+	+		NaN	NaN	2.49773	5.28572					hypothetical protein, conserved
LdBPK_200110.1;LdBPK_200120.1	LdBPK_200110.1	2	NaN	NaN	23.8587	NaN	23.803	NaN	24.2508	25.3124	NaN	NaN	NaN	24.4719	25.2102	24.232	0	0	5	1	3	0	7	4	0	1	2	6	9	6						+	+	+		0.846831	1.35316	2.80258	2.84911					phosphoglycerate kinase C, glycosomal;phosphoglycerate kinase B, cytosolic
LdBPK_200770.1	LdBPK_200770.1	1	NaN	NaN	NaN	NaN	25.951	NaN	24.7279	24.3947	NaN	NaN	NaN	NaN	NaN	NaN	0	0	0	0	14	1	6	5	0	0	0	0	0	0	+	+	+	+						1.50614	2.20547	NaN	NaN					hypothetical protein, conserved
LdBPK_201130.1	LdBPK_201130.1	1	NaN	NaN	NaN	NaN	24.975	NaN	25.1266	24.2049	NaN	NaN	NaN	25.1004	24.0215	24.5427	0	0	0	0	8	1	5	3	0	0	0	5	2	6		+	+	+		+	+	+		2.21747	2.3689	3.0415	2.94134					hypothetical protein, conserved
LdBPK_201290.1	LdBPK_201290.1	1	NaN	NaN	NaN	NaN	24.6851	NaN	23.4351	23.6866	NaN	NaN	NaN	NaN	NaN	NaN	0	0	0	0	3	0	3	2	0	0	0	0	0	0		+			+					1.34727	1.4424	NaN	NaN					hypothetical protein, conserved
LdBPK_201320.1	LdBPK_201320.1	1	NaN	NaN	NaN	NaN	26.1144	26.1744	25.8022	NaN	NaN	NaN	NaN	28.1495	27.2872	27.1908	0	0	0	0	6	4	5	1	0	0	0	7	9	8	+	+	+	+		+	+	+		1.71897	2.98517	4.34198	6.17315					calpain-like cysteine peptidase, putative
LdBPK_201350.1	LdBPK_201350.1	1	NaN	NaN	NaN	NaN	NaN	NaN	NaN	NaN	NaN	NaN	NaN	28.8634	26.4053	26.7291	0	0	0	0	2	0	1	1	0	0	0	7	3	4	+					+	+	+		NaN	NaN	2.76337	5.84854					calpain-like cysteine peptidase, putative
LdBPK_210100.1	LdBPK_210100.1	1	NaN	NaN	NaN	NaN	25.7502	24.6399	24.7795	24.7362	NaN	NaN	NaN	25.18	24.46	23.1449	0	0	0	0	9	3	7	5	0	0	0	5	6	3	+	+	+	+		+	+	+		4.57379	3.3622	1.97189	2.73703					hypothetical protein, conserved
LdBPK_210800.1;LdBPK_351900.1	LdBPK_210800.1;LdBPK_351900.1	2	NaN	NaN	25.4181	24.8315	24.8718	NaN	25.2853	NaN	25.2633	NaN	NaN	25.9132	26.0264	26.7632	1	1	4	2	3	1	4	1	3	0	2	3	3	4							+			NaN	NaN	1.28489	3.37472					60S Ribosomal protein L36, putative;60S Ribosomal protein L36, putative
LdBPK_211180.1	LdBPK_211180.1	1	NaN	NaN	NaN	NaN	NaN	NaN	NaN	NaN	NaN	NaN	NaN	21.671	21.9539	24.7323	0	0	0	0	0	0	0	0	0	0	0	2	3	6						+			+	NaN	NaN	0.559931	1.23879					hypothetical protein, conserved
LdBPK_211300.1;LdBPK_211310.1	LdBPK_211300.1;LdBPK_211310.1	2	NaN	NaN	24.3306	NaN	24.8546	25.2922	25.0931	24.9015	NaN	NaN	25.1003	26.0561	25.4178	26.6205	1	0	4	1	2	2	4	3	1	1	2	2	5	5			+							2.18689	2.44744	1.24008	3.43523					40S ribosomal protein S23, putative;40S ribosomal protein S23, putative
LdBPK_211820.1	LdBPK_211820.1	1	NaN	NaN	24.7307	NaN	22.8438	NaN	24.748	24.9165	NaN	NaN	NaN	23.5198	25.0335	24.8223	0	0	6	0	3	0	7	4	0	1	1	3	6	5						+	+	+		0.471125	0.967488	2.37666	2.93066					RNA helicase, putative
LdBPK_221310.1	LdBPK_221310.1	1	NaN	NaN	23.3196	NaN	28.2296	28.0692	27.3704	26.419	NaN	NaN	NaN	29.1358	28.1059	28.6786	1	0	3	0	12	8	8	10	0	0	0	17	12	14			+			+	+	+		4.12895	5.24995	4.72817	7.15352					i/6 autoantigen-like protein
LdBPK_221370.1	LdBPK_221370.1	1	NaN	NaN	23.6926	NaN	NaN	23.5562	24.3155	23.9189	NaN	NaN	23.6693	24.5913	25.2277	24.8999	1	0	4	0	2	2	2	2	1	1	2	3	3	3							+			0.589142	0.801846	1.65169	2.65674					40S ribosomal protein L14, putative
LdBPK_230050.1	LdBPK_230050.1	1	25.5012	NaN	26.1138	24.2332	27.1491	26.1602	27.1146	27.0975	NaN	NaN	23.8186	22.4613	24.9847	23.7318	4	0	7	2	10	5	13	10	0	0	3	3	7	4			+							1.49318	2.27654	0.563432	1.34461					peroxidoxin
LdBPK_230230.1	LdBPK_230230.1	1	NaN	NaN	NaN	NaN	NaN	NaN	NaN	NaN	NaN	NaN	NaN	28.0307	27.2573	27.7722	0	0	0	0	0	0	0	1	0	0	1	16	14	11						+	+	+		NaN	NaN	4.75509	5.90737					ATP-binding cassette protein subfamily C, member 1, putative
LdBPK_230810.1	LdBPK_230810.1	1	NaN	NaN	25.0614	NaN	30.1467	29.517	29.1055	29.4637	NaN	NaN	NaN	30.1783	29.2239	29.4276	0	0	6	1	36	16	20	21	0	0	1	22	24	25			+			+	+	+		3.85828	6.73521	4.93576	8.03886					hypothetical protein, conserved
LdBPK_231000.1	LdBPK_231000.1	1	NaN	NaN	NaN	NaN	25.0098	22.9444	24.1281	25.3092	NaN	NaN	NaN	26.5885	26.203	28.3818	0	0	0	0	9	3	5	5	0	0	0	15	14	17		+	+	+		+	+	+		2.21972	2.26346	2.91282	5.55212					Na/H antiporter-like protein
LdBPK_231190.1	LdBPK_231190.1	1	NaN	NaN	NaN	NaN	NaN	NaN	NaN	NaN	NaN	NaN	NaN	25.9809	26.2929	27.0219	0	0	0	0	0	0	0	0	0	0	0	3	5	4	+					+	+	+		NaN	NaN	3.63612	5.01855					hypothetical protein, unknown function
LdBPK_231430.1	LdBPK_231430.1	1	NaN	NaN	NaN	NaN	NaN	NaN	NaN	NaN	NaN	NaN	NaN	26.0039	24.9426	24.4561	0	0	0	0	0	0	0	0	0	0	0	6	8	9						+	+	+		NaN	NaN	2.87179	3.71479					membrane-bound acid phosphatase 2
LdBPK_231460.1	LdBPK_231460.1	1	NaN	NaN	NaN	NaN	NaN	NaN	24.5136	23.0019	NaN	NaN	22.502	24.5944	26.109	27.8471	0	0	0	0	2	0	8	3	0	0	2	7	18	22		+					+			NaN	NaN	1.89642	4.49407					T-complex protein 1, gamma subunit, putative
LdBPK_231910.1	LdBPK_231910.1	1	NaN	NaN	NaN	NaN	NaN	NaN	NaN	NaN	NaN	NaN	NaN	24.614	24.776	24.5903	0	0	0	0	0	0	1	1	0	0	0	4	8	7						+	+	+		NaN	NaN	6.23757	3.3318					vacuolar proton translocating ATPase subunit A, putative
LdBPK_240310.1	LdBPK_240310.1	1	NaN	NaN	23.9341	NaN	25.9546	24.5822	26.2447	24.4429	NaN	NaN	NaN	24.1455	24.6953	27.4583	0	0	3	1	7	2	11	4	0	0	0	2	4	4			+			+	+	+		2.09771	2.89998	1.76792	4.16253					fumarate hydratase, putative
LdBPK_242200.1	LdBPK_242200.1	1	NaN	NaN	NaN	NaN	NaN	NaN	22.4182	NaN	NaN	NaN	NaN	24.0488	26.2828	24.3106	0	0	0	0	1	0	3	0	0	1	1	4	15	4		+				+	+	+		NaN	NaN	2.02893	3.43305					hypothetical protein, conserved
LdBPK_242250.1	LdBPK_242250.1	1	NaN	NaN	24.2496	NaN	25.6043	24.2602	26.1002	25.736	NaN	NaN	NaN	23.1945	23.4928	25.0745	0	0	5	1	10	4	13	6	0	0	0	3	3	3			+			+	+	+		2.21099	2.9123	1.88661	2.53349					hypothetical protein, conserved
LdBPK_250720.1	LdBPK_250720.1	1	NaN	NaN	NaN	NaN	23.4862	NaN	23.3242	23.7688	NaN	NaN	NaN	22.769	22.5099	21.8693	0	0	0	0	3	1	4	3	0	0	0	2	2	2		+			+	+			+	2.46588	1.28435	1.70495	1.11083					hypothetical protein, conserved
LdBPK_250780.1	LdBPK_250780.1	1	NaN	NaN	NaN	NaN	29.1793	28.4939	28.1068	27.7979	NaN	NaN	23.7909	27.975	27.3205	27.4145	0	0	1	0	22	17	19	15	0	0	2	20	17	14	+	+	+	+			+			5.92611	6.36279	2.43785	5.52747					protein phosphatase, putative
LdBPK_251160.1	LdBPK_251160.1	1	25.4439	NaN	27.4827	26.746	30.1456	28.8888	29.3065	29.1796	NaN	NaN	25.0845	25.1737	25.7664	24.9753	6	0	15	4	36	20	31	22	0	0	3	6	15	7			+							1.74862	3.93052	1.00403	2.49352					aldehyde dehydrogenase, mitochondrial precursor
LdBPK_251220.1;LdBPK_340460.1	LdBPK_251220.1;LdBPK_340460.1	2	NaN	NaN	NaN	NaN	23.662	NaN	23.0853	24.2193	NaN	NaN	25.028	25.2976	25.5531	25.0357	0	0	1	0	2	1	2	2	1	1	2	3	5	4		+			+					1.7213	1.35569	1.0291	2.57476					ribosomal protein S25;ribosomal protein S25
LdBPK_251460.1	LdBPK_251460.1	1	23.9218	NaN	24.1987	24.0429	24.2531	NaN	24.3408	24.7109	NaN	NaN	NaN	23.4192	23.5775	23.2838	2	0	3	2	5	0	5	4	0	0	1	2	3	4						+	+	+		0.190838	0.35809	4.11133	1.87032					GTP-binding protein, putative
LdBPK_251680.1	LdBPK_251680.1	1	NaN	NaN	23.5302	NaN	23.7951	22.8489	23.9121	22.6179	NaN	NaN	NaN	22.937	23.4707	23.6449	0	0	3	0	4	2	6	3	0	0	0	3	6	7						+			+	0.915368	0.915111	2.78713	1.79862					hypothetical protein, conserved
LdBPK_251830.1	LdBPK_251830.1	1	NaN	NaN	NaN	NaN	NaN	NaN	NaN	NaN	NaN	NaN	NaN	25.4923	24.1293	23.8991	0	0	0	0	0	0	0	0	0	0	0	4	3	4	+					+	+	+		NaN	NaN	2.14789	2.73639					hypothetical protein, conserved
LdBPK_251850.1	LdBPK_251850.1	1	22.9763	NaN	25.2931	25.0544	26.1631	23.9542	26.3671	25.2192	NaN	NaN	24.0519	25.7725	25.9852	25.8513	2	0	5	4	9	2	10	12	0	0	2	6	9	10							+			0.817491	1.53649	1.86879	3.44053					3-oxo-5-alpha-steroid 4-dehydrogenase, putative
LdBPK_260040.1	LdBPK_260040.1	1	NaN	NaN	23.5547	NaN	25.523	23.984	25.4523	26.0185	NaN	NaN	NaN	NaN	NaN	NaN	0	0	2	0	10	3	9	7	0	0	0	0	1	0			+							2.53573	2.78192	NaN	NaN					glycine dehydrogenase, putative
LdBPK_260840.1;LdBPK_260850.1	LdBPK_260840.1;LdBPK_260850.1	2	NaN	NaN	NaN	NaN	23.288	NaN	23.1711	23.4203	NaN	NaN	23.5365	24.0327	25.2441	24.7113	1	0	1	1	2	0	2	2	0	0	2	2	5	3		+			+					1.30297	0.823595	1.46196	2.47994					40S ribosomal protein S16, putative;40S ribosomal protein S16, putative
LdBPK_261380.1	LdBPK_261380.1	1	NaN	NaN	NaN	NaN	25.0827	23.482	23.1458	23.6597	NaN	NaN	NaN	NaN	NaN	NaN	0	0	0	0	7	2	5	2	0	0	0	0	0	0	+	+	+	+						2.13623	1.80953	NaN	NaN					hypothetical protein, conserved
LdBPK_262040.1	LdBPK_262040.1	1	NaN	NaN	NaN	NaN	24.1181	NaN	23.8135	25.0584	NaN	NaN	NaN	24.0894	24.0521	NaN	0	0	0	0	3	1	3	2	0	0	0	2	2	3		+			+	+				1.31224	1.68316	NaN	NaN					hypothetical protein, conserved
LdBPK_270840.1	LdBPK_270840.1	1	NaN	NaN	NaN	NaN	23.8169	NaN	NaN	23.7483	NaN	NaN	NaN	28.7834	28.1826	28.932	0	0	0	0	2	1	1	2	0	0	0	27	27	28		+				+	+	+		NaN	NaN	4.64587	7.0772					ATP-binding cassette protein subfamily A, member 9, putative
LdBPK_271230.1	LdBPK_271230.1	1	NaN	NaN	NaN	NaN	NaN	NaN	NaN	NaN	NaN	NaN	21.0576	23.7416	25.9654	25.8689	0	0	0	0	0	0	1	0	0	0	2	6	16	15							+			NaN	NaN	2.20027	3.89					arginyl-tRNA synthetase, putative
LdBPK_271840.1	LdBPK_271840.1	1	NaN	NaN	22.6834	NaN	25.4325	NaN	25.1047	24.0888	NaN	NaN	NaN	NaN	20.9988	NaN	0	0	2	1	5	2	4	3	0	0	0	1	2	1			+			+				1.47623	2.08462	NaN	NaN					hypothetical protein, unknown function
LdBPK_280730.1;LdBPK_312700.1	LdBPK_280730.1	2	NaN	NaN	NaN	NaN	23.103	NaN	23.2521	23.5821	NaN	NaN	NaN	NaN	NaN	24.9222	0	0	0	1	3	1	6	3	0	0	1	0	0	2		+			+	+				1.73677	1.01602	NaN	NaN					serine/threonine protein phosphatase catalytic subunit, putative;serine/threonine protein phosphatase pp1(5.9), putative
LdBPK_280960.1	LdBPK_280960.1	1	NaN	NaN	NaN	NaN	23.7047	NaN	22.6586	NaN	NaN	NaN	NaN	24.6959	23.9474	23.2821	0	0	0	0	5	0	4	0	0	0	0	5	7	3		+				+	+	+		NaN	NaN	2.40931	2.50598					hypothetical protein, conserved
LdBPK_281310.1	LdBPK_281310.1	1	NaN	NaN	24.6549	23.0348	NaN	NaN	25.0436	23.8804	NaN	NaN	NaN	21.7183	24.6958	22.0291	0	0	10	2	1	0	14	5	0	0	0	2	8	3						+			+	NaN	NaN	0.620796	1.32185					glucose-regulated protein 78, putative
LdBPK_281700.1	LdBPK_281700.1	1	NaN	NaN	NaN	NaN	23.648	NaN	23.2389	24.1939	NaN	NaN	NaN	NaN	NaN	NaN	1	0	2	0	2	1	5	3	0	0	0	0	0	0		+			+					1.69646	1.30192	NaN	NaN					hydrolase, alpha/beta fold family, putative
LdBPK_282430.1	LdBPK_282430.1	1	NaN	NaN	23.7325	NaN	29.4644	28.2511	27.9284	27.4309	NaN	NaN	21.1247	28.1088	27.4751	28.2904	1	0	2	1	15	8	15	11	1	0	2	10	9	13			+				+			4.05798	5.87044	4.65363	6.55258					glycosomal membrane protein, putative
LdBPK_282700.1	LdBPK_282700.1	1	NaN	NaN	25.7029	23.1399	26.2871	25.3303	26.7115	27.4885	NaN	NaN	NaN	NaN	NaN	23.792	1	0	12	2	14	7	22	13	0	0	0	0	0	2			+			+				1.78376	3.23254	NaN	NaN					acyl-CoA dehydrogenase, putative
LdBPK_290640.1	LdBPK_290640.1	1	NaN	NaN	NaN	NaN	NaN	NaN	NaN	NaN	NaN	NaN	NaN	28.5358	27.6778	27.8605	0	0	0	0	0	0	0	0	0	0	0	31	24	31						+	+	+		NaN	NaN	4.77287	6.41966					ATP-binding cassette protein subfamily A, member 10, putative
LdBPK_291600.1	LdBPK_291600.1	1	NaN	NaN	NaN	NaN	NaN	NaN	NaN	NaN	NaN	NaN	NaN	24.0153	24.4959	23.7112	0	0	0	0	0	0	0	0	0	1	0	5	8	4						+	+	+		NaN	NaN	2.95027	2.59905					hypothetical protein, conserved
LdBPK_291820.1	LdBPK_291820.1	1	NaN	NaN	NaN	NaN	27.5209	27.593	26.8451	28.0979	NaN	NaN	NaN	NaN	NaN	NaN	0	0	0	0	17	8	12	12	0	0	0	0	0	0		+	+	+						5.93999	5.44312	NaN	NaN					hypothetical protein, conserved
LdBPK_291890.1	LdBPK_291890.1	1	NaN	NaN	NaN	NaN	NaN	NaN	NaN	NaN	NaN	NaN	NaN	23.3209	25.8479	26.2983	0	0	0	0	0	0	0	0	0	0	3	5	10	10						+	+	+		NaN	NaN	1.71571	3.67723					paraflagellar rod protein 1D, putative
LdBPK_292620.1	LdBPK_292620.1	1	NaN	NaN	NaN	NaN	22.4804	NaN	23.5068	23.4013	NaN	21.8133	23.8182	23.738	26.1764	25.9339	0	0	1	0	2	0	5	4	0	2	5	4	13	11		+			+					1.30049	0.950888	1.2647	3.06257					ATP-dependent phosphofructokinase
LdBPK_300380.1	LdBPK_300380.1	1	NaN	NaN	23.5638	NaN	27.5707	26.8741	27.0016	27.0402	NaN	NaN	NaN	26.1042	25.6563	25.6086	0	0	2	1	14	7	12	12	0	0	0	7	9	12	+		+			+	+	+		4.44871	4.7613	4.92258	4.35814					phosphatase 2C, putative
LdBPK_300680.1	LdBPK_300680.1	1	NaN	NaN	NaN	NaN	27.7092	26.0937	26.9766	25.8957	NaN	NaN	NaN	26.4608	26.1709	25.7097	0	0	0	0	23	6	20	5	0	0	0	16	14	11	+	+	+	+		+	+	+		4.2696	4.51706	4.53771	4.73648					hypothetical protein, conserved
LdBPK_301470.1	LdBPK_301470.1	1	NaN	NaN	NaN	NaN	NaN	NaN	NaN	NaN	NaN	NaN	NaN	26.9071	26.9843	28.2076	0	0	0	0	0	1	0	1	0	0	0	4	5	6						+	+	+		NaN	NaN	3.77421	5.92751					ama1 protein, putative
LdBPK_302570.1	LdBPK_302570.1	1	NaN	NaN	NaN	NaN	25.9139	24.7754	24.7613	25.8709	NaN	NaN	NaN	25.8552	24.7307	25.8445	1	0	1	0	5	4	7	4	0	0	0	5	4	7		+	+	+		+	+	+		3.83171	3.21314	3.273	3.84696					reticulon domain protein, 22 kDa potentially aggravating protein (paple22)
LdBPK_303010.1	LdBPK_303010.1	1	NaN	NaN	NaN	NaN	NaN	NaN	23.1978	NaN	NaN	NaN	NaN	24.0238	23.6866	25.697	0	0	0	0	1	0	2	1	0	0	0	2	2	6		+				+	+	+		NaN	NaN	2.01513	2.95519					hypothetical protein, conserved
LdBPK_303230.1	LdBPK_303230.1	1	NaN	NaN	NaN	NaN	25.5728	NaN	24.5859	25.4816	NaN	NaN	NaN	23.6703	23.7875	23.0634	0	0	1	0	7	0	6	4	0	0	1	2	5	3		+	+	+		+	+	+		1.84427	2.59201	2.78279	2.1811					3-hydroxy-3-methylglutaryl-CoA reductase, putative
LdBPK_303440.1	LdBPK_303440.1	1	NaN	NaN	23.0081	NaN	NaN	NaN	23.526	23.9691	NaN	NaN	NaN	22.1397	23.6946	26.0934	0	0	2	0	0	0	3	6	0	0	0	2	9	6						+			+	NaN	NaN	0.935246	2.32714					CAS/CSE/importin domain protein, putative
LdBPK_310450.1	LdBPK_310450.1	1	NaN	NaN	26.1897	24.9608	29.9273	28.3128	28.9042	28.3626	NaN	NaN	23.9979	29.1171	28.5877	28.4241	0	0	10	4	47	19	35	19	0	0	3	31	30	35	+		+				+			2.42258	5.03711	2.93362	6.13392					cytoskeleton-associated protein CAP5.5, putative
LdBPK_310750.1	LdBPK_310750.1	1	NaN	NaN	NaN	NaN	NaN	NaN	NaN	NaN	NaN	NaN	NaN	24.1013	22.4706	22.7153	0	0	0	0	0	0	0	0	0	0	0	4	3	3						+			+	NaN	NaN	1.41008	1.56411					hypothetical protein, conserved
LdBPK_310950.1	LdBPK_310950.1	1	NaN	NaN	NaN	NaN	NaN	NaN	NaN	NaN	NaN	NaN	NaN	26.8821	26.1877	26.7004	0	0	0	0	0	0	0	0	0	0	0	11	13	14	+					+	+	+		NaN	NaN	4.78519	5.21797					sodium stibogluconate resistance protein, putative
LdBPK_311150.1	LdBPK_311150.1	1	NaN	NaN	NaN	NaN	26.2597	23.4817	24.9298	26.1086	NaN	NaN	NaN	23.9923	23.6364	NaN	0	0	1	0	10	2	5	4	0	0	0	3	3	1		+	+	+		+				2.47984	3.16144	NaN	NaN					monoglyceride lipase, putative
LdBPK_311290.1	LdBPK_311290.1	1	NaN	NaN	NaN	NaN	24.8221	NaN	23.9499	NaN	NaN	NaN	NaN	24.1115	23.4614	23.5434	0	0	0	0	6	1	3	0	0	0	0	4	4	4		+				+	+	+		NaN	NaN	3.14474	2.24027					p-glycoprotein e
LdBPK_311850.1;LdBPK_311830.1	LdBPK_311850.1	2	NaN	NaN	NaN	NaN	NaN	NaN	22.4373	23.6415	NaN	NaN	NaN	24.3213	24.7045	23.9414	0	0	0	0	0	0	3	2	0	0	0	3	2	3		+				+	+	+		NaN	NaN	2.79283	2.6698					amino acid permease;amino acid permease
LdBPK_311930.1	LdBPK_311930.1	1	NaN	NaN	NaN	25.2327	29.1125	28.0656	27.9338	28.7741	NaN	NaN	25.5322	27.7736	27.2716	26.7928	1	0	1	3	12	12	8	9	0	0	3	8	4	9			+				+			3.18711	5.74044	1.48609	4.43014					ubiquitin-fusion protein
LdBPK_312350.1	LdBPK_312350.1	1	NaN	NaN	NaN	NaN	27.3159	26.556	26.404	26.7146	NaN	NaN	NaN	26.3481	25.397	25.5973	0	0	0	0	11	5	10	6	0	0	0	8	6	7	+	+	+	+		+	+	+		5.9088	4.83902	3.6695	4.49904					ADP-ribosylation factor, putative
LdBPK_312380.1	LdBPK_312380.1	1	NaN	NaN	NaN	NaN	NaN	NaN	NaN	NaN	NaN	NaN	NaN	25.7646	25.0939	24.9163	0	0	0	0	0	0	0	0	0	0	0	9	5	12						+	+	+		NaN	NaN	3.4888	3.84369					3'-nucleotidase/nuclease precursor, putative
LdBPK_312890.1	LdBPK_312890.1	1	NaN	NaN	NaN	NaN	30.1074	29.5917	29.2358	29.1324	NaN	NaN	NaN	28.8837	27.9639	28.1918	0	0	0	0	11	9	9	10	0	0	0	8	7	16	+	+	+	+		+	+	+		6.82936	7.58604	4.62064	7.05135					ADP-ribosylation factor, putative
LdBPK_321060.1	LdBPK_321060.1	1	NaN	NaN	NaN	NaN	NaN	NaN	NaN	24.1023	NaN	NaN	NaN	25.6287	26.4079	26.5819	0	0	1	0	1	0	1	3	0	0	1	6	9	10		+				+	+	+		NaN	NaN	3.82144	4.96575					chaperonin containing t-complex protein, putative
LdBPK_321900.1	LdBPK_321900.1	1	NaN	NaN	NaN	NaN	27.4772	24.9456	26.0565	21.7451	NaN	NaN	NaN	NaN	NaN	NaN	0	0	0	0	17	5	12	3	0	0	0	0	0	0	+	+	+	+						1.2822	2.9908	NaN	NaN					protein kinase, putative
LdBPK_330240.1	LdBPK_330240.1	1	NaN	NaN	NaN	NaN	25.4871	25.131	24.6258	NaN	NaN	NaN	NaN	24.7067	23.8263	23.5335	0	0	0	0	8	4	7	1	0	0	0	7	3	7		+	+	+		+	+	+		1.57184	2.17249	2.64097	2.67254					hypothetical protein, conserved
LdBPK_330730.1	LdBPK_330730.1	1	NaN	NaN	NaN	NaN	25.4516	NaN	26.1531	25.0794	NaN	NaN	NaN	23.4985	NaN	NaN	1	0	1	0	5	1	5	5	0	0	0	2	1	0		+	+	+		+				1.88604	2.82966	NaN	NaN					sterol C-24 reductase, putative
LdBPK_330940.1	LdBPK_330940.1	1	NaN	NaN	NaN	NaN	22.9362	NaN	NaN	NaN	NaN	NaN	NaN	24.6117	23.6316	23.932	0	0	0	0	2	0	1	0	0	0	0	4	4	5		+				+	+	+		NaN	NaN	3.08814	2.70209					dnaj chaperone-like protein
LdBPK_331690.1	LdBPK_331690.1	1	NaN	NaN	NaN	NaN	NaN	NaN	23.5509	NaN	NaN	NaN	NaN	24.5681	26.0081	25.8758	0	0	0	0	1	0	2	1	0	0	0	3	7	8		+				+	+	+		NaN	NaN	2.78691	4.08983					hypothetical protein, conserved
LdBPK_332400.1	LdBPK_332400.1	1	NaN	NaN	NaN	NaN	25.192	NaN	23.412	NaN	NaN	NaN	NaN	28.7159	28.3209	29.042	0	0	0	0	3	1	3	2	0	1	1	18	20	15		+				+	+	+		NaN	NaN	5.08094	7.12477					hypothetical protein, conserved
LdBPK_332510.1	LdBPK_332510.1	1	NaN	NaN	NaN	NaN	23.9989	NaN	24.6291	23.4259	NaN	NaN	NaN	25.2108	24.6125	27.4045	0	0	0	0	3	1	2	2	0	0	0	3	2	4	+	+			+	+	+	+		1.56453	1.63394	2.13544	4.3212					Golgi reassembly stacking protein (GRASP homologue), putative
LdBPK_332570.1	LdBPK_332570.1	1	NaN	NaN	23.9795	NaN	23.6177	NaN	24.3792	22.6307	NaN	NaN	NaN	22.8612	23.639	23.3766	1	0	4	1	4	0	8	2	0	1	1	4	5	3						+			+	0.566968	0.821031	2.73485	1.69634					hypothetical protein, conserved
LdBPK_333000.1;LdBPK_252500.1	LdBPK_333000.1	2	NaN	NaN	NaN	NaN	25.3237	25.1738	24.7177	25.4155	NaN	NaN	NaN	25.089	24.4782	24.4341	0	0	0	0	3	3	7	3	0	0	0	5	4	5		+	+	+		+	+	+		5.46105	3.05937	3.95742	3.20691					glutathionylspermidine synthase, putative;D-alanyl-glycyl endopeptidase-like protein
LdBPK_340010.1	LdBPK_340010.1	1	23.625	NaN	24.5615	24.9009	26.1471	24.9796	25.9121	26.8743	NaN	NaN	NaN	24.6514	24.6703	24.8688	2	0	5	3	6	5	8	5	0	0	1	8	7	6			+			+	+	+		1.62582	2.14829	3.84129	3.36807					hypothetical protein, conserved
LdBPK_340030.1	LdBPK_340030.1	1	NaN	NaN	NaN	NaN	25.3137	25.9625	25.5358	24.9665	NaN	NaN	NaN	25.5757	24.9368	24.592	0	0	0	0	9	3	8	2	0	0	0	7	6	5	+	+	+	+		+	+	+		4.70188	3.36225	3.51481	3.43762					protein kinase, putative
LdBPK_341730.1	LdBPK_341730.1	1	NaN	NaN	NaN	NaN	25.4465	25.4004	24.9207	24.9832	NaN	NaN	NaN	NaN	NaN	NaN	0	0	0	0	5	3	3	3	0	0	0	2	1	0		+	+	+						6.04506	3.4593	NaN	NaN					amastin-like surface protein, putative
LdBPK_341820.1	LdBPK_341820.1	1	NaN	NaN	NaN	NaN	NaN	NaN	NaN	NaN	NaN	NaN	NaN	22.586	22.7635	23.7552	0	0	0	0	2	0	1	1	0	0	0	5	3	3						+			+	NaN	NaN	1.75182	1.43019					hypothetical protein, conserved
LdBPK_341890.1	LdBPK_341890.1	1	NaN	NaN	24.1136	24.0669	25.1231	24.8969	24.7721	25.3485	NaN	NaN	NaN	23.2631	23.4207	NaN	1	0	2	2	3	2	3	2	0	0	0	2	2	0			+			+				1.71589	1.92399	NaN	NaN					hypothetical protein, conserved
LdBPK_342410.1	LdBPK_342410.1	1	NaN	NaN	25.6222	26.2527	25.042	25.7393	25.5956	25.6984	NaN	NaN	23.7634	24.6713	25.1632	25.8488	1	1	8	3	8	3	6	5	1	0	3	2	8	4							+			0.627289	1.46313	1.57393	3.0476					hypothetical protein, conserved
LdBPK_343450.1	LdBPK_343450.1	1	NaN	NaN	NaN	NaN	NaN	NaN	NaN	NaN	NaN	NaN	NaN	23.1238	24.4676	23.4459	0	0	0	0	0	0	0	0	0	0	0	2	7	8						+	+	+		NaN	NaN	2.19985	2.18158					transmembrane/endomembrane-like protein
LdBPK_351190.1	LdBPK_351190.1	1	NaN	NaN	NaN	NaN	NaN	NaN	NaN	22.7477	NaN	NaN	22.6782	23.1452	25.5812	25.5588	0	0	0	0	0	0	0	3	0	0	2	5	13	12		+					+			NaN	NaN	1.47242	2.88565					NADH-dependent fumarate reductase, putative
LdBPK_352080.1	LdBPK_352080.1	1	NaN	NaN	NaN	NaN	NaN	NaN	NaN	NaN	NaN	NaN	NaN	24.5726	24.9418	26.3639	0	0	0	0	1	0	1	0	0	0	0	4	9	5						+	+	+		NaN	NaN	2.56424	3.67216					calcium motive p-type ATPase, putative
LdBPK_352490.1	LdBPK_352490.1	1	NaN	NaN	NaN	NaN	25.3575	NaN	23.8617	25.2153	NaN	NaN	NaN	NaN	NaN	NaN	0	0	1	0	4	1	7	4	0	0	0	0	0	0		+	+	+						1.25223	1.97653	NaN	NaN					hypothetical protein, conserved
LdBPK_353390.1	LdBPK_353390.1	1	NaN	NaN	25.4242	24.1565	23.4386	NaN	24.8443	25.5041	NaN	NaN	NaN	24.8651	24.7168	27.9385	0	0	4	2	3	0	8	7	0	0	0	2	5	10						+	+	+		0.21337	0.558303	1.85539	4.44532					6-phosphogluconate dehydrogenase, decarboxylating, putative
LdBPK_353900.1	LdBPK_353900.1	1	NaN	NaN	NaN	NaN	NaN	NaN	24.2416	NaN	NaN	NaN	NaN	24.2939	24.9366	26.1279	0	0	1	0	0	0	3	0	0	0	0	5	10	10		+				+	+	+		NaN	NaN	2.35046	3.33671					T-complex protein 1, eta subunit, putative
LdBPK_361580.1	LdBPK_361580.1	1	NaN	NaN	NaN	NaN	NaN	NaN	NaN	NaN	NaN	NaN	NaN	22.4036	23.8215	24.819	0	0	0	0	0	0	0	0	0	0	1	2	4	5						+			+	NaN	NaN	1.32989	2.0912					hypothetical protein, conserved
LdBPK_362060.1	LdBPK_362060.1	1	NaN	NaN	NaN	NaN	NaN	NaN	NaN	NaN	NaN	NaN	NaN	21.8454	21.8133	25.5759	0	0	0	0	1	0	0	0	0	0	0	4	4	4	+					+			+	NaN	NaN	0.603275	1.69487					hypothetical protein, conserved
LdBPK_362130.1	LdBPK_362130.1	1	NaN	NaN	25.0626	21.7757	24.4741	NaN	25.9183	24.09	NaN	NaN	NaN	21.6995	22.828	24.84	1	0	6	2	7	1	14	6	0	0	1	2	3	4						+			+	0.560096	1.23658	0.777265	1.60735					chaperonin HSP60, mitochondrial precursor
LdBPK_362340.1	LdBPK_362340.1	1	NaN	NaN	NaN	NaN	27.0215	26.1449	25.682	25.2832	NaN	NaN	NaN	27.529	26.3775	26.3612	0	0	0	0	4	3	3	4	0	0	1	5	3	6		+	+	+		+	+	+		4.43874	4.11033	3.58723	5.29319					hypothetical protein, conserved
LdBPK_362720.1	LdBPK_362720.1	1	NaN	NaN	NaN	NaN	NaN	NaN	NaN	NaN	NaN	NaN	NaN	28.0098	27.3036	27.7542	0	0	0	0	0	0	0	0	0	0	0	12	10	16						+	+	+		NaN	NaN	4.94716	6.20626					membrane-bound acid phosphatase 2, putative
LdBPK_363100.1	LdBPK_363100.1	1	NaN	NaN	23.5857	NaN	23.8145	NaN	24.2649	24.2445	NaN	NaN	NaN	23.5289	24.1801	23.1474	0	0	5	1	5	1	7	2	0	0	1	2	7	6						+			+	1.10994	1.15262	1.80741	1.91349					succinyl-CoA ligase [GDP-forming] beta-chain, putative
LdBPK_364020.1	LdBPK_364020.1	1	NaN	NaN	NaN	NaN	25.655	25.5028	24.3025	NaN	NaN	NaN	NaN	NaN	NaN	NaN	0	0	0	0	7	4	6	1	0	0	0	0	0	0	+	+	+	+						1.50715	2.30952	NaN	NaN					hypothetical protein, conserved
LdBPK_364030.1	LdBPK_364030.1	1	NaN	NaN	NaN	NaN	NaN	NaN	NaN	NaN	NaN	NaN	NaN	24.4464	25.3522	25.6069	0	0	1	0	1	0	1	0	0	0	1	5	11	7						+	+	+		NaN	NaN	3.2284	3.81503					glycyl tRNA synthetase, putative
LdBPK_364680.1	LdBPK_364680.1	1	NaN	NaN	NaN	NaN	24.0697	24.1654	23.7869	NaN	NaN	NaN	NaN	NaN	NaN	NaN	0	0	1	0	5	3	2	0	0	0	1	1	1	0		+	+	+						1.96179	1.50818	NaN	NaN					hypothetical protein, conserved
LdBPK_365360.1	LdBPK_365360.1	1	NaN	NaN	NaN	NaN	25.7515	25.2603	24.6759	23.7154	NaN	NaN	NaN	25.7239	25.117	24.7742	0	0	0	0	8	4	5	4	0	0	0	9	9	10		+	+	+		+	+	+		3.13752	2.93571	3.63175	3.67348					hypothetical protein, conserved
LdBPK_365380.1	LdBPK_365380.1	1	NaN	NaN	NaN	NaN	26.9347	NaN	25.3798	23.303	NaN	NaN	NaN	25.9706	25.3306	22.6744	0	0	0	0	23	1	16	3	0	0	0	15	15	4		+	+	+		+	+	+		1.14806	2.40362	1.45458	3.16244					hypothetical protein, conserved
LdBPK_365410.1	LdBPK_365410.1	1	NaN	NaN	21.1211	NaN	26.6623	26.0327	25.9503	25.3668	NaN	NaN	NaN	26.4258	26.0447	26.3643	0	0	2	0	16	7	13	6	0	0	0	14	16	16			+			+	+	+		4.39167	4.10652	4.71653	4.94169					aldehyde dehydrogenase, putative
LdBPK_366110.1	LdBPK_366110.1	1	NaN	NaN	24.2907	NaN	NaN	NaN	24.5554	NaN	NaN	NaN	NaN	23.3203	24.4558	23.5316	2	0	5	0	3	0	6	1	0	0	0	4	6	3						+	+	+		NaN	NaN	2.47421	2.36701					hypothetical protein, conserved
LdBPK_367000.1	LdBPK_367000.1	1	NaN	NaN	NaN	NaN	NaN	NaN	22.6364	NaN	NaN	NaN	NaN	23.3415	22.9441	22.3396	0	0	0	0	0	0	2	1	0	0	0	4	2	3		+				+			+	NaN	NaN	2.04254	1.39661					hypothetical protein, conserved
LdBPK_367240.1	LdBPK_367240.1	1	NaN	NaN	24.5984	NaN	NaN	NaN	25.2247	NaN	NaN	NaN	NaN	25.4906	26.2157	24.5101	0	0	2	0	0	0	6	1	0	0	1	6	8	5						+	+	+		NaN	NaN	2.76852	3.88816					chaperonin, putative
LdBPK_367320.1	LdBPK_367320.1	1	NaN	NaN	NaN	NaN	NaN	NaN	23.1525	22.3264	NaN	NaN	NaN	24.9428	26.2827	25.5164	0	0	1	0	0	0	4	2	0	0	0	9	11	10		+				+	+	+		NaN	NaN	3.09187	3.90848					eukaryotic translation initiation factor 3 subunit 8, putative

## Sheet: CSS Palm prediction
FASTA header	Protein ID	Position of Palm in protein	Modified peptide	Score	Cutoff	Cluster	Assigned Palm confidence
>LdBPK_010010.1 | Leishmania donovani BPK282A1 | hypothetical protein, unknown function | protein | length=333	LdBPK_010010.1	270	IISIWCCCCIRRRNK	7.426	0.497	Cluster B	+++
>LdBPK_010010.1 | Leishmania donovani BPK282A1 | hypothetical protein, unknown function | protein | length=333	LdBPK_010010.1	3	*****MRCALVFVLV	5.752	1.225	Cluster C	+++
>LdBPK_010010.1 | Leishmania donovani BPK282A1 | hypothetical protein, unknown function | protein | length=333	LdBPK_010010.1	271	ISIWCCCCIRRRNKE	5.102	0.497	Cluster B	+++
>LdBPK_010010.1 | Leishmania donovani BPK282A1 | hypothetical protein, unknown function | protein | length=333	LdBPK_010010.1	269	LIISIWCCCCIRRRN	2.095	0.308	Cluster A	++
>LdBPK_010010.1 | Leishmania donovani BPK282A1 | hypothetical protein, unknown function | protein | length=333	LdBPK_010010.1	268	ALIISIWCCCCIRRR	1.548	0.308	Cluster A	+
>LdBPK_010010.1 | Leishmania donovani BPK282A1 | hypothetical protein, unknown function | protein | length=333	LdBPK_010010.1	16	LVAAALACLAPAMTH	0.824	0.308	Cluster A	-
>LdBPK_010490.1 | Leishmania donovani BPK282A1 | fatty acyl CoA syntetase 1, putative | protein | length=696	LdBPK_010490.1	4	****MGGCVVSLMEV	2.942	1.225	Cluster C	++
>LdBPK_010490.1 | Leishmania donovani BPK282A1 | fatty acyl CoA syntetase 1, putative | protein | length=696	LdBPK_010490.1	77	LQRLAIICTERGDQR	0.329	0.308	Cluster A	-
>LdBPK_010510.1 | Leishmania donovani BPK282A1 | long chain fatty acid CoA ligase, putative | protein | length=698	LdBPK_010510.1	4	****MGGCVVSLMEC	2.496	1.225	Cluster C	++
>LdBPK_010510.1 | Leishmania donovani BPK282A1 | long chain fatty acid CoA ligase, putative | protein | length=698	LdBPK_010510.1	694	QYEKQIACLFAE***	1.711	1.225	Cluster C	+
>LdBPK_010510.1 | Leishmania donovani BPK282A1 | long chain fatty acid CoA ligase, putative | protein | length=698	LdBPK_010510.1	11	CVVSLMECKARSDEV	1.567	0.308	Cluster A	+
>LdBPK_010540.1 | Leishmania donovani BPK282A1 | long chain fatty acid CoA ligase, putative | protein | length=715	LdBPK_010540.1	4	****MGACVVSVMAK	4.645	1.225	Cluster C	+++
>LdBPK_010540.1 | Leishmania donovani BPK282A1 | long chain fatty acid CoA ligase, putative | protein | length=715	LdBPK_010540.1	671	SNRASFECVKRVRVI	1.231	1.225	Cluster C	+
>LdBPK_010590.1 | Leishmania donovani BPK282A1 | tricarboxylate carrier, putative | protein | length=326	LdBPK_010590.1
>LdBPK_010710.1 | Leishmania donovani BPK282A1 | hypothetical protein, unknown function | protein | length=232	LdBPK_010710.1	93	CAVCLDACLCMYCTA	1.241	0.497	Cluster B	+
>LdBPK_010710.1 | Leishmania donovani BPK282A1 | hypothetical protein, unknown function | protein | length=232	LdBPK_010710.1	98	DACLCMYCTASAHHN	0.981	0.497	Cluster B	-
>LdBPK_010710.1 | Leishmania donovani BPK282A1 | hypothetical protein, unknown function | protein | length=232	LdBPK_010710.1	95	VCLDACLCMYCTASA	0.935	0.497	Cluster B	-
>LdBPK_020150.1 | Leishmania donovani BPK282A1 | phosphoglycan beta 1,3 galactosyltransferase | protein | length=235	LdBPK_020150.1	125	LHVVEKDCADCTDRQ	0.574	0.497	Cluster B	-
>LdBPK_020200.1 | Leishmania donovani BPK282A1 | phosphoglycan beta 1,3 galactosyltransferase | protein | length=993	LdBPK_020200.1	267	MVFGVYSCVVRRLRR	0.633	0.308	Cluster A	-
>LdBPK_020200.1 | Leishmania donovani BPK282A1 | phosphoglycan beta 1,3 galactosyltransferase | protein | length=993	LdBPK_020200.1	194	SNWHRRPCACWRGRC	0.63	0.497	Cluster B	-
>LdBPK_020210.1 | Leishmania donovani BPK282A1 | hypothetical protein, conserved | protein | length=902	LdBPK_020210.1	29	RPLKRLLCCASRVHR	0.957	0.308	Cluster A	-
>LdBPK_020210.1 | Leishmania donovani BPK282A1 | hypothetical protein, conserved | protein | length=902	LdBPK_020210.1	30	PLKRLLCCASRVHRT	0.776	0.308	Cluster A	-
>LdBPK_020420.1 | Leishmania donovani BPK282A1 | hypothetical protein, conserved | protein | length=277	LdBPK_020420.1
>LdBPK_020430.1 | Leishmania donovani BPK282A1 | hypothetical protein, conserved | protein | length=291	LdBPK_020430.1
>LdBPK_030220.1 | Leishmania donovani BPK282A1 | long chain fatty Acyl CoA synthetase, putative | protein | length=704	LdBPK_030220.1	71	EWYAGGSCLSVLENL	1.281	1.225	Cluster C	+
>LdBPK_030220.1 | Leishmania donovani BPK282A1 | long chain fatty Acyl CoA synthetase, putative | protein | length=704	LdBPK_030220.1	8	MGGAVSFCLQKLNKV	1.119	0.308	Cluster A	+
>LdBPK_030220.1 | Leishmania donovani BPK282A1 | long chain fatty Acyl CoA synthetase, putative | protein | length=704	LdBPK_030220.1	296	HGSLYCGCMTISQRI	1.009	0.497	Cluster B	+
>LdBPK_030360.1 | Leishmania donovani BPK282A1 | hypothetical protein, conserved | protein | length=232	LdBPK_030360.1
>LdBPK_030670.1 | Leishmania donovani BPK282A1 | hypothetical protein, conserved | protein | length=2209	LdBPK_030670.1	1112	KTFISYYCMYSALKT	0.806	0.497	Cluster B	-
>LdBPK_030670.1 | Leishmania donovani BPK282A1 | hypothetical protein, conserved | protein | length=2209	LdBPK_030670.1	525	LLQAFQHCDCATGRG	0.519	0.497	Cluster B	-
>LdBPK_030670.1 | Leishmania donovani BPK282A1 | hypothetical protein, conserved | protein | length=2209	LdBPK_030670.1	708	AGTLAVVCSDSDEDE	0.519	0.308	Cluster A	-
>LdBPK_030670.1 | Leishmania donovani BPK282A1 | hypothetical protein, conserved | protein | length=2209	LdBPK_030670.1	1245	LGETQQLCGWLNRVQ	0.505	0.308	Cluster A	-
>LdBPK_040010.1 | Leishmania donovani BPK282A1 | calcium-translocating P-type ATPase | protein | length=1023	LdBPK_040010.1	503	RKSMSVCCTSTADVR	1.777	1.225	Cluster C	+
>LdBPK_040010.1 | Leishmania donovani BPK282A1 | calcium-translocating P-type ATPase | protein | length=1023	LdBPK_040010.1	1003	LLKLFSRCSNHHRES	0.852	0.497	Cluster B	-
>LdBPK_040010.1 | Leishmania donovani BPK282A1 | calcium-translocating P-type ATPase | protein | length=1023	LdBPK_040010.1	502	SRKSMSVCCTSTADV	0.657	0.308	Cluster A	-
>LdBPK_040010.1 | Leishmania donovani BPK282A1 | calcium-translocating P-type ATPase | protein | length=1023	LdBPK_040010.1	324	LPAVVTTCLALGSRK	0.5	0.308	Cluster A	-
>LdBPK_040010.1 | Leishmania donovani BPK282A1 | calcium-translocating P-type ATPase | protein | length=1023	LdBPK_040010.1	873	DLASFTTCTDMSNSR	0.443	0.308	Cluster A	-
>LdBPK_040010.1 | Leishmania donovani BPK282A1 | calcium-translocating P-type ATPase | protein | length=1023	LdBPK_040010.1	19	SMDGHLICTLLGVKE	0.386	0.308	Cluster A	-
>LdBPK_040010.1 | Leishmania donovani BPK282A1 | calcium-translocating P-type ATPase | protein | length=1023	LdBPK_040010.1	599	DLTFVGVCGMLDPPR	0.314	0.308	Cluster A	-
>LdBPK_040160.1 | Leishmania donovani BPK282A1 | hypothetical protein, conserved in leishmania | protein | length=525	LdBPK_040160.1	9	GPFAPRCCALALLCA	4.942	1.225	Cluster C	+++
>LdBPK_040160.1 | Leishmania donovani BPK282A1 | hypothetical protein, conserved in leishmania | protein | length=525	LdBPK_040160.1	8	MGPFAPRCCALALLC	3.793	1.225	Cluster C	++
>LdBPK_040160.1 | Leishmania donovani BPK282A1 | hypothetical protein, conserved in leishmania | protein | length=525	LdBPK_040160.1	517	AALAAAVCVVAAFYA	2.008	1.225	Cluster C	++
>LdBPK_040160.1 | Leishmania donovani BPK282A1 | hypothetical protein, conserved in leishmania | protein | length=525	LdBPK_040160.1	371	QGASSGTCANAKCIP	1.421	1.225	Cluster C	+
>LdBPK_040160.1 | Leishmania donovani BPK282A1 | hypothetical protein, conserved in leishmania | protein | length=525	LdBPK_040160.1	15	CCALALLCAVVVLAA	1.281	1.225	Cluster C	+
>LdBPK_040160.1 | Leishmania donovani BPK282A1 | hypothetical protein, conserved in leishmania | protein | length=525	LdBPK_040160.1	376	GTCANAKCIPGNTKP	0.667	0.497	Cluster B	-
>LdBPK_040160.1 | Leishmania donovani BPK282A1 | hypothetical protein, conserved in leishmania | protein | length=525	LdBPK_040160.1	245	SLFRVANCKVVGASN	0.4	0.308	Cluster A	-
>LdBPK_040180.1 | Leishmania donovani BPK282A1 | surface antigen-like protein | protein | length=570	LdBPK_040180.1	17	AVAAVAVCLAVLATV	2.157	1.225	Cluster C	++
>LdBPK_040180.1 | Leishmania donovani BPK282A1 | surface antigen-like protein | protein | length=570	LdBPK_040180.1	205	DYAKCTGCAQGLVYF	1.339	1.225	Cluster C	+
>LdBPK_040180.1 | Leishmania donovani BPK282A1 | surface antigen-like protein | protein | length=570	LdBPK_040180.1	341	TVDSRCKCTCNADMP	0.704	0.497	Cluster B	-
>LdBPK_040180.1 | Leishmania donovani BPK282A1 | surface antigen-like protein | protein | length=570	LdBPK_040180.1	453	DANVCEVCLGGSEPV	0.648	0.497	Cluster B	-
>LdBPK_040180.1 | Leishmania donovani BPK282A1 | surface antigen-like protein | protein | length=570	LdBPK_040180.1	471	CPCTDANCASCPSDA	0.593	0.497	Cluster B	-
>LdBPK_040180.1 | Leishmania donovani BPK282A1 | surface antigen-like protein | protein | length=570	LdBPK_040180.1	375	CSVGCTTCFNETACL	0.583	0.497	Cluster B	-
>LdBPK_040180.1 | Leishmania donovani BPK282A1 | surface antigen-like protein | protein | length=570	LdBPK_040180.1	339	TATVDSRCKCTCNAD	0.546	0.497	Cluster B	-
>LdBPK_040180.1 | Leishmania donovani BPK282A1 | surface antigen-like protein | protein | length=570	LdBPK_040180.1	464	SEPVNNMCPCTDANC	0.5	0.497	Cluster B	-
>LdBPK_040470.1 | Leishmania donovani BPK282A1 | ADP-ribosylation factor, putative | protein | length=190	LdBPK_040470.1	167	HKWYVQGCCAHTGDG	0.324	0.308	Cluster A	-
>LdBPK_041050.1 | Leishmania donovani BPK282A1 | acyltransferase-like protein, copy 2 | protein | length=356	LdBPK_041050.1
>LdBPK_050280.1 | Leishmania donovani BPK282A1 | protein tyrosine phosphatase, putative | protein | length=224	LdBPK_050280.1	16	LAYNAGMCVGWGTIL	1.314	1.225	Cluster C	+
>LdBPK_050580.1 | Leishmania donovani BPK282A1 | hypothetical protein, conserved | protein | length=779	LdBPK_050580.1	110	QSQCCAPCCGTQECS	2.685	0.497	Cluster B	++
>LdBPK_050580.1 | Leishmania donovani BPK282A1 | hypothetical protein, conserved | protein | length=779	LdBPK_050580.1	106	MYTPQSQCCAPCCGT	2.583	0.497	Cluster B	++
>LdBPK_050580.1 | Leishmania donovani BPK282A1 | hypothetical protein, conserved | protein | length=779	LdBPK_050580.1	107	YTPQSQCCAPCCGTQ	2.185	0.497	Cluster B	++
>LdBPK_050580.1 | Leishmania donovani BPK282A1 | hypothetical protein, conserved | protein | length=779	LdBPK_050580.1	111	SQCCAPCCGTQECSF	1.639	0.497	Cluster B	+
>LdBPK_050580.1 | Leishmania donovani BPK282A1 | hypothetical protein, conserved | protein | length=779	LdBPK_050580.1	116	PCCGTQECSFCPRPG	0.639	0.497	Cluster B	-
>LdBPK_050580.1 | Leishmania donovani BPK282A1 | hypothetical protein, conserved | protein | length=779	LdBPK_050580.1	385	QQPPGVGCCGSDRGI	0.338	0.308	Cluster A	-
>LdBPK_050900.1 | Leishmania donovani BPK282A1 | surface antigen-like protein | protein | length=286	LdBPK_050900.1	209	VSFDTTGCKFCGCLP	1.331	1.225	Cluster C	+
>LdBPK_050900.1 | Leishmania donovani BPK282A1 | surface antigen-like protein | protein | length=286	LdBPK_050900.1	214	TGCKFCGCLPSEFSS	1.278	0.497	Cluster B	+
>LdBPK_050900.1 | Leishmania donovani BPK282A1 | surface antigen-like protein | protein | length=286	LdBPK_050900.1	212	DTTGCKFCGCLPSEF	0.639	0.497	Cluster B	-
>LdBPK_050900.1 | Leishmania donovani BPK282A1 | surface antigen-like protein | protein | length=286	LdBPK_050900.1	265	ANAAAIACSRASVAA	0.6	0.308	Cluster A	-
>LdBPK_050900.1 | Leishmania donovani BPK282A1 | surface antigen-like protein | protein | length=286	LdBPK_050900.1	247	DCMTANTCTVQHMSC	0.562	0.308	Cluster A	-
>LdBPK_050900.1 | Leishmania donovani BPK282A1 | surface antigen-like protein | protein | length=286	LdBPK_050900.1	22	ATMLALLCVVSTATA	0.395	0.308	Cluster A	-
>LdBPK_050900.1 | Leishmania donovani BPK282A1 | surface antigen-like protein | protein | length=286	LdBPK_050900.1	254	CTVQHMSCKAKANAA	0.338	0.308	Cluster A	-
>LdBPK_051210.1 | Leishmania donovani BPK282A1 | surface antigen-like protein | protein | length=284	LdBPK_051210.1	216	TGNKLCGCMPSSWDS	0.917	0.497	Cluster B	-
>LdBPK_051210.1 | Leishmania donovani BPK282A1 | surface antigen-like protein | protein | length=284	LdBPK_051210.1	246	VSNCFRSCNSASLSY	0.519	0.497	Cluster B	-
>LdBPK_051210.1 | Leishmania donovani BPK282A1 | surface antigen-like protein | protein | length=284	LdBPK_051210.1	242	DAGTVSNCFRSCNSA	0.31	0.308	Cluster A	-
>LdBPK_055450.1 | Leishmania donovani BPK282A1 | unspecified product | protein | length=507	LdBPK_055450.1	429	RPNCPIVCVTTRLQT	0.806	0.497	Cluster B	-
>LdBPK_055450.1 | Leishmania donovani BPK282A1 | unspecified product | protein | length=507	LdBPK_055450.1	9	LRVRSLSCSKLAHNL	0.681	0.308	Cluster A	-
>LdBPK_055450.1 | Leishmania donovani BPK282A1 | unspecified product | protein | length=507	LdBPK_055450.1	359	VQYMARICLEAQSAV	0.593	0.497	Cluster B	-
>LdBPK_060410.1 | Leishmania donovani BPK282A1 | 60S ribosomal protein L19, putative | protein | length=245	LdBPK_060410.1	17	LASSILGCGRARVWL	0.895	0.308	Cluster A	-
>LdBPK_061320.1 | Leishmania donovani BPK282A1 | pteridine transporter, putative | protein | length=653	LdBPK_061320.1
>LdBPK_070210.1 | Leishmania donovani BPK282A1 | cytochrome c1, heme protein, mitochondrial precursor, putative | protein | length=258	LdBPK_070210.1
>LdBPK_072500.1 | Leishmania donovani BPK282A1 | unspecified product | protein | length=525	LdBPK_072500.1	258	VFNIEGGCYAKAIGL	0.685	0.497	Cluster B	-
>LdBPK_080030.1 | Leishmania donovani BPK282A1 | vesicle-associated membrane protein, putative | protein | length=215	LdBPK_080030.1	207	IIILMIACKPNFSRC	4.295	0.308	Cluster A	+++
>LdBPK_080030.1 | Leishmania donovani BPK282A1 | vesicle-associated membrane protein, putative | protein | length=215	LdBPK_080030.1	214	CKPNFSRCR******	2.727	1.225	Cluster C	++
>LdBPK_080030.1 | Leishmania donovani BPK282A1 | vesicle-associated membrane protein, putative | protein | length=215	LdBPK_080030.1	7	*MPIKYSCVNDETKL	1.731	0.497	Cluster B	+
>LdBPK_080030.1 | Leishmania donovani BPK282A1 | vesicle-associated membrane protein, putative | protein | length=215	LdBPK_080030.1	181	TELKRNLCMKNLKLT	1.636	1.225	Cluster C	+
>LdBPK_080030.1 | Leishmania donovani BPK282A1 | vesicle-associated membrane protein, putative | protein | length=215	LdBPK_080030.1	69	GEGRIVGCVTTSDMR	0.31	0.308	Cluster A	-
>LdBPK_080470.1 | Leishmania donovani BPK282A1 | hypothetical protein, unknown function | protein | length=295	LdBPK_080470.1	251	FSVCCFCCCPAQVRI	6.639	0.497	Cluster B	+++
>LdBPK_080470.1 | Leishmania donovani BPK282A1 | hypothetical protein, unknown function | protein | length=295	LdBPK_080470.1	250	SFSVCCFCCCPAQVR	5.583	0.497	Cluster B	+++
>LdBPK_080470.1 | Leishmania donovani BPK282A1 | hypothetical protein, unknown function | protein | length=295	LdBPK_080470.1	247	AAVSFSVCCFCCCPA	4.713	0.497	Cluster B	+++
>LdBPK_080470.1 | Leishmania donovani BPK282A1 | hypothetical protein, unknown function | protein | length=295	LdBPK_080470.1	252	SVCCFCCCPAQVRIS	3.75	0.497	Cluster B	++
>LdBPK_080470.1 | Leishmania donovani BPK282A1 | hypothetical protein, unknown function | protein | length=295	LdBPK_080470.1	293	RHRMGDSCTP*****	2.124	1.225	Cluster C	++
>LdBPK_080470.1 | Leishmania donovani BPK282A1 | hypothetical protein, unknown function | protein | length=295	LdBPK_080470.1	91	TNCVKERCLCTGAAT	1.056	0.497	Cluster B	+
>LdBPK_080470.1 | Leishmania donovani BPK282A1 | hypothetical protein, unknown function | protein | length=295	LdBPK_080470.1	248	AVSFSVCCFCCCPAQ	0.371	0.308	Cluster A	-
>LdBPK_080650.1 | Leishmania donovani BPK282A1 | hypothetical protein, unknown function | protein | length=300	LdBPK_080650.1
>LdBPK_081680.1 | Leishmania donovani BPK282A1 | unspecified product | protein | length=308	LdBPK_081680.1	34	FAGMFGWCFTHPFEM	0.593	0.497	Cluster B	-
>LdBPK_081680.1 | Leishmania donovani BPK282A1 | unspecified product | protein | length=308	LdBPK_081680.1	262	RYHNVVQCIGRIFKE	0.457	0.308	Cluster A	-
>LdBPK_081680.1 | Leishmania donovani BPK282A1 | unspecified product | protein | length=308	LdBPK_081680.1	293	CAIHTMLCFFVIEYG	0.395	0.308	Cluster A	-
>LdBPK_090430.1 | Leishmania donovani BPK282A1 | hypothetical protein, conserved | protein | length=813	LdBPK_090430.1	390	KPVLRTQCGRAAFQR	0.367	0.308	Cluster A	-
>LdBPK_090430.1 | Leishmania donovani BPK282A1 | hypothetical protein, conserved | protein | length=813	LdBPK_090430.1	463	WIEELMGCRYMESVP	0.314	0.308	Cluster A	-
>LdBPK_090690.1 | Leishmania donovani BPK282A1 | hypothetical protein, conserved | protein | length=500	LdBPK_090690.1	58	CGFCVSCCFGCDQRK	2.907	0.497	Cluster B	++
>LdBPK_090690.1 | Leishmania donovani BPK282A1 | hypothetical protein, conserved | protein | length=500	LdBPK_090690.1	57	VCGFCVSCCFGCDQR	2.389	0.497	Cluster B	++
>LdBPK_090690.1 | Leishmania donovani BPK282A1 | hypothetical protein, conserved | protein | length=500	LdBPK_090690.1	498	VLAKATACVL*****	2.231	1.225	Cluster C	++
>LdBPK_090690.1 | Leishmania donovani BPK282A1 | hypothetical protein, conserved | protein | length=500	LdBPK_090690.1	54	PLCVCGFCVSCCFGC	1.5	0.497	Cluster B	+
>LdBPK_090690.1 | Leishmania donovani BPK282A1 | hypothetical protein, conserved | protein | length=500	LdBPK_090690.1	61	CVSCCFGCDQRKGRL	1.176	0.497	Cluster B	+
>LdBPK_090690.1 | Leishmania donovani BPK282A1 | hypothetical protein, conserved | protein | length=500	LdBPK_090690.1	69	DQRKGRLCCSRCAKH	1.074	0.497	Cluster B	+
>LdBPK_090690.1 | Leishmania donovani BPK282A1 | hypothetical protein, conserved | protein | length=500	LdBPK_090690.1	131	LSEFLWACATFSDPG	0.471	0.308	Cluster A	-
>LdBPK_090820.1 | Leishmania donovani BPK282A1 | oligopeptidase b | protein | length=731	LdBPK_090820.1	718	AIQQAFVCKHLKSTV	0.752	0.308	Cluster A	-
>LdBPK_091020.1 | Leishmania donovani BPK282A1 | elongation factor-1 gamma | protein | length=450	LdBPK_091020.1	448	RPVLEGRCFK*****	0.857	0.308	Cluster A	-
>LdBPK_091300.1 | Leishmania donovani BPK282A1 | hypothetical protein, conserved | protein | length=2047	LdBPK_091300.1	1017	HRWLVLLCACHFDQM	0.741	0.497	Cluster B	-
>LdBPK_091300.1 | Leishmania donovani BPK282A1 | hypothetical protein, conserved | protein | length=2047	LdBPK_091300.1	937	ERLTAVFCVGVTSSV	0.552	0.308	Cluster A	-
>LdBPK_091300.1 | Leishmania donovani BPK282A1 | hypothetical protein, conserved | protein | length=2047	LdBPK_091300.1	313	VLLRLMTCTAPQHEA	0.452	0.308	Cluster A	-
>LdBPK_091300.1 | Leishmania donovani BPK282A1 | hypothetical protein, conserved | protein | length=2047	LdBPK_091300.1	786	PTLIVQVCKSGAVSP	0.319	0.308	Cluster A	-
>LdBPK_100230.1 | Leishmania donovani BPK282A1 | hypothetical protein, unknown function | protein | length=278	LdBPK_100230.1	209	TCAIFFACGCCWPSP	1.481	0.497	Cluster B	+
>LdBPK_100230.1 | Leishmania donovani BPK282A1 | hypothetical protein, unknown function | protein | length=278	LdBPK_100230.1	212	IFFACGCCWPSPSLK	1.278	0.497	Cluster B	+
>LdBPK_100230.1 | Leishmania donovani BPK282A1 | hypothetical protein, unknown function | protein | length=278	LdBPK_100230.1	211	AIFFACGCCWPSPSL	0.848	0.308	Cluster A	-
>LdBPK_100390.1 | Leishmania donovani BPK282A1 | folate/biopterin transporter, putative | protein | length=305	LdBPK_100390.1
>LdBPK_100420.1 | Leishmania donovani BPK282A1 | folate/biopterin transporter, putative | protein | length=658	LdBPK_100420.1	382	CVVISTICCATSFWA	0.81	0.308	Cluster A	-
>LdBPK_100420.1 | Leishmania donovani BPK282A1 | folate/biopterin transporter, putative | protein | length=658	LdBPK_100420.1	383	VVISTICCATSFWAM	0.371	0.308	Cluster A	-
>LdBPK_100560.1 | Leishmania donovani BPK282A1 | glycerol-3-phosphate dehydrogenase [NAD ], glycosomal | protein | length=367	LdBPK_100560.1	43	SKKCREVCVWHIKEE	1.731	0.497	Cluster B	+
>LdBPK_100560.1 | Leishmania donovani BPK282A1 | glycerol-3-phosphate dehydrogenase [NAD ], glycosomal | protein | length=367	LdBPK_100560.1	346	AIADLLSCGLQDEGL	0.51	0.308	Cluster A	-
>LdBPK_100760.1 | Leishmania donovani BPK282A1 | amino acid transporter, putative | protein | length=488	LdBPK_100760.1	240	SVFYSLICCFVMSLV	2.215	1.225	Cluster C	++
>LdBPK_100760.1 | Leishmania donovani BPK282A1 | amino acid transporter, putative | protein | length=488	LdBPK_100760.1	241	VFYSLICCFVMSLVQ	0.41	0.308	Cluster A	-
>LdBPK_100760.1 | Leishmania donovani BPK282A1 | amino acid transporter, putative | protein | length=488	LdBPK_100760.1	375	LIDQTVRCKPRSWMG	0.352	0.308	Cluster A	-
>LdBPK_100760.1 | Leishmania donovani BPK282A1 | amino acid transporter, putative | protein | length=488	LdBPK_100760.1	131	IGAAVVDCTRLLMDV	0.324	0.308	Cluster A	-
>LdBPK_100770.1 | Leishmania donovani BPK282A1 | amino acid transporter, putative | protein | length=488	LdBPK_100770.1	240	SVFYSLICCFVMSLV	2.215	1.225	Cluster C	++
>LdBPK_100770.1 | Leishmania donovani BPK282A1 | amino acid transporter, putative | protein | length=488	LdBPK_100770.1	241	VFYSLICCFVMSLVQ	0.41	0.308	Cluster A	-
>LdBPK_100770.1 | Leishmania donovani BPK282A1 | amino acid transporter, putative | protein | length=488	LdBPK_100770.1	375	LIDQTVRCKPRSWMG	0.352	0.308	Cluster A	-
>LdBPK_100770.1 | Leishmania donovani BPK282A1 | amino acid transporter, putative | protein | length=488	LdBPK_100770.1	131	IGAAVVDCTRLLMDV	0.324	0.308	Cluster A	-
>LdBPK_101370.1 | Leishmania donovani BPK282A1 | hypothetical protein, conserved | protein | length=328	LdBPK_101370.1	175	HHKTSKTCITGFIII	1.231	1.225	Cluster C	+
>LdBPK_101380.1 | Leishmania donovani BPK282A1 | hypothetical protein, conserved | protein | length=321	LdBPK_101380.1	9	GLLNTKPCSLIPAKE	0.91	0.308	Cluster A	-
>LdBPK_110350.1 | Leishmania donovani BPK282A1 | 14-3-3 protein, putative | protein | length=253	LdBPK_110350.1	66	IISARRACWRSMSSM	0.371	0.308	Cluster A	-
>LdBPK_110370.1 | Leishmania donovani BPK282A1 | hypothetical protein, conserved | protein | length=619	LdBPK_110370.1	580	GTCGLCACCFSGGGT	2.083	0.497	Cluster B	++
>LdBPK_110370.1 | Leishmania donovani BPK282A1 | hypothetical protein, conserved | protein | length=619	LdBPK_110370.1	578	LPGTCGLCACCFSGG	1.472	0.497	Cluster B	+
>LdBPK_110370.1 | Leishmania donovani BPK282A1 | hypothetical protein, conserved | protein | length=619	LdBPK_110370.1	581	TCGLCACCFSGGGTT	0.806	0.497	Cluster B	-
>LdBPK_110370.1 | Leishmania donovani BPK282A1 | hypothetical protein, conserved | protein | length=619	LdBPK_110370.1	160	ATLLQPECGFTAETR	0.343	0.308	Cluster A	-
>LdBPK_110600.1 | Leishmania donovani BPK282A1 | 3-methylcrotonoyl-CoA carboxylase beta subunit, putative | protein | length=536	LdBPK_110600.1	340	LYGSTLVCGFARVEG	0.338	0.308	Cluster A	-
>LdBPK_110640.1 | Leishmania donovani BPK282A1 | aminopeptidase, putative | protein | length=338	LdBPK_110640.1	327	GGSAGVFCAFIAVVR	0.89	0.308	Cluster A	-
>LdBPK_111000.1 | Leishmania donovani BPK282A1 | pyruvate phosphate dikinase, putative | protein | length=914	LdBPK_111000.1	495	ARGMGKCCVSGCGDL	1.496	1.225	Cluster C	+
>LdBPK_111000.1 | Leishmania donovani BPK282A1 | pyruvate phosphate dikinase, putative | protein | length=914	LdBPK_111000.1	494	VARGMGKCCVSGCGD	0.704	0.497	Cluster B	-
>LdBPK_111100.1 | Leishmania donovani BPK282A1 | lanosterol 14-alpha-demethylase, putative | protein | length=480	LdBPK_111100.1	181	IINTACQCLFGEDLR	1.352	0.497	Cluster B	+
>LdBPK_111100.1 | Leishmania donovani BPK282A1 | lanosterol 14-alpha-demethylase, putative | protein | length=480	LdBPK_111100.1	468	VGPTASQCRVKYIKK	0.452	0.308	Cluster A	-
>LdBPK_111100.1 | Leishmania donovani BPK282A1 | lanosterol 14-alpha-demethylase, putative | protein | length=480	LdBPK_111100.1	228	PLPQSYRCRDARAEL	0.333	0.308	Cluster A	-
>LdBPK_111100.1 | Leishmania donovani BPK282A1 | lanosterol 14-alpha-demethylase, putative | protein | length=480	LdBPK_111100.1	21	ALYGWYFCKSFNTTR	0.329	0.308	Cluster A	-
>LdBPK_111210.1 | Leishmania donovani BPK282A1 | ATP-binding cassette protein subfamily A, member 2, putative | protein | length=1776	LdBPK_111210.1	1775	TKSYCTCCC******	8.12	0.497	Cluster B	+++
>LdBPK_111210.1 | Leishmania donovani BPK282A1 | ATP-binding cassette protein subfamily A, member 2, putative | protein | length=1776	LdBPK_111210.1	1774	TTKSYCTCCC*****	6.259	0.497	Cluster B	+++
>LdBPK_111210.1 | Leishmania donovani BPK282A1 | ATP-binding cassette protein subfamily A, member 2, putative | protein | length=1776	LdBPK_111210.1	1776	KSYCTCCC*******	6.009	0.497	Cluster B	+++
>LdBPK_111210.1 | Leishmania donovani BPK282A1 | ATP-binding cassette protein subfamily A, member 2, putative | protein | length=1776	LdBPK_111210.1	1772	AQTTKSYCTCCC***	2.778	0.497	Cluster B	++
>LdBPK_111210.1 | Leishmania donovani BPK282A1 | ATP-binding cassette protein subfamily A, member 2, putative | protein | length=1776	LdBPK_111210.1	823	MSKGCLQCAGSNMFL	1.934	1.225	Cluster C	+
>LdBPK_111210.1 | Leishmania donovani BPK282A1 | ATP-binding cassette protein subfamily A, member 2, putative | protein | length=1776	LdBPK_111210.1	47	RDPLSLACELITPIF	1.661	1.225	Cluster C	+
>LdBPK_111210.1 | Leishmania donovani BPK282A1 | ATP-binding cassette protein subfamily A, member 2, putative | protein | length=1776	LdBPK_111210.1	1241	NFLFDICCYVITMFL	1.471	1.225	Cluster C	+
>LdBPK_111210.1 | Leishmania donovani BPK282A1 | ATP-binding cassette protein subfamily A, member 2, putative | protein | length=1776	LdBPK_111210.1	1316	TGFLLVLCVSMLSVF	1.43	1.225	Cluster C	+
>LdBPK_111210.1 | Leishmania donovani BPK282A1 | ATP-binding cassette protein subfamily A, member 2, putative | protein | length=1776	LdBPK_111210.1	1240	ANFLFDICCYVITMF	1.289	1.225	Cluster C	+
>LdBPK_111210.1 | Leishmania donovani BPK282A1 | ATP-binding cassette protein subfamily A, member 2, putative | protein | length=1776	LdBPK_111210.1	577	IMEPVRWCCRSKTGV	0.595	0.308	Cluster A	-
>LdBPK_111210.1 | Leishmania donovani BPK282A1 | ATP-binding cassette protein subfamily A, member 2, putative | protein | length=1776	LdBPK_111210.1	20	STSLSSDCSSFCFQL	0.565	0.497	Cluster B	-
>LdBPK_111210.1 | Leishmania donovani BPK282A1 | ATP-binding cassette protein subfamily A, member 2, putative | protein | length=1776	LdBPK_111210.1	1652	MVDGTLRCIGDKTHL	0.338	0.308	Cluster A	-
>LdBPK_111210.1 | Leishmania donovani BPK282A1 | ATP-binding cassette protein subfamily A, member 2, putative | protein | length=1776	LdBPK_111210.1	1214	WIVKERECKARHLQN	0.31	0.308	Cluster A	-
>LdBPK_120550.1 | Leishmania donovani BPK282A1 | hypothetical protein, conserved | protein | length=518	LdBPK_120550.1	516	SGTSLKDCAV*****	1.992	1.225	Cluster C	+
>LdBPK_120550.1 | Leishmania donovani BPK282A1 | hypothetical protein, conserved | protein | length=518	LdBPK_120550.1	156	ATSSQSSCARAVVVE	1.752	1.225	Cluster C	+
>LdBPK_120550.1 | Leishmania donovani BPK282A1 | hypothetical protein, conserved | protein | length=518	LdBPK_120550.1	72	SGPKGGCCSRIFVPF	1.669	1.225	Cluster C	+
>LdBPK_120550.1 | Leishmania donovani BPK282A1 | hypothetical protein, conserved | protein | length=518	LdBPK_120550.1	276	SSSVQLDCLASSSCN	1.256	1.225	Cluster C	+
>LdBPK_120550.1 | Leishmania donovani BPK282A1 | hypothetical protein, conserved | protein | length=518	LdBPK_120550.1	507	EGLVQGICSSGTSLK	0.829	0.308	Cluster A	-
>LdBPK_120550.1 | Leishmania donovani BPK282A1 | hypothetical protein, conserved | protein | length=518	LdBPK_120550.1	148	QKGVWAECATSSQSS	0.713	0.497	Cluster B	-
>LdBPK_120610.1 | Leishmania donovani BPK282A1 | serine/threonine protein phosphatase-like protein | protein | length=961	LdBPK_120610.1	3	*****MGCDSSKESV	2.624	0.308	Cluster A	++
>LdBPK_130760.1 | Leishmania donovani BPK282A1 | mitochondrial processing peptidase alpha subunit, putative | protein | length=528	LdBPK_130760.1	17	PVAATAACAGQARSI	0.481	0.308	Cluster A	-
>LdBPK_130760.1 | Leishmania donovani BPK282A1 | mitochondrial processing peptidase alpha subunit, putative | protein | length=528	LdBPK_130760.1	469	YCDYLGTCLAVDSDS	0.314	0.308	Cluster A	-
>LdBPK_130990.1 | Leishmania donovani BPK282A1 | proteasome regulatory ATPase subunit 2, putative | protein | length=438	LdBPK_130990.1
>LdBPK_131400.1 | Leishmania donovani BPK282A1 | chaperonin TCP20, putative | protein | length=538	LdBPK_131400.1
>LdBPK_131590.1 | Leishmania donovani BPK282A1 | phospholipid-transporting ATPase 1-like protein | protein | length=1097	LdBPK_131590.1	11	QPPCWRKCLSTRIFP	2.661	1.225	Cluster C	++
>LdBPK_131590.1 | Leishmania donovani BPK282A1 | phospholipid-transporting ATPase 1-like protein | protein | length=1097	LdBPK_131590.1	26	DKLSKSFCCFSAEAD	0.88	0.497	Cluster B	-
>LdBPK_131590.1 | Leishmania donovani BPK282A1 | phospholipid-transporting ATPase 1-like protein | protein | length=1097	LdBPK_131590.1	27	KLSKSFCCFSAEADV	0.704	0.497	Cluster B	-
>LdBPK_131590.1 | Leishmania donovani BPK282A1 | phospholipid-transporting ATPase 1-like protein | protein | length=1097	LdBPK_131590.1	7	*MPNQPPCWRKCLST	0.657	0.308	Cluster A	-
>LdBPK_131590.1 | Leishmania donovani BPK282A1 | phospholipid-transporting ATPase 1-like protein | protein | length=1097	LdBPK_131590.1	777	HQVNSAVCCRLTPIQ	0.505	0.308	Cluster A	-
>LdBPK_131590.1 | Leishmania donovani BPK282A1 | phospholipid-transporting ATPase 1-like protein | protein | length=1097	LdBPK_131590.1	605	GLRTLLVCAKDITRR	0.348	0.308	Cluster A	-
>LdBPK_140380.1 | Leishmania donovani BPK282A1 | hypothetical protein, conserved | protein | length=607	LdBPK_140380.1	115	RARGCQDCWAALFFM	1.256	1.225	Cluster C	+
>LdBPK_140380.1 | Leishmania donovani BPK282A1 | hypothetical protein, conserved | protein | length=607	LdBPK_140380.1	310	PFTTTMLCATVSVLR	0.362	0.308	Cluster A	-
>LdBPK_140490.1 | Leishmania donovani BPK282A1 | hypothetical protein, unknown function | protein | length=84	LdBPK_140490.1	9	RTGTNANCEPLTEIS	2.355	1.225	Cluster C	++
>LdBPK_140500.1 | Leishmania donovani BPK282A1 | hypothetical protein, unknown function | protein | length=275	LdBPK_140500.1	9	RTGTNANCEPLTEIS	2.355	1.225	Cluster C	++
>LdBPK_140500.1 | Leishmania donovani BPK282A1 | hypothetical protein, unknown function | protein | length=275	LdBPK_140500.1	157	AFAVLASCYSFINII	1.322	1.225	Cluster C	+
>LdBPK_140680.1 | Leishmania donovani BPK282A1 | fatty acid elongase, putative | protein | length=284	LdBPK_140680.1
>LdBPK_140700.1 | Leishmania donovani BPK282A1 | fatty acid elongase, putative | protein | length=294	LdBPK_140700.1	110	NGLKSTVCEYRVELA	1.727	1.225	Cluster C	+
>LdBPK_140700.1 | Leishmania donovani BPK282A1 | fatty acid elongase, putative | protein | length=294	LdBPK_140700.1	198	MYMYFALCACGAKKL	0.694	0.497	Cluster B	-
>LdBPK_140710.1 | Leishmania donovani BPK282A1 | fatty acid elongase, putative | protein | length=268	LdBPK_140710.1
>LdBPK_140760.1 | Leishmania donovani BPK282A1 | fatty acid elongase, putative | protein | length=323	LdBPK_140760.1
>LdBPK_141050.1 | Leishmania donovani BPK282A1 | ADP/ATP mitochondrial carrier-like protein | protein | length=376	LdBPK_141050.1
>LdBPK_150330.1 | Leishmania donovani BPK282A1 | ribonucleoprotein p18, mitochondrial precursor, putative | protein | length=187	LdBPK_150330.1	10	RLSSQLMCTAAAARF	1.419	0.308	Cluster A	+
>LdBPK_150950.1 | Leishmania donovani BPK282A1 | ATP-binding cassette protein subfamily G, member 4, putative | protein | length=741	LdBPK_150950.1	120	TARQEGCCFMNNNIY	1.917	1.225	Cluster C	+
>LdBPK_160260.1 | Leishmania donovani BPK282A1 | protein tyrosine phosphatase-likie protein | protein | length=176	LdBPK_160260.1	173	RSLACTNCAIM****	1.62	1.225	Cluster C	+
>LdBPK_160260.1 | Leishmania donovani BPK282A1 | protein tyrosine phosphatase-likie protein | protein | length=176	LdBPK_160260.1	170	ASDRSLACTNCAIM*	1.355	1.225	Cluster C	+
>LdBPK_160260.1 | Leishmania donovani BPK282A1 | protein tyrosine phosphatase-likie protein | protein | length=176	LdBPK_160260.1	10	INGTIVDCKRNGTDE	0.633	0.308	Cluster A	-
>LdBPK_160510.1 | Leishmania donovani BPK282A1 | hypothetical protein, unknown function | protein | length=222	LdBPK_160510.1	186	ITLVVCLCCECRSRS	4.167	0.497	Cluster B	+++
>LdBPK_160510.1 | Leishmania donovani BPK282A1 | hypothetical protein, unknown function | protein | length=222	LdBPK_160510.1	4	****MLWCRFILLIL	3.355	1.225	Cluster C	++
>LdBPK_160510.1 | Leishmania donovani BPK282A1 | hypothetical protein, unknown function | protein | length=222	LdBPK_160510.1	184	MFITLVVCLCCECRS	2.694	0.497	Cluster B	++
>LdBPK_160510.1 | Leishmania donovani BPK282A1 | hypothetical protein, unknown function | protein | length=222	LdBPK_160510.1	189	VVCLCCECRSRSQPC	1.731	0.497	Cluster B	+
>LdBPK_160510.1 | Leishmania donovani BPK282A1 | hypothetical protein, unknown function | protein | length=222	LdBPK_160510.1	18	LMVLFTGCIIASILL	1.273	1.225	Cluster C	+
>LdBPK_160510.1 | Leishmania donovani BPK282A1 | hypothetical protein, unknown function | protein | length=222	LdBPK_160510.1	187	TLVVCLCCECRSRSQ	1.152	0.308	Cluster A	+
>LdBPK_160510.1 | Leishmania donovani BPK282A1 | hypothetical protein, unknown function | protein | length=222	LdBPK_160510.1	101	VACLMLACWTTAGYS	0.543	0.308	Cluster A	-
>LdBPK_160560.1 | Leishmania donovani BPK282A1 | orotidine-5-phosphate decarboxylase/orotate phosphoribosyltransferase, putative | protein | length=457	LdBPK_160560.1
>LdBPK_160590.1 | Leishmania donovani BPK282A1 | carbamoyl-phosphate synthase, putative | protein | length=1842	LdBPK_160590.1	253	DKPIFGICMGNQMLC	1.471	1.225	Cluster C	+
>LdBPK_160590.1 | Leishmania donovani BPK282A1 | carbamoyl-phosphate synthase, putative | protein | length=1842	LdBPK_160590.1	1437	IVKMFCECMDLPASS	0.528	0.497	Cluster B	-
>LdBPK_160590.1 | Leishmania donovani BPK282A1 | carbamoyl-phosphate synthase, putative | protein | length=1842	LdBPK_160590.1	538	MMVRAAYCLGGQGSG	0.352	0.308	Cluster A	-
>LdBPK_160590.1 | Leishmania donovani BPK282A1 | carbamoyl-phosphate synthase, putative | protein | length=1842	LdBPK_160590.1	1297	VFLKAMLCQNFKIPQ	0.324	0.308	Cluster A	-
>LdBPK_161240.1 | Leishmania donovani BPK282A1 | hypothetical protein, conserved | protein | length=1440	LdBPK_161240.1	715	SSLTAGRCALWLRFI	1.694	1.225	Cluster C	+
>LdBPK_161240.1 | Leishmania donovani BPK282A1 | hypothetical protein, conserved | protein | length=1440	LdBPK_161240.1	364	GVGMLNLCFCVVLVS	1.281	1.225	Cluster C	+
>LdBPK_161240.1 | Leishmania donovani BPK282A1 | hypothetical protein, conserved | protein | length=1440	LdBPK_161240.1	1423	LEGNAILCAATEPAM	0.443	0.308	Cluster A	-
>LdBPK_161380.1 | Leishmania donovani BPK282A1 | cytochrome c, putative | protein | length=220	LdBPK_161380.1
>LdBPK_161390.1 | Leishmania donovani BPK282A1 | cytochrome c, putative | protein | length=113	LdBPK_161390.1
>LdBPK_161450.1 | Leishmania donovani BPK282A1 | ADP-ribosylation factor-like, putative | protein | length=182	LdBPK_161450.1	13	TKLNIIICGLDNSGK	0.686	0.308	Cluster A	-
>LdBPK_170080.1 | Leishmania donovani BPK282A1 | ADP-ribosylation factor, putative | protein | length=187	LdBPK_170080.1
>LdBPK_170120.1 | Leishmania donovani BPK282A1 | receptor-type adenylate cyclase a | protein | length=1010	LdBPK_170120.1	913	CTLLLYCCMDNRNND	2.046	0.497	Cluster B	++
>LdBPK_170120.1 | Leishmania donovani BPK282A1 | receptor-type adenylate cyclase a | protein | length=1010	LdBPK_170120.1	912	TCTLLLYCCMDNRNN	1.595	0.308	Cluster A	+
>LdBPK_170120.1 | Leishmania donovani BPK282A1 | receptor-type adenylate cyclase a | protein | length=1010	LdBPK_170120.1	895	RNGLIAGCVVGAVVL	1.248	1.225	Cluster C	+
>LdBPK_170120.1 | Leishmania donovani BPK282A1 | receptor-type adenylate cyclase a | protein | length=1010	LdBPK_170120.1	44	AVVCVVLCCAPWVMA	0.61	0.308	Cluster A	-
>LdBPK_170120.1 | Leishmania donovani BPK282A1 | receptor-type adenylate cyclase a | protein | length=1010	LdBPK_170120.1	10	IRPSLGGCLRHGGAG	0.443	0.308	Cluster A	-
>LdBPK_170120.1 | Leishmania donovani BPK282A1 | receptor-type adenylate cyclase a | protein | length=1010	LdBPK_170120.1	985	GDSFMIACRSAHSAV	0.348	0.308	Cluster A	-
>LdBPK_170140.1 | Leishmania donovani BPK282A1 | receptor-type adenylate cyclase b | protein | length=685	LdBPK_170140.1	400	NFFNEHPCVTQLMIA	1.347	1.225	Cluster C	+
>LdBPK_170140.1 | Leishmania donovani BPK282A1 | receptor-type adenylate cyclase b | protein | length=685	LdBPK_170140.1	22	GAGGVSGCVRQRHAY	0.314	0.308	Cluster A	-
>LdBPK_171110.1 | Leishmania donovani BPK282A1 | hydrolase, alpha/beta fold family-like protein | protein | length=336	LdBPK_171110.1	177	RVCSLTICYSHSSGP	0.348	0.308	Cluster A	-
>LdBPK_171110.1 | Leishmania donovani BPK282A1 | hydrolase, alpha/beta fold family-like protein | protein | length=336	LdBPK_171110.1	162	MGGMIVQCMAIEYPK	0.333	0.308	Cluster A	-
>LdBPK_171390.1 | Leishmania donovani BPK282A1 | translation initiation factor, putative | protein | length=709	LdBPK_171390.1
>LdBPK_180160.1 | Leishmania donovani BPK282A1 | hypothetical protein, conserved | protein | length=705	LdBPK_180160.1	312	RLCCFDPCMCCRHHP	1.685	0.497	Cluster B	+
>LdBPK_180160.1 | Leishmania donovani BPK282A1 | hypothetical protein, conserved | protein | length=705	LdBPK_180160.1	187	WWNRFRICCCRFGKW	0.87	0.497	Cluster B	-
>LdBPK_180160.1 | Leishmania donovani BPK282A1 | hypothetical protein, conserved | protein | length=705	LdBPK_180160.1	314	CCFDPCMCCRHHPGR	0.639	0.497	Cluster B	-
>LdBPK_180160.1 | Leishmania donovani BPK282A1 | hypothetical protein, conserved | protein | length=705	LdBPK_180160.1	609	EVCTNTWCLPGCQRC	0.602	0.497	Cluster B	-
>LdBPK_180160.1 | Leishmania donovani BPK282A1 | hypothetical protein, conserved | protein | length=705	LdBPK_180160.1	38	GSAALVACRVNTARL	0.562	0.308	Cluster A	-
>LdBPK_180160.1 | Leishmania donovani BPK282A1 | hypothetical protein, conserved | protein | length=705	LdBPK_180160.1	678	DISNLAPCLEEAPMH	0.319	0.308	Cluster A	-
>LdBPK_180510.1 | Leishmania donovani BPK282A1 | aconitase, putative | protein | length=896	LdBPK_180510.1	516	TGYGCMTCIGNSGDI	0.49	0.308	Cluster A	-
>LdBPK_181160.1 | Leishmania donovani BPK282A1 | hypothetical protein, conserved | protein | length=365	LdBPK_181160.1	308	EDGLCVICLTNPKDT	0.731	0.497	Cluster B	-
>LdBPK_181160.1 | Leishmania donovani BPK282A1 | hypothetical protein, conserved | protein | length=365	LdBPK_181160.1	219	RYKTTEICKRDDGRD	0.593	0.497	Cluster B	-
>LdBPK_181280.1 | Leishmania donovani BPK282A1 | hypothetical protein, conserved | protein | length=308	LdBPK_181280.1	34	FAGMFGWCFTHPFEM	0.593	0.497	Cluster B	-
>LdBPK_181280.1 | Leishmania donovani BPK282A1 | hypothetical protein, conserved | protein | length=308	LdBPK_181280.1	262	RYHNVVQCIGRIFKE	0.457	0.308	Cluster A	-
>LdBPK_181280.1 | Leishmania donovani BPK282A1 | hypothetical protein, conserved | protein | length=308	LdBPK_181280.1	293	CAIHTMLCFFVIEYG	0.395	0.308	Cluster A	-
>LdBPK_181510.1 | Leishmania donovani BPK282A1 | P-type H -ATPase, putative | protein | length=974	LdBPK_181510.1	279	ISFMLCMCCFIYLLA	1.769	0.497	Cluster B	+
>LdBPK_181510.1 | Leishmania donovani BPK282A1 | P-type H -ATPase, putative | protein | length=974	LdBPK_181510.1	367	KMEIQEQCFTFEEGN	0.528	0.497	Cluster B	-
>LdBPK_181510.1 | Leishmania donovani BPK282A1 | P-type H -ATPase, putative | protein | length=974	LdBPK_181510.1	280	SFMLCMCCFIYLLAR	0.481	0.308	Cluster A	-
>LdBPK_190080.1 | Leishmania donovani BPK282A1 | hypothetical protein, conserved | protein | length=403	LdBPK_190080.1
>LdBPK_190190.1 | Leishmania donovani BPK282A1 | ADP,ATP carrier protein 1, mitochondrial precursor, putative | protein | length=103	LdBPK_190190.1
>LdBPK_190200.1 | Leishmania donovani BPK282A1 | ADP,ATP carrier protein 1, mitochondrial precursor, putative | protein | length=317	LdBPK_190200.1
>LdBPK_190570.1 | Leishmania donovani BPK282A1 | hypothetical protein, conserved | protein | length=391	LdBPK_190570.1	86	PILFCCHCCSCCEAY	4.741	0.497	Cluster B	+++
>LdBPK_190570.1 | Leishmania donovani BPK282A1 | hypothetical protein, conserved | protein | length=391	LdBPK_190570.1	87	ILFCCHCCSCCEAYV	4.481	0.497	Cluster B	+++
>LdBPK_190570.1 | Leishmania donovani BPK282A1 | hypothetical protein, conserved | protein | length=391	LdBPK_190570.1	89	FCCHCCSCCEAYVKP	3.444	0.497	Cluster B	++
>LdBPK_190570.1 | Leishmania donovani BPK282A1 | hypothetical protein, conserved | protein | length=391	LdBPK_190570.1	84	GLPILFCCHCCSCCE	2.185	0.497	Cluster B	++
>LdBPK_190570.1 | Leishmania donovani BPK282A1 | hypothetical protein, conserved | protein | length=391	LdBPK_190570.1	90	CCHCCSCCEAYVKPK	1.88	0.497	Cluster B	+
>LdBPK_190570.1 | Leishmania donovani BPK282A1 | hypothetical protein, conserved | protein | length=391	LdBPK_190570.1	387	GMEYLEKCTLIS***	1.496	1.225	Cluster C	+
>LdBPK_190570.1 | Leishmania donovani BPK282A1 | hypothetical protein, conserved | protein | length=391	LdBPK_190570.1	237	LCRCSGICPIVWSCL	1.397	1.225	Cluster C	+
>LdBPK_190570.1 | Leishmania donovani BPK282A1 | hypothetical protein, conserved | protein | length=391	LdBPK_190570.1	213	AAEIVVCCVGSVGVF	1.355	1.225	Cluster C	+
>LdBPK_190570.1 | Leishmania donovani BPK282A1 | hypothetical protein, conserved | protein | length=391	LdBPK_190570.1	17	ALLALVMCLAATAVS	1.243	0.308	Cluster A	+
>LdBPK_190570.1 | Leishmania donovani BPK282A1 | hypothetical protein, conserved | protein | length=391	LdBPK_190570.1	375	PMLTNTLCANQTGME	1.214	0.308	Cluster A	+
>LdBPK_190570.1 | Leishmania donovani BPK282A1 | hypothetical protein, conserved | protein | length=391	LdBPK_190570.1	83	IGLPILFCCHCCSCC	0.657	0.308	Cluster A	-
>LdBPK_190570.1 | Leishmania donovani BPK282A1 | hypothetical protein, conserved | protein | length=391	LdBPK_190570.1	233	LIFALCRCSGICPIV	0.557	0.308	Cluster A	-
>LdBPK_190570.1 | Leishmania donovani BPK282A1 | hypothetical protein, conserved | protein | length=391	LdBPK_190570.1	231	CMLIFALCRCSGICP	0.481	0.308	Cluster A	-
>LdBPK_190940.1 | Leishmania donovani BPK282A1 | 4-coumarate:coa ligase-like protein | protein | length=612	LdBPK_190940.1	341	LSSLKRFCSSSAPLG	1.587	1.225	Cluster C	+
>LdBPK_190940.1 | Leishmania donovani BPK282A1 | 4-coumarate:coa ligase-like protein | protein | length=612	LdBPK_190940.1	391	QRCTPGCCGSLIPDT	1.545	1.225	Cluster C	+
>LdBPK_190940.1 | Leishmania donovani BPK282A1 | 4-coumarate:coa ligase-like protein | protein | length=612	LdBPK_190940.1	15	SATSGFACGLAAPVG	1.339	1.225	Cluster C	+
>LdBPK_190970.1 | Leishmania donovani BPK282A1 | 4-coumarate:coa ligase-like protein | protein | length=603	LdBPK_190970.1	331	LSSLKRFCCGAAPLG	1.554	1.225	Cluster C	+
>LdBPK_190970.1 | Leishmania donovani BPK282A1 | 4-coumarate:coa ligase-like protein | protein | length=603	LdBPK_190970.1	332	SSLKRFCCGAAPLGP	1.24	1.225	Cluster C	+
>LdBPK_191150.1 | Leishmania donovani BPK282A1 | hypothetical protein, conserved | protein | length=371	LdBPK_191150.1	327	LACALCMCPFTAEQE	2.62	0.497	Cluster B	++
>LdBPK_191150.1 | Leishmania donovani BPK282A1 | hypothetical protein, conserved | protein | length=371	LdBPK_191150.1	325	HALACALCMCPFTAE	2.528	0.497	Cluster B	++
>LdBPK_191150.1 | Leishmania donovani BPK282A1 | hypothetical protein, conserved | protein | length=371	LdBPK_191150.1	322	ASGHALACALCMCPF	1.512	1.225	Cluster C	+
>LdBPK_191270.1 | Leishmania donovani BPK282A1 | hypothetical protein, conserved | protein | length=277	LdBPK_191270.1	4	****MGTCPSISQSE	0.795	0.308	Cluster A	-
>LdBPK_191280.1 | Leishmania donovani BPK282A1 | hypothetical protein, conserved | protein | length=283	LdBPK_191280.1	4	****MTFCGCGCVST	3.028	0.497	Cluster B	++
>LdBPK_191280.1 | Leishmania donovani BPK282A1 | hypothetical protein, conserved | protein | length=283	LdBPK_191280.1	8	MTFCGCGCVSTSEVG	2.454	0.497	Cluster B	++
>LdBPK_191280.1 | Leishmania donovani BPK282A1 | hypothetical protein, conserved | protein | length=283	LdBPK_191280.1	6	**MTFCGCGCVSTSE	1.01	0.308	Cluster A	+
>LdBPK_191280.1 | Leishmania donovani BPK282A1 | hypothetical protein, conserved | protein | length=283	LdBPK_191280.1	20	EVGIIENCGKFDRTA	0.338	0.308	Cluster A	-
>LdBPK_200110.1 | Leishmania donovani BPK282A1 | phosphoglycerate kinase C, glycosomal | protein | length=479	LdBPK_200110.1	257	RKIGISMCEEDKLDL	0.357	0.308	Cluster A	-
>LdBPK_200770.1 | Leishmania donovani BPK282A1 | hypothetical protein, conserved | protein | length=1622	LdBPK_200770.1	9	GAVPSRECTSLFSYF	2.529	1.225	Cluster C	++
>LdBPK_200770.1 | Leishmania donovani BPK282A1 | hypothetical protein, conserved | protein | length=1622	LdBPK_200770.1	616	ENFAFLCCQILLDQS	1.57	1.225	Cluster C	+
>LdBPK_200770.1 | Leishmania donovani BPK282A1 | hypothetical protein, conserved | protein | length=1622	LdBPK_200770.1	584	DAITLALCRRMQRGR	0.8	0.308	Cluster A	-
>LdBPK_201130.1 | Leishmania donovani BPK282A1 | hypothetical protein, conserved | protein | length=1188	LdBPK_201130.1	814	LSSKCRCCSKKDSDA	2.796	0.497	Cluster B	++
>LdBPK_201130.1 | Leishmania donovani BPK282A1 | hypothetical protein, conserved | protein | length=1188	LdBPK_201130.1	784	LSSKCRCCSKKKDSD	2.648	0.497	Cluster B	++
>LdBPK_201130.1 | Leishmania donovani BPK282A1 | hypothetical protein, conserved | protein | length=1188	LdBPK_201130.1	811	KCCLSSKCRCCSKKD	2.583	0.497	Cluster B	++
>LdBPK_201130.1 | Leishmania donovani BPK282A1 | hypothetical protein, conserved | protein | length=1188	LdBPK_201130.1	781	KCCLSSKCRCCSKKK	2.213	0.497	Cluster B	++
>LdBPK_201130.1 | Leishmania donovani BPK282A1 | hypothetical protein, conserved | protein | length=1188	LdBPK_201130.1	865	KDSILVNCVCCSKKD	1.778	0.497	Cluster B	+
>LdBPK_201130.1 | Leishmania donovani BPK282A1 | hypothetical protein, conserved | protein | length=1188	LdBPK_201130.1	806	SKTKSKCCLSSKCRC	1.75	0.497	Cluster B	+
>LdBPK_201130.1 | Leishmania donovani BPK282A1 | hypothetical protein, conserved | protein | length=1188	LdBPK_201130.1	775	ESKTKSKCCLSSKCR	1.711	1.225	Cluster C	+
>LdBPK_201130.1 | Leishmania donovani BPK282A1 | hypothetical protein, conserved | protein | length=1188	LdBPK_201130.1	776	SKTKSKCCLSSKCRC	1.694	0.497	Cluster B	+
>LdBPK_201130.1 | Leishmania donovani BPK282A1 | hypothetical protein, conserved | protein | length=1188	LdBPK_201130.1	805	ESKTKSKCCLSSKCR	1.636	1.225	Cluster C	+
>LdBPK_201130.1 | Leishmania donovani BPK282A1 | hypothetical protein, conserved | protein | length=1188	LdBPK_201130.1	839	KRGLIITCSCCSKEK	1.5	0.497	Cluster B	+
>LdBPK_201130.1 | Leishmania donovani BPK282A1 | hypothetical protein, conserved | protein | length=1188	LdBPK_201130.1	720	KGGLLIKCACCSKEK	1.417	0.497	Cluster B	+
>LdBPK_201130.1 | Leishmania donovani BPK282A1 | hypothetical protein, conserved | protein | length=1188	LdBPK_201130.1	722	GLLIKCACCSKEKNT	1.39	0.308	Cluster A	+
>LdBPK_201130.1 | Leishmania donovani BPK282A1 | hypothetical protein, conserved | protein | length=1188	LdBPK_201130.1	893	GSGGIFSCLFAMCSG	1.314	1.225	Cluster C	+
>LdBPK_201130.1 | Leishmania donovani BPK282A1 | hypothetical protein, conserved | protein | length=1188	LdBPK_201130.1	753	GLLIKCACCSKKKES	1.224	0.308	Cluster A	+
>LdBPK_201130.1 | Leishmania donovani BPK282A1 | hypothetical protein, conserved | protein | length=1188	LdBPK_201130.1	783	CLSSKCRCCSKKKDS	1.157	0.308	Cluster A	+
>LdBPK_201130.1 | Leishmania donovani BPK282A1 | hypothetical protein, conserved | protein | length=1188	LdBPK_201130.1	841	GLIITCSCCSKEKGS	1.086	0.308	Cluster A	+
>LdBPK_201130.1 | Leishmania donovani BPK282A1 | hypothetical protein, conserved | protein | length=1188	LdBPK_201130.1	751	KGGLLIKCACCSKKK	1.037	0.497	Cluster B	+
>LdBPK_201130.1 | Leishmania donovani BPK282A1 | hypothetical protein, conserved | protein | length=1188	LdBPK_201130.1	813	CLSSKCRCCSKKDSD	0.724	0.308	Cluster A	-
>LdBPK_201130.1 | Leishmania donovani BPK282A1 | hypothetical protein, conserved | protein | length=1188	LdBPK_201130.1	867	SILVNCVCCSKKDSG	0.562	0.308	Cluster A	-
>LdBPK_201130.1 | Leishmania donovani BPK282A1 | hypothetical protein, conserved | protein | length=1188	LdBPK_201130.1	898	FSCLFAMCSGKKSTK	0.556	0.497	Cluster B	-
>LdBPK_201130.1 | Leishmania donovani BPK282A1 | hypothetical protein, conserved | protein | length=1188	LdBPK_201130.1	754	LLIKCACCSKKKESD	0.476	0.308	Cluster A	-
>LdBPK_201130.1 | Leishmania donovani BPK282A1 | hypothetical protein, conserved | protein | length=1188	LdBPK_201130.1	842	LIITCSCCSKEKGSD	0.329	0.308	Cluster A	-
>LdBPK_201130.1 | Leishmania donovani BPK282A1 | hypothetical protein, conserved | protein | length=1188	LdBPK_201130.1	723	LLIKCACCSKEKNTD	0.319	0.308	Cluster A	-
>LdBPK_201290.1 | Leishmania donovani BPK282A1 | hypothetical protein, conserved | protein | length=235	LdBPK_201290.1	196	SLDETGQCQLVLDVA	1.339	1.225	Cluster C	+
>LdBPK_201320.1 | Leishmania donovani BPK282A1 | calpain-like cysteine peptidase, putative | protein | length=151	LdBPK_201320.1
>LdBPK_201350.1 | Leishmania donovani BPK282A1 | calpain-like cysteine peptidase, putative | protein | length=131	LdBPK_201350.1	3	*****MGCGASSENS	2.029	0.308	Cluster A	++
>LdBPK_210100.1 | Leishmania donovani BPK282A1 | hypothetical protein, conserved | protein | length=424	LdBPK_210100.1	5	***MGNTCTKTGEVV	3.529	1.225	Cluster C	++
>LdBPK_210100.1 | Leishmania donovani BPK282A1 | hypothetical protein, conserved | protein | length=424	LdBPK_210100.1	277	GMDYYPVCCETIPEN	0.433	0.308	Cluster A	-
>LdBPK_210300.1 | Leishmania donovani BPK282A1 | hexokinase, putative | protein | length=471	LdBPK_210300.1	464	GVGAAMICALAANKK	3.095	0.308	Cluster A	++
>LdBPK_210300.1 | Leishmania donovani BPK282A1 | hexokinase, putative | protein | length=471	LdBPK_210300.1	387	HTIREACCLVRNRAA	1.339	1.225	Cluster C	+
>LdBPK_210800.1 | Leishmania donovani BPK282A1 | 60S Ribosomal protein L36, putative | protein | length=105	LdBPK_210800.1	76	EKRALKYCKKRLGDF	0.386	0.308	Cluster A	-
>LdBPK_211180.1 | Leishmania donovani BPK282A1 | hypothetical protein, conserved | protein | length=334	LdBPK_211180.1	249	GAIGMMHCCIRGAHM	0.762	0.308	Cluster A	-
>LdBPK_211300.1 | Leishmania donovani BPK282A1 | 40S ribosomal protein S23, putative | protein | length=143	LdBPK_211300.1
>LdBPK_211310.1 | Leishmania donovani BPK282A1 | 40S ribosomal protein S23, putative | protein | length=143	LdBPK_211310.1
>LdBPK_211820.1 | Leishmania donovani BPK282A1 | RNA helicase, putative | protein | length=517	LdBPK_211820.1	4	****MHVCLHPRSLG	0.886	0.308	Cluster A	-
>LdBPK_221310.1 | Leishmania donovani BPK282A1 | i/6 autoantigen-like protein | protein | length=207	LdBPK_221310.1	207	KKKAFACC*******	4.388	1.225	Cluster C	+++
>LdBPK_221310.1 | Leishmania donovani BPK282A1 | i/6 autoantigen-like protein | protein | length=207	LdBPK_221310.1	206	KKKKAFACC******	2.967	1.225	Cluster C	++
>LdBPK_221310.1 | Leishmania donovani BPK282A1 | i/6 autoantigen-like protein | protein | length=207	LdBPK_221310.1	148	YGDLGVRCLAARRKL	1.093	0.497	Cluster B	+
>LdBPK_221370.1 | Leishmania donovani BPK282A1 | 40S ribosomal protein L14, putative | protein | length=233	LdBPK_221370.1	4	****MLRCRLLCVDS	1.624	0.308	Cluster A	+
>LdBPK_221370.1 | Leishmania donovani BPK282A1 | 40S ribosomal protein L14, putative | protein | length=233	LdBPK_221370.1	8	MLRCRLLCVDSPGAL	0.876	0.308	Cluster A	-
>LdBPK_221370.1 | Leishmania donovani BPK282A1 | 40S ribosomal protein L14, putative | protein | length=233	LdBPK_221370.1	127	CVSVSRNCSAKALKD	0.852	0.497	Cluster B	-
>LdBPK_221370.1 | Leishmania donovani BPK282A1 | 40S ribosomal protein L14, putative | protein | length=233	LdBPK_221370.1	120	NVEPLKYCVSVSRNC	0.31	0.308	Cluster A	-
>LdBPK_230050.1 | Leishmania donovani BPK282A1 | peroxidoxin | protein | length=226	LdBPK_230050.1	9	LRRLPTSCFLKRSQF	2.157	0.497	Cluster B	++
>LdBPK_230230.1 | Leishmania donovani BPK282A1 | ATP-binding cassette protein subfamily C, member 1, putative | protein | length=1332	LdBPK_230230.1	106	RDVRAHDCGLRLSCA	1.397	1.225	Cluster C	+
>LdBPK_230230.1 | Leishmania donovani BPK282A1 | ATP-binding cassette protein subfamily C, member 1, putative | protein | length=1332	LdBPK_230230.1	606	SRALRMLCCGQCKPT	1.148	0.308	Cluster A	+
>LdBPK_230230.1 | Leishmania donovani BPK282A1 | ATP-binding cassette protein subfamily C, member 1, putative | protein | length=1332	LdBPK_230230.1	607	RALRMLCCGQCKPTK	0.752	0.308	Cluster A	-
>LdBPK_230230.1 | Leishmania donovani BPK282A1 | ATP-binding cassette protein subfamily C, member 1, putative | protein | length=1332	LdBPK_230230.1	493	FVFTVYYCTGHELSS	0.376	0.308	Cluster A	-
>LdBPK_230230.1 | Leishmania donovani BPK282A1 | ATP-binding cassette protein subfamily C, member 1, putative | protein | length=1332	LdBPK_230230.1	543	RIRRFLECDNATCST	0.357	0.308	Cluster A	-
>LdBPK_230230.1 | Leishmania donovani BPK282A1 | ATP-binding cassette protein subfamily C, member 1, putative | protein | length=1332	LdBPK_230230.1	610	RMLCCGQCKPTKRHP	0.357	0.308	Cluster A	-
>LdBPK_230230.1 | Leishmania donovani BPK282A1 | ATP-binding cassette protein subfamily C, member 1, putative | protein | length=1332	LdBPK_230230.1	1105	VLIALAPCGYLYYRL	0.348	0.308	Cluster A	-
>LdBPK_230810.1 | Leishmania donovani BPK282A1 | hypothetical protein, conserved | protein | length=511	LdBPK_230810.1	465	FICLWFSCCVPGMRG	2.972	0.497	Cluster B	++
>LdBPK_230810.1 | Leishmania donovani BPK282A1 | hypothetical protein, conserved | protein | length=511	LdBPK_230810.1	15	SRRRTLLCVAVVLLF	2.264	1.225	Cluster C	++
>LdBPK_230810.1 | Leishmania donovani BPK282A1 | hypothetical protein, conserved | protein | length=511	LdBPK_230810.1	460	VICAAFICLWFSCCV	1.241	0.497	Cluster B	+
>LdBPK_230810.1 | Leishmania donovani BPK282A1 | hypothetical protein, conserved | protein | length=511	LdBPK_230810.1	466	ICLWFSCCVPGMRGK	1.065	0.497	Cluster B	+
>LdBPK_231000.1 | Leishmania donovani BPK282A1 | Na/H antiporter-like protein | protein | length=1500	LdBPK_231000.1	1344	ASSMEHLCIATLRYL	1.24	1.225	Cluster C	+
>LdBPK_231000.1 | Leishmania donovani BPK282A1 | Na/H antiporter-like protein | protein | length=1500	LdBPK_231000.1	832	ELEKMVACMRSHTPS	0.929	0.308	Cluster A	-
>LdBPK_231000.1 | Leishmania donovani BPK282A1 | Na/H antiporter-like protein | protein | length=1500	LdBPK_231000.1	742	ALLAVVKCLNAISPL	0.4	0.308	Cluster A	-
>LdBPK_231000.1 | Leishmania donovani BPK282A1 | Na/H antiporter-like protein | protein | length=1500	LdBPK_231000.1	22	RGTGEGACRNTESFE	0.329	0.308	Cluster A	-
>LdBPK_231190.1 | Leishmania donovani BPK282A1 | hypothetical protein, unknown function | protein | length=107	LdBPK_231190.1	5	***MGSFCAKPDAAP	0.933	0.308	Cluster A	-
>LdBPK_231430.1 | Leishmania donovani BPK282A1 | membrane-bound acid phosphatase 2 | protein | length=531	LdBPK_231430.1	519	VTAAVLLCCKHRKSP	3.557	0.308	Cluster A	++
>LdBPK_231430.1 | Leishmania donovani BPK282A1 | membrane-bound acid phosphatase 2 | protein | length=531	LdBPK_231430.1	520	TAAVLLCCKHRKSPP	3.343	0.308	Cluster A	++
>LdBPK_231430.1 | Leishmania donovani BPK282A1 | membrane-bound acid phosphatase 2 | protein | length=531	LdBPK_231430.1	503	AVAMGTFCIGALLAA	1.438	1.225	Cluster C	+
>LdBPK_231430.1 | Leishmania donovani BPK282A1 | membrane-bound acid phosphatase 2 | protein | length=531	LdBPK_231430.1	16	LLAALLLCVPAPVTA	0.662	0.308	Cluster A	-
>LdBPK_231460.1 | Leishmania donovani BPK282A1 | T-complex protein 1, gamma subunit, putative | protein | length=551	LdBPK_231460.1	415	IVYGAASCEMSVSST	0.352	0.308	Cluster A	-
>LdBPK_231910.1 | Leishmania donovani BPK282A1 | vacuolar proton translocating ATPase subunit A, putative | protein | length=775	LdBPK_231910.1	509	YNSIKMKCSVIIGVA	1.314	1.225	Cluster C	+
>LdBPK_231910.1 | Leishmania donovani BPK282A1 | vacuolar proton translocating ATPase subunit A, putative | protein | length=775	LdBPK_231910.1	6	**MPREACSGLWRSE	0.952	0.308	Cluster A	-
>LdBPK_231910.1 | Leishmania donovani BPK282A1 | vacuolar proton translocating ATPase subunit A, putative | protein | length=775	LdBPK_231910.1	619	ACVPCMLCVIPYVEK	0.6	0.308	Cluster A	-
>LdBPK_231910.1 | Leishmania donovani BPK282A1 | vacuolar proton translocating ATPase subunit A, putative | protein | length=775	LdBPK_231910.1	613	LLLVSLACVPCMLCV	0.395	0.308	Cluster A	-
>LdBPK_231910.1 | Leishmania donovani BPK282A1 | vacuolar proton translocating ATPase subunit A, putative | protein | length=775	LdBPK_231910.1	267	LLGIAAACYEWRRAV	0.348	0.308	Cluster A	-
>LdBPK_231910.1 | Leishmania donovani BPK282A1 | vacuolar proton translocating ATPase subunit A, putative | protein | length=775	LdBPK_231910.1	672	TIEYVLGCVSNTASY	0.348	0.308	Cluster A	-
>LdBPK_240310.1 | Leishmania donovani BPK282A1 | fumarate hydratase, putative | protein | length=549	LdBPK_240310.1	78	LRSSHLMCLRKIFDD	0.386	0.308	Cluster A	-
>LdBPK_242200.1 | Leishmania donovani BPK282A1 | hypothetical protein, conserved | protein | length=501	LdBPK_242200.1	6	**MMRNTCLNLAGVS	4.744	1.225	Cluster C	+++
>LdBPK_242250.1 | Leishmania donovani BPK282A1 | hypothetical protein, conserved | protein | length=334	LdBPK_242250.1
>LdBPK_250720.1 | Leishmania donovani BPK282A1 | hypothetical protein, conserved | protein | length=361	LdBPK_250720.1
>LdBPK_250780.1 | Leishmania donovani BPK282A1 | protein phosphatase, putative | protein | length=406	LdBPK_250780.1	140	VACIDGVCVPLTEDH	0.843	0.497	Cluster B	-
>LdBPK_250780.1 | Leishmania donovani BPK282A1 | protein phosphatase, putative | protein | length=406	LdBPK_250780.1	219	SSDFVLLCCDGVFEG	0.533	0.308	Cluster A	-
>LdBPK_251160.1 | Leishmania donovani BPK282A1 | aldehyde dehydrogenase, mitochondrial precursor | protein | length=499	LdBPK_251160.1
>LdBPK_251220.1 | Leishmania donovani BPK282A1 | ribosomal protein S25 | protein | length=120	LdBPK_251220.1	94	KLIRLVSCSSKTRVY	1.195	0.308	Cluster A	+
>LdBPK_251460.1 | Leishmania donovani BPK282A1 | GTP-binding protein, putative | protein | length=216	LdBPK_251460.1	8	MQQAPSDCVASFKLI	1.942	1.225	Cluster C	+
>LdBPK_251460.1 | Leishmania donovani BPK282A1 | GTP-binding protein, putative | protein | length=216	LdBPK_251460.1	64	RGKICFNCWDTAGQE	0.537	0.497	Cluster B	-
>LdBPK_251680.1 | Leishmania donovani BPK282A1 | hypothetical protein, conserved | protein | length=145	LdBPK_251680.1
>LdBPK_251790.1 | Leishmania donovani BPK282A1 | pyruvate dehydrogenase E1 beta subunit, putative | protein | length=350	LdBPK_251790.1	241	FSRGVDLCLKAAEKL	0.963	0.497	Cluster B	-
>LdBPK_251790.1 | Leishmania donovani BPK282A1 | pyruvate dehydrogenase E1 beta subunit, putative | protein | length=350	LdBPK_251790.1	100	LSGLRPVCEFMTFNF	0.741	0.497	Cluster B	-
>LdBPK_251790.1 | Leishmania donovani BPK282A1 | pyruvate dehydrogenase E1 beta subunit, putative | protein | length=350	LdBPK_251790.1	322	ERVSCADCPTPYSKD	0.537	0.497	Cluster B	-
>LdBPK_251830.1 | Leishmania donovani BPK282A1 | hypothetical protein, conserved | protein | length=142	LdBPK_251830.1	3	*****MGCGYSTYSA	1.319	0.308	Cluster A	+
>LdBPK_251850.1 | Leishmania donovani BPK282A1 | 3-oxo-5-alpha-steroid 4-dehydrogenase, putative | protein | length=306	LdBPK_251850.1
>LdBPK_260040.1 | Leishmania donovani BPK282A1 | glycine dehydrogenase, putative | protein | length=973	LdBPK_260040.1	346	ERATSNICTAQALLA	1.306	1.225	Cluster C	+
>LdBPK_260040.1 | Leishmania donovani BPK282A1 | glycine dehydrogenase, putative | protein | length=973	LdBPK_260040.1	966	DLNLMCSCAPLEFYN	0.905	0.308	Cluster A	-
>LdBPK_260840.1 | Leishmania donovani BPK282A1 | 40S ribosomal protein S16, putative | protein | length=149	LdBPK_260840.1
>LdBPK_260850.1 | Leishmania donovani BPK282A1 | 40S ribosomal protein S16, putative | protein | length=149	LdBPK_260850.1
>LdBPK_261380.1 | Leishmania donovani BPK282A1 | hypothetical protein, conserved | protein | length=581	LdBPK_261380.1
>LdBPK_262040.1 | Leishmania donovani BPK282A1 | hypothetical protein, conserved | protein | length=368	LdBPK_262040.1	7	*MEALRVCFQIALVI	0.448	0.308	Cluster A	-
>LdBPK_262040.1 | Leishmania donovani BPK282A1 | hypothetical protein, conserved | protein | length=368	LdBPK_262040.1	186	APSAGIGCVTSKFLQ	0.376	0.308	Cluster A	-
>LdBPK_270840.1 | Leishmania donovani BPK282A1 | ATP-binding cassette protein subfamily A, member 9, putative | protein | length=1879	LdBPK_270840.1	1878	SKKSCCRCC******	5.787	0.497	Cluster B	+++
>LdBPK_270840.1 | Leishmania donovani BPK282A1 | ATP-binding cassette protein subfamily A, member 9, putative | protein | length=1879	LdBPK_270840.1	1879	KKSCCRCC*******	5.111	0.497	Cluster B	+++
>LdBPK_270840.1 | Leishmania donovani BPK282A1 | ATP-binding cassette protein subfamily A, member 9, putative | protein | length=1879	LdBPK_270840.1	1875	RMESKKSCCRCC***	3.648	0.308	Cluster A	++
>LdBPK_270840.1 | Leishmania donovani BPK282A1 | ATP-binding cassette protein subfamily A, member 9, putative | protein | length=1879	LdBPK_270840.1	1876	MESKKSCCRCC****	3.602	0.497	Cluster B	++
>LdBPK_270840.1 | Leishmania donovani BPK282A1 | ATP-binding cassette protein subfamily A, member 9, putative | protein | length=1879	LdBPK_270840.1	973	MSKGRLQCAGSNMFL	1.81	1.225	Cluster C	+
>LdBPK_270840.1 | Leishmania donovani BPK282A1 | ATP-binding cassette protein subfamily A, member 9, putative | protein | length=1879	LdBPK_270840.1	1352	CSYIVTMCLVIVVFL	1.264	1.225	Cluster C	+
>LdBPK_270840.1 | Leishmania donovani BPK282A1 | ATP-binding cassette protein subfamily A, member 9, putative | protein | length=1879	LdBPK_270840.1	1319	WIVRERECKARHLQN	0.395	0.308	Cluster A	-
>LdBPK_271230.1 | Leishmania donovani BPK282A1 | arginyl-tRNA synthetase, putative | protein | length=692	LdBPK_271230.1	2	******MCAAAATVN	5.678	1.225	Cluster C	+++
>LdBPK_271230.1 | Leishmania donovani BPK282A1 | arginyl-tRNA synthetase, putative | protein | length=692	LdBPK_271230.1	211	FYRAAKKCFDEDQEF	0.731	0.497	Cluster B	-
>LdBPK_271230.1 | Leishmania donovani BPK282A1 | arginyl-tRNA synthetase, putative | protein | length=692	LdBPK_271230.1	461	QYEHFRMCMQTAKDM	0.537	0.497	Cluster B	-
>LdBPK_271840.1 | Leishmania donovani BPK282A1 | hypothetical protein, unknown function | protein | length=354	LdBPK_271840.1	141	FSVVVACCVRCDQRA	2.176	0.497	Cluster B	++
>LdBPK_271840.1 | Leishmania donovani BPK282A1 | hypothetical protein, unknown function | protein | length=354	LdBPK_271840.1	192	DEGMWGPCCGFEANE	1.491	0.497	Cluster B	+
>LdBPK_271840.1 | Leishmania donovani BPK282A1 | hypothetical protein, unknown function | protein | length=354	LdBPK_271840.1	353	SRTTLHSCP******	1.457	0.308	Cluster A	+
>LdBPK_271840.1 | Leishmania donovani BPK282A1 | hypothetical protein, unknown function | protein | length=354	LdBPK_271840.1	88	LLGLCTPCITVHKRK	1.435	0.497	Cluster B	+
>LdBPK_271840.1 | Leishmania donovani BPK282A1 | hypothetical protein, unknown function | protein | length=354	LdBPK_271840.1	140	IFSVVVACCVRCDQR	1.414	0.308	Cluster A	+
>LdBPK_271840.1 | Leishmania donovani BPK282A1 | hypothetical protein, unknown function | protein | length=354	LdBPK_271840.1	211	SRNTGISCLQCIVVT	1.347	1.225	Cluster C	+
>LdBPK_271840.1 | Leishmania donovani BPK282A1 | hypothetical protein, unknown function | protein | length=354	LdBPK_271840.1	193	EGMWGPCCGFEANER	1	0.497	Cluster B	+
>LdBPK_271840.1 | Leishmania donovani BPK282A1 | hypothetical protein, unknown function | protein | length=354	LdBPK_271840.1	144	VVACCVRCDQRARVS	0.576	0.308	Cluster A	-
>LdBPK_280730.1 | Leishmania donovani BPK282A1 | serine/threonine protein phosphatase catalytic subunit, putative | protein | length=301	LdBPK_280730.1	152	AFTDTFNCLPVACII	1.421	1.225	Cluster C	+
>LdBPK_280730.1 | Leishmania donovani BPK282A1 | serine/threonine protein phosphatase catalytic subunit, putative | protein | length=301	LdBPK_280730.1	165	IIDDKIFCCHGGLSP	0.562	0.308	Cluster A	-
>LdBPK_280730.1 | Leishmania donovani BPK282A1 | serine/threonine protein phosphatase catalytic subunit, putative | protein | length=301	LdBPK_280730.1	285	TVDNELMCSFQILKP	0.471	0.308	Cluster A	-
>LdBPK_280960.1 | Leishmania donovani BPK282A1 | hypothetical protein, conserved | protein | length=293	LdBPK_280960.1
>LdBPK_281310.1 | Leishmania donovani BPK282A1 | glucose-regulated protein 78, putative | protein | length=658	LdBPK_281310.1	13	NLTLMAVCLVSAMLV	2.934	1.225	Cluster C	++
>LdBPK_281310.1 | Leishmania donovani BPK282A1 | glucose-regulated protein 78, putative | protein | length=658	LdBPK_281310.1	297	LARLRKACEAAKRQL	0.537	0.497	Cluster B	-
>LdBPK_281700.1 | Leishmania donovani BPK282A1 | hydrolase, alpha/beta fold family, putative | protein | length=346	LdBPK_281700.1
>LdBPK_282430.1 | Leishmania donovani BPK282A1 | glycosomal membrane protein, putative | protein | length=222	LdBPK_282430.1	89	RGFAGTECKKFIEFF	1.24	1.225	Cluster C	+
>LdBPK_282430.1 | Leishmania donovani BPK282A1 | glycosomal membrane protein, putative | protein | length=222	LdBPK_282430.1	207	ITAGALTCVSGGVAT	0.576	0.308	Cluster A	-
>LdBPK_282700.1 | Leishmania donovani BPK282A1 | acyl-CoA dehydrogenase, putative | protein | length=629	LdBPK_282700.1	6	**MLRRVCSSAAASH	1.271	0.308	Cluster A	+
>LdBPK_283140.1 | Leishmania donovani BPK282A1 | glutamate dehydrogenase, putative | protein | length=452	LdBPK_283140.1	5	***MASSCLKYASVD	4.843	1.225	Cluster C	+++
>LdBPK_290640.1 | Leishmania donovani BPK282A1 | ATP-binding cassette protein subfamily A, member 10, putative | protein | length=1866	LdBPK_290640.1	1499	DSAFTQCCTRPNSED	1.491	0.497	Cluster B	+
>LdBPK_290640.1 | Leishmania donovani BPK282A1 | ATP-binding cassette protein subfamily A, member 10, putative | protein | length=1866	LdBPK_290640.1	1498	LDSAFTQCCTRPNSE	1.386	0.308	Cluster A	+
>LdBPK_290640.1 | Leishmania donovani BPK282A1 | ATP-binding cassette protein subfamily A, member 10, putative | protein | length=1866	LdBPK_290640.1	880	IVNKGLLCAEGSAMY	0.619	0.308	Cluster A	-
>LdBPK_290640.1 | Leishmania donovani BPK282A1 | ATP-binding cassette protein subfamily A, member 10, putative | protein | length=1866	LdBPK_290640.1	900	EVGYVVTCLLESNMS	0.576	0.308	Cluster A	-
>LdBPK_290640.1 | Leishmania donovani BPK282A1 | ATP-binding cassette protein subfamily A, member 10, putative | protein | length=1866	LdBPK_290640.1	559	FYLDRVSCGAVGRRA	0.362	0.308	Cluster A	-
>LdBPK_290640.1 | Leishmania donovani BPK282A1 | ATP-binding cassette protein subfamily A, member 10, putative | protein | length=1866	LdBPK_290640.1	1748	VVRGNLRCVGTPQEL	0.343	0.308	Cluster A	-
>LdBPK_291600.1 | Leishmania donovani BPK282A1 | hypothetical protein, conserved | protein | length=672	LdBPK_291600.1	58	ISTVGNCCGYLVFFA	2.083	1.225	Cluster C	++
>LdBPK_291600.1 | Leishmania donovani BPK282A1 | hypothetical protein, conserved | protein | length=672	LdBPK_291600.1	621	PNCNQPSCVRNQMLI	1.545	1.225	Cluster C	+
>LdBPK_291600.1 | Leishmania donovani BPK282A1 | hypothetical protein, conserved | protein | length=672	LdBPK_291600.1	209	DLAPYTPCQFRRNRL	0.452	0.308	Cluster A	-
>LdBPK_291600.1 | Leishmania donovani BPK282A1 | hypothetical protein, conserved | protein | length=672	LdBPK_291600.1	57	TISTVGNCCGYLVFF	0.405	0.308	Cluster A	-
>LdBPK_291820.1 | Leishmania donovani BPK282A1 | hypothetical protein, conserved | protein | length=353	LdBPK_291820.1	35	VLSMLDMCAARTSQK	0.462	0.308	Cluster A	-
>LdBPK_291890.1 | Leishmania donovani BPK282A1 | paraflagellar rod protein 1D, putative | protein | length=595	LdBPK_291890.1
>LdBPK_292620.1 | Leishmania donovani BPK282A1 | ATP-dependent phosphofructokinase | protein | length=486	LdBPK_292620.1	411	AMAGATGCIISMRYN	1.504	1.225	Cluster C	+
>LdBPK_300380.1 | Leishmania donovani BPK282A1 | phosphatase 2C, putative | protein | length=384	LdBPK_300380.1
>LdBPK_300680.1 | Leishmania donovani BPK282A1 | hypothetical protein, conserved | protein | length=730	LdBPK_300680.1	3	*****MGCLNSKSTA	2.41	0.308	Cluster A	++
>LdBPK_300680.1 | Leishmania donovani BPK282A1 | hypothetical protein, conserved | protein | length=730	LdBPK_300680.1	727	KQIHGIYCFIK****	0.962	0.308	Cluster A	-
>LdBPK_300680.1 | Leishmania donovani BPK282A1 | hypothetical protein, conserved | protein | length=730	LdBPK_300680.1	565	LLTHFAFCTVNSAEV	0.889	0.497	Cluster B	-
>LdBPK_300680.1 | Leishmania donovani BPK282A1 | hypothetical protein, conserved | protein | length=730	LdBPK_300680.1	303	FTHYMVSCARIETEE	0.352	0.308	Cluster A	-
>LdBPK_301470.1 | Leishmania donovani BPK282A1 | ama1 protein, putative | protein | length=175	LdBPK_301470.1	66	MDSCCEACCCFTCQV	4.713	0.497	Cluster B	+++
>LdBPK_301470.1 | Leishmania donovani BPK282A1 | ama1 protein, putative | protein | length=175	LdBPK_301470.1	67	DSCCEACCCFTCQVS	3.398	0.497	Cluster B	++
>LdBPK_301470.1 | Leishmania donovani BPK282A1 | ama1 protein, putative | protein | length=175	LdBPK_301470.1	62	CCDDMDSCCEACCCF	2.38	0.497	Cluster B	++
>LdBPK_301470.1 | Leishmania donovani BPK282A1 | ama1 protein, putative | protein | length=175	LdBPK_301470.1	71	EACCCFTCQVSRQCN	2.306	0.497	Cluster B	++
>LdBPK_301470.1 | Leishmania donovani BPK282A1 | ama1 protein, putative | protein | length=175	LdBPK_301470.1	68	SCCEACCCFTCQVSR	1.713	0.497	Cluster B	+
>LdBPK_301470.1 | Leishmania donovani BPK282A1 | ama1 protein, putative | protein | length=175	LdBPK_301470.1	63	CDDMDSCCEACCCFT	1.296	0.497	Cluster B	+
>LdBPK_301470.1 | Leishmania donovani BPK282A1 | ama1 protein, putative | protein | length=175	LdBPK_301470.1	53	EDWRFPLCVCCDDMD	0.787	0.497	Cluster B	-
>LdBPK_301470.1 | Leishmania donovani BPK282A1 | ama1 protein, putative | protein | length=175	LdBPK_301470.1	55	WRFPLCVCCDDMDSC	0.602	0.497	Cluster B	-
>LdBPK_301470.1 | Leishmania donovani BPK282A1 | ama1 protein, putative | protein | length=175	LdBPK_301470.1	139	DCCIGYWCRTCSAQQ	0.5	0.497	Cluster B	-
>LdBPK_301470.1 | Leishmania donovani BPK282A1 | ama1 protein, putative | protein | length=175	LdBPK_301470.1	133	SGSGIDDCCIGYWCR	0.41	0.308	Cluster A	-
>LdBPK_302570.1 | Leishmania donovani BPK282A1 | reticulon domain protein, 22 kDa potentially aggravating protein (paple22) | protein | length=197	LdBPK_302570.1
>LdBPK_303010.1 | Leishmania donovani BPK282A1 | hypothetical protein, conserved | protein | length=408	LdBPK_303010.1	5	***MAVSCEFILSAF	0.495	0.308	Cluster A	-
>LdBPK_303010.1 | Leishmania donovani BPK282A1 | hypothetical protein, conserved | protein | length=408	LdBPK_303010.1	33	PLQETMLCPGNYTNA	0.49	0.308	Cluster A	-
>LdBPK_303230.1 | Leishmania donovani BPK282A1 | 3-hydroxy-3-methylglutaryl-CoA reductase, putative | protein | length=434	LdBPK_303230.1	9	RRSLLLACSAAKGGS	1.381	0.308	Cluster A	+
>LdBPK_303230.1 | Leishmania donovani BPK282A1 | 3-hydroxy-3-methylglutaryl-CoA reductase, putative | protein | length=434	LdBPK_303230.1	381	AMLELMGCAGSNKED	0.514	0.308	Cluster A	-
>LdBPK_303440.1 | Leishmania donovani BPK282A1 | CAS/CSE/importin domain protein, putative | protein | length=975	LdBPK_303440.1	249	IVSMYNQCLSRVSAP	0.319	0.308	Cluster A	-
>LdBPK_310450.1 | Leishmania donovani BPK282A1 | cytoskeleton-associated protein CAP5.5, putative | protein | length=724	LdBPK_310450.1	3	*****MGCCNSKETK	5.49	0.308	Cluster A	+++
>LdBPK_310450.1 | Leishmania donovani BPK282A1 | cytoskeleton-associated protein CAP5.5, putative | protein | length=724	LdBPK_310450.1	4	****MGCCNSKETKK	3.31	0.308	Cluster A	++
>LdBPK_310750.1 | Leishmania donovani BPK282A1 | hypothetical protein, conserved | protein | length=979	LdBPK_310750.1	949	QFLVACGCCENGGQV	1.528	0.497	Cluster B	+
>LdBPK_310750.1 | Leishmania donovani BPK282A1 | hypothetical protein, conserved | protein | length=979	LdBPK_310750.1	480	SKTRQEECVKPCHCP	1.298	1.225	Cluster C	+
>LdBPK_310750.1 | Leishmania donovani BPK282A1 | hypothetical protein, conserved | protein | length=979	LdBPK_310750.1	392	YLTIQTVCVAYLATD	1.231	1.225	Cluster C	+
>LdBPK_310750.1 | Leishmania donovani BPK282A1 | hypothetical protein, conserved | protein | length=979	LdBPK_310750.1	872	GFALCYWCAWHLTYE	0.963	0.497	Cluster B	-
>LdBPK_310750.1 | Leishmania donovani BPK282A1 | hypothetical protein, conserved | protein | length=979	LdBPK_310750.1	486	ECVKPCHCPDEVGEG	0.769	0.497	Cluster B	-
>LdBPK_310750.1 | Leishmania donovani BPK282A1 | hypothetical protein, conserved | protein | length=979	LdBPK_310750.1	484	QEECVKPCHCPDEVG	0.676	0.497	Cluster B	-
>LdBPK_310750.1 | Leishmania donovani BPK282A1 | hypothetical protein, conserved | protein | length=979	LdBPK_310750.1	869	GGVGFALCYWCAWHL	0.556	0.497	Cluster B	-
>LdBPK_310950.1 | Leishmania donovani BPK282A1 | sodium stibogluconate resistance protein, putative | protein | length=1553	LdBPK_310950.1	559	ERTCVALCLEEACAI	0.759	0.497	Cluster B	-
>LdBPK_310950.1 | Leishmania donovani BPK282A1 | sodium stibogluconate resistance protein, putative | protein | length=1553	LdBPK_310950.1	1444	LSFCDGGCSASAHSV	0.657	0.497	Cluster B	-
>LdBPK_310950.1 | Leishmania donovani BPK282A1 | sodium stibogluconate resistance protein, putative | protein | length=1553	LdBPK_310950.1	1340	EWRDMSGCCHGPHRL	0.63	0.497	Cluster B	-
>LdBPK_311150.1 | Leishmania donovani BPK282A1 | monoglyceride lipase, putative | protein | length=311	LdBPK_311150.1	5	***MPCCCSGGHCLK	3.528	0.497	Cluster B	++
>LdBPK_311150.1 | Leishmania donovani BPK282A1 | monoglyceride lipase, putative | protein | length=311	LdBPK_311150.1	3	*****MPCCCSGGHC	2.01	0.308	Cluster A	++
>LdBPK_311150.1 | Leishmania donovani BPK282A1 | monoglyceride lipase, putative | protein | length=311	LdBPK_311150.1	4	****MPCCCSGGHCL	1.986	0.308	Cluster A	+
>LdBPK_311150.1 | Leishmania donovani BPK282A1 | monoglyceride lipase, putative | protein | length=311	LdBPK_311150.1	10	CCCSGGHCLKYATPG	1.954	0.497	Cluster B	+
>LdBPK_311150.1 | Leishmania donovani BPK282A1 | monoglyceride lipase, putative | protein | length=311	LdBPK_311150.1	294	HEVLTELCRAEVMAE	0.495	0.308	Cluster A	-
>LdBPK_311240.1 | Leishmania donovani BPK282A1 | vacuolar-type proton translocating pyrophosphatase 1, putative | protein | length=801	LdBPK_311240.1	503	VPPILAMCTTIYVSY	0.338	0.308	Cluster A	-
>LdBPK_311290.1 | Leishmania donovani BPK282A1 | p-glycoprotein e | protein | length=1525	LdBPK_311290.1	191	RCMGWLLCRGCSAPV	0.329	0.308	Cluster A	-
>LdBPK_311850.1 | Leishmania donovani BPK282A1 | amino acid permease | protein | length=296	LdBPK_311850.1	13	ADSCPHTCRGQQREE	1.778	0.497	Cluster B	+
>LdBPK_311850.1 | Leishmania donovani BPK282A1 | amino acid permease | protein | length=296	LdBPK_311850.1	64	SQPRRSGCLGVLQAI	1.678	1.225	Cluster C	+
>LdBPK_311850.1 | Leishmania donovani BPK282A1 | amino acid permease | protein | length=296	LdBPK_311850.1	264	FVVVAHSCRNGLAET	0.976	0.308	Cluster A	-
>LdBPK_311850.1 | Leishmania donovani BPK282A1 | amino acid permease | protein | length=296	LdBPK_311850.1	9	SNRSADSCPHTCRGQ	0.662	0.308	Cluster A	-
>LdBPK_311930.1 | Leishmania donovani BPK282A1 | ubiquitin-fusion protein | protein | length=128	LdBPK_311930.1	118	RKKACGHCSNLRMKK	1.352	0.497	Cluster B	+
>LdBPK_312350.1 | Leishmania donovani BPK282A1 | ADP-ribosylation factor, putative | protein | length=182	LdBPK_312350.1	158	RRWYIQGCCATTAQG	0.443	0.308	Cluster A	-
>LdBPK_312380.1 | Leishmania donovani BPK282A1 | 3'-nucleotidase/nuclease precursor, putative | protein | length=378	LdBPK_312380.1	362	LVVLALKCYLPKRDR	2.067	0.308	Cluster A	++
>LdBPK_312890.1 | Leishmania donovani BPK282A1 | ADP-ribosylation factor, putative | protein | length=178	LdBPK_312890.1	154	RNWYIQGCCGTTAQG	0.733	0.308	Cluster A	-
>LdBPK_312890.1 | Leishmania donovani BPK282A1 | ADP-ribosylation factor, putative | protein | length=178	LdBPK_312890.1	155	NWYIQGCCGTTAQGL	0.602	0.497	Cluster B	-
>LdBPK_321060.1 | Leishmania donovani BPK282A1 | chaperonin containing t-complex protein, putative | protein | length=538	LdBPK_321060.1	247	PKMAILTCAFEPPKP	0.452	0.308	Cluster A	-
>LdBPK_321900.1 | Leishmania donovani BPK282A1 | protein kinase, putative | protein | length=655	LdBPK_321900.1
>LdBPK_330240.1 | Leishmania donovani BPK282A1 | hypothetical protein, conserved | protein | length=572	LdBPK_330240.1	3	*****MVCCCERSWS	2.719	0.308	Cluster A	++
>LdBPK_330240.1 | Leishmania donovani BPK282A1 | hypothetical protein, conserved | protein | length=572	LdBPK_330240.1	4	****MVCCCERSWSD	2.49	0.308	Cluster A	++
>LdBPK_330240.1 | Leishmania donovani BPK282A1 | hypothetical protein, conserved | protein | length=572	LdBPK_330240.1	243	HHCSRCNCCVLKYDH	1.454	0.497	Cluster B	+
>LdBPK_330240.1 | Leishmania donovani BPK282A1 | hypothetical protein, conserved | protein | length=572	LdBPK_330240.1	5	***MVCCCERSWSDI	1.152	0.308	Cluster A	+
>LdBPK_330730.1 | Leishmania donovani BPK282A1 | sterol C-24 reductase, putative | protein | length=496	LdBPK_330730.1
>LdBPK_330870.1 | Leishmania donovani BPK282A1 | 2,4-dienoyl-coa reductase fadh1, putative | protein | length=730	LdBPK_330870.1	372	FTGKTACCMLNPLAA	1.231	1.225	Cluster C	+
>LdBPK_330870.1 | Leishmania donovani BPK282A1 | 2,4-dienoyl-coa reductase fadh1, putative | protein | length=730	LdBPK_330870.1	353	AADCINICIACNQAC	0.611	0.497	Cluster B	-
>LdBPK_330870.1 | Leishmania donovani BPK282A1 | 2,4-dienoyl-coa reductase fadh1, putative | protein | length=730	LdBPK_330870.1	708	NLHTIGGCNFTKKLD	0.329	0.308	Cluster A	-
>LdBPK_330940.1 | Leishmania donovani BPK282A1 | dnaj chaperone-like protein | protein | length=581	LdBPK_330940.1	483	LIACLTFCCCGVFMV	3.083	0.497	Cluster B	++
>LdBPK_330940.1 | Leishmania donovani BPK282A1 | dnaj chaperone-like protein | protein | length=581	LdBPK_330940.1	484	IACLTFCCCGVFMVV	1.694	1.225	Cluster C	+
>LdBPK_330940.1 | Leishmania donovani BPK282A1 | dnaj chaperone-like protein | protein | length=581	LdBPK_330940.1	162	PLSLHAQCTLLSLLC	1.504	1.225	Cluster C	+
>LdBPK_330940.1 | Leishmania donovani BPK282A1 | dnaj chaperone-like protein | protein | length=581	LdBPK_330940.1	255	FAILQGCCIVVFFAL	1.488	1.225	Cluster C	+
>LdBPK_330940.1 | Leishmania donovani BPK282A1 | dnaj chaperone-like protein | protein | length=581	LdBPK_330940.1	485	ACLTFCCCGVFMVVE	1.479	1.225	Cluster C	+
>LdBPK_330940.1 | Leishmania donovani BPK282A1 | dnaj chaperone-like protein | protein | length=581	LdBPK_330940.1	415	AGQHASVCGVLISMI	1.43	1.225	Cluster C	+
>LdBPK_330940.1 | Leishmania donovani BPK282A1 | dnaj chaperone-like protein | protein | length=581	LdBPK_330940.1	101	AIAISFTCAVMLLLF	1.256	1.225	Cluster C	+
>LdBPK_330940.1 | Leishmania donovani BPK282A1 | dnaj chaperone-like protein | protein | length=581	LdBPK_330940.1	479	VLTQLIACLTFCCCG	0.371	0.308	Cluster A	-
>LdBPK_330940.1 | Leishmania donovani BPK282A1 | dnaj chaperone-like protein | protein | length=581	LdBPK_330940.1	265	VFFALVACRADEVIT	0.357	0.308	Cluster A	-
>LdBPK_331200.1 | Leishmania donovani BPK282A1 | hypothetical protein, conserved | protein | length=226	LdBPK_331200.1	28	VVNSDGWCINSALKF	0.667	0.497	Cluster B	-
>LdBPK_331690.1 | Leishmania donovani BPK282A1 | hypothetical protein, conserved | protein | length=326	LdBPK_331690.1	14	WIWAVVWCICGWVGP	0.452	0.308	Cluster A	-
>LdBPK_332400.1 | Leishmania donovani BPK282A1 | hypothetical protein, conserved | protein | length=306	LdBPK_332400.1	303	YRSWCPACTVM****	1.496	1.225	Cluster C	+
>LdBPK_332510.1 | Leishmania donovani BPK282A1 | Golgi reassembly stacking protein (GRASP homologue), putative | protein | length=542	LdBPK_332510.1	481	QPPPLSACPPAQMNG	0.519	0.308	Cluster A	-
>LdBPK_332570.1 | Leishmania donovani BPK282A1 | hypothetical protein, conserved | protein | length=506	LdBPK_332570.1
>LdBPK_333000.1 | Leishmania donovani BPK282A1 | D-alanyl-glycyl endopeptidase-like protein | protein | length=404	LdBPK_333000.1	229	TTGMKWQCVEFARRY	0.5	0.497	Cluster B	-
>LdBPK_340010.1 | Leishmania donovani BPK282A1 | hypothetical protein, conserved | protein | length=306	LdBPK_340010.1	3	*****MPCFLSVLGA	2.711	1.225	Cluster C	++
>LdBPK_340010.1 | Leishmania donovani BPK282A1 | hypothetical protein, conserved | protein | length=306	LdBPK_340010.1	299	QTHKSIKCKAERKRE	2.452	0.308	Cluster A	++
>LdBPK_340010.1 | Leishmania donovani BPK282A1 | hypothetical protein, conserved | protein | length=306	LdBPK_340010.1	172	PKMKAKRCGAILMLG	1.876	1.225	Cluster C	+
>LdBPK_340010.1 | Leishmania donovani BPK282A1 | hypothetical protein, conserved | protein | length=306	LdBPK_340010.1	153	LRLLKVNCESSVRMT	0.31	0.308	Cluster A	-
>LdBPK_340030.1 | Leishmania donovani BPK282A1 | protein kinase, putative | protein | length=340	LdBPK_340030.1
>LdBPK_340120.1 | Leishmania donovani BPK282A1 | adenylate kinase, putative | protein | length=218	LdBPK_340120.1	11	VLMGAPGCGKGTQSP	0.895	0.308	Cluster A	-
>LdBPK_340460.1 | Leishmania donovani BPK282A1 | ribosomal protein S25 | protein | length=120	LdBPK_340460.1	94	KLIRLVSCSSKTRVY	1.195	0.308	Cluster A	+
>LdBPK_341730.1 | Leishmania donovani BPK282A1 | amastin-like surface protein, putative | protein | length=187	LdBPK_341730.1	174	INMIVMLCYAVINHA	1.186	0.308	Cluster A	+
>LdBPK_341730.1 | Leishmania donovani BPK282A1 | amastin-like surface protein, putative | protein | length=187	LdBPK_341730.1	104	FGLLLLFCCPCLRWV	0.719	0.308	Cluster A	-
>LdBPK_341820.1 | Leishmania donovani BPK282A1 | hypothetical protein, conserved | protein | length=1128	LdBPK_341820.1	683	FERVAQTCISYLLLF	1.76	1.225	Cluster C	+
>LdBPK_341820.1 | Leishmania donovani BPK282A1 | hypothetical protein, conserved | protein | length=1128	LdBPK_341820.1	145	ADIKTRTCSYCLGFF	1.43	1.225	Cluster C	+
>LdBPK_341820.1 | Leishmania donovani BPK282A1 | hypothetical protein, conserved | protein | length=1128	LdBPK_341820.1	148	KTRTCSYCLGFFSVL	1.289	1.225	Cluster C	+
>LdBPK_341820.1 | Leishmania donovani BPK282A1 | hypothetical protein, conserved | protein | length=1128	LdBPK_341820.1	8	MAAASSNCQGEGLQH	0.548	0.308	Cluster A	-
>LdBPK_341820.1 | Leishmania donovani BPK282A1 | hypothetical protein, conserved | protein | length=1128	LdBPK_341820.1	1008	EIMILVICFFSLMSS	0.471	0.308	Cluster A	-
>LdBPK_341820.1 | Leishmania donovani BPK282A1 | hypothetical protein, conserved | protein | length=1128	LdBPK_341820.1	1032	KEIGVLLCLGMSHFQ	0.452	0.308	Cluster A	-
>LdBPK_341890.1 | Leishmania donovani BPK282A1 | hypothetical protein, conserved | protein | length=156	LdBPK_341890.1	68	VRTAGVMCVSFSLFI	1.719	1.225	Cluster C	+
>LdBPK_342410.1 | Leishmania donovani BPK282A1 | hypothetical protein, conserved | protein | length=205	LdBPK_342410.1
>LdBPK_343450.1 | Leishmania donovani BPK282A1 | transmembrane/endomembrane-like protein | protein | length=637	LdBPK_343450.1	349	ATAVGAGCQIAATML	1.339	1.225	Cluster C	+
>LdBPK_343450.1 | Leishmania donovani BPK282A1 | transmembrane/endomembrane-like protein | protein | length=637	LdBPK_343450.1	362	MLSSVFLCAIHVVDS	0.381	0.308	Cluster A	-
>LdBPK_343450.1 | Leishmania donovani BPK282A1 | transmembrane/endomembrane-like protein | protein | length=637	LdBPK_343450.1	509	SLVPFIACCVEIPFA	0.314	0.308	Cluster A	-
>LdBPK_350860.1 | Leishmania donovani BPK282A1 | hypothetical protein, conserved | protein | length=425	LdBPK_350860.1	421	TIVAMSVCRAAV***	3.781	0.308	Cluster A	++
>LdBPK_350860.1 | Leishmania donovani BPK282A1 | hypothetical protein, conserved | protein | length=425	LdBPK_350860.1	365	VSVVAAACALVTSCF	1.917	1.225	Cluster C	+
>LdBPK_350860.1 | Leishmania donovani BPK282A1 | hypothetical protein, conserved | protein | length=425	LdBPK_350860.1	41	ALKPLVRCCRQCAAM	1.033	0.308	Cluster A	+
>LdBPK_350860.1 | Leishmania donovani BPK282A1 | hypothetical protein, conserved | protein | length=425	LdBPK_350860.1	167	QRFVSALCRHVRQRG	0.852	0.497	Cluster B	-
>LdBPK_350860.1 | Leishmania donovani BPK282A1 | hypothetical protein, conserved | protein | length=425	LdBPK_350860.1	45	LVRCCRQCAAMKAAT	0.61	0.308	Cluster A	-
>LdBPK_350860.1 | Leishmania donovani BPK282A1 | hypothetical protein, conserved | protein | length=425	LdBPK_350860.1	42	LKPLVRCCRQCAAMK	0.605	0.308	Cluster A	-
>LdBPK_351190.1 | Leishmania donovani BPK282A1 | NADH-dependent fumarate reductase, putative | protein | length=1147	LdBPK_351190.1	318	VSVKCYSCMYADALA	2.008	1.225	Cluster C	++
>LdBPK_351190.1 | Leishmania donovani BPK282A1 | NADH-dependent fumarate reductase, putative | protein | length=1147	LdBPK_351190.1	409	AAIEAANCGAQVILL	1.496	1.225	Cluster C	+
>LdBPK_351190.1 | Leishmania donovani BPK282A1 | NADH-dependent fumarate reductase, putative | protein | length=1147	LdBPK_351190.1	121	ALKHVMACCQKVYNS	0.852	0.308	Cluster A	-
>LdBPK_351900.1 | Leishmania donovani BPK282A1 | 60S Ribosomal protein L36, putative | protein | length=105	LdBPK_351900.1	76	EKRALKYCKKRLGDF	0.395	0.308	Cluster A	-
>LdBPK_352080.1 | Leishmania donovani BPK282A1 | calcium motive p-type ATPase, putative | protein | length=1109	LdBPK_352080.1	334	MYFLFLCCAVAAVIV	2.256	1.225	Cluster C	++
>LdBPK_352080.1 | Leishmania donovani BPK282A1 | calcium motive p-type ATPase, putative | protein | length=1109	LdBPK_352080.1	407	LGNVTDICSDKTGTL	0.639	0.497	Cluster B	-
>LdBPK_352080.1 | Leishmania donovani BPK282A1 | calcium motive p-type ATPase, putative | protein | length=1109	LdBPK_352080.1	333	MMYFLFLCCAVAAVI	0.467	0.308	Cluster A	-
>LdBPK_352080.1 | Leishmania donovani BPK282A1 | calcium motive p-type ATPase, putative | protein | length=1109	LdBPK_352080.1	897	WLGAITLCGFAVVLY	0.343	0.308	Cluster A	-
>LdBPK_352190.1 | Leishmania donovani BPK282A1 | hypothetical protein, conserved | protein | length=440	LdBPK_352190.1	111	GYEVVVTCRSAVLTQ	0.876	0.308	Cluster A	-
>LdBPK_352190.1 | Leishmania donovani BPK282A1 | hypothetical protein, conserved | protein | length=440	LdBPK_352190.1	376	GAQTTLHCAMCPRTE	0.41	0.308	Cluster A	-
>LdBPK_352190.1 | Leishmania donovani BPK282A1 | hypothetical protein, conserved | protein | length=440	LdBPK_352190.1	379	TTLHCAMCPRTELEL	0.338	0.308	Cluster A	-
>LdBPK_352490.1 | Leishmania donovani BPK282A1 | hypothetical protein, conserved | protein | length=274	LdBPK_352490.1
>LdBPK_353390.1 | Leishmania donovani BPK282A1 | 6-phosphogluconate dehydrogenase, decarboxylating, putative | protein | length=479	LdBPK_353390.1
>LdBPK_353900.1 | Leishmania donovani BPK282A1 | T-complex protein 1, eta subunit, putative | protein | length=570	LdBPK_353900.1	343	PAGVLGTCGTFEERQ	0.583	0.497	Cluster B	-
>LdBPK_353900.1 | Leishmania donovani BPK282A1 | T-complex protein 1, eta subunit, putative | protein | length=570	LdBPK_353900.1	139	IKALDELCVPFKAEG	0.565	0.497	Cluster B	-
>LdBPK_360560.1 | Leishmania donovani BPK282A1 | protein phosphatase 2C-like protein | protein | length=298	LdBPK_360560.1	236	VLSNEECCELVKTLI	1.339	1.225	Cluster C	+
>LdBPK_360560.1 | Leishmania donovani BPK282A1 | protein phosphatase 2C-like protein | protein | length=298	LdBPK_360560.1	26	TSHLRVGCCSMQGWR	0.919	0.308	Cluster A	-
>LdBPK_361580.1 | Leishmania donovani BPK282A1 | hypothetical protein, conserved | protein | length=510	LdBPK_361580.1	15	DAMIGRVCRNFPDTF	0.376	0.308	Cluster A	-
>LdBPK_362060.1 | Leishmania donovani BPK282A1 | hypothetical protein, conserved | protein | length=363	LdBPK_362060.1	216	TFFGNVNCFVFRAYA	1.289	1.225	Cluster C	+
>LdBPK_362130.1 | Leishmania donovani BPK282A1 | chaperonin HSP60, mitochondrial precursor | protein | length=566	LdBPK_362130.1	282	QGKLKVCCVKAPGFG	1.628	1.225	Cluster C	+
>LdBPK_362130.1 | Leishmania donovani BPK282A1 | chaperonin HSP60, mitochondrial precursor | protein | length=566	LdBPK_362130.1	7	*MLRSAVCLAGKDVR	1.224	0.308	Cluster A	+
>LdBPK_362340.1 | Leishmania donovani BPK282A1 | hypothetical protein, conserved | protein | length=511	LdBPK_362340.1	480	VFVCFAECPEALRES	0.824	0.497	Cluster B	-
>LdBPK_362340.1 | Leishmania donovani BPK282A1 | hypothetical protein, conserved | protein | length=511	LdBPK_362340.1	476	AVTTVFVCFAECPEA	0.41	0.308	Cluster A	-
>LdBPK_362340.1 | Leishmania donovani BPK282A1 | hypothetical protein, conserved | protein | length=511	LdBPK_362340.1	198	VGILMIICGVFQAIW	0.371	0.308	Cluster A	-
>LdBPK_362720.1 | Leishmania donovani BPK282A1 | membrane-bound acid phosphatase 2, putative | protein | length=571	LdBPK_362720.1	532	VAATAAICMCKRRRQ	1.824	0.497	Cluster B	+
>LdBPK_362720.1 | Leishmania donovani BPK282A1 | membrane-bound acid phosphatase 2, putative | protein | length=571	LdBPK_362720.1	3	*****MACFARLGWT	1.124	0.308	Cluster A	+
>LdBPK_362720.1 | Leishmania donovani BPK282A1 | membrane-bound acid phosphatase 2, putative | protein | length=571	LdBPK_362720.1	534	ATAAICMCKRRRQHQ	0.852	0.308	Cluster A	-
>LdBPK_362720.1 | Leishmania donovani BPK282A1 | membrane-bound acid phosphatase 2, putative | protein | length=571	LdBPK_362720.1	468	LNSVSMQCVCSKDSC	0.657	0.497	Cluster B	-
>LdBPK_362720.1 | Leishmania donovani BPK282A1 | membrane-bound acid phosphatase 2, putative | protein | length=571	LdBPK_362720.1	475	CVCSKDSCLGGKANE	0.562	0.308	Cluster A	-
>LdBPK_362720.1 | Leishmania donovani BPK282A1 | membrane-bound acid phosphatase 2, putative | protein | length=571	LdBPK_362720.1	20	LAAVLIACAISIAHA	0.324	0.308	Cluster A	-
>LdBPK_363100.1 | Leishmania donovani BPK282A1 | succinyl-CoA ligase [GDP-forming] beta-chain, putative | protein | length=413	LdBPK_363100.1	8	MFRFGRLCTPKAAGV	0.614	0.308	Cluster A	-
>LdBPK_363100.1 | Leishmania donovani BPK282A1 | succinyl-CoA ligase [GDP-forming] beta-chain, putative | protein | length=413	LdBPK_363100.1	44	RVEFGIACKTIEEVE	0.41	0.308	Cluster A	-
>LdBPK_363100.1 | Leishmania donovani BPK282A1 | succinyl-CoA ligase [GDP-forming] beta-chain, putative | protein | length=413	LdBPK_363100.1	377	IPIVVRLCGTNEQRG	0.362	0.308	Cluster A	-
>LdBPK_364020.1 | Leishmania donovani BPK282A1 | hypothetical protein, conserved | protein | length=312	LdBPK_364020.1	5	***MGCCCCYPSDFR	9.528	0.497	Cluster B	+++
>LdBPK_364020.1 | Leishmania donovani BPK282A1 | hypothetical protein, conserved | protein | length=312	LdBPK_364020.1	4	****MGCCCCYPSDF	8.917	0.497	Cluster B	+++
>LdBPK_364020.1 | Leishmania donovani BPK282A1 | hypothetical protein, conserved | protein | length=312	LdBPK_364020.1	6	**MGCCCCYPSDFRA	6.407	0.497	Cluster B	+++
>LdBPK_364020.1 | Leishmania donovani BPK282A1 | hypothetical protein, conserved | protein | length=312	LdBPK_364020.1	3	*****MGCCCCYPSD	3.633	0.308	Cluster A	++
>LdBPK_364020.1 | Leishmania donovani BPK282A1 | hypothetical protein, conserved | protein | length=312	LdBPK_364020.1	131	LPCGHISCCQECTKS	1.713	0.497	Cluster B	+
>LdBPK_364020.1 | Leishmania donovani BPK282A1 | hypothetical protein, conserved | protein | length=312	LdBPK_364020.1	265	TRSLSHVCLECGKTY	0.815	0.497	Cluster B	-
>LdBPK_364030.1 | Leishmania donovani BPK282A1 | glycyl tRNA synthetase, putative | protein | length=628	LdBPK_364030.1	77	MCEVDTTCLTPEEVF	0.852	0.497	Cluster B	-
>LdBPK_364340.1 | Leishmania donovani BPK282A1 | hypothetical protein, unknown function | protein | length=199	LdBPK_364340.1	196	PFTQQLWCGKS****	3.729	0.308	Cluster A	++
>LdBPK_364340.1 | Leishmania donovani BPK282A1 | hypothetical protein, unknown function | protein | length=199	LdBPK_364340.1	146	AAYSKEFCKNLDKNG	0.438	0.308	Cluster A	-
>LdBPK_364340.1 | Leishmania donovani BPK282A1 | hypothetical protein, unknown function | protein | length=199	LdBPK_364340.1	109	LLVSCLQCFCRLKVK	0.381	0.308	Cluster A	-
>LdBPK_364340.1 | Leishmania donovani BPK282A1 | hypothetical protein, unknown function | protein | length=199	LdBPK_364340.1	106	FYALLVSCLQCFCRL	0.31	0.308	Cluster A	-
>LdBPK_364680.1 | Leishmania donovani BPK282A1 | hypothetical protein, conserved | protein | length=160	LdBPK_364680.1	70	DIEAYAKCLPPDERS	0.713	0.497	Cluster B	-
>LdBPK_365360.1 | Leishmania donovani BPK282A1 | hypothetical protein, conserved | protein | length=278	LdBPK_365360.1
>LdBPK_365380.1 | Leishmania donovani BPK282A1 | hypothetical protein, conserved | protein | length=625	LdBPK_365380.1	10	MSLKSSTCRSFVRVR	3.719	1.225	Cluster C	++
>LdBPK_365380.1 | Leishmania donovani BPK282A1 | hypothetical protein, conserved | protein | length=625	LdBPK_365380.1	620	IDKKKSQCQCNLM**	1.719	1.225	Cluster C	+
>LdBPK_365380.1 | Leishmania donovani BPK282A1 | hypothetical protein, conserved | protein | length=625	LdBPK_365380.1	622	KKKSQCQCNLM****	1.504	1.225	Cluster C	+
>LdBPK_365380.1 | Leishmania donovani BPK282A1 | hypothetical protein, conserved | protein | length=625	LdBPK_365380.1	284	MPSAFQRCIDVAVEH	0.657	0.497	Cluster B	-
>LdBPK_365380.1 | Leishmania donovani BPK282A1 | hypothetical protein, conserved | protein | length=625	LdBPK_365380.1	506	YEERLNECREEDRKT	0.319	0.308	Cluster A	-
>LdBPK_365410.1 | Leishmania donovani BPK282A1 | aldehyde dehydrogenase, putative | protein | length=532	LdBPK_365410.1	518	LWYIITHCRYMFHPW	1.19	0.308	Cluster A	+
>LdBPK_365410.1 | Leishmania donovani BPK282A1 | aldehyde dehydrogenase, putative | protein | length=532	LdBPK_365410.1	259	ERAVNCACWGGYQNA	0.519	0.497	Cluster B	-
>LdBPK_366110.1 | Leishmania donovani BPK282A1 | hypothetical protein, conserved | protein | length=530	LdBPK_366110.1
>LdBPK_367000.1 | Leishmania donovani BPK282A1 | hypothetical protein, conserved | protein | length=372	LdBPK_367000.1	310	VAFAHKYCFGSDEYI	0.5	0.497	Cluster B	-
>LdBPK_367000.1 | Leishmania donovani BPK282A1 | hypothetical protein, conserved | protein | length=372	LdBPK_367000.1	74	QILEHLTCFSDPECQ	0.376	0.308	Cluster A	-
>LdBPK_367240.1 | Leishmania donovani BPK282A1 | chaperonin, putative | protein | length=537	LdBPK_367240.1	142	ELLDTMVCKTADDCL	0.41	0.308	Cluster A	-
>LdBPK_367320.1 | Leishmania donovani BPK282A1 | eukaryotic translation initiation factor 3 subunit 8, putative | protein | length=731	LdBPK_367320.1	615	EVALLVFCYTNRTNF	0.438	0.308	Cluster A	-
