# Supplementary material for: Global Analysis of Protein N-Myristoylation and Exploration of N-Myristoyltransferase as a Drug Target in the Neglected Human Pathogen Leishmania donovani
Source: Chem Biol. 2015 Mar 19;22(3):342–54. doi: 10.1016/j.chembiol.2015.01.003 (PMC4372256; doi:10.1016/j.chembiol.2015.01.003)
Supplement: Table S4. YnMyr Proteomics in the Presence of NMT Inhibitors Related to Figures 5 and 6 [file mmc5.xlsx]

## Sheet: Key
Supplementary Table S4	YnMyr inhibition proteomics in amastigotes. Identification of proteins following metabolic tagging with myristic acid (Myr) or YnMyr in the presence or absence of NMT inhibitors 1 or 2 at the indicated concentrations, CuAAC, pull-down, tryptic digest and LC-MS/MS analysis.
Abbreviations	YN = YnMyr; MG = sequence contains an N-terminal glycine after leader methioinine; NaN = not a number (not quantified in proteomics); LFQ = label-free quantification using Maxquant
Definitions	T-test difference = Log2(Mean LFQ sample X/Mean LFQ sample Y)
Experimental design	A & B: technical replicates of first biological replicate C & D: technical replicates of second biological replicate
Contained in this spreadsheet:
Inhib.raw data	All proteins identified across all samples, before filtering.
Inhib. filtered	Raw data were filtered to retain only those proteins identified in biological duplicate in YnMyr (uninhibited) samples.
	Non-specific binders (proteins that were enriched at Log2(LFQ ratio) ≤2 over myristic acid control) were removed.
ANOVA	Missing values were imputed to simulate lower detection limit
	ANOVA: Benjamini Hochberg correction, FDR of 0.001
Two sample t-tests	T-tests were carried out to compare each inhibition condition (0.2 μM 2, 0.2 μM 1, 7 μM 1) with YnMyr controls unihibited): permutation correction (250 permutations), FDR of 0.001, S0 of 1
Heat maps	Imputed values were replaced again with NaN (empty) and mean LFQ intensities were calculated for each dataset. These data were manually inspected together with the results of the t-test for 7 μM 1, in order to define high and low confidence hits (see main text).

## Sheet: Inhib. raw data
LFQ intensity MYR_A	LFQ intensity MYR_B	LFQ intensity YN_A	LFQ intensity YN_B	LFQ intensity YN_C	LFQ intensity YN_D	LFQ intensity 0.2 μM 2_A	LFQ intensity 0.2 μM 2_B	LFQ intensity 0.2 μM 2_C	LFQ intensity 0.2 μM 2_D	LFQ intensity 0.2 μM 1_A	LFQ intensity 0.2 μM 1_B	LFQ intensity 0.2 μM 1_C	LFQ intensity 0.2 μM 1_D	LFQ intensity 7 μM 1_A	LFQ intensity 7 μM 1_B	LFQ intensity 7 μM 1_C	LFQ intensity 7 μM 1_D	MG	Razor + unique peptides	Sequence coverage [%]	MS/MS count MYR_A	MS/MS count MYR_B	MS/MS count YN_A	MS/MS count YN_B	MS/MS count YN_C	MS/MS count YN_D	MS/MS count 0.2 μM 2_A	MS/MS count 0.2 μM 2_B	MS/MS count 0.2 μM 2_C	MS/MS count 0.2 μM 2_D	MS/MS count 0.2 μM 1_A	MS/MS count 0.2 μM 1_B	MS/MS count 0.2 μM 1_C	MS/MS count 0.2 μM 1_D	MS/MS count 7 μM 1_A	MS/MS count 7 μM 1_B	MS/MS count 7 μM 1_C	MS/MS count 7 μM 1_D	Protein IDs	Majority protein IDs	Proteins	Product Description
32.7863	32.9632	31.5601	31.7096	30.9131	31.1104	31.6298	31.5707	30.7612	31.0357	31.5921	31.5773	30.8488	30.9173	31.6989	31.7229	31.0719	31.2409		40	65.7	53	86	62	63	56	61	63	57	63	61	55	59	61	53	60	65	62	62	LdBPK_010050.1	LdBPK_010050.1	1	carboxylase, putative
NaN	NaN	NaN	NaN	NaN	NaN	NaN	NaN	20.8778	NaN	NaN	NaN	NaN	NaN	NaN	NaN	NaN	NaN		1	7.2	0	0	0	0	1	0	0	0	1	1	0	0	1	1	1	1	0	0	LdBPK_010060.1	LdBPK_010060.1	1	hypothetical protein, conserved
NaN	NaN	NaN	NaN	NaN	NaN	NaN	NaN	NaN	NaN	NaN	NaN	NaN	NaN	NaN	NaN	NaN	23.2895	+	1	1.4	0	0	0	0	0	0	0	1	1	0	1	0	0	0	0	0	0	1	LdBPK_010240.1	LdBPK_010240.1	1	DNA excision/repair protein SNF2, putative
NaN	NaN	24.6033	23.7182	23.9445	23.8063	NaN	NaN	NaN	NaN	22.6802	NaN	21.6281	NaN	NaN	NaN	NaN	NaN	+	9	18.1	0	0	6	2	5	5	0	0	0	0	1	0	0	0	0	0	0	0	LdBPK_010400.1	LdBPK_010400.1	1	hypothetical protein, conserved
26.7653	26.7914	25.9926	26.0337	25.8183	25.9096	25.5731	26.1678	25.9752	25.732	25.93	26.0177	26.1063	25.9732	26.1297	26.0181	25.9387	25.932		7	39	2	1	5	2	5	5	3	6	5	6	2	4	4	6	3	3	5	4	LdBPK_010440.1;LdBPK_010430.1	LdBPK_010440.1;LdBPK_010430.1	2	ribosomal protein S7, putative;ribosomal protein S7, putative
NaN	NaN	NaN	NaN	NaN	NaN	NaN	NaN	NaN	NaN	NaN	NaN	NaN	NaN	NaN	NaN	23.1441	NaN		1	2.7	0	0	0	0	1	0	0	0	1	0	0	0	1	1	0	0	1	1	LdBPK_010460.1	LdBPK_010460.1	1	hypothetical protein, unknown function
NaN	NaN	27.334	27.1869	27.0886	27.1849	25.0232	24.7249	25.3936	25.5959	25.2741	25.2064	25.5106	25.5252	25.3016	24.9898	25.7043	25.4762	+	18	32.8	0	0	14	12	14	18	7	5	11	12	6	7	11	8	8	8	13	8	LdBPK_010490.1	LdBPK_010490.1	1	fatty acyl CoA syntetase 1, putative
NaN	22.2248	28.6446	28.511	28.4017	28.403	27.4914	27.3606	27.6028	27.714	27.8027	27.8935	27.6239	27.6796	27.4736	27.3972	27.5714	27.3872	+	25	38.1	0	0	23	19	24	22	14	11	21	15	18	20	20	16	15	15	15	13	LdBPK_010510.1	LdBPK_010510.1	1	long chain fatty acid CoA ligase, putative
NaN	NaN	23.1866	22.8164	23.8431	23.8136	22.7471	22.5129	22.8836	22.9323	22.4429	22.5034	23.1757	22.9067	22.9385	23.0047	23.0417	23.0899	+	6	16.2	0	0	2	2	2	4	2	1	3	3	2	1	3	1	2	2	2	2	LdBPK_010540.1	LdBPK_010540.1	1	long chain fatty acid CoA ligase, putative
NaN	NaN	NaN	NaN	NaN	21.9264	NaN	21.7523	22.2526	22.2752	21.6879	21.7938	22.0319	21.8507	21.1476	21.8954	22.0919	21.8298		2	6.7	0	0	0	0	0	1	1	0	2	1	0	0	0	0	0	0	1	1	LdBPK_010590.1	LdBPK_010590.1	1	tricarboxylate carrier, putative
NaN	NaN	NaN	NaN	NaN	20.3975	NaN	NaN	NaN	NaN	NaN	NaN	NaN	NaN	NaN	NaN	NaN	NaN		2	4.5	0	0	0	0	1	1	0	0	1	0	0	0	0	0	0	0	0	1	LdBPK_010670.1	LdBPK_010670.1	1	mitochondrial processing peptide beta subunit, putative
NaN	NaN	27.8213	27.6632	27.9947	27.8773	28.1401	27.8819	28.024	28.1182	27.8776	27.9512	28.062	27.7694	28.2173	28.0747	28.1699	28.2795		6	40.9	0	0	6	5	7	6	6	6	8	9	6	6	8	5	7	8	9	7	LdBPK_010710.1	LdBPK_010710.1	1	hypothetical protein, unknown function
NaN	NaN	23.7286	NaN	24.0475	24.1459	23.8531	24.0752	24.2428	24.4016	23.717	23.7182	24.3778	24.1731	24.1725	23.8714	24.5126	24.698		3	8.1	0	0	1	0	2	2	3	2	2	2	2	2	3	2	2	1	3	3	LdBPK_010720.1	LdBPK_010720.1	1	hypothetical protein, unknown function
25.0345	24.7747	24.9991	25.0589	25.1964	25.141	25.081	25.0141	25.3079	25.1177	25.0395	25.0425	25.026	25.2611	24.9809	25.0016	25.1852	25.1936		10	35.5	0	1	3	4	5	5	7	5	7	7	5	3	4	2	5	3	5	5	LdBPK_010790.1	LdBPK_010790.1	1	eukaryotic initiation factor 4a, putative
NaN	NaN	NaN	NaN	22.0949	22.2315	NaN	NaN	22.3214	21.9263	21.8443	NaN	NaN	21.4267	21.0942	NaN	22.4018	22.8624		2	8.9	0	0	0	0	2	1	0	0	2	0	0	0	1	1	0	0	2	2	LdBPK_020150.1;LdBPK_020180.1;LdBPK_020140.1	LdBPK_020150.1;LdBPK_020180.1;LdBPK_020140.1	3	phosphoglycan beta 1,3 galactosyltransferase;phosphoglycan beta 1,3 galactosyltransferase;phosphoglycan beta 1,3 galactosyltransferase
NaN	NaN	NaN	NaN	NaN	23.1131	NaN	NaN	NaN	NaN	NaN	NaN	NaN	NaN	NaN	NaN	NaN	NaN		1	2.5	0	0	0	1	1	1	1	0	1	1	0	0	1	1	1	1	1	1	LdBPK_020170.1	LdBPK_020170.1	1	phosphoglycan beta 1,3 galactosyltransferase
NaN	NaN	25.4629	25.4443	26.4146	26.3579	25.8761	25.7296	26.4017	26.5201	25.8998	25.7043	26.5928	26.2369	26.0701	26.0185	26.7918	26.5833		23	34.5	0	0	7	3	13	10	8	5	18	14	8	9	12	10	9	9	18	16	LdBPK_020210.1	LdBPK_020210.1	1	hypothetical protein, conserved
NaN	NaN	NaN	NaN	NaN	NaN	NaN	20.3789	20.6292	NaN	NaN	20.3523	NaN	NaN	20.3442	20.5345	20.7866	20.9293		3	7.3	0	0	1	0	0	1	0	0	2	1	0	0	0	0	0	0	2	1	LdBPK_020330.1	LdBPK_020330.1	1	casein kinase II, alpha chain, putative
24.8594	24.8605	25.9926	25.8002	26.0565	25.9936	26.1662	25.932	26.1261	26.1546	25.973	25.9031	25.9816	26.0579	26.3405	26.2723	26.2156	25.9686		10	41.2	1	1	6	5	8	7	5	4	6	7	6	5	7	8	5	6	9	8	LdBPK_020420.1	LdBPK_020420.1	1	hypothetical protein, conserved
27.0372	27.2883	28.5185	28.4481	28.3666	28.2442	28.6447	28.4496	28.3699	28.3876	28.5401	28.5775	28.4283	28.3819	29.003	28.9187	28.5388	28.4191		12	44	2	1	9	10	9	12	11	9	12	12	11	10	13	12	11	10	13	12	LdBPK_020430.1	LdBPK_020430.1	1	hypothetical protein, conserved
NaN	NaN	NaN	NaN	22.4725	NaN	NaN	22.4182	22.4172	22.438	NaN	NaN	22.257	NaN	NaN	22.2201	22.3296	22.1894		4	12.1	0	0	0	0	2	0	0	0	3	1	0	1	2	0	0	1	2	0	LdBPK_020640.1	LdBPK_020640.1	1	mitochondrial carrier protein, putative
23.7668	24.3666	24.1022	24.0918	24.1472	24.0962	23.8404	24.0288	24.1186	24.0945	24.0444	24.1323	24.0377	24.1393	24.1443	24.2458	23.9367	24.1528		8	11.8	0	1	3	3	3	6	2	3	7	4	1	4	6	3	4	3	4	4	LdBPK_020680.1	LdBPK_020680.1	1	ATP-dependent Clp protease subunit, heat shock protein 78 (HSP78), putative
NaN	NaN	NaN	NaN	NaN	NaN	NaN	NaN	NaN	NaN	NaN	21.115	NaN	NaN	NaN	NaN	NaN	NaN		2	3	0	0	0	0	1	0	0	0	1	1	0	0	1	0	1	1	1	0	LdBPK_030070.1	LdBPK_030070.1	1	glycerol-3-phosphate acyl transferase
24.6966	24.6657	25.458	25.1888	25.5121	25.5715	25.3764	25.3613	25.6549	25.4015	25.43	25.4556	25.741	25.7164	25.5509	25.5186	25.6429	25.4309		15	35.7	0	1	7	5	8	9	6	7	14	10	8	5	9	9	7	8	7	8	LdBPK_030190.1	LdBPK_030190.1	1	delta-1-pyrroline-5-carboxylate dehydrogenase, putative
26.0453	26.1068	27.2842	27.4355	27.186	27.1313	26.9979	26.9321	27.1801	27.0805	27.0983	27.1752	27.0889	27.0359	27.1833	27.1804	27.1055	26.9379	+	23	36.6	2	2	13	9	18	13	11	10	19	15	10	14	17	13	14	10	13	14	LdBPK_030220.1	LdBPK_030220.1	1	long chain fatty Acyl CoA synthetase, putative
NaN	NaN	NaN	NaN	NaN	19.7833	NaN	NaN	NaN	NaN	NaN	NaN	NaN	NaN	NaN	NaN	NaN	NaN		1	5.6	0	0	0	0	1	1	0	1	1	0	1	0	1	0	0	0	1	1	LdBPK_030250.1	LdBPK_030250.1	1	hypothetical protein, conserved
NaN	NaN	23.2297	23.1667	23.7169	24.0726	23.842	23.4496	23.8409	24.3015	23.6545	23.377	24.0762	24.1635	23.6224	23.6717	24.3416	24.04		7	10.1	0	0	1	1	3	5	3	0	5	4	1	3	5	5	2	2	6	3	LdBPK_030270.1	LdBPK_030270.1	1	hypothetical protein
NaN	NaN	24.4522	24.456	24.9428	24.6548	24.495	24.3496	24.8781	24.7805	24.7015	24.5832	24.7908	24.8176	24.929	24.7258	25.0198	24.7		4	22.8	0	0	3	2	5	3	3	2	4	5	3	3	4	3	3	3	5	4	LdBPK_030360.1	LdBPK_030360.1	1	hypothetical protein, conserved
NaN	NaN	25.0644	24.7218	25.2428	25.3254	24.9447	25.0887	25.4714	25.4044	25.1285	25.0161	25.3586	25.2025	25.4759	25.4368	25.5839	25.3103		4	19.1	0	0	3	1	3	4	4	3	3	4	3	4	4	3	3	2	4	4	LdBPK_030380.1	LdBPK_030380.1	1	hypothetical protein, conserved
NaN	NaN	NaN	NaN	NaN	20.5024	NaN	NaN	NaN	NaN	NaN	NaN	NaN	NaN	NaN	NaN	NaN	NaN		1	1.7	0	0	0	0	0	0	0	0	1	0	0	0	0	0	0	0	0	0	LdBPK_030470.1	LdBPK_030470.1	1	hypothetical protein, conserved
NaN	NaN	21.9914	22.0003	22.6093	21.7573	NaN	21.8316	22.9972	22.2847	21.4404	21.6494	22.7208	22.336	21.912	22.1922	22.1298	22.4462		11	5.8	0	0	0	0	4	1	1	1	9	2	1	0	2	1	0	2	1	3	LdBPK_030670.1	LdBPK_030670.1	1	hypothetical protein, conserved
NaN	NaN	22.6379	22.5037	NaN	21.3355	NaN	NaN	NaN	NaN	NaN	NaN	NaN	NaN	NaN	NaN	NaN	NaN	+	3	26.2	0	0	3	1	1	2	0	0	0	0	0	0	0	0	0	0	0	0	LdBPK_030720.1	LdBPK_030720.1	1	cytochrome c oxidase copper chaperone, putative
NaN	NaN	NaN	NaN	21.1948	22.084	NaN	NaN	21.8572	22.3499	NaN	NaN	22.2859	22.0931	NaN	21.7164	22.3394	22.0846		3	19.3	0	0	0	0	1	1	0	0	2	1	0	0	1	0	1	0	2	0	LdBPK_030900.1	LdBPK_030900.1	1	hypothetical protein, conserved
NaN	NaN	NaN	NaN	NaN	NaN	NaN	NaN	NaN	20.6099	NaN	NaN	20.734	NaN	NaN	NaN	NaN	NaN		2	3.3	0	0	0	0	0	0	0	0	0	2	0	0	0	0	0	0	0	0	LdBPK_030930.1	LdBPK_030930.1	1	hypothetical protein, conserved
NaN	NaN	23.8251	NaN	23.5059	23.6512	23.8257	23.7504	23.5511	23.6118	23.7971	23.6578	23.7339	23.2857	23.9624	24.0471	23.6505	23.2544		2	20.2	0	0	2	1	2	2	2	2	2	2	2	2	2	2	1	2	2	2	LdBPK_030940.1	LdBPK_030940.1	1	hypothetical protein, conserved
NaN	NaN	NaN	NaN	NaN	NaN	NaN	NaN	NaN	NaN	NaN	NaN	NaN	NaN	NaN	NaN	NaN	21.5878		3	8.7	0	0	0	0	1	0	0	0	0	1	0	0	0	1	0	0	1	1	LdBPK_030960.1	LdBPK_030960.1	1	elongation initiation factor 2 alpha subunit, putative
NaN	NaN	23.0285	22.6192	23.3209	23.5064	NaN	22.8699	23.6981	23.5205	23.4425	22.948	23.7903	23.6153	23.4312	23.3454	23.6386	23.5117		13	14.4	0	0	2	0	4	5	0	0	6	4	2	0	6	5	1	2	5	6	LdBPK_040010.1	LdBPK_040010.1	1	calcium-translocating P-type ATPase
NaN	NaN	NaN	NaN	NaN	NaN	NaN	NaN	NaN	21.4681	NaN	NaN	NaN	NaN	NaN	NaN	NaN	NaN		3	5.9	0	0	0	1	0	0	0	1	2	1	0	0	0	0	0	0	0	0	LdBPK_040060.1	LdBPK_040060.1	1	hypothetical protein, conserved
22.617	22.8746	22.947	22.358	23.1108	22.9547	22.8011	22.6698	23.0947	22.7289	22.6036	22.8557	23.06	23.0874	22.6512	22.7099	23.1402	22.7419		7	27.9	1	1	3	1	3	3	2	1	4	3	1	2	3	2	2	1	4	2	LdBPK_040230.1	LdBPK_040230.1	1	hypothetical protein, conserved
NaN	NaN	NaN	NaN	NaN	20.7828	NaN	NaN	NaN	NaN	NaN	NaN	NaN	NaN	NaN	NaN	NaN	NaN	+	1	6	0	0	1	1	1	0	0	0	0	0	0	0	0	0	0	0	0	0	LdBPK_040330.1	LdBPK_040330.1	1	ADP-ribosylation factor, putative
NaN	NaN	25.2498	24.6026	24.6489	24.3882	NaN	NaN	NaN	NaN	NaN	23.2172	22.6733	NaN	NaN	NaN	NaN	NaN	+	4	30.5	0	0	3	1	5	5	0	0	0	0	1	0	0	0	0	0	0	0	LdBPK_040470.1	LdBPK_040470.1	1	ADP-ribosylation factor, putative
NaN	NaN	NaN	NaN	NaN	NaN	NaN	NaN	NaN	NaN	NaN	NaN	NaN	NaN	NaN	NaN	NaN	21.1998		2	8.3	0	0	0	0	0	1	0	0	1	0	0	0	0	0	0	0	2	1	LdBPK_040570.1	LdBPK_040570.1	1	spermidine synthase, putative
22.9442	22.9082	23.8162	23.4059	24.0618	24.0552	23.797	23.59	24.1924	24.1364	23.4749	23.7858	24.1193	23.7756	24.0523	23.8384	24.2506	24.055		5	30	0	0	2	2	4	3	2	2	4	4	1	2	3	2	3	3	4	3	LdBPK_040630.1	LdBPK_040630.1	1	hypothetical protein, conserved
NaN	NaN	21.1672	20.779	21.4153	21.1023	NaN	NaN	21.4796	21.3499	20.9958	21.043	21.3553	21.2266	21.0622	21.2644	21.2749	21.2701		2	12.8	0	0	2	0	0	1	0	0	2	1	0	0	0	0	0	0	1	1	LdBPK_040680.1	LdBPK_040680.1	1	ubiquitin-conjugating enzyme e2, putative
25.5446	24.5339	25.8877	25.1926	26.0448	25.9013	25.721	25.954	26.0912	25.8668	25.7586	25.8632	25.8309	25.816	25.5906	25.6934	25.9494	26.0322		9	44.1	0	0	5	4	7	5	4	4	8	7	7	6	7	6	6	5	6	6	LdBPK_040750.1	LdBPK_040750.1	1	60S ribosomal protein L10, putative
NaN	NaN	23.1395	23.1439	23.6645	23.6498	NaN	23.2903	23.6804	23.9263	23.4904	23.2017	23.6925	23.7528	23.604	23.8489	24.0341	23.9219		5	14.2	0	0	1	1	3	2	1	1	4	2	1	0	3	2	2	3	4	2	LdBPK_040780.1	LdBPK_040780.1	1	heat shock protein, putative
NaN	NaN	26.6315	26.4145	25.788	25.763	NaN	22.0076	22.5692	22.4232	23.0273	22.8569	22.5219	22.6246	22.674	22.4651	22.5282	22.31	+	11	35.1	0	0	10	7	7	5	0	1	1	2	1	0	1	0	0	0	1	1	LdBPK_041050.1;LdBPK_041040.1	LdBPK_041050.1	2	acyltransferase-like protein, copy 1;acyltransferase-like protein, copy 2
NaN	NaN	22.2706	22.3272	22.4985	NaN	NaN	NaN	23.039	22.71	NaN	22.5972	22.5747	NaN	22.9034	22.8804	22.6263	22.5755		5	17.9	0	0	2	1	0	1	0	0	3	2	1	0	1	1	1	1	2	0	LdBPK_041170.1	LdBPK_041170.1	1	fructose-1,6-bisphosphatase, cytosolic, putative
24.761	24.5999	24.4667	24.2948	24.5898	24.572	NaN	24.2886	24.7371	24.4797	24.4003	24.306	24.4854	24.6795	24.4499	24.4454	24.5052	24.4737		8	27.9	1	0	2	2	3	4	1	3	8	6	3	3	4	6	2	2	5	5	LdBPK_041250.1	LdBPK_041250.1	1	actin
NaN	NaN	NaN	NaN	NaN	20.0606	NaN	NaN	NaN	NaN	NaN	NaN	NaN	NaN	NaN	NaN	NaN	NaN		1	2.4	0	0	0	0	0	0	0	0	0	0	0	0	0	0	0	0	1	1	LdBPK_044320.1	LdBPK_044320.1	1	phosphatidylinositol-4-phosphate-5-kinase-like protein
NaN	22.4094	22.6748	22.5799	22.845	22.6014	NaN	22.5715	22.6956	22.6848	22.4429	22.5703	22.8235	22.6803	22.4418	22.7329	22.5967	22.5639		7	11.9	0	0	2	0	3	2	1	1	4	3	0	1	2	1	0	0	5	2	LdBPK_050100.1	LdBPK_050100.1	1	phosphoprotein phosphatase, putative
NaN	NaN	19.8958	NaN	NaN	NaN	NaN	NaN	NaN	NaN	NaN	NaN	NaN	NaN	NaN	NaN	NaN	NaN		2	5.3	0	0	0	0	0	0	0	1	1	0	0	0	0	0	0	0	0	0	LdBPK_050140.1	LdBPK_050140.1	1	nucleolar RNA helicase II, putative
NaN	NaN	24.3452	24.1852	23.69	23.8201	24.1859	23.8299	23.7281	23.9796	24.3858	24.1238	23.9519	24.1486	24.3961	24.6222	24.0925	23.5621		9	22	0	0	4	1	3	6	2	3	4	4	5	4	4	4	3	5	6	3	LdBPK_050180.1	LdBPK_050180.1	1	dihydrolipoamide branched chain transacylase, putative
NaN	NaN	23.2457	NaN	23.6058	23.2726	NaN	NaN	23.6137	23.4677	23.2253	23.2361	23.2708	23.1916	23.5354	23.54	23.7222	23.4524	+	4	20.1	0	1	1	1	3	1	1	1	4	2	1	1	1	1	1	1	4	2	LdBPK_050280.1	LdBPK_050280.1	1	protein tyrosine phosphatase, putative
NaN	NaN	25.6044	25.5358	25.8272	25.5893	25.6336	25.6861	25.7538	25.808	25.594	25.7003	25.9137	25.8253	25.7376	25.6383	25.8958	25.6809		11	32.6	0	0	5	3	5	6	4	2	7	5	3	3	5	1	6	4	5	5	LdBPK_050350.1	LdBPK_050350.1	1	trypanothione reductase
NaN	NaN	21.7478	21.7078	21.5162	22.0678	NaN	NaN	22.0196	21.4483	22.0751	22.0344	21.8303	22.167	22.4151	22.3994	22.0069	NaN		2	7.7	0	0	1	1	1	2	1	0	2	2	1	1	1	1	2	2	1	0	LdBPK_050490.1	LdBPK_050490.1	1	hypothetical protein, conserved
27.0875	26.6951	28.0646	27.7001	28.2563	28.1961	28.0811	27.9671	28.3128	28.2416	28.002	28.1613	28.2199	28.09	28.2742	28.3891	28.2304	28.158		22	43.9	2	3	18	13	19	20	16	17	24	22	17	21	22	22	20	20	20	19	LdBPK_050510.1	LdBPK_050510.1	1	ATPase alpha subunit
NaN	NaN	NaN	NaN	NaN	NaN	NaN	NaN	NaN	NaN	NaN	NaN	NaN	NaN	21.5689	NaN	NaN	NaN		2	6.8	0	0	0	0	1	1	0	1	1	2	1	1	1	1	1	0	1	1	LdBPK_050520.1	LdBPK_050520.1	1	nuclear receptor binding factor-like protein
27.2684	26.5757	27.7156	27.4425	27.5475	27.5289	27.8497	27.9022	27.7518	27.6991	27.8484	27.7655	27.6398	27.4266	27.7566	27.837	27.6873	27.7054		14	34	4	1	16	11	16	14	10	12	17	17	12	15	16	12	12	12	14	16	LdBPK_050580.1	LdBPK_050580.1	1	hypothetical protein, conserved
NaN	NaN	NaN	NaN	NaN	19.3395	NaN	NaN	NaN	NaN	NaN	NaN	NaN	NaN	NaN	NaN	NaN	NaN		1	0.6	0	0	0	0	0	0	0	0	1	1	0	0	0	0	0	0	1	0	LdBPK_050670.1	LdBPK_050670.1	1	hypothetical protein, conserved
NaN	NaN	NaN	NaN	NaN	NaN	NaN	NaN	NaN	NaN	NaN	NaN	NaN	NaN	NaN	NaN	NaN	21.1596		2	10.9	0	0	0	0	0	0	0	0	0	0	0	0	0	0	0	0	0	1	LdBPK_050780.1	LdBPK_050780.1	1	hypothetical protein, conserved
NaN	NaN	21.3789	21.3728	21.8622	22.0362	NaN	21.5955	22.4845	21.9536	NaN	NaN	21.8633	NaN	21.7069	21.6854	21.9	22.1917		5	18.6	0	0	0	0	1	1	0	0	2	2	0	0	1	1	0	0	1	2	LdBPK_050830.1	LdBPK_050830.1	1	methylthioadenosine phosphorylase, putative
NaN	NaN	NaN	NaN	21.8028	21.5963	NaN	NaN	22.0597	21.5739	21.1529	21.5757	22.12	21.7647	21.5113	21.8563	21.7827	21.7326		4	5.9	0	0	0	0	2	0	0	0	1	2	0	0	2	0	0	0	0	1	LdBPK_050960.1	LdBPK_050960.1	1	dipeptidyl-peptidase III, putative
NaN	NaN	22.1781	21.7637	22.316	22.205	NaN	22.2996	22.3186	22.3305	22.4708	22.3353	22.3987	22.7064	22.5498	22.6362	22.1972	22.3134		4	13.4	0	0	1	0	2	1	0	0	3	2	2	1	2	2	1	1	0	1	LdBPK_051040.1	LdBPK_051040.1	1	stomatin-like protein
NaN	NaN	22.3656	22.6673	23.1761	23.1707	NaN	23.2268	22.6957	21.9193	21.7685	22.1394	22.8412	22.724	22.3974	21.9706	22.2125	22.2124		4	9.9	0	0	0	0	2	3	0	1	2	1	0	0	4	0	1	0	0	1	LdBPK_055450.1;LdBPK_350030.1	LdBPK_055450.1	2	unspecified product;pyruvate kinase
30.2876	30.1762	29.372	29.3647	29.1498	29.1966	29.3751	29.5668	29.1174	28.9571	29.2748	29.5089	29.1064	29.1102	29.4636	29.6779	29.2655	29.1282		7	56	3	5	8	6	7	7	7	6	6	8	6	8	7	10	8	5	7	6	LdBPK_060010.1	LdBPK_060010.1	1	histone H4
NaN	NaN	NaN	NaN	NaN	25.0151	NaN	NaN	NaN	NaN	NaN	NaN	NaN	NaN	NaN	NaN	NaN	NaN		1	3.7	1	0	1	1	1	1	0	0	0	1	1	0	0	1	0	0	0	1	LdBPK_060020.1	LdBPK_060020.1	1	hypothetical protein, conserved
27.9464	28.012	28.3532	28.2455	28.4797	28.4375	28.1572	28.0422	28.5521	28.3939	28.1612	28.1702	28.4935	28.5554	28.1241	28.1311	28.5393	28.5061		28	51.3	7	6	18	14	25	24	14	13	31	22	19	16	23	19	19	18	24	21	LdBPK_060030.1	LdBPK_060030.1	1	hypothetical protein, conserved
NaN	NaN	NaN	NaN	21.2859	NaN	NaN	NaN	21.5015	NaN	NaN	NaN	NaN	21.3267	NaN	21.4509	21.3752	NaN		2	11.8	0	0	0	0	1	0	0	0	2	0	0	0	0	0	0	0	1	0	LdBPK_060120.1	LdBPK_060120.1	1	cyclophilin
NaN	NaN	NaN	NaN	NaN	21.3613	NaN	NaN	NaN	NaN	NaN	NaN	NaN	NaN	NaN	NaN	NaN	NaN		3	13.4	0	0	0	0	1	1	0	0	1	1	0	0	0	0	0	0	0	0	LdBPK_060140.1	LdBPK_060140.1	1	proteasome beta 6 subunit, putative
NaN	NaN	24.4117	24.3506	24.0252	NaN	23.7413	24.2102	23.9784	23.7816	24.1896	NaN	NaN	23.9809	NaN	24.112	24.0122	24.0478		3	14.7	1	1	3	1	1	1	2	2	2	1	2	1	1	2	1	2	4	4	LdBPK_060410.1	LdBPK_060410.1	1	60S ribosomal protein L19, putative
NaN	NaN	NaN	NaN	22.7406	NaN	NaN	NaN	22.6501	NaN	NaN	NaN	22.6616	22.9022	NaN	NaN	NaN	22.7701		3	1.3	0	0	0	0	1	0	0	0	1	1	0	0	2	2	0	0	1	1	LdBPK_060660.1	LdBPK_060660.1	1	protein kinase, putative
NaN	NaN	NaN	NaN	21.6642	21.5676	NaN	21.1023	21.8597	21.7054	NaN	NaN	21.529	21.4935	NaN	NaN	21.6121	21.3221		5	6.4	0	0	0	0	1	0	0	0	2	1	0	0	0	0	0	0	2	2	LdBPK_060670.1	LdBPK_060670.1	1	lanosterol synthase, putative
NaN	NaN	NaN	NaN	NaN	20.7229	NaN	NaN	NaN	NaN	NaN	NaN	NaN	NaN	NaN	NaN	NaN	NaN	+	1	1.8	0	0	0	0	1	1	0	0	1	1	0	0	1	0	0	0	1	0	LdBPK_060680.1	LdBPK_060680.1	1	hypothetical protein, conserved
NaN	NaN	NaN	NaN	NaN	NaN	NaN	NaN	NaN	NaN	NaN	NaN	NaN	22.4421	NaN	NaN	NaN	NaN	+	1	1.3	0	0	0	0	0	0	0	0	1	0	0	0	0	0	0	0	0	0	LdBPK_060690.1	LdBPK_060690.1	1	hypothetical protein, conserved
24.7376	24.6869	25.6868	24.727	25.3819	25.3343	25.5185	25.8203	25.4618	25.5606	25.8465	25.716	25.4298	25.2789	25.7566	25.8438	25.5595	25.5285		12	39.2	0	0	7	3	6	8	3	5	9	6	6	6	7	4	5	7	8	6	LdBPK_060910.1	LdBPK_060910.1	1	acyl-coenzyme a dehydrogenase, putative
NaN	NaN	NaN	NaN	NaN	NaN	NaN	NaN	20.5181	NaN	NaN	NaN	NaN	NaN	NaN	NaN	NaN	21.3314		3	13.2	0	0	0	0	0	0	0	0	2	0	0	0	0	0	0	0	1	1	LdBPK_061140.1	LdBPK_061140.1	1	hypothetical protein, conserved
NaN	NaN	NaN	NaN	NaN	20.3042	NaN	NaN	NaN	NaN	NaN	NaN	NaN	NaN	NaN	NaN	NaN	NaN		1	4.6	0	0	0	0	0	1	0	0	1	1	0	0	0	0	0	0	1	0	LdBPK_061220.1	LdBPK_061220.1	1	protein kinase, putative
NaN	NaN	NaN	NaN	NaN	20.9439	NaN	NaN	NaN	NaN	NaN	NaN	NaN	NaN	NaN	NaN	NaN	NaN		2	3.3	0	0	0	0	0	1	0	0	1	0	0	0	0	0	0	0	0	0	LdBPK_070010.1	LdBPK_070010.1	1	ubiquitin activating E1 enzyme, putative
NaN	NaN	22.061	21.8077	22.1343	22.4833	NaN	21.7865	22.1177	22.102	21.8661	22.5637	22.2802	22.7538	22.2036	21.9573	22.3692	22.2968		4	7	0	0	1	0	1	1	1	0	2	1	0	2	0	2	2	1	1	1	LdBPK_070130.1	LdBPK_070130.1	1	ATP-dependent DEAD/H RNA helicase, putative
NaN	NaN	NaN	NaN	NaN	19.7312	NaN	NaN	NaN	NaN	NaN	NaN	NaN	NaN	NaN	NaN	NaN	NaN		3	6	0	0	0	0	0	0	0	0	1	0	0	0	0	0	0	0	0	0	LdBPK_070150.1	LdBPK_070150.1	1	acyl-CoA dehydrogenase, mitochondrial precursor, putative
NaN	23.0289	23.7842	23.5047	23.7793	23.8439	23.7632	23.6241	23.5793	24.1283	23.4779	23.5237	23.8716	22.9669	23.929	23.7367	23.317	23.1394		4	17.4	0	0	2	0	4	2	2	0	3	3	0	0	2	1	1	0	2	0	LdBPK_070210.1	LdBPK_070210.1	1	cytochrome c1, heme protein, mitochondrial precursor, putative
NaN	NaN	23.2266	23.0831	23.2369	23.2413	23.3899	23.3402	23.2775	22.9226	23.5205	23.6322	23.2202	23.2108	23.8638	23.7383	23.0405	22.8911		5	14	0	0	1	1	1	1	2	2	2	3	2	1	1	3	1	0	2	1	LdBPK_070380.1	LdBPK_070380.1	1	hypothetical protein, conserved
26.5034	25.898	25.1803	25.2158	25.2281	25.3314	25.2044	25.8526	25.2715	24.8144	25.396	25.9638	25.4408	25.1049	25.1668	25.6968	25.1382	25.6024		10	29.9	3	4	1	1	1	2	4	2	3	1	3	4	4	2	1	3	2	4	LdBPK_070550.1	LdBPK_070550.1	1	60S ribosomal protein L7a, putative
NaN	NaN	21.9434	NaN	22.3623	22.7495	NaN	22.2775	22.6918	22.2915	21.962	NaN	22.3863	21.9639	NaN	NaN	22.4837	22.1362		4	8.2	0	0	0	0	0	2	0	0	3	1	0	0	1	0	0	0	0	1	LdBPK_070660.1	LdBPK_070660.1	1	electron transfer flavoprotein-ubiquinone oxidoreductase, putative
NaN	NaN	20.2609	NaN	20.698	20.6753	NaN	20.3724	21.0295	21.2358	20.4551	20.6349	NaN	20.5477	20.8556	21.2386	20.6349	20.4713		2	2.6	0	0	0	0	1	0	0	0	2	2	1	0	1	0	1	2	2	0	LdBPK_070700.1;LdBPK_070720.1	LdBPK_070700.1;LdBPK_070720.1	2	vacuolar-type Ca2 -ATPase, putative;vacuolar-type Ca2 -ATPase, putative
30.5849	29.2767	28.1416	28.2418	27.2462	27.0228	27.9712	28.9142	27.0406	26.829	28.044	28.4884	27.2288	26.9477	27.738	28.3051	27.1925	27.2178		18	41.1	27	19	18	17	15	10	13	17	14	12	12	20	19	12	13	15	13	11	LdBPK_071020.1	LdBPK_071020.1	1	splicing factor ptsr1-like protein
NaN	NaN	20.7723	NaN	20.5476	20.6016	NaN	20.8773	20.9722	20.8211	20.7448	20.8785	21.034	21.0416	20.782	21.0204	21.24	20.8179		2	6.3	0	0	1	0	1	2	1	0	1	1	0	0	1	1	1	1	1	1	LdBPK_071150.1	LdBPK_071150.1	1	RNA binding protein-like protein
NaN	NaN	23.6393	23.4981	23.6581	23.7208	NaN	23.483	23.8669	23.8625	23.4105	23.5283	23.7269	23.9967	23.8665	23.9234	23.6903	23.7946		6	6.8	0	0	1	0	1	2	0	0	2	4	0	0	1	1	2	0	2	1	LdBPK_071210.1	LdBPK_071210.1	1	cation-transporting ATPase, putative
NaN	NaN	NaN	22.2634	NaN	NaN	NaN	NaN	22.7887	22.4552	NaN	NaN	NaN	NaN	NaN	NaN	NaN	NaN		2	5.6	0	0	0	1	0	0	0	0	1	1	0	0	0	0	0	0	0	0	LdBPK_072480.1;LdBPK_271300.1	LdBPK_072480.1;LdBPK_271300.1	2	unspecified product;60S acidic ribosomal subunit protein, putative
27.1209	27.0813	27.8351	27.5545	28.1659	28.0597	27.8373	27.852	28.321	28.3209	27.804	27.8834	28.2468	28.1105	28.0876	28.0877	28.2554	28.2775		23	56	5	4	17	11	20	21	15	15	22	23	14	17	21	15	15	19	20	23	LdBPK_072500.1;LdBPK_271710.1	LdBPK_072500.1	2	unspecified product;glycosomal phosphoenolpyruvate carboxykinase, putative
NaN	NaN	26.312	25.9524	27.0254	27.1209	26.54	26.1208	27.3503	27.309	26.5992	26.555	27.4871	27.4509	26.8881	26.8087	27.3073	27.1364		8	51.6	0	0	7	5	9	7	7	7	9	7	7	6	9	9	8	7	10	10	LdBPK_080030.1	LdBPK_080030.1	1	vesicle-associated membrane protein, putative
24.3131	24.0762	24.5678	24.4711	24.8606	24.9193	NaN	24.7285	25.0984	25.0459	24.399	24.7917	24.8879	24.9733	24.8907	24.4879	25.1743	24.7537		12	26.9	0	0	3	2	5	6	1	1	9	6	3	2	5	5	3	2	5	6	LdBPK_080180.1	LdBPK_080180.1	1	hypothetical protein, unknown function
NaN	NaN	NaN	22.7644	22.7547	22.6913	NaN	22.2759	22.7463	22.9982	23.434	22.7572	23.0021	23.1351	22.5265	22.2796	23.3351	22.6651		5	11.6	0	0	0	0	0	1	1	0	1	2	0	0	1	1	1	1	2	0	LdBPK_080210.1	LdBPK_080210.1	1	hypothetical protein, conserved
22.6483	23.7815	24.5231	23.7729	24.5637	24.6383	24.4122	24.4558	25.1915	25.0297	24.4933	24.7259	24.9005	24.7481	24.5911	24.7448	24.9101	24.7266		4	20.4	0	0	2	2	3	3	2	1	4	4	1	1	3	4	1	2	3	3	LdBPK_080300.1	LdBPK_080300.1	1	iron superoxide dismutase
NaN	NaN	22.084	22.1504	21.9155	22.0266	NaN	21.8651	22.4134	NaN	22.0607	22.0215	21.8614	22.2068	22.3286	22.0422	NaN	NaN		3	16.4	0	0	0	1	2	0	0	0	1	1	1	1	1	1	1	0	1	0	LdBPK_080330.1	LdBPK_080330.1	1	mitochondrial associated ribonuclease, putative
23.9029	24.2332	24.0966	23.8467	24.2584	24.2922	24.1273	23.873	24.3325	24.3194	24.0539	24.0694	24.421	24.4844	24.2278	24.3337	24.4206	24.4371		16	13.2	0	0	4	3	6	4	5	1	8	8	1	4	9	6	4	4	9	5	LdBPK_080420.1	LdBPK_080420.1	1	hypothetical protein, conserved
NaN	NaN	22.4994	22.8865	22.6853	23.5036	NaN	23.0088	23.5424	23.2977	23.0984	22.6276	23.0429	23.2281	23.7629	22.5295	23.4703	23.3896		4	20.3	0	0	0	0	1	3	1	1	2	1	1	1	2	2	2	1	1	3	LdBPK_080470.1	LdBPK_080470.1	1	hypothetical protein, unknown function
NaN	NaN	22.3921	23.0027	21.9556	21.8698	NaN	NaN	21.684	NaN	21.7028	21.4147	21.6732	21.5203	NaN	NaN	NaN	NaN	+	3	1.2	0	0	0	2	2	2	0	0	0	0	1	0	0	0	0	0	0	0	LdBPK_080630.1	LdBPK_080630.1	1	hypothetical protein, conserved
NaN	NaN	26.8369	26.4903	27.4608	27.4843	27.1056	26.9633	27.6699	27.92	27.1368	27.1298	27.6958	27.5366	27.4224	27.4254	28.0877	27.8022		6	28.3	1	0	3	2	6	5	3	3	7	5	3	4	4	6	4	3	6	5	LdBPK_080650.1	LdBPK_080650.1	1	hypothetical protein, unknown function
NaN	NaN	NaN	NaN	NaN	NaN	NaN	NaN	NaN	NaN	NaN	NaN	NaN	NaN	28.5071	NaN	NaN	NaN		1	4.5	0	0	3	2	3	4	2	3	3	5	3	3	3	2	3	3	3	3	LdBPK_080720.1	LdBPK_080720.1	1	amastin-like protein
24.0062	23.9945	24.6887	24.6236	24.6138	24.6373	24.6646	24.6264	24.7169	24.5717	24.6568	24.7721	24.7692	24.535	24.705	24.8127	24.6348	24.6163		10	30.4	0	1	6	2	6	7	5	6	5	8	7	7	8	7	4	5	7	7	LdBPK_081010.1	LdBPK_081010.1	1	hypothetical protein, conserved
NaN	NaN	22.1824	21.7525	22.6197	22.2489	NaN	21.9592	22.9454	22.6714	22.0213	22.2186	22.6614	22.7826	21.8714	22.0524	22.5791	22.5999		6	13.2	0	0	1	0	3	2	0	0	4	2	0	0	2	2	1	0	2	2	LdBPK_081020.1	LdBPK_081020.1	1	stress-induced protein sti1
26.3682	26.211	26.1119	25.9804	26.4816	26.4506	25.9703	26.0738	26.51	26.3543	26.0655	26.1125	26.5874	26.5064	26.0565	25.8077	26.3305	26.3625		12	50	2	2	5	6	9	8	5	5	8	10	6	6	9	8	6	6	8	8	LdBPK_081220.1	LdBPK_081220.1	1	hypothetical protein, unknown function
28.5591	28.4276	29.3105	28.7048	28.8366	28.7753	29.0631	29.3987	29.2348	29.0153	29.2386	29.1136	28.7901	28.5798	29.257	29.3903	28.8681	28.7326		9	79.6	8	6	13	18	17	18	17	16	21	20	14	17	21	15	21	18	19	11	LdBPK_081290.1;LdBPK_212240.1	LdBPK_081290.1;LdBPK_212240.1	2	beta tubulin;beta tubulin
23.3893	23.4096	27.7273	27.506	28.1164	28.2575	27.7088	27.8932	28.3351	28.3261	28.004	28.0247	28.2453	28.0444	28.2424	28.158	28.511	28.3672		11	39.3	0	0	12	11	17	15	9	11	19	22	15	12	16	19	14	14	19	17	LdBPK_081680.1;LdBPK_181280.1	LdBPK_081680.1;LdBPK_181280.1	2	unspecified product;hypothetical protein, conserved
NaN	NaN	22.4079	NaN	23.6461	22.18	NaN	NaN	22.091	NaN	NaN	NaN	23.0136	23.0822	21.7597	NaN	25.667	22.506		3	32.7	0	0	0	0	1	0	0	0	1	1	0	0	1	1	0	0	2	1	LdBPK_090030.1	LdBPK_090030.1	1	hypothetical protein, conserved
NaN	NaN	21.8082	NaN	21.302	NaN	NaN	NaN	22.631	NaN	21.4091	22.3793	NaN	NaN	NaN	NaN	NaN	NaN		3	8.4	0	0	1	0	1	2	0	0	1	1	1	1	0	0	0	0	1	0	LdBPK_090120.1	LdBPK_090120.1	1	hypothetical protein, conserved
NaN	NaN	23.8744	23.7652	24.2426	24.1417	23.9961	23.6388	24.0326	24.1673	24.0311	24.0827	23.9836	23.976	24.2691	24.195	23.8619	23.8693		11	14.9	0	0	4	3	6	5	4	1	9	6	4	6	6	4	3	4	5	5	LdBPK_090430.1	LdBPK_090430.1	1	hypothetical protein, conserved
NaN	NaN	24.5255	24.4254	25.8477	25.6954	25.0895	25.0799	25.9624	25.9013	25.0547	24.6801	25.9452	25.382	25.1483	24.9946	26.1886	26.1991		8	22.6	0	0	5	2	7	7	5	4	9	6	4	2	8	4	3	4	9	7	LdBPK_090690.1	LdBPK_090690.1	1	hypothetical protein, conserved
22.9476	NaN	22.8094	22.8735	23.0942	22.8364	22.2888	22.5416	22.9641	23.0319	22.1962	22.4982	22.9013	23.3217	22.6421	22.5653	22.9688	22.8806		10	15.5	0	0	3	2	6	3	2	2	5	4	1	2	4	3	1	0	5	2	LdBPK_090820.1	LdBPK_090820.1	1	oligopeptidase b
NaN	NaN	NaN	NaN	NaN	20.9769	NaN	NaN	NaN	NaN	NaN	NaN	NaN	NaN	NaN	NaN	NaN	NaN		1	2.2	0	0	0	0	1	0	0	0	1	1	0	0	1	1	0	0	1	1	LdBPK_090840.1	LdBPK_090840.1	1	hypothetical protein, conserved
23.1583	NaN	23.8328	23.3652	23.8607	23.9276	23.5439	23.4145	23.9706	23.6648	23.6219	23.5467	24.0099	24.1344	23.4396	23.3102	24.0597	23.9168		6	14.9	1	0	2	1	4	4	2	1	6	3	3	1	3	3	1	1	4	4	LdBPK_091020.1;LdBPK_331630.1;LdBPK_091030.1	LdBPK_091020.1	3	elongation factor-1 gamma;elongation factor-1 gamma;elongation factor 1-gamma, putative
NaN	NaN	21.1198	NaN	21.4717	NaN	NaN	NaN	21.2439	21.1921	NaN	NaN	21.3231	21.6853	21.086	NaN	21.2154	NaN		3	6.2	0	0	1	0	1	0	0	0	2	1	0	0	0	1	1	0	1	0	LdBPK_091070.1	LdBPK_091070.1	1	hypothetical protein, conserved
NaN	NaN	NaN	NaN	NaN	NaN	NaN	NaN	18.7075	NaN	NaN	NaN	NaN	NaN	NaN	NaN	NaN	NaN		1	1.7	0	0	0	0	0	0	0	0	1	0	0	0	0	0	0	0	0	0	LdBPK_091100.1	LdBPK_091100.1	1	phospholipid:diacylglycerol acyltransferase, putative
NaN	NaN	21.9916	NaN	21.9655	22.3482	NaN	21.9639	22.6607	21.9536	21.7195	21.9529	22.1824	21.9619	22.0884	22.3029	22.0171	22.1878		4	20.4	0	0	0	0	1	1	0	1	1	2	0	0	1	1	2	1	2	0	LdBPK_091110.1	LdBPK_091110.1	1	hypothetical protein, conserved
NaN	NaN	NaN	NaN	NaN	NaN	NaN	NaN	NaN	NaN	NaN	NaN	NaN	NaN	NaN	NaN	21.35	NaN		3	8.9	0	0	0	0	0	0	0	0	1	0	0	0	1	1	0	0	2	0	LdBPK_091130.1	LdBPK_091130.1	1	eukaryotic translation initiation factor 2 subunit, putative
NaN	NaN	NaN	NaN	NaN	NaN	NaN	NaN	NaN	NaN	NaN	NaN	NaN	NaN	NaN	NaN	20.1557	NaN		1	2	0	0	0	0	0	0	0	1	1	1	0	0	0	1	0	1	1	1	LdBPK_091170.1	LdBPK_091170.1	1	hypothetical protein, conserved
NaN	NaN	NaN	NaN	23.0346	22.8784	NaN	22.9271	23.0111	22.8112	22.5948	22.4753	22.6344	NaN	22.9577	23.0025	23.1294	23.137		3	20.2	0	0	1	1	2	1	1	1	2	2	1	1	1	1	1	1	2	2	LdBPK_091180.1	LdBPK_091180.1	1	mitochondrial RNA binding protein 2
27.5298	27.4503	26.3158	27.1778	26.1375	26.2975	NaN	26.8585	26.4426	26.0254	26.6177	26.7041	26.5483	26.2338	26.6798	26.4298	26.3758	26.2899		6	4.7	2	4	1	2	1	2	2	2	4	2	1	2	4	2	2	1	3	2	LdBPK_091300.1	LdBPK_091300.1	1	hypothetical protein, conserved
NaN	NaN	NaN	NaN	20.3178	NaN	NaN	NaN	NaN	NaN	NaN	NaN	NaN	NaN	NaN	NaN	NaN	NaN		2	6.7	0	0	0	0	2	1	0	0	1	0	0	0	0	0	1	0	0	0	LdBPK_091330.1	LdBPK_091330.1	1	mitochondrial carrier protein, putative
31.0356	30.5838	29.8795	29.8905	29.7648	29.6455	29.7956	29.941	29.5083	29.3597	29.6612	29.9178	29.5095	29.3984	29.8444	29.9413	29.5676	29.5623		5	45.9	10	15	10	12	10	9	11	9	9	11	9	9	11	11	9	11	12	10	LdBPK_091410.1;LdBPK_190040.1	LdBPK_091410.1;LdBPK_190040.1	2	histone H2B;histone H2B
NaN	NaN	22.6686	NaN	NaN	21.8368	NaN	NaN	NaN	NaN	NaN	NaN	NaN	NaN	NaN	NaN	NaN	NaN	+	3	14.9	0	0	2	0	0	2	0	0	0	0	0	0	0	0	0	0	0	0	LdBPK_091640.1	LdBPK_091640.1	1	hypothetical protein, conserved
NaN	NaN	NaN	NaN	NaN	NaN	NaN	NaN	NaN	NaN	NaN	NaN	NaN	NaN	NaN	NaN	20.6504	NaN		2	3.8	0	0	0	0	0	0	0	0	0	0	0	0	0	0	0	0	1	0	LdBPK_100130.1	LdBPK_100130.1	1	hypothetical protein, conserved
NaN	23.3671	23.76	23.6243	23.4068	23.6572	23.6179	23.7168	23.8344	23.7169	23.7908	23.6416	24.0549	23.9491	23.4475	23.2981	23.6447	23.587		5	13.1	0	0	1	1	2	2	2	2	3	3	2	1	2	3	0	0	3	1	LdBPK_100210.1	LdBPK_100210.1	1	nucleolar protein, putative
NaN	NaN	NaN	NaN	NaN	NaN	NaN	NaN	NaN	NaN	NaN	NaN	NaN	NaN	NaN	NaN	NaN	22.376		2	8.6	0	0	0	0	0	1	0	0	2	1	0	0	2	0	0	0	1	2	LdBPK_100230.1	LdBPK_100230.1	1	hypothetical protein, unknown function
NaN	NaN	NaN	NaN	NaN	21.3139	NaN	NaN	NaN	NaN	NaN	NaN	NaN	NaN	NaN	NaN	NaN	NaN		1	2.6	0	0	0	0	0	1	1	0	1	1	0	0	1	0	1	1	1	1	LdBPK_100250.1	LdBPK_100250.1	1	hypothetical protein, conserved
26.7167	26.4769	27.046	26.7661	26.8371	26.9768	26.7011	27.0453	27.1123	27.1146	26.8317	27.1184	26.9087	27.0311	27.1557	26.9726	27.0654	26.995		16	42.1	1	1	9	5	9	6	7	4	12	12	6	8	10	11	6	8	11	8	LdBPK_100310.1	LdBPK_100310.1	1	isocitrate dehydrogenase [NADP], mitochondrial precursor, putative
NaN	NaN	22.7128	22.5786	22.195	22.7127	NaN	22.5547	22.0898	22.4324	22.9198	22.4637	22.8073	22.6636	22.9038	22.6579	22.8389	22.5507		3	6.1	0	0	1	1	1	1	1	1	1	2	1	0	2	1	1	0	1	1	LdBPK_100420.1;LdBPK_100370.1	LdBPK_100420.1	2	folate/biopterin transporter, putative;folate/biopterin transporter, putative
NaN	NaN	24.9116	25.0286	25.2024	25.3169	25.5291	25.1339	25.5329	25.6227	25.121	25.1718	25.3443	25.3321	25.8011	25.6134	25.4662	25.3162		9	35.1	0	0	3	1	3	3	2	4	5	3	2	3	3	2	3	2	5	4	LdBPK_100560.1	LdBPK_100560.1	1	glycerol-3-phosphate dehydrogenase [NAD ], glycosomal
NaN	NaN	22.1635	22.1452	21.6216	21.5489	NaN	NaN	NaN	NaN	NaN	NaN	NaN	NaN	NaN	NaN	NaN	NaN	+	2	6.5	0	0	1	2	2	1	0	0	0	0	0	0	0	0	0	0	0	0	LdBPK_100620.1	LdBPK_100620.1	1	zinc-binding dehydrogenase-like protein
NaN	NaN	22.8066	NaN	NaN	21.8986	NaN	NaN	22.662	NaN	22.884	23.2859	22.5731	22.482	22.7675	22.7516	NaN	NaN		2	4.3	0	0	1	1	1	1	0	1	2	0	1	2	1	0	1	1	1	1	LdBPK_100760.1;LdBPK_100770.1	LdBPK_100760.1;LdBPK_100770.1	2	amino acid transporter, putative;amino acid transporter, putative
NaN	NaN	22.3444	NaN	22.3251	NaN	NaN	NaN	22.1636	22.0736	22.4037	22.0876	22.1341	NaN	22.1833	NaN	22.4346	NaN		2	19.4	1	1	0	0	0	0	1	0	2	1	1	1	1	1	0	0	1	1	LdBPK_100900.1	LdBPK_100900.1	1	nuclear transport factor 2, putative
28.4815	27.1282	27.8479	28.0256	27.6497	27.9606	NaN	27.9108	27.6667	27.1494	28.4047	27.9279	27.805	27.7954	27.623	28.4724	27.9625	28.1513		3	41.5	3	3	4	5	4	3	3	4	3	4	6	4	3	3	4	4	2	4	LdBPK_100920.1;LdBPK_160610.1	LdBPK_100920.1;LdBPK_160610.1	2	histone H3;histone H3, putative
NaN	22.4839	23.7512	23.7668	24.221	24.009	23.757	23.8262	24.2603	24.1895	23.706	23.8554	24.2021	24.289	24.09	23.9663	24.417	24.1743		6	32.2	0	0	3	1	5	3	2	1	6	5	3	3	5	3	3	2	4	5	LdBPK_100960.1	LdBPK_100960.1	1	small GTP-binding protein Rab11, putative
NaN	NaN	NaN	NaN	NaN	25.2418	NaN	NaN	NaN	NaN	NaN	NaN	NaN	NaN	NaN	NaN	NaN	NaN		1	4.5	0	0	1	1	0	1	1	1	1	2	1	1	1	1	1	1	1	1	LdBPK_100980.1	LdBPK_100980.1	1	hypothetical protein, conserved
NaN	NaN	NaN	NaN	NaN	19.7343	NaN	NaN	NaN	NaN	NaN	NaN	NaN	NaN	NaN	NaN	NaN	NaN		2	13.4	0	0	0	0	0	0	0	0	1	0	0	0	0	0	0	0	0	0	LdBPK_101250.1	LdBPK_101250.1	1	rab1 small GTP-binding protein, putative
NaN	NaN	24.9595	24.4558	24.6843	24.9758	NaN	NaN	NaN	NaN	NaN	NaN	NaN	NaN	NaN	NaN	NaN	NaN	+	7	22.6	0	0	5	2	8	6	0	0	0	0	0	0	0	0	0	0	0	0	LdBPK_101370.1	LdBPK_101370.1	1	hypothetical protein, conserved
NaN	24.8077	29.5991	29.1952	29.4326	29.3951	25.376	25.5356	25.8332	25.2585	26.9764	26.5268	26.5173	25.6552	24.2771	24.189	24.7453	24.8369	+	16	55.5	0	0	18	13	23	22	2	2	5	6	7	5	7	6	2	0	2	3	LdBPK_101380.1	LdBPK_101380.1	1	hypothetical protein, conserved
NaN	NaN	NaN	NaN	NaN	19.9347	NaN	NaN	NaN	NaN	NaN	NaN	NaN	NaN	NaN	NaN	NaN	NaN		1	6.6	0	0	0	0	0	0	0	0	0	1	0	0	0	0	0	0	0	0	LdBPK_101420.1	LdBPK_101420.1	1	hypothetical protein, conserved
NaN	NaN	NaN	NaN	NaN	NaN	NaN	NaN	21.1344	NaN	NaN	NaN	21.9162	NaN	NaN	NaN	NaN	NaN		2	7.4	0	0	0	0	1	0	0	0	1	1	0	0	1	0	0	0	1	1	LdBPK_101430.1;LdBPK_101400.1	LdBPK_101430.1;LdBPK_101400.1	2	hypothetical protein, conserved;hypothetical protein, conserved
NaN	NaN	22.2828	21.7054	22.2849	21.717	NaN	21.8181	21.821	21.8273	NaN	NaN	22.0407	21.9773	21.3413	21.4099	22.1228	21.9748	+	3	9.7	0	0	0	0	2	1	0	0	2	2	0	1	2	0	0	0	3	3	LdBPK_110100.1	LdBPK_110100.1	1	seryl-tRNA synthetase, putative
23.7065	24.0036	23.8288	23.4452	24.1562	24.0375	23.6415	23.7755	24.1528	24.0724	23.6677	23.8543	24.0989	24.1667	23.7947	23.7533	24.2753	24.2484		9	37.9	0	0	2	2	4	4	2	2	6	5	1	2	5	3	2	2	4	3	LdBPK_110350.1	LdBPK_110350.1	1	14-3-3 protein, putative
NaN	NaN	23.5013	23.778	24.1935	24.5311	NaN	23.4114	24.547	24.6655	24.112	24.027	24.8796	24.818	23.9256	23.8002	24.8829	24.5608	+	11	23.6	0	0	0	1	5	4	1	0	6	7	2	1	6	6	3	1	5	7	LdBPK_110370.1	LdBPK_110370.1	1	hypothetical protein, conserved
NaN	NaN	NaN	NaN	NaN	18.6025	NaN	NaN	NaN	NaN	NaN	NaN	NaN	NaN	NaN	NaN	NaN	NaN		1	1.2	0	0	0	0	0	0	0	0	1	0	0	0	0	0	0	0	0	0	LdBPK_110590.1	LdBPK_110590.1	1	hypothetical protein, conserved
NaN	21.9837	27.7609	27.6953	27.2272	27.12	27.7728	27.7425	27.1947	27.2857	27.967	27.8269	27.3782	27.1746	27.8425	27.6913	27.0646	26.8804		24	61.4	0	0	14	10	16	14	18	13	20	13	15	10	17	10	18	13	15	11	LdBPK_110600.1	LdBPK_110600.1	1	3-methylcrotonoyl-CoA carboxylase beta subunit, putative
24.2131	NaN	24.2402	24.0322	24.2755	24.2513	24.1076	24.2663	24.4689	24.1507	23.9112	24.1707	24.6278	24.3114	24.2028	24.1934	24.3278	24.432		5	43.5	1	1	2	1	5	2	2	2	5	2	2	2	3	2	3	2	3	3	LdBPK_110630.1	LdBPK_110630.1	1	aminopeptidase, putative
24.7858	25.3214	25.5169	25.2203	25.8251	25.6921	24.8025	25.3159	25.9471	25.5891	25.4266	25.3684	26.0407	25.8508	25.154	25.3306	25.7599	25.6992		10	37	1	1	7	3	11	8	2	5	10	7	5	4	10	6	2	4	10	8	LdBPK_110640.1	LdBPK_110640.1	1	aminopeptidase, putative
25.815	NaN	23.6478	NaN	23.6819	NaN	NaN	NaN	NaN	NaN	NaN	NaN	NaN	NaN	NaN	NaN	23.3969	22.9838		2	33.3	0	0	0	0	1	0	0	0	1	1	0	0	0	0	0	0	1	2	LdBPK_110960.1	LdBPK_110960.1	1	40S ribosomal protein S5
24.6411	25.1586	25.5634	25.092	25.699	25.6629	25.3923	25.4415	25.9469	25.697	25.4074	25.3499	25.8597	25.6518	25.7	25.6619	25.7802	25.85		25	33.7	0	1	12	2	16	15	5	4	19	14	7	7	14	9	9	10	15	14	LdBPK_111000.1	LdBPK_111000.1	1	pyruvate phosphate dikinase, putative
NaN	NaN	22.8126	NaN	22.8639	22.5131	NaN	22.9258	23.988	23.8236	22.5097	NaN	22.9955	23.9639	23.5901	23.2719	23.0862	22.7267		3	18.3	0	0	2	0	2	1	1	1	3	1	1	1	0	2	2	1	1	1	LdBPK_111030.1	LdBPK_111030.1	1	hypothetical protein, conserved
NaN	24.7674	24.0951	24.0308	24.3334	24.5746	24.4989	24.1544	24.4696	24.4165	24.2369	23.9635	24.5656	24.6104	24.3366	24.507	24.7753	24.8129		6	10.7	0	0	1	1	3	3	3	2	5	4	2	1	4	4	2	3	5	3	LdBPK_111050.1	LdBPK_111050.1	1	pretranslocation protein, alpha subunit, putative
NaN	NaN	NaN	NaN	NaN	22.158	NaN	NaN	21.9068	22.0605	22.3081	21.9576	22.1108	NaN	NaN	21.7972	22.3269	NaN		4	11.3	0	0	0	0	0	1	0	0	1	1	0	0	2	0	0	1	2	0	LdBPK_111080.1	LdBPK_111080.1	1	zinc finger domain protein, putative
NaN	NaN	NaN	NaN	NaN	21.8719	NaN	NaN	21.9255	22.2976	21.959	NaN	22.1223	21.8035	21.8179	NaN	22.5948	22.2504		4	7.7	0	0	1	0	1	1	1	0	1	1	1	0	2	1	1	0	0	1	LdBPK_111100.1	LdBPK_111100.1	1	lanosterol 14-alpha-demethylase, putative
25.6228	24.7815	25.1537	25.1073	25.3901	25.2425	25.0586	25.4021	25.3403	25.2103	25.2801	25.3266	25.3066	25.3179	25.2429	25.336	25.4165	25.4626		5	30.6	1	0	3	1	4	4	3	2	4	3	4	3	5	3	3	3	4	5	LdBPK_111110.1;LdBPK_111130.1	LdBPK_111110.1	2	60S ribosomal protein L28, putative;60S ribosomal protein L28, putative
NaN	NaN	NaN	NaN	NaN	NaN	NaN	NaN	NaN	NaN	NaN	NaN	21.7228	NaN	NaN	NaN	NaN	NaN		2	3.3	0	0	0	0	0	0	0	0	0	1	0	0	1	0	0	0	0	0	LdBPK_111140.1;LdBPK_111150.1	LdBPK_111140.1;LdBPK_111150.1	2	protein transport protein Sec31, putative;protein transport protein Sec31, putative
NaN	NaN	24.1218	23.794	24.4106	24.1796	24.1524	24.1095	24.551	24.3283	24.113	24.2369	24.3116	23.8973	24.2705	24.4153	24.5232	24.5489		4	32.3	1	1	1	2	4	3	3	2	5	3	2	2	3	2	2	2	3	3	LdBPK_111180.1;LdBPK_291920.1	LdBPK_111180.1;LdBPK_291920.1	2	40S ribosomal protein S15A, putative;40S ribosomal protein S15A, putative
NaN	NaN	NaN	NaN	NaN	19.9898	NaN	NaN	NaN	NaN	NaN	NaN	NaN	NaN	NaN	NaN	NaN	NaN		1	2	0	0	0	0	0	1	0	0	0	0	0	0	1	0	0	0	0	0	LdBPK_111190.1	LdBPK_111190.1	1	hypothetical protein, conserved
NaN	24.6352	27.955	27.4435	27.3024	27.2684	26.6983	26.8584	26.9687	26.967	26.9791	26.7501	26.7739	26.6831	26.8166	26.833	26.6901	26.5403		28	16.3	0	0	20	14	22	15	9	7	21	16	11	11	17	11	10	13	18	12	LdBPK_111210.1;LdBPK_111280.1;LdBPK_270840.1	LdBPK_111210.1	3	ATP-binding cassette protein subfamily A, member 2, putative;ATP-binding cassette protein subfamily A, member 6, putative;ATP-binding cassette protein subfamily A, member 9, putative
NaN	NaN	NaN	NaN	NaN	22.9473	NaN	NaN	NaN	NaN	NaN	NaN	NaN	NaN	NaN	NaN	NaN	NaN		1	2.9	0	0	1	1	1	1	1	1	1	1	1	1	1	1	0	0	1	0	LdBPK_111230.1	LdBPK_111230.1	1	ATP-binding cassette protein subfamily A, member 3, putative
NaN	NaN	NaN	NaN	NaN	NaN	NaN	NaN	NaN	NaN	NaN	NaN	NaN	NaN	NaN	NaN	NaN	21.6686		1	3.5	0	0	1	1	1	1	0	1	1	1	1	1	1	1	0	0	1	1	LdBPK_111260.1	LdBPK_111260.1	1	ATP-binding cassette protein subfamily A, member 5, putative
NaN	20.1811	20.738	NaN	21.4225	21.5419	20.7991	20.5168	21.4538	21.2809	20.8895	20.8145	21.701	21.7442	21.2861	21.1185	21.5083	21.6273		3	11.7	0	0	2	1	2	2	2	1	2	2	2	1	2	2	2	2	2	2	LdBPK_120030.1	LdBPK_120030.1	1	unspecified product
NaN	22.417	22.8011	22.7636	23.0686	23.0023	NaN	22.9214	23.5011	23.2209	22.6953	22.5532	22.7556	22.9681	23.3546	23.1557	23.0962	22.8371		5	34.4	0	0	0	0	2	1	0	0	2	4	0	0	1	1	1	0	2	0	LdBPK_120060.1	LdBPK_120060.1	1	hypothetical protein, conserved
NaN	NaN	NaN	NaN	NaN	19.7815	NaN	NaN	NaN	NaN	NaN	NaN	NaN	NaN	NaN	NaN	NaN	NaN		1	1.2	0	0	0	0	0	1	0	0	1	0	0	0	1	0	0	0	1	0	LdBPK_120145.1	LdBPK_120145.1	1	unspecified product
22.614	23.159	23.3393	22.7293	24.0517	23.8424	NaN	22.9682	24.2172	23.7644	23.179	23.1002	24.2048	24.0972	23.0549	23.1365	23.8958	24.2022		9	17.2	0	0	1	0	5	4	1	0	8	4	1	1	5	4	1	0	5	6	LdBPK_120490.1	LdBPK_120490.1	1	glucose-6-phosphate isomerase
NaN	NaN	21.9689	21.6943	22.1562	22.2274	NaN	22.1882	22.3171	22.4875	22.2331	22.0013	22.2177	22.208	22.2557	22.2446	22.527	22.0977		3	6.6	0	0	0	0	1	1	0	0	2	3	1	0	1	0	0	0	2	1	LdBPK_120550.1	LdBPK_120550.1	1	hypothetical protein, conserved
25.0232	23.6599	25.7722	25.4266	25.9938	25.9018	25.5126	25.6737	26.0315	26.1566	25.618	25.7284	26.0977	25.9453	25.9605	25.7694	25.9716	25.8096		11	28.8	0	0	4	5	10	8	4	4	10	9	6	10	9	5	5	5	9	9	LdBPK_120580.1	LdBPK_120580.1	1	alanine aminotransferase
NaN	NaN	24.0731	23.3044	23.5826	23.6914	NaN	21.9789	22.2782	21.2293	22.4401	22.314	21.7962	21.1933	21.7029	21.0453	21.4928	21.4826	+	5	5.5	0	0	4	1	3	2	0	0	2	0	1	1	1	0	1	0	1	1	LdBPK_120610.1	LdBPK_120610.1	1	serine/threonine protein phosphatase-like protein
25.066	24.9288	25.5675	25.231	25.71	25.6844	25.5643	25.4968	25.7693	25.598	25.592	25.675	25.5586	25.5381	25.627	25.7856	25.7051	25.5382		14	47.5	0	0	6	3	7	9	4	4	11	6	4	4	7	6	5	5	8	7	LdBPK_120620.1	LdBPK_120620.1	1	cytochrome c oxidase subunit IV
NaN	NaN	22.6284	NaN	22.0561	21.8587	NaN	22.2954	22.2913	21.707	22.2808	22.2283	NaN	NaN	NaN	22.5406	NaN	21.9427		2	18.5	0	0	2	1	2	0	0	1	2	1	0	1	0	0	1	1	1	1	LdBPK_120660.1	LdBPK_120660.1	1	hypothetical protein, conserved
NaN	NaN	NaN	NaN	20.7933	21.0008	NaN	NaN	20.8761	21.0097	NaN	NaN	20.964	20.9334	NaN	NaN	21.0965	20.8062		2	4.4	0	0	0	0	1	1	0	0	2	0	0	0	0	1	0	0	0	0	LdBPK_120800.1	LdBPK_120800.1	1	hypothetical protein, unknown function
NaN	NaN	21.7201	21.587	21.7696	21.6587	NaN	21.5772	21.897	21.7701	21.8848	21.654	21.5463	21.7576	21.6655	22.0724	21.9955	22.1806		2	8.9	0	0	2	0	2	2	1	1	2	2	1	1	2	1	1	1	2	1	LdBPK_120810.1	LdBPK_120810.1	1	hypothetical protein, conserved
27.2814	27.2601	27.7447	27.5236	28.0973	27.9652	27.7004	27.6687	28.1654	28.0332	27.7295	27.5554	28.0669	27.8844	27.7075	27.6615	28.0559	27.8797		31	44.9	7	6	20	15	32	24	19	17	36	25	23	17	27	19	21	20	27	27	LdBPK_130200.1	LdBPK_130200.1	1	hypothetical protein, unknown function
NaN	NaN	NaN	NaN	NaN	22.6316	NaN	NaN	NaN	NaN	NaN	NaN	NaN	NaN	NaN	NaN	NaN	NaN		1	6.6	0	0	1	1	1	1	1	0	1	1	1	1	1	0	1	1	1	1	LdBPK_130270.1	LdBPK_130270.1	1	hypothetical protein, conserved
30.1224	30.3028	30.6425	30.1408	30.5941	30.538	30.3968	30.5952	30.7902	30.5791	30.6531	30.5192	30.4579	30.3708	30.645	30.684	30.525	30.5962		19	56.3	15	21	31	25	34	43	35	32	37	42	29	33	39	42	36	35	40	33	LdBPK_130330.1;CON__ENSEMBL:ENSBTAP00000016242	LdBPK_130330.1	2	alpha tubulin
NaN	NaN	NaN	NaN	NaN	19.3832	NaN	NaN	NaN	NaN	NaN	NaN	NaN	NaN	NaN	NaN	NaN	NaN		2	3	0	0	0	0	0	0	0	0	0	0	0	0	0	0	0	1	0	0	LdBPK_130440.1	LdBPK_130440.1	1	hypothetical protein, conserved
NaN	NaN	21.8283	NaN	22.1453	21.9744	NaN	NaN	22.0689	22.1853	NaN	21.9775	21.5858	NaN	NaN	NaN	21.9098	22.2829		4	34.8	0	0	2	0	2	1	0	1	2	3	0	1	1	1	0	1	2	2	LdBPK_130460.1	LdBPK_130460.1	1	40S ribosomal protein S12, putative
NaN	NaN	22.5845	NaN	23.0175	22.7897	22.8158	22.0368	22.9429	23.0163	22.4622	22.548	22.9754	22.2436	22.4515	22.5106	23.1701	23.155		6	11	0	0	2	0	3	2	2	1	3	3	1	1	4	2	1	1	4	5	LdBPK_130540.1	LdBPK_130540.1	1	hypothetical protein, conserved
NaN	NaN	NaN	NaN	NaN	21.1314	NaN	NaN	NaN	NaN	NaN	NaN	NaN	NaN	NaN	NaN	NaN	NaN		2	3.7	0	0	0	0	0	0	0	0	1	1	0	0	0	0	0	0	1	0	LdBPK_130630.1	LdBPK_130630.1	1	hypothetical protein, unknown function
NaN	NaN	27.2825	27.1421	27.229	27.3152	27.5677	27.438	27.2091	27.4539	27.5057	27.4634	27.4771	27.378	27.605	27.4344	26.9639	26.965		22	60.4	0	0	13	8	15	11	11	11	16	17	12	12	18	13	13	13	12	13	LdBPK_130760.1	LdBPK_130760.1	1	mitochondrial processing peptidase alpha subunit, putative
NaN	NaN	21.0815	NaN	21.739	21.3111	NaN	NaN	21.4218	21.5761	NaN	21.1867	21.3979	21.384	NaN	21.6586	21.6566	21.8046		2	9.1	0	0	0	0	1	0	0	0	1	0	0	0	2	1	0	0	1	1	LdBPK_130960.1	LdBPK_130960.1	1	NADH-cytochrome b5 reductase, putative
NaN	NaN	27.102	26.866	26.1558	26.1178	24.2842	24.4711	23.4497	23.0363	25.9043	25.7453	24.5146	24.6614	NaN	23.2428	21.7462	NaN	+	16	40.2	0	0	13	9	9	10	3	1	3	1	7	7	4	3	0	0	0	0	LdBPK_130990.1;LdBPK_090090.1	LdBPK_130990.1	2	RNA helicase, putative;proteasome regulatory ATPase subunit 2, putative
NaN	NaN	NaN	NaN	NaN	NaN	NaN	NaN	NaN	NaN	NaN	NaN	20.7985	NaN	NaN	NaN	NaN	NaN		2	1.9	0	0	0	0	0	0	0	0	0	1	0	0	0	0	0	0	0	1	LdBPK_131000.1	LdBPK_131000.1	1	leucyl-tRNA synthetase, putative
NaN	NaN	NaN	NaN	NaN	19.1929	NaN	NaN	NaN	NaN	NaN	NaN	NaN	NaN	NaN	NaN	NaN	NaN		1	2	0	0	0	0	0	0	0	0	0	0	0	0	1	0	0	0	1	0	LdBPK_131090.1	LdBPK_131090.1	1	adenylosuccinate synthetase, putative
25.7647	25.9289	25.9985	25.7089	25.8794	25.9274	25.8994	25.8494	25.8984	25.918	25.966	25.9944	25.8869	26.0686	26.0695	25.9729	25.9308	25.9019		11	44.3	1	3	6	3	8	8	8	6	8	8	8	7	8	8	5	5	8	9	LdBPK_131120.1	LdBPK_131120.1	1	40S ribosomal protein S4, putative
NaN	NaN	21.1925	21.0892	21.3899	21.577	NaN	21.0941	21.5051	21.3167	21.0132	21.1639	21.2354	21.557	21.3875	NaN	21.1805	21.3334		5	6.8	0	0	0	0	2	1	0	0	3	1	0	0	2	1	0	0	1	1	LdBPK_131260.1	LdBPK_131260.1	1	hypothetical protein, conserved
NaN	NaN	23.4851	23.4661	24.0875	24.0753	23.8094	23.5746	24.1123	24.1205	23.7111	23.6191	24.2451	23.8715	24.0144	23.9372	24.3693	24.1693	+	7	12.7	0	0	1	1	5	4	2	2	5	5	2	3	5	5	3	3	6	4	LdBPK_131280.1	LdBPK_131280.1	1	endomembrane protein, putative
NaN	NaN	22.0283	NaN	23.1868	NaN	NaN	NaN	22.1299	22.1133	NaN	NaN	22.6097	22.5073	NaN	NaN	NaN	NaN		3	26.8	0	0	1	0	2	1	1	0	2	2	0	1	2	0	0	0	1	0	LdBPK_131320.1	LdBPK_131320.1	1	ubiquitin-conjugating enzyme-like protein
NaN	NaN	23.4157	23.4798	23.1909	23.183	23.8624	23.6754	23.1263	23.2013	23.6503	23.9319	23.2949	23.2092	23.8586	23.8628	22.876	22.8965		9	8.3	0	0	3	2	2	4	3	1	4	4	6	4	4	3	6	4	3	2	LdBPK_131340.1	LdBPK_131340.1	1	hypothetical protein, conserved
NaN	NaN	NaN	NaN	22.0267	22.0329	NaN	21.5024	22.0851	22.0197	21.7718	22.0259	22.0493	22.1627	NaN	21.9848	21.8232	21.9952		7	13	0	0	0	0	3	1	0	0	4	2	0	0	2	0	0	0	0	1	LdBPK_131400.1	LdBPK_131400.1	1	chaperonin TCP20, putative
23.0627	23.546	23.0182	22.2674	23.3898	23.5139	NaN	23.4847	23.191	23.551	23.3926	23.5117	23.5185	23.9869	23.5487	23.8045	23.5776	23.2932		2	20.8	0	0	0	0	2	1	1	0	2	2	0	0	0	1	0	0	1	1	LdBPK_131410.1;LdBPK_333380.1	LdBPK_131410.1;LdBPK_333380.1	2	60S ribosomal protein L44, putative;60S ribosomal protein L44, putative
NaN	NaN	24.7257	24.8299	25.4038	25.3155	25.5613	25.1739	25.6243	25.7699	25.1215	25.1504	25.6367	25.4994	25.3179	25.4011	25.6572	25.3322		14	16.1	0	0	5	3	6	4	5	4	8	8	4	7	7	9	4	4	8	7	LdBPK_131590.1	LdBPK_131590.1	1	phospholipid-transporting ATPase 1-like protein
NaN	NaN	21.1711	NaN	NaN	NaN	NaN	NaN	NaN	NaN	NaN	NaN	NaN	NaN	NaN	NaN	NaN	NaN		1	6.1	0	0	1	0	1	0	0	0	1	0	0	0	0	0	0	0	0	0	LdBPK_140150.1	LdBPK_140150.1	1	60S ribosomal protein, putative
NaN	NaN	21.7743	NaN	22.37	22.4612	NaN	22.1556	22.8086	22.5263	21.7929	21.9126	22.7588	22.824	21.7814	21.6801	22.6253	22.4681		5	10.9	0	0	0	1	2	2	1	0	3	2	0	0	3	2	0	0	1	2	LdBPK_140180.1;LdBPK_366520.1	LdBPK_140180.1;LdBPK_366520.1	2	carboxypeptidase, putative;carboxypeptidase, putative
22.4026	NaN	NaN	NaN	22.5315	22.4484	NaN	22.2959	22.1577	NaN	22.0718	22.183	22.2664	22.3226	22.1556	22.1106	22.6163	22.4172		2	13.6	0	0	1	0	2	2	0	1	2	1	0	0	1	1	1	1	2	1	LdBPK_140190.1	LdBPK_140190.1	1	hypothetical protein, conserved
NaN	NaN	NaN	NaN	NaN	NaN	NaN	NaN	NaN	NaN	NaN	NaN	NaN	21.4197	NaN	NaN	NaN	NaN		1	9.3	0	0	0	0	0	0	0	0	1	0	1	0	0	1	0	1	1	0	LdBPK_140250.1	LdBPK_140250.1	1	hypothetical protein, conserved
NaN	NaN	NaN	NaN	NaN	20.6811	NaN	NaN	NaN	NaN	NaN	NaN	NaN	NaN	NaN	NaN	NaN	NaN		2	2	0	0	0	0	0	0	0	0	1	0	0	0	0	0	0	0	1	1	LdBPK_140320.1	LdBPK_140320.1	1	amino acid permease, putative
NaN	NaN	24.9324	24.9693	25.2037	25.1622	25.4726	25.07	25.1382	25.2715	25.0948	25.1565	25.2592	25.2701	24.9781	24.8338	25.0217	24.789		4	6.3	0	0	3	2	2	2	2	3	3	2	3	3	2	3	3	2	2	2	LdBPK_140380.1	LdBPK_140380.1	1	hypothetical protein, conserved
NaN	NaN	22.3696	22.1914	23.3191	23.0302	22.3582	22.4013	23.2775	23.044	22.3909	22.4451	23.2089	23.0503	22.9419	22.5969	23.3589	23.3171	+	4	14.5	0	0	1	1	3	2	2	1	2	3	1	1	2	2	2	2	2	3	LdBPK_140400.1	LdBPK_140400.1	1	hypothetical protein, conserved
NaN	NaN	22.4725	NaN	22.6129	21.9937	NaN	NaN	23.0434	23.4123	22.9156	22.9696	23.0823	22.503	23.4355	23.2022	23.5404	23.3537		2	9.1	0	0	1	1	3	1	0	1	2	1	2	1	2	1	2	2	2	2	LdBPK_140500.1;LdBPK_140490.1	LdBPK_140500.1;LdBPK_140490.1	2	hypothetical protein, unknown function;hypothetical protein, unknown function
NaN	NaN	23.1334	NaN	23.1212	23.0684	23.25	23.0668	23.1576	23.3621	23.2008	23.3299	23.3314	23.3066	23.7525	23.3753	23.4551	23.5276		3	13.2	0	0	1	2	4	1	3	1	4	2	2	1	3	3	1	3	4	4	LdBPK_140660.1	LdBPK_140660.1	1	fatty acid elongase, putative
NaN	NaN	23.903	23.5187	23.5924	23.3542	NaN	23.3404	23.2139	24.0412	23.6255	23.8134	24.4816	24.0438	23.922	23.8092	24.393	23.431		3	10.2	0	0	3	1	2	2	0	1	3	3	2	2	2	3	1	2	3	3	LdBPK_140670.1	LdBPK_140670.1	1	fatty acid elongase, putative
24.1333	NaN	24.8413	NaN	25.0237	24.8484	NaN	24.5568	25.1427	24.9424	24.7828	24.5774	24.3973	24.9074	24.9849	24.7932	25.0957	25.058		5	22.9	0	0	3	1	4	3	1	1	4	3	4	2	2	1	3	3	3	4	LdBPK_140680.1	LdBPK_140680.1	1	fatty acid elongase, putative
NaN	NaN	26.7719	26.1798	27.1437	27.179	27.1618	26.7519	27.1652	27.2246	26.9431	26.9075	27.4862	26.9732	27.1268	27.0834	27.6201	27.3775		4	26.1	0	0	2	2	5	7	5	3	5	6	3	3	6	4	4	3	6	5	LdBPK_140710.1;LdBPK_140740.1	LdBPK_140710.1	2	fatty acid elongase, putative;fatty acid elongase, putative
NaN	NaN	26.952	NaN	27.4492	27.2989	NaN	26.8276	27.5645	NaN	26.962	26.7414	27.4632	26.8866	27.026	26.9228	27.765	27.5828		2	37.7	0	1	2	1	2	2	1	1	2	2	2	1	2	3	1	2	2	2	LdBPK_140730.1	LdBPK_140730.1	1	fatty acid elongase, putative
NaN	NaN	26.1055	26.113	26.1875	26.102	26.0776	26.0245	26.2375	26.3563	26.4237	25.949	26.1328	26.1448	26.4084	26.427	26.3925	26.351		7	27.2	1	1	6	5	8	6	8	5	9	7	7	7	6	8	6	10	12	9	LdBPK_140760.1	LdBPK_140760.1	1	fatty acid elongase, putative
NaN	NaN	23.9024	23.7354	24.5478	24.6767	NaN	24.4217	24.5215	24.6008	24.4966	24.4273	24.423	24.5812	24.5052	NaN	24.816	24.4621		2	12.2	0	0	2	2	1	1	1	1	1	1	1	1	2	1	1	1	1	1	LdBPK_141100.1	LdBPK_141100.1	1	hypothetical protein, conserved
NaN	NaN	NaN	NaN	NaN	21.7619	NaN	NaN	NaN	NaN	NaN	NaN	NaN	NaN	NaN	NaN	NaN	NaN		2	7.4	0	0	1	0	0	1	1	0	1	1	1	0	0	0	0	0	0	0	LdBPK_141160.1	LdBPK_141160.1	1	hypothetical protein, conserved
NaN	NaN	21.0215	NaN	21.946	22.1028	NaN	21.9631	22.2568	22.9395	21.8146	22.0986	21.4637	NaN	23.6982	22.3706	NaN	22.3411	+	3	8.8	0	0	0	1	2	1	1	1	2	2	1	1	1	1	2	1	1	2	LdBPK_141210.1	LdBPK_141210.1	1	hypothetical protein, conserved
25.2139	25.4575	25.4596	25.1979	25.7474	25.7148	25.4555	25.2909	25.7297	25.7544	25.3218	25.4077	25.8632	25.7689	25.4706	25.2684	25.6578	25.6677		14	38.9	0	0	7	4	10	11	5	4	12	11	5	5	13	8	5	3	9	8	LdBPK_141240.1	LdBPK_141240.1	1	enolase
NaN	NaN	NaN	NaN	NaN	19.3248	NaN	NaN	NaN	NaN	NaN	NaN	NaN	NaN	NaN	NaN	NaN	NaN		1	2.3	0	0	0	0	0	0	0	0	1	0	0	0	1	0	0	0	0	0	LdBPK_141270.1	LdBPK_141270.1	1	hypothetical protein, conserved
23.5526	24.637	25.493	25.3272	25.6951	25.7353	25.1937	25.1705	25.7672	25.7538	25.2636	25.4463	25.8455	25.8773	25.3721	25.374	25.6523	25.5874		15	33.3	0	0	6	4	11	10	4	4	10	10	4	4	11	5	5	4	9	9	LdBPK_141450.1	LdBPK_141450.1	1	myo-inositol-1-phosphate synthase
NaN	NaN	NaN	NaN	NaN	21.7855	NaN	NaN	NaN	NaN	NaN	NaN	NaN	NaN	NaN	NaN	NaN	NaN		1	0.7	0	0	0	1	0	1	0	0	1	1	1	1	1	0	1	1	1	1	LdBPK_141500.1	LdBPK_141500.1	1	phosphoglycan beta 1,3 galactosyltransferase, putative
24.2914	24.7231	24.3671	23.9801	24.2224	24.0529	NaN	24.2116	24.4348	24.179	24.1361	24.4522	24.4153	23.8304	24.185	24.5063	24.2007	24.1137		7	12.5	1	1	4	4	4	4	1	2	5	6	4	3	4	2	3	5	4	3	LdBPK_141540.1	LdBPK_141540.1	1	hypothetical protein, conserved
NaN	NaN	NaN	NaN	NaN	22.2963	NaN	NaN	NaN	NaN	NaN	NaN	NaN	NaN	NaN	NaN	NaN	NaN		1	7.9	0	0	0	0	0	1	1	1	1	0	0	0	1	0	1	0	1	1	LdBPK_141560.1	LdBPK_141560.1	1	hypothetical protein, conserved
31.5826	31.2651	30.6935	30.5223	30.5833	30.4646	30.518	30.648	30.5179	30.3772	30.3712	30.6671	30.514	30.2104	30.7697	30.7453	30.4538	30.4743		12	54	12	18	14	14	13	14	13	11	16	18	11	13	14	21	13	12	13	11	LdBPK_150010.1;LdBPK_210020.1;LdBPK_350020.1;LdBPK_360020.1	LdBPK_150010.1;LdBPK_210020.1;LdBPK_350020.1;LdBPK_360020.1	4	histone H4;histone H4;histone H4, putative, pseudogene;histone H4
NaN	NaN	NaN	NaN	NaN	19.2621	NaN	NaN	NaN	NaN	NaN	NaN	NaN	NaN	NaN	NaN	NaN	NaN		1	3.9	0	0	0	0	0	0	0	0	1	0	0	0	1	1	0	0	0	0	LdBPK_150050.1	LdBPK_150050.1	1	cytochrome-b5 reductase, putative
24.7493	24.5467	24.6035	24.3277	24.3779	24.4327	23.9897	24.2688	24.2405	24.3238	24.3374	24.4686	24.5885	24.4048	24.5482	24.7274	24.5441	24.2062		6	32.1	0	0	3	2	4	5	2	1	5	3	3	2	4	4	4	3	5	2	LdBPK_150330.1;LdBPK_150320.1	LdBPK_150330.1	2	ribonucleoprotein p18, mitochondrial precursor, putative;ribonucleoprotein p18, mitochondrial precursor, putative
NaN	NaN	NaN	NaN	NaN	20.5097	NaN	NaN	NaN	NaN	NaN	NaN	NaN	NaN	NaN	NaN	NaN	NaN		1	1.8	0	0	0	0	0	0	0	0	1	0	0	0	0	0	0	0	0	0	LdBPK_150380.1;LdBPK_150370.1	LdBPK_150380.1;LdBPK_150370.1	2	ecotin, putative;hypothetical protein, conserved
NaN	NaN	NaN	NaN	NaN	19.6909	NaN	NaN	NaN	NaN	NaN	NaN	NaN	NaN	NaN	NaN	NaN	NaN		1	3.3	0	0	0	0	0	0	0	0	0	1	0	0	0	0	0	0	0	0	LdBPK_150720.1	LdBPK_150720.1	1	hypothetical protein, conserved
NaN	NaN	22.1858	21.919	22.3028	22.0804	NaN	22.4246	22.6153	22.4479	22.1265	22.2321	22.6461	22.4659	22.0994	22.4998	22.8062	22.4539		4	8.9	0	0	3	2	3	1	1	0	3	2	1	1	3	1	2	1	4	1	LdBPK_150810.1	LdBPK_150810.1	1	protein kinase, putative
NaN	NaN	21.2086	NaN	22.7074	22.6781	NaN	21.5042	21.2569	22.526	21.4377	22.4722	23.0499	23.5533	NaN	21.9561	23.4746	23.335		3	13.7	0	0	1	0	1	2	0	0	2	2	1	0	3	3	1	1	3	2	LdBPK_151050.1	LdBPK_151050.1	1	succinate dehydrogenase, putative
26.7491	27.0993	27.3558	27.0395	27.3909	27.2794	27.2522	27.1154	27.4219	27.4408	27.2923	27.269	27.3347	27.2953	27.4691	27.4491	27.3719	27.2204		36	42.3	3	4	20	16	24	23	18	13	31	23	19	15	29	15	20	16	26	21	LdBPK_151070.1	LdBPK_151070.1	1	glutamate dehydrogenase
27.341	27.2791	27.8077	27.5984	28.082	28.0004	27.6601	27.6293	28.2061	27.9486	27.4964	27.7174	28.1139	28.1008	27.7672	27.6296	28.0692	28.0172		10	44.7	6	5	9	8	10	10	8	9	9	11	8	9	13	10	9	8	10	10	LdBPK_151140.1;LdBPK_151120.1	LdBPK_151140.1;LdBPK_151120.1	2	tryparedoxin peroxidase;tryparedoxin peroxidase
NaN	NaN	23.29	22.8975	23.4032	23.1257	NaN	22.8641	23.3966	23.4544	22.9432	22.9898	23.4613	23.5541	23.1183	23.3408	23.3042	23.0765		8	7	0	0	3	1	3	2	0	1	4	6	1	1	6	4	2	1	5	4	LdBPK_151170.1	LdBPK_151170.1	1	hypothetical protein, conserved
NaN	NaN	NaN	NaN	NaN	NaN	NaN	NaN	NaN	21.7584	NaN	NaN	NaN	NaN	NaN	NaN	NaN	NaN		2	22.5	0	0	0	0	0	1	0	1	1	1	0	0	1	0	0	0	1	0	LdBPK_151190.1;LdBPK_151200.1	LdBPK_151190.1;LdBPK_151200.1	2	60S acidic ribosomal protein P2;60S acidic ribosomal protein P2
NaN	NaN	22.0773	NaN	21.8763	21.9492	NaN	NaN	22.0052	22.5385	22.2748	22.0137	22.3359	22.4584	22.4387	22.5884	NaN	NaN		5	4.2	0	0	1	0	2	0	1	0	1	0	1	1	3	1	1	1	1	0	LdBPK_151310.1	LdBPK_151310.1	1	mitochondrial DNA topoisomerase II
NaN	NaN	NaN	NaN	NaN	NaN	NaN	NaN	19.7243	NaN	NaN	NaN	NaN	NaN	NaN	NaN	NaN	NaN		1	1.3	0	0	0	0	0	0	0	0	1	0	0	0	0	0	0	0	0	0	LdBPK_151320.1	LdBPK_151320.1	1	ubiquitin hydrolase, putative
NaN	NaN	NaN	NaN	NaN	21.3595	NaN	NaN	NaN	NaN	NaN	NaN	NaN	NaN	NaN	NaN	NaN	NaN		2	7.2	0	0	0	0	0	1	0	0	0	0	1	0	0	0	1	0	0	0	LdBPK_151420.1	LdBPK_151420.1	1	hypothetical protein, conserved
NaN	NaN	NaN	NaN	18.9858	NaN	NaN	NaN	NaN	NaN	NaN	NaN	NaN	NaN	NaN	NaN	NaN	NaN		1	3.4	0	0	0	0	0	0	0	0	1	0	0	0	0	0	0	0	0	0	LdBPK_151430.1	LdBPK_151430.1	1	nucleolar RNA binding protein, putative
NaN	NaN	NaN	NaN	NaN	21.2988	NaN	NaN	NaN	NaN	NaN	NaN	NaN	NaN	NaN	NaN	NaN	NaN		1	12.7	0	0	0	0	0	1	0	0	0	0	0	0	0	0	0	0	0	0	LdBPK_151530.1	LdBPK_151530.1	1	ribosomal protein S6, putative
NaN	NaN	NaN	NaN	NaN	20.8051	NaN	NaN	NaN	NaN	NaN	NaN	NaN	NaN	NaN	NaN	NaN	NaN		2	11.4	0	0	0	0	1	0	0	0	0	0	0	0	0	0	0	0	0	0	LdBPK_160240.1	LdBPK_160240.1	1	protein tyrosine phosphatase-like protein
NaN	NaN	23.7044	NaN	23.6206	23.6024	NaN	23.1374	23.5959	23.8823	23.1634	23.4659	23.8167	23.5058	22.7564	NaN	23.6723	23.8095		4	35.2	0	0	2	1	2	1	1	1	3	2	2	2	2	2	1	0	2	1	LdBPK_160260.1	LdBPK_160260.1	1	protein tyrosine phosphatase-likie protein
NaN	NaN	22.512	22.1412	22.6393	22.7013	NaN	22.3973	22.8136	22.5917	22.1444	22.7173	22.6787	22.5256	22.7255	22.7011	22.6138	22.4751		4	8.7	0	0	1	0	1	2	1	1	3	2	1	0	2	1	0	2	3	2	LdBPK_160270.1	LdBPK_160270.1	1	hypothetical protein, conserved
NaN	NaN	NaN	25.191	25.0518	25.233	NaN	25.5044	25.2472	25.4955	NaN	25.2334	25.4414	25.2605	25.3772	25.5055	25.6926	25.4039		2	14.4	0	0	2	1	1	2	2	3	2	3	2	3	3	3	2	3	3	3	LdBPK_160510.1	LdBPK_160510.1	1	hypothetical protein, unknown function
22.388	22.4823	22.5909	22.2152	22.1415	22.2948	NaN	22.1394	22.5033	22.5191	22.295	22.315	22.3489	22.4475	22.3124	22.3862	22.3548	22.3265		7	21.3	0	0	0	0	1	1	0	0	5	1	0	1	4	1	0	0	2	0	LdBPK_160530.1	LdBPK_160530.1	1	hypothetical protein, conserved
NaN	NaN	22.5394	NaN	22.7308	22.9071	NaN	NaN	22.8945	22.9731	22.4545	22.6315	23.1566	22.5861	22.6501	22.4705	23.1376	22.789		6	11.2	0	0	2	1	0	2	1	0	5	1	2	1	4	2	2	1	3	2	LdBPK_160560.1	LdBPK_160560.1	1	orotidine-5-phosphate decarboxylase/orotate phosphoribosyltransferase, putative
26.7873	27.0135	26.5863	26.4403	26.4272	NaN	NaN	NaN	25.8816	NaN	NaN	NaN	NaN	NaN	26.5111	NaN	26.5369	NaN		2	1.2	2	2	2	1	1	2	2	1	3	3	2	2	2	3	2	1	2	3	LdBPK_160590.1	LdBPK_160590.1	1	carbamoyl-phosphate synthase, putative
23.8708	24.3086	24.4354	24.0585	24.5088	24.3571	24.3212	24.3124	24.8138	24.4237	24.4162	24.2336	24.5135	24.5699	24.1861	24.222	24.5225	24.6952		6	30.6	1	0	6	2	6	5	2	3	6	2	3	4	5	4	2	5	6	6	LdBPK_160760.1	LdBPK_160760.1	1	transaldolase, putative
NaN	NaN	22.4142	22.1991	23.1007	23.1898	22.7383	22.3746	23.4082	23.48	22.6274	22.7118	23.4217	23.1234	22.5917	22.6575	23.5472	23.3994		9	8.7	0	0	2	0	5	4	2	1	7	4	2	3	4	4	1	1	5	4	LdBPK_161240.1	LdBPK_161240.1	1	hypothetical protein, conserved
NaN	NaN	23.278	23.4018	23.2554	23.3627	NaN	NaN	23.0936	23.2788	23.4145	23.6184	23.1984	23.3616	23.9675	23.4483	23.0808	NaN		6	4.6	0	0	0	1	1	0	0	0	2	2	1	1	1	0	1	0	0	0	LdBPK_161280.1	LdBPK_161280.1	1	hypothetical protein, conserved
NaN	NaN	21.1016	NaN	19.9319	NaN	NaN	NaN	NaN	NaN	NaN	NaN	NaN	NaN	NaN	NaN	NaN	NaN	+	2	1.1	0	0	2	0	0	0	0	0	0	0	0	0	0	0	0	0	0	0	LdBPK_161290.1	LdBPK_161290.1	1	hypothetical protein, unknown function
NaN	NaN	22.1351	NaN	22.972	22.9151	NaN	22.2927	23.3327	23.2792	NaN	NaN	22.9178	NaN	22.9704	22.5031	23.287	22.8635		4	8.7	0	0	0	0	1	2	0	0	2	3	0	0	1	0	0	0	2	1	LdBPK_161340.1	LdBPK_161340.1	1	hypothetical protein, conserved
NaN	NaN	25.1399	24.7709	25.4844	24.9057	NaN	24.7874	25.239	25.0341	25.1551	24.7762	25.2123	24.5985	24.8746	25.1437	25.1821	25.1618		4	21.8	0	0	1	1	2	1	1	1	2	1	1	1	2	1	1	2	3	2	LdBPK_161380.1;LdBPK_161390.1	LdBPK_161380.1;LdBPK_161390.1	2	cytochrome c, putative;cytochrome c, putative
NaN	NaN	22.4608	22.5406	22.6282	22.5712	NaN	22.3842	22.7028	22.5939	22.3288	22.3129	22.3862	22.7678	22.8447	22.9839	22.8359	22.7344		7	16	0	0	0	0	1	1	0	0	4	2	0	0	2	0	0	0	3	1	LdBPK_161430.1	LdBPK_161430.1	1	hypothetical protein, conserved
NaN	NaN	24.3348	23.5322	23.9029	22.7122	NaN	NaN	NaN	NaN	21.3871	21.0553	20.6076	NaN	NaN	NaN	NaN	NaN	+	3	19.2	0	0	3	2	3	1	0	0	0	0	0	0	0	0	0	0	0	0	LdBPK_161450.1	LdBPK_161450.1	1	ADP-ribosylation factor-like, putative
NaN	NaN	24.4189	24.2684	24.2467	24.2034	NaN	22.613	23.6294	23.7987	23.6897	23.7444	23.6617	23.9121	22.9398	23.1604	23.43	23.3781		10	18.1	0	0	4	2	8	5	1	0	7	5	2	2	3	4	0	0	2	3	LdBPK_161580.1	LdBPK_161580.1	1	hypothetical protein, conserved
NaN	22.1362	22.6955	22.5526	23.1591	22.9232	NaN	NaN	23.102	22.8839	NaN	NaN	22.9548	22.8556	23.0167	22.9304	23.1923	22.9387		6	20.9	0	0	0	0	1	0	1	0	3	0	0	0	1	1	0	1	2	0	LdBPK_161710.1	LdBPK_161710.1	1	prohibitin
23.0828	23.316	23.4754	23.1891	23.5562	23.3875	NaN	23.5241	23.4927	23.4556	23.412	23.4408	23.572	23.3218	23.3641	23.4066	23.2707	23.2914		9	13	0	0	2	1	6	5	0	0	6	5	1	2	4	4	2	3	5	5	LdBPK_170010.1	LdBPK_170010.1	1	hypothetical protein, conserved
NaN	NaN	27.0216	26.1102	26.7291	26.7614	NaN	NaN	22.7195	23.1552	24.6209	23.5359	23.7827	23.3009	NaN	NaN	NaN	21.8327	+	8	65.2	0	0	8	4	10	6	1	1	1	1	4	2	4	0	0	0	0	0	LdBPK_170080.1	LdBPK_170080.1	1	ADP-ribosylation factor, putative
28.3089	28.3909	28.6768	28.4479	28.9748	28.7361	28.5911	28.5941	28.9691	28.7447	28.6411	28.6802	28.8598	28.8516	28.7314	28.6142	28.9486	28.8729	+	18	54.1	6	6	22	13	24	25	19	14	31	26	19	21	22	21	20	18	23	24	LdBPK_170170.1	LdBPK_170170.1	1	elongation factor 1-alpha
NaN	NaN	22.055	21.9752	22.7076	22.5013	NaN	22.1122	22.9768	22.7234	21.8809	22.0848	22.3265	22.1324	22.1655	22.0564	22.4776	22.9644		2	9	0	0	1	1	1	1	1	1	2	2	1	1	1	1	1	1	1	2	LdBPK_170330.1	LdBPK_170330.1	1	histone H2A, putative
NaN	NaN	23.4659	23.6864	23.8597	23.9386	23.8189	23.6557	24.0434	24.0239	23.869	23.7567	24.2549	24.1786	24.0369	23.7777	24.3631	24.4149		3	19.1	0	0	1	1	3	3	2	1	3	3	2	2	3	2	3	2	3	2	LdBPK_170390.1	LdBPK_170390.1	1	hypothetical protein, conserved
NaN	NaN	NaN	NaN	NaN	22.9444	NaN	NaN	NaN	NaN	NaN	NaN	NaN	NaN	NaN	NaN	NaN	NaN	+	1	2.8	0	0	1	0	0	1	0	0	0	0	0	1	0	0	0	0	0	0	LdBPK_170420.1	LdBPK_170420.1	1	hypothetical protein, unknown function
NaN	NaN	20.1567	NaN	20.4826	20.6342	NaN	NaN	21.039	NaN	NaN	NaN	20.8775	20.7727	NaN	NaN	20.7739	20.6647		3	3.6	0	0	0	0	1	0	0	0	3	0	0	0	0	0	0	0	1	0	LdBPK_170440.1	LdBPK_170440.1	1	protein kinase, putative
23.6522	NaN	23.833	23.5135	23.3667	23.761	NaN	23.7096	23.6503	23.2548	23.7092	23.3214	23.3297	23.265	23.7085	23.1239	23.4082	23.6208		8	13.7	0	0	4	2	4	3	1	2	5	4	2	1	2	1	1	2	5	1	LdBPK_170460.1	LdBPK_170460.1	1	hypothetical protein, conserved
NaN	NaN	20.9792	20.8727	21.2593	21.3664	NaN	21.0417	21.6328	21.1231	20.906	20.6994	21.6521	21.1833	21.0924	NaN	21.7833	21.2898		3	6.2	0	0	0	0	2	0	0	0	3	1	0	0	2	0	0	0	3	0	LdBPK_170540.1	LdBPK_170540.1	1	hypothetical protein, unknown function
NaN	NaN	NaN	NaN	NaN	NaN	NaN	NaN	NaN	NaN	NaN	NaN	NaN	NaN	NaN	NaN	21.4778	NaN		2	23.3	0	0	0	0	0	0	0	0	0	0	1	0	1	0	0	0	2	0	LdBPK_170680.1;LdBPK_170700.1	LdBPK_170680.1;LdBPK_170700.1	2	hypothetical protein, conserved;hypothetical protein, conserved
NaN	NaN	NaN	NaN	NaN	NaN	NaN	NaN	NaN	NaN	NaN	NaN	NaN	NaN	NaN	NaN	21.1802	NaN		3	9.3	0	0	0	0	0	0	0	0	0	0	0	0	0	0	0	0	2	0	LdBPK_170870.1	LdBPK_170870.1	1	guanosine monophosphate reductase, putative
NaN	NaN	NaN	20.0005	NaN	NaN	NaN	NaN	NaN	NaN	NaN	NaN	NaN	NaN	NaN	NaN	NaN	NaN		2	4.4	0	0	1	0	0	0	0	0	1	0	0	0	0	1	0	0	0	0	LdBPK_171010.1	LdBPK_171010.1	1	hypothetical protein, conserved
NaN	NaN	24.1052	24.0215	24.9208	24.8915	24.3449	24.2333	24.9021	25.0183	24.3205	24.1376	25.0496	24.8363	24.7415	24.5178	24.995	24.9195		7	19.9	0	0	2	3	5	5	4	3	6	5	2	5	6	4	5	5	6	7	LdBPK_171110.1	LdBPK_171110.1	1	hydrolase, alpha/beta fold family-like protein
31.5364	31.1751	30.4686	30.4905	30.5178	30.3278	30.5745	30.6288	30.2596	30.3536	30.5229	30.7752	30.356	30.158	30.6473	30.6138	30.3989	30.5754		6	45.9	15	29	15	16	21	18	15	14	23	23	13	18	20	25	16	16	24	18	LdBPK_171320.1	LdBPK_171320.1	1	histone H2B
NaN	NaN	21.6497	NaN	22.1984	NaN	NaN	NaN	22.1253	21.6242	NaN	NaN	21.5308	21.4703	NaN	NaN	21.7071	21.5192		4	6.5	0	0	0	0	2	0	0	0	2	0	0	0	1	1	0	0	2	0	LdBPK_171390.1	LdBPK_171390.1	1	translation initiation factor, putative
NaN	NaN	NaN	NaN	NaN	19.4673	NaN	NaN	NaN	NaN	NaN	NaN	NaN	NaN	NaN	NaN	NaN	NaN		1	2.7	0	0	0	0	1	0	0	0	0	0	0	0	0	0	0	0	0	0	LdBPK_171550.1	LdBPK_171550.1	1	hypothetical protein, unknown function
NaN	NaN	22.3089	22.0883	22.3933	NaN	NaN	22.4676	22.3208	22.4209	22.4393	22.5401	22.2864	NaN	22.6207	22.6374	22.1807	22.5009		7	7.3	0	0	0	1	0	1	1	1	4	1	0	1	1	0	2	0	2	2	LdBPK_180010.1	LdBPK_180010.1	1	hypothetical protein, conserved
NaN	NaN	NaN	NaN	NaN	20.2739	NaN	NaN	NaN	NaN	NaN	NaN	NaN	NaN	NaN	NaN	NaN	NaN		1	3.3	0	0	0	0	1	0	0	0	1	0	0	0	0	0	0	0	0	0	LdBPK_180080.1	LdBPK_180080.1	1	hypothetical protein, conserved
NaN	NaN	23.9103	23.4456	24.131	24.2061	23.6109	24.2055	24.2258	24.4834	23.7591	23.9048	24.2484	24.0845	23.9997	23.9278	24.6663	24.332		13	21.7	0	0	3	2	6	6	2	2	6	6	3	2	7	4	2	2	5	6	LdBPK_180160.1	LdBPK_180160.1	1	hypothetical protein, conserved
NaN	NaN	NaN	NaN	23.4717	23.4666	NaN	NaN	23.6439	23.4725	NaN	21.6799	23.3214	23.2314	NaN	21.7348	21.9753	22.6035		4	18.5	0	0	0	0	4	3	0	0	4	2	0	1	2	3	0	0	1	2	LdBPK_180210.1	LdBPK_180210.1	1	hypothetical protein, conserved
NaN	22.6049	22.8942	22.7788	22.9344	23.2209	22.811	22.9023	23.3171	23.3633	22.6843	22.7405	23.0328	23.1466	22.3826	22.6789	23.3233	22.9943		6	24.2	1	0	2	1	2	2	2	0	3	3	2	1	2	3	2	2	3	3	LdBPK_180270.1	LdBPK_180270.1	1	protein kinase, putative
NaN	NaN	22.5587	NaN	22.4884	22.3102	NaN	22.6127	22.5696	22.9388	22.2892	22.7027	22.921	22.7405	22.6072	22.2777	23.0539	22.8133		5	10.4	0	0	0	0	2	2	0	0	2	3	1	1	2	3	1	0	3	2	LdBPK_180280.1	LdBPK_180280.1	1	hypothetical protein, conserved
NaN	NaN	NaN	NaN	NaN	NaN	NaN	NaN	NaN	20.6659	NaN	NaN	20.6019	NaN	NaN	NaN	20.8608	NaN		3	6.5	0	0	0	0	0	0	0	0	0	1	0	0	1	0	0	0	1	0	LdBPK_180440.1	LdBPK_180440.1	1	phosphatidic acid phosphatase, putative
NaN	NaN	NaN	NaN	19.5625	NaN	NaN	NaN	NaN	NaN	NaN	NaN	NaN	NaN	NaN	NaN	NaN	NaN		1	2.1	0	0	0	0	1	0	0	0	1	0	0	0	0	0	0	0	0	0	LdBPK_180500.1	LdBPK_180500.1	1	hypothetical protein, conserved
26.9769	27.1422	27.8676	27.6953	28.011	27.9254	27.7106	27.8384	28.119	28.0437	27.9068	27.8995	28.0868	28.0276	28.0571	28.0883	28.0879	27.9253		32	46.1	3	1	22	15	31	28	19	19	29	26	20	19	24	24	22	22	30	26	LdBPK_180510.1	LdBPK_180510.1	1	aconitase, putative
NaN	NaN	21.8183	NaN	21.5541	21.8772	NaN	21.4994	21.79	21.9568	NaN	21.7694	21.92	21.7277	21.7988	21.9058	22.1624	22.0077		6	13.6	0	0	1	0	0	2	0	0	4	4	0	0	1	1	0	0	2	1	LdBPK_180560.1	LdBPK_180560.1	1	vacuolar ATP synthase subunit c, putative
22.3899	NaN	23.6746	23.3847	23.2359	23.2368	23.6624	23.7021	23.4772	23.3927	23.7138	23.7787	23.7564	23.4349	23.8493	23.7488	23.1793	23.2538		7	22.9	0	0	3	1	2	4	3	2	6	4	3	1	5	2	3	1	5	2	LdBPK_180580.1	LdBPK_180580.1	1	peroxisomal enoyl-coa hydratase, putative
NaN	NaN	NaN	NaN	NaN	19.2726	NaN	NaN	NaN	NaN	NaN	NaN	NaN	NaN	NaN	NaN	NaN	NaN		1	2.4	0	0	0	0	1	1	1	0	1	1	0	1	0	0	1	0	1	0	LdBPK_180610.1	LdBPK_180610.1	1	hypothetical protein, conserved
23.9453	24.6224	26.2926	25.6335	26.6473	26.5737	26.4186	26.5471	26.7077	26.7612	26.9086	26.5767	26.7314	26.3198	26.674	26.7086	26.6852	26.4767		12	46.1	0	0	9	4	11	10	6	9	11	11	11	6	9	5	9	8	12	10	LdBPK_180700.1;LdBPK_180690.1	LdBPK_180700.1	2	citrate synthase, putative;citrate synthase, putative
24.3875	24.3361	24.9236	24.7763	24.8061	24.7144	24.9197	24.8522	24.8571	24.8599	24.8779	25.0726	24.893	24.7074	25.0629	25.2288	24.9835	24.8138		9	21.9	0	1	6	5	7	8	5	6	7	5	6	7	6	5	8	6	8	6	LdBPK_180740.1	LdBPK_180740.1	1	elongation factor Tu, putative
NaN	NaN	NaN	NaN	NaN	NaN	NaN	NaN	NaN	NaN	NaN	NaN	NaN	NaN	NaN	NaN	22.153	NaN		1	3.9	0	0	0	0	0	0	0	0	0	0	0	0	0	0	0	0	1	0	LdBPK_180810.1	LdBPK_180810.1	1	ethanolamine phosphotransferase, putative
NaN	NaN	21.3298	21.4689	21.5482	21.5541	NaN	NaN	21.5544	21.67	NaN	21.6227	21.9982	21.4515	NaN	21.7741	21.6267	21.4355		2	3	0	0	0	0	1	2	0	0	2	1	0	0	1	1	0	1	2	2	LdBPK_180960.1	LdBPK_180960.1	1	hypothetical protein, conserved
NaN	NaN	21.699	NaN	NaN	21.812	NaN	NaN	NaN	21.7684	21.4554	21.4827	21.8166	21.7604	21.902	22.2317	21.8539	21.6622		2	7.2	0	0	1	1	0	1	1	0	0	1	1	1	1	1	1	2	1	1	LdBPK_181140.1	LdBPK_181140.1	1	ras-related protein rab-5, putative
NaN	NaN	26.9947	26.572	26.1551	26.1089	25.1909	24.9066	24.0004	24.1427	26.0309	25.8716	25.3854	24.9526	22.1392	22.7825	22.0934	NaN	+	9	27.4	0	0	6	8	9	7	3	4	6	4	7	4	7	5	0	0	0	0	LdBPK_181160.1	LdBPK_181160.1	1	hypothetical protein, conserved
24.29	23.9801	26.1254	25.9286	26.239	26.408	26.1997	25.7791	26.3841	26.3539	26.1806	25.9745	26.454	26.4467	26.3833	26.3866	26.5809	26.4317		3	47.6	0	1	3	2	2	3	3	1	3	3	3	2	4	3	3	4	3	3	LdBPK_181270.1	LdBPK_181270.1	1	hypothetical protein, conserved
25.8634	26.1157	26.0411	25.835	26.5541	26.4731	24.5727	25.9985	26.6702	26.6371	26.011	26.133	26.683	26.6946	26.0938	26.1602	26.6934	26.621		26	35.2	0	1	7	1	13	12	2	3	22	14	3	6	16	9	5	6	15	13	LdBPK_181350.1	LdBPK_181350.1	1	heat shock protein, putative
NaN	NaN	NaN	NaN	NaN	NaN	NaN	NaN	22	NaN	NaN	NaN	NaN	NaN	NaN	NaN	NaN	NaN		2	13.2	0	0	0	0	0	0	0	0	2	0	0	0	0	0	0	0	0	0	LdBPK_181460.1	LdBPK_181460.1	1	NADH:ubiquinone oxidoreductase 78 Kd subunit- like protein
22.6641	NaN	23.8269	23.5015	23.6255	23.5927	24.2916	23.6099	23.895	24.0302	24.0829	24.1317	23.6977	23.5012	24.1398	24.1541	23.7501	23.6031		9	11.1	0	0	3	2	5	4	3	1	6	4	3	3	6	4	4	3	4	2	LdBPK_181510.1	LdBPK_181510.1	1	P-type H -ATPase, putative
NaN	NaN	22.0075	NaN	22.0082	22.2518	NaN	NaN	23.7255	21.8836	NaN	NaN	22.1027	NaN	NaN	NaN	NaN	NaN		2	13.1	0	0	0	0	1	0	0	0	3	0	0	0	0	0	0	0	0	0	LdBPK_181570.1	LdBPK_181570.1	1	nonspecific nucleoside hydrolasewith=GeneDB:LmjF18.1580
NaN	NaN	NaN	NaN	NaN	NaN	NaN	NaN	NaN	NaN	NaN	NaN	NaN	NaN	NaN	NaN	21.701	NaN		2	16.1	0	0	0	0	0	0	0	0	1	0	0	0	0	0	0	0	1	0	LdBPK_181610.1	LdBPK_181610.1	1	hypothetical protein, conserved
NaN	NaN	23.1145	23.1733	23.1588	23.4669	23.2886	23.0201	23.4197	23.7227	23.3717	23.2122	23.4361	23.5229	23.271	NaN	23.5994	23.4289		5	15.6	0	0	0	0	2	3	2	0	4	4	0	0	2	3	1	1	2	4	LdBPK_190010.1	LdBPK_190010.1	1	hypothetical protein, conserved
NaN	NaN	23.2399	23.0416	24.1087	23.8877	23.0802	23.2253	23.8883	24.23	23.4153	23.4653	23.9872	24.1522	23.5751	23.3309	24.0931	24.0681		6	15.6	0	0	3	2	2	2	2	2	4	3	3	2	3	3	3	2	3	3	LdBPK_190080.1	LdBPK_190080.1	1	hypothetical protein, conserved
NaN	NaN	NaN	NaN	NaN	20.3231	NaN	NaN	NaN	NaN	NaN	NaN	NaN	NaN	NaN	NaN	NaN	NaN		2	8.7	0	0	0	0	0	0	0	0	1	1	0	0	0	0	0	0	1	0	LdBPK_190090.1	LdBPK_190090.1	1	fibrillarin, putative
NaN	NaN	NaN	NaN	NaN	19.9838	NaN	NaN	NaN	NaN	NaN	NaN	NaN	NaN	NaN	NaN	NaN	NaN		1	6.6	0	0	1	0	0	1	0	0	0	0	0	0	0	0	0	0	1	1	LdBPK_190110.1	LdBPK_190110.1	1	QA-SNARE protein putative
NaN	NaN	NaN	NaN	NaN	19.3584	NaN	NaN	NaN	NaN	NaN	NaN	NaN	NaN	NaN	NaN	NaN	NaN		1	2.4	0	0	0	0	0	1	0	0	1	1	0	0	0	0	0	0	1	0	LdBPK_190130.1	LdBPK_190130.1	1	protein kinase, putative
NaN	NaN	NaN	NaN	20.6991	NaN	NaN	NaN	NaN	NaN	NaN	NaN	NaN	NaN	NaN	NaN	NaN	NaN		1	6.4	0	0	0	0	1	0	0	0	0	0	0	0	0	0	0	0	0	0	LdBPK_190140.1	LdBPK_190140.1	1	protein kinase, putative
22.6683	22.8819	22.8757	22.6906	23.0367	23.139	NaN	22.6193	23.376	23.0858	22.5567	22.9859	23.2728	23.2377	22.7382	22.8659	23.1545	23.0896		7	18.2	1	0	0	1	3	2	1	1	4	1	0	2	3	2	1	1	1	3	LdBPK_190150.1	LdBPK_190150.1	1	aminopeptidase, putative
26.6823	26.7902	28.4951	28.209	28.6928	28.7723	28.6602	28.4766	28.8631	28.9351	28.687	28.5624	28.7788	28.8312	28.8498	28.6586	28.898	28.7154		13	45.7	5	5	11	9	12	14	12	10	12	13	11	7	15	14	12	11	12	11	LdBPK_190200.1;LdBPK_190190.1	LdBPK_190200.1	2	ADP,ATP carrier protein 1, mitochondrial precursor, putative;ADP,ATP carrier protein 1, mitochondrial precursor, putative
NaN	NaN	NaN	NaN	NaN	19.9235	NaN	NaN	NaN	NaN	NaN	NaN	NaN	NaN	NaN	NaN	NaN	NaN		2	2.3	0	0	0	1	1	1	0	0	1	1	0	0	1	1	0	0	1	1	LdBPK_190250.1	LdBPK_190250.1	1	C-terminal motor kinesin, putative
NaN	NaN	NaN	NaN	NaN	NaN	NaN	NaN	NaN	NaN	NaN	NaN	NaN	NaN	NaN	NaN	NaN	21.7108		2	14.3	0	0	0	0	0	0	0	0	0	0	0	0	2	0	0	0	1	1	LdBPK_190310.1	LdBPK_190310.1	1	membrane protein, putative
29.7532	29.4604	28.4149	27.8261	28.1487	28.0082	28.057	28.7126	28.0432	27.5259	28.2182	28.4765	27.8831	27.7958	28.3762	28.6902	27.9631	27.8926		5	40.7	7	7	7	5	7	7	8	9	8	8	9	9	7	4	6	8	6	7	LdBPK_190630.1	LdBPK_190630.1	1	histone H3 variant, putative
NaN	NaN	NaN	NaN	19.7422	NaN	NaN	NaN	NaN	NaN	NaN	NaN	NaN	NaN	NaN	NaN	NaN	NaN		2	1	0	0	0	0	0	0	0	0	1	0	0	0	0	0	0	0	0	0	LdBPK_190650.1	LdBPK_190650.1	1	hypothetical protein, conserved
NaN	22.4162	23.5812	23.1927	23.7543	23.5593	NaN	23.5315	23.7232	23.6666	23.277	23.2381	23.8018	23.5075	23.3609	23.7071	23.8595	23.6351		9	33.9	0	0	2	0	5	3	0	1	3	2	1	2	6	1	1	0	5	5	LdBPK_190710.1	LdBPK_190710.1	1	glycosomal malate dehydrogenase
24.7152	25.2109	27.6653	27.4819	27.4153	27.2839	27.6767	27.6144	27.3583	27.5347	27.7982	27.695	27.3007	27.2318	27.8599	27.798	27.4779	27.337		20	39.9	0	0	14	14	16	14	15	12	16	16	15	15	18	17	14	17	16	14	LdBPK_190940.1;LdBPK_190950.1;LdBPK_190960.1	LdBPK_190940.1	3	4-coumarate:coa ligase-like protein;4-coumarate:coa ligase-like protein;4-coumarate:coa ligase-like protein
NaN	23.1091	26.2248	25.792	25.6369	25.603	26.1641	25.962	25.7828	25.7931	26.1278	26.1722	25.8553	25.8497	26.3206	26.0978	25.7895	25.4967		13	35.7	0	0	8	3	6	5	7	6	8	7	7	7	9	8	8	5	11	6	LdBPK_190970.1	LdBPK_190970.1	1	4-coumarate:coa ligase-like protein
NaN	NaN	21.8546	21.3395	NaN	21.4911	NaN	NaN	21.9203	21.5931	22.2176	22.2501	21.9822	NaN	22.3398	NaN	21.8691	NaN		6	7.2	0	0	1	0	0	0	0	0	2	1	0	1	2	0	1	0	0	0	LdBPK_191030.1	LdBPK_191030.1	1	hypothetical protein, conserved
NaN	NaN	NaN	NaN	NaN	NaN	NaN	NaN	21.5	NaN	NaN	NaN	NaN	NaN	NaN	NaN	NaN	NaN		2	4.9	0	0	0	0	0	0	1	0	1	0	1	0	0	0	1	1	0	0	LdBPK_191100.1	LdBPK_191100.1	1	proteasome regulatory non-ATP-ase subunit, putative
23.1425	23.5323	23.3684	23.0941	23.6781	23.2272	23.2982	23.1156	23.569	23.2191	23.3815	23.5302	23.626	23.8024	23.5759	23.8986	23.7996	24.0508		5	18.6	1	2	2	2	3	2	2	1	3	2	2	1	3	2	1	2	3	3	LdBPK_191150.1	LdBPK_191150.1	1	hypothetical protein, conserved
NaN	NaN	NaN	NaN	21.471	NaN	NaN	NaN	NaN	21.9167	NaN	NaN	21.5202	21.7882	NaN	NaN	NaN	NaN		2	3.4	0	0	0	1	1	0	1	0	1	2	1	0	1	2	1	1	1	1	LdBPK_191420.1	LdBPK_191420.1	1	cation transporter, putative
NaN	NaN	20.6612	NaN	NaN	NaN	NaN	NaN	NaN	NaN	NaN	NaN	NaN	NaN	NaN	NaN	NaN	NaN	+	2	3.5	0	0	1	0	0	0	0	0	0	0	0	0	0	0	0	0	0	0	LdBPK_191510.1	LdBPK_191510.1	1	protein kinase, putative
NaN	NaN	22.8023	22.6591	23.0143	22.9325	NaN	22.448	23.0271	22.9895	22.6344	22.8015	23.0977	23.2856	22.5311	22.769	22.7044	22.6395		5	10.9	0	1	0	0	4	1	0	0	5	4	0	1	4	0	0	1	2	1	LdBPK_191560.1	LdBPK_191560.1	1	peptidylprolyl isomerase-like protein
NaN	NaN	NaN	NaN	NaN	21.2522	NaN	NaN	NaN	NaN	NaN	NaN	NaN	NaN	NaN	NaN	NaN	NaN		3	4.6	0	0	0	0	0	0	0	0	1	0	0	1	1	0	0	0	1	0	LdBPK_191570.1	LdBPK_191570.1	1	choline/Carnitine o-acyltransferase-like protein
NaN	NaN	NaN	NaN	NaN	21.1804	NaN	NaN	NaN	NaN	NaN	NaN	NaN	NaN	NaN	NaN	NaN	NaN		1	2.7	0	0	1	0	1	1	0	0	1	1	0	0	1	1	0	1	1	0	LdBPK_191590.1	LdBPK_191590.1	1	inosine-5'-monophosphate dehydrogenase
NaN	NaN	NaN	NaN	NaN	22.7069	NaN	NaN	NaN	NaN	NaN	NaN	NaN	NaN	NaN	NaN	NaN	NaN		2	4	0	0	0	0	1	1	1	0	2	1	1	1	1	1	1	2	1	1	LdBPK_191620.1	LdBPK_191620.1	1	ATP-dependent zinc metallopeptidase, putative
NaN	22.9135	23.1155	23.1332	23.7526	23.7902	NaN	23.3044	23.9933	23.8628	23.3382	23.4176	23.7721	23.4613	23.5135	23.3534	23.9089	23.5984		7	16.9	0	0	2	1	4	3	1	0	5	5	0	1	3	1	1	1	5	2	LdBPK_200110.1;LdBPK_200120.1	LdBPK_200110.1	2	phosphoglycerate kinase C, glycosomal;phosphoglycerate kinase B, cytosolic
NaN	NaN	NaN	NaN	NaN	20.7074	NaN	NaN	NaN	NaN	NaN	NaN	NaN	NaN	NaN	NaN	NaN	NaN		1	2.9	0	0	0	0	1	0	1	0	1	0	0	0	0	0	1	0	1	0	LdBPK_200330.1	LdBPK_200330.1	1	hypothetical protein, conserved
NaN	NaN	NaN	NaN	NaN	NaN	NaN	NaN	NaN	NaN	NaN	NaN	NaN	NaN	NaN	NaN	21.2132	NaN		2	3.2	0	0	0	0	1	0	0	0	0	1	0	0	0	0	0	0	0	0	LdBPK_200430.1	LdBPK_200430.1	1	hypothetical protein, conserved
NaN	NaN	NaN	NaN	NaN	19.4998	NaN	NaN	NaN	NaN	NaN	NaN	NaN	NaN	NaN	NaN	NaN	NaN		1	2.2	0	0	0	0	0	1	0	0	0	1	0	0	1	1	0	0	0	0	LdBPK_200630.1	LdBPK_200630.1	1	cytidine triphosphate synthase, putative
NaN	NaN	24.375	24.424	23.6546	23.7584	NaN	21.7074	21.5281	21.2848	23.0486	23.2209	22.781	22.2706	NaN	NaN	NaN	NaN	+	5	4.7	0	0	3	3	3	2	1	0	0	1	2	2	2	1	0	0	0	0	LdBPK_200750.1	LdBPK_200750.1	1	hypothetical protein, conserved
NaN	NaN	25.3025	25.2337	25.3209	25.4799	NaN	23.5171	23.5274	23.3927	24.4945	24.7019	24.4561	24.602	NaN	NaN	NaN	NaN	+	11	9.5	0	0	5	4	8	8	1	0	3	1	3	3	5	2	0	0	0	0	LdBPK_200770.1	LdBPK_200770.1	1	hypothetical protein, conserved
NaN	NaN	23.4161	23.3573	22.4747	22.7787	NaN	NaN	NaN	NaN	NaN	NaN	NaN	NaN	NaN	NaN	NaN	NaN	+	5	15.1	0	0	4	2	1	1	0	0	0	0	0	0	0	0	0	0	0	0	LdBPK_200810.1	LdBPK_200810.1	1	hypothetical protein, unknown function
NaN	NaN	19.9476	NaN	19.8783	20.1167	NaN	NaN	20.1722	NaN	NaN	NaN	20.36	20.3112	NaN	NaN	20.0625	20.2329		2	4.7	0	0	0	0	0	0	0	0	2	0	0	0	0	0	0	0	0	0	LdBPK_200820.1	LdBPK_200820.1	1	vesicle-fusing ATPase, putative
NaN	NaN	24.4225	24.3968	25.7617	26.0243	25.2915	25.1421	26.1533	26.0784	24.9028	24.8886	26.2558	26.0891	25.3587	25.2263	26.1963	25.9206		12	10.8	0	0	3	3	8	7	3	3	10	9	3	4	11	7	6	3	9	7	LdBPK_201130.1	LdBPK_201130.1	1	hypothetical protein, conserved
NaN	NaN	24.8518	NaN	24.3649	NaN	NaN	NaN	NaN	NaN	24.2813	NaN	NaN	NaN	NaN	NaN	NaN	NaN		2	18.7	0	0	1	2	3	1	0	0	2	1	2	1	2	1	0	0	1	1	LdBPK_201290.1	LdBPK_201290.1	1	hypothetical protein, conserved
NaN	NaN	26.9851	26.7429	26.5959	25.8848	NaN	24.5423	23.7599	24.0352	25.9201	25.1057	24.6355	24.5002	22.2663	NaN	22.3741	NaN	+	6	59.6	0	0	5	5	4	5	1	1	2	1	4	2	1	1	0	0	0	0	LdBPK_201320.1	LdBPK_201320.1	1	calpain-like cysteine peptidase, putative
NaN	NaN	24.683	24.3162	24.1309	NaN	NaN	NaN	NaN	NaN	NaN	NaN	NaN	NaN	NaN	NaN	NaN	NaN	+	2	9.9	0	0	2	2	1	1	0	0	0	0	0	0	0	0	0	0	0	0	LdBPK_201350.1	LdBPK_201350.1	1	calpain-like cysteine peptidase, putative
NaN	NaN	NaN	NaN	NaN	20.0917	NaN	NaN	NaN	NaN	NaN	NaN	NaN	NaN	NaN	NaN	NaN	NaN		1	0.9	0	0	0	0	0	1	0	0	0	0	0	1	1	1	0	0	0	0	LdBPK_201390.1	LdBPK_201390.1	1	coatomer beta subunit, putative
NaN	NaN	24.8942	24.5978	24.8264	24.6723	NaN	23.4055	24.055	23.5797	24.0706	23.6416	23.8523	23.8104	23.5421	23.5426	23.7851	23.6521	+	9	13	0	0	5	1	4	6	0	0	4	1	1	1	1	0	0	0	1	1	LdBPK_201540.1	LdBPK_201540.1	1	hypothetical protein, conserved
NaN	21.6647	21.9006	NaN	NaN	22.2949	NaN	21.9811	22.236	22.4388	21.9168	22.035	22.3053	22.1613	NaN	NaN	22.0782	NaN		4	15.5	0	0	0	0	1	0	0	0	1	3	0	0	1	1	0	0	1	0	LdBPK_210070.1	LdBPK_210070.1	1	hypothetical protein, conserved
NaN	NaN	23.9791	23.7674	24.0246	24.1009	24.1943	24.0577	24.3255	24.3949	24.3542	23.9881	24.433	24.4692	24.232	24.2049	24.4672	24.4059		8	36.1	0	0	3	1	3	4	2	1	7	5	1	1	6	6	2	2	5	3	LdBPK_210080.1	LdBPK_210080.1	1	syntaxin, putative
NaN	NaN	25.962	25.927	25.609	25.7731	25.8608	25.5248	25.0839	25.3414	26.1604	25.8993	25.6092	25.3182	NaN	22.905	22.8939	23.032	+	9	30.2	0	0	6	6	7	9	5	6	7	8	7	6	8	6	0	1	1	1	LdBPK_210100.1	LdBPK_210100.1	1	hypothetical protein, conserved
NaN	NaN	23.9974	NaN	23.9408	23.6091	NaN	23.8181	24.1466	23.442	23.5317	23.4033	23.7359	NaN	23.8343	23.8712	24.0737	23.7316		6	20.2	0	0	1	0	0	1	0	0	5	3	0	1	2	1	1	0	3	1	LdBPK_210300.1	LdBPK_210300.1	1	hexokinase, putative
NaN	NaN	NaN	NaN	NaN	19.7357	NaN	NaN	19.3249	NaN	NaN	NaN	NaN	NaN	NaN	NaN	NaN	19.5777		2	2.3	0	0	0	0	0	1	0	0	1	0	0	0	0	0	0	0	0	1	LdBPK_210330.1	LdBPK_210330.1	1	protein kinase, putative
NaN	NaN	NaN	24.5586	24.5366	24.4052	NaN	NaN	24.3294	24.2987	NaN	NaN	24.4666	24.6001	NaN	24.5043	24.849	24.5434		2	5.1	0	0	0	1	1	1	1	0	1	1	0	0	1	1	0	1	1	1	LdBPK_210490.1	LdBPK_210490.1	1	hypothetical protein, conserved
NaN	NaN	21.4055	NaN	NaN	21.1401	NaN	NaN	20.7165	NaN	21.3534	NaN	21.3318	NaN	21.1319	NaN	21.211	21.0558		2	7.7	0	0	0	0	1	0	0	0	2	1	0	0	0	1	0	0	0	0	LdBPK_210600.1	LdBPK_210600.1	1	la RNA binding protein, putative
NaN	NaN	NaN	NaN	NaN	NaN	NaN	NaN	NaN	NaN	NaN	NaN	NaN	NaN	NaN	NaN	NaN	20.7155		1	1.9	0	0	1	0	1	1	0	0	1	0	0	1	1	1	0	1	0	1	LdBPK_210660.1	LdBPK_210660.1	1	hypothetical protein, conserved
25.1579	24.6185	24.009	23.7538	23.8722	23.9451	24.0741	24.5735	23.9747	23.721	24.25	24.5008	23.7935	24.012	24.0459	24.306	23.9407	24.3038		5	37.1	3	1	3	0	2	2	2	2	3	3	3	3	2	2	2	3	2	3	LdBPK_210800.1;LdBPK_351900.1	LdBPK_210800.1;LdBPK_351900.1	2	60S Ribosomal protein L36, putative;60S Ribosomal protein L36, putative
NaN	NaN	NaN	NaN	NaN	NaN	NaN	NaN	NaN	20.8058	NaN	NaN	NaN	NaN	NaN	NaN	NaN	NaN		2	3.8	0	0	0	0	1	1	0	0	0	1	0	0	0	0	0	0	0	0	LdBPK_210840.1	LdBPK_210840.1	1	proteasome regulatory non-ATP-ase subunit 5, putative
NaN	NaN	21.9333	NaN	22.4283	22.1285	NaN	21.7922	22.9929	22.1998	22.0275	22.1562	23.0004	22.8046	22.0635	21.8783	22.1709	21.8841		8	4.9	0	0	0	0	1	1	0	0	2	1	1	0	3	2	0	0	1	0	LdBPK_210880.1	LdBPK_210880.1	1	hypothetical protein, conserved
32.8096	33.2017	31.905	32.3014	31.6166	31.9689	32.2623	31.6982	31.3093	31.8606	32.3246	32.0292	31.7597	32.0341	32.3504	31.9908	31.675	31.6211		6	51.5	14	43	15	16	14	16	18	14	15	19	15	14	15	26	17	14	12	12	LdBPK_211160.1;LdBPK_211170.1	LdBPK_211160.1;LdBPK_211170.1	2	histone H2A;histone H2A, putative
23.0647	23.3239	23.9271	23.8703	24.2312	23.6837	NaN	23.7912	24.4308	24.363	23.9013	23.9227	24.3945	24.443	24.0202	23.8312	24.4803	23.9924		4	22.6	0	0	2	2	3	1	0	0	3	4	1	0	3	2	1	0	2	2	LdBPK_211290.1;LdBPK_303390.1	LdBPK_211290.1;LdBPK_303390.1	2	60S ribosomal protein L9, putative;60S ribosomal protein L9, putative
23.7075	NaN	24.3031	24.1901	24.7554	24.377	24.4739	24.2115	24.8127	24.526	24.3762	24.2474	24.4875	24.4972	24.443	24.4619	24.6408	24.7627		3	35	1	1	2	2	4	3	2	2	5	3	2	2	1	2	2	2	3	3	LdBPK_211300.1;LdBPK_211310.1	LdBPK_211300.1;LdBPK_211310.1	2	40S ribosomal protein S23, putative;40S ribosomal protein S23, putative
NaN	NaN	21.8809	21.7378	22.0066	22.0498	NaN	21.8255	22.8301	22.2316	21.6482	21.8079	22.2172	22.0865	21.8706	22.0934	22.0045	22.4297		7	13.2	0	0	0	1	1	2	1	1	3	2	0	1	2	1	1	1	0	2	LdBPK_211330.1	LdBPK_211330.1	1	T-complex protein 1, delta subunit, putative
NaN	NaN	NaN	NaN	NaN	NaN	NaN	NaN	NaN	NaN	NaN	NaN	21.7468	NaN	NaN	NaN	NaN	NaN		2	4.3	0	0	1	0	0	1	0	0	1	0	0	0	2	0	1	1	0	0	LdBPK_211590.1	LdBPK_211590.1	1	ATP synthase, putative
NaN	NaN	NaN	NaN	19.7322	NaN	NaN	NaN	NaN	NaN	NaN	NaN	NaN	NaN	NaN	NaN	NaN	NaN		2	5.2	0	0	0	0	0	0	0	0	0	0	0	0	0	0	0	0	0	1	LdBPK_211670.1	LdBPK_211670.1	1	2-oxoisovalerate dehydrogenase alpha subunit, putative
NaN	NaN	NaN	NaN	NaN	23.7713	NaN	NaN	NaN	NaN	NaN	NaN	NaN	NaN	NaN	NaN	NaN	NaN		1	58.8	0	0	0	0	2	0	0	0	1	1	0	0	2	1	0	0	2	0	LdBPK_211790.1	LdBPK_211790.1	1	40S ribosomal protein S11, putative
23.7806	24.1917	24.1851	23.9907	24.1954	24.3187	24.0031	23.6231	24.3535	24.2994	23.9432	23.9112	24.1998	24.1427	23.723	23.9308	24.3528	24.298		9	17.8	1	1	4	3	5	6	3	3	6	5	3	4	7	4	3	4	4	3	LdBPK_211820.1	LdBPK_211820.1	1	RNA helicase, putative
NaN	NaN	25.3126	24.7604	25.3274	25.3138	25.2567	25.2845	25.28	25.2129	25.2119	25.2886	25.3041	24.9946	25.5631	25.4363	25.5178	25.3272		11	33.2	0	0	6	4	7	6	6	7	8	8	6	4	8	3	6	4	5	6	LdBPK_211830.1	LdBPK_211830.1	1	hypothetical protein, conserved
NaN	NaN	21.3748	NaN	21.08	21.2883	21.5235	21.4304	21.2089	21.3395	21.396	21.5832	21.4618	21.014	21.5959	21.7987	21.1903	20.9463		2	4.9	0	0	0	0	1	2	2	1	2	1	1	0	1	2	1	2	0	1	LdBPK_211860.1	LdBPK_211860.1	1	choline dehydrogenase, like protein
NaN	NaN	21.4673	21.2549	21.2054	21.4193	NaN	21.5207	21.3946	21.6071	21.3138	21.397	21.7282	21.8628	21.7361	21.6167	21.7544	21.7455		3	6.2	0	0	1	1	2	1	1	1	1	1	0	0	1	2	1	1	1	1	LdBPK_211930.1	LdBPK_211930.1	1	hypothetical protein, unknown function
NaN	NaN	NaN	NaN	NaN	21.4518	NaN	NaN	21.205	22.4625	NaN	NaN	22.1144	22.2929	NaN	NaN	22.6423	22.8621		3	25.5	0	0	0	0	1	2	0	0	1	1	0	0	2	3	1	1	3	3	LdBPK_211970.1	LdBPK_211970.1	1	hypothetical protein, conserved
NaN	NaN	NaN	NaN	NaN	NaN	NaN	NaN	NaN	NaN	NaN	NaN	21.7457	NaN	NaN	NaN	NaN	NaN		3	18.2	0	0	0	0	0	0	0	0	1	1	0	0	1	0	0	0	0	0	LdBPK_212070.1	LdBPK_212070.1	1	proteasome alpha 2 subunit, putative
23.3305	NaN	23.9278	23.2942	23.4953	23.4369	NaN	23.2526	23.5248	23.55	23.6877	23.5505	23.2603	23.1004	23.4541	23.8622	23.6041	23.5729		4	31.2	0	0	2	1	3	2	0	0	2	2	1	1	2	1	1	2	3	3	LdBPK_212080.1	LdBPK_212080.1	1	cytochrome c oxidase subunit VI, putative
21.9816	22.1003	22.7076	22.4828	22.7973	22.8536	22.7241	22.4181	22.7733	23.0915	22.4994	22.5366	23.1737	22.8867	23.0951	22.6365	23.041	22.7217	+	5	14	0	0	1	1	2	2	2	1	4	2	2	1	3	2	2	2	2	2	LdBPK_212130.1	LdBPK_212130.1	1	centromere/microtubule binding protein cbf5, putative
24.0093	24.1452	24.1545	24.0376	24.3415	24.3251	24.0806	24.2748	24.5226	24.3115	24.0716	24.0955	24.4208	24.2812	24.397	24.4219	24.2984	24.2204		10	42.6	0	0	2	3	3	4	2	1	5	4	1	2	5	2	1	5	3	3	LdBPK_212140.1	LdBPK_212140.1	1	ATP synthase F1 subunit gamma protein, putative
23.7238	23.6859	23.4984	23.3389	23.5398	23.7646	NaN	23.9091	23.7003	23.8473	23.8123	23.6571	23.9303	24.2349	23.6701	23.8258	23.7761	23.8481		2	28.3	0	0	2	1	1	2	1	1	2	3	1	1	2	3	2	2	2	1	LdBPK_212190.1;LdBPK_362020.1	LdBPK_212190.1;LdBPK_362020.1	2	60S ribosomal protein L37a, putative;60S ribosomal protein L37a
NaN	23.5736	24.3246	23.4594	24.7096	24.2064	24.1806	24.541	24.6627	24.4371	24.0237	24.3074	24.7044	24.2777	24.2578	24.3255	24.795	24.5791		2	12.8	1	0	2	2	4	3	3	3	4	4	2	2	4	3	3	3	3	4	LdBPK_220004.1	LdBPK_220004.1	1	60S ribosomal protein L11 (L5, L16)
NaN	NaN	NaN	NaN	20.3593	20.3252	NaN	NaN	21.0516	NaN	NaN	NaN	20.8105	NaN	20.7714	NaN	20.6063	NaN		3	2.4	0	0	0	0	1	0	0	0	1	0	0	0	2	0	0	0	0	0	LdBPK_220050.1	LdBPK_220050.1	1	hypothetical protein, conserved
NaN	NaN	22.3111	21.9963	22.3134	22.6197	22.7041	22.5648	22.5305	22.7647	22.2925	22.4132	22.6272	22.5729	22.6073	22.6467	22.6232	22.3276		3	11.9	0	0	2	2	2	3	2	1	3	3	2	2	2	3	1	2	3	2	LdBPK_220060.1	LdBPK_220060.1	1	hypothetical protein, conserved
NaN	NaN	NaN	NaN	NaN	19.5929	NaN	NaN	NaN	NaN	NaN	NaN	NaN	NaN	NaN	NaN	NaN	NaN		1	1.2	0	0	0	0	0	0	0	0	0	0	0	0	1	0	0	0	1	0	LdBPK_220260.1	LdBPK_220260.1	1	hypothetical protein, conserved
NaN	NaN	NaN	NaN	NaN	19.4205	NaN	NaN	NaN	NaN	NaN	NaN	NaN	NaN	NaN	NaN	NaN	NaN		1	1.5	0	0	0	0	0	0	0	0	0	1	0	0	0	1	0	0	1	0	LdBPK_220290.1	LdBPK_220290.1	1	hypothetical protein, conserved
NaN	NaN	NaN	NaN	22.6674	NaN	NaN	NaN	22.5482	NaN	NaN	NaN	22.6594	22.3827	NaN	NaN	22.7545	NaN		4	10.1	0	0	0	0	1	0	0	0	2	0	0	0	0	2	0	0	1	0	LdBPK_220360.1	LdBPK_220360.1	1	hypothetical protein, conserved
NaN	NaN	23.2888	NaN	22.7898	22.6858	NaN	NaN	22.5254	22.1015	22.294	NaN	22.5168	22.196	NaN	22.2829	22.082	22.1476		4	8	0	0	3	0	2	2	0	0	2	1	1	0	2	1	0	1	1	1	LdBPK_220440.1	LdBPK_220440.1	1	proteasome regulatory ATPase subunit 1, putative
NaN	NaN	NaN	NaN	NaN	22.1879	NaN	NaN	NaN	NaN	NaN	NaN	NaN	NaN	NaN	NaN	NaN	NaN		1	6.6	0	0	0	0	1	0	1	0	1	0	1	0	0	1	1	1	1	1	LdBPK_220450.1	LdBPK_220450.1	1	rer1 family-like protein
NaN	NaN	22.65	NaN	22.8873	23.0203	NaN	22.4717	23.0492	23.2094	23.0658	22.4768	22.7504	22.2241	22.6969	NaN	23.0854	23.3229		3	12.8	0	0	1	0	2	1	0	0	2	2	2	1	1	0	0	0	2	2	LdBPK_220590.1	LdBPK_220590.1	1	NADH-cytochrome b5 reductase, putative
NaN	NaN	23.5837	NaN	24.1896	24.0825	NaN	23.769	24.2137	24.3713	23.619	23.3434	24.3353	24.0741	24.1302	23.9512	24.5223	24.0858		5	9.4	0	0	2	0	2	4	1	1	4	2	2	1	2	2	3	2	3	3	LdBPK_220910.1	LdBPK_220910.1	1	hypothetical protein, conserved
NaN	NaN	NaN	NaN	NaN	19.1072	NaN	NaN	NaN	NaN	NaN	NaN	NaN	NaN	NaN	NaN	NaN	NaN		1	0.2	0	0	0	0	0	0	0	0	1	0	0	0	0	0	0	0	0	0	LdBPK_220930.1	LdBPK_220930.1	1	dynein heavy chain, cytosolic, putative
NaN	NaN	NaN	NaN	21.7617	NaN	NaN	NaN	21.8114	22.0734	NaN	NaN	NaN	NaN	NaN	21.5693	21.8793	21.8399		2	4.8	0	0	0	0	1	0	0	0	1	1	0	0	0	0	0	1	1	1	LdBPK_221200.1	LdBPK_221200.1	1	hypothetical protein, conserved
NaN	NaN	NaN	NaN	NaN	20.237	NaN	NaN	NaN	NaN	NaN	NaN	NaN	NaN	NaN	NaN	NaN	NaN		1	2.7	0	0	0	0	1	0	0	0	1	1	0	0	1	0	0	0	1	1	LdBPK_221270.1	LdBPK_221270.1	1	aquaporin, putative
22.7287	22.6502	27.639	27.449	28.3609	28.3706	27.6729	27.7158	28.4406	28.5747	27.632	27.8019	28.2133	28.3525	28.082	28.1237	28.6725	28.4562		9	39.6	0	0	9	6	14	14	11	7	14	18	8	8	12	11	12	10	14	13	LdBPK_221310.1	LdBPK_221310.1	1	i/6 autoantigen-like protein
23.6917	22.7781	23.7535	23.5984	24.307	24.1438	NaN	23.8542	24.1244	24.1097	23.7045	23.7963	24.2252	24.2504	23.6595	23.7817	24.2739	24.3932		3	12.4	0	0	0	1	3	2	0	1	2	3	2	3	2	3	1	1	2	2	LdBPK_221370.1	LdBPK_221370.1	1	40S ribosomal protein L14, putative
NaN	NaN	NaN	NaN	NaN	NaN	NaN	NaN	NaN	20.9454	NaN	NaN	NaN	NaN	NaN	NaN	20.51	NaN		2	1.8	0	0	0	0	1	0	0	0	0	2	0	0	1	1	0	0	0	0	LdBPK_221390.1	LdBPK_221390.1	1	alanyl-tRNA synthetase, putative
NaN	NaN	NaN	NaN	18.202	NaN	NaN	NaN	NaN	NaN	NaN	NaN	NaN	NaN	NaN	NaN	NaN	NaN		1	3.1	0	0	0	0	0	0	0	0	1	0	0	0	0	0	0	0	0	0	LdBPK_230020.1	LdBPK_230020.1	1	hypothetical protein, conserved
25.8034	25.6966	27.7509	27.2708	27.9656	27.6007	27.7446	27.7668	27.9715	28.0152	27.9403	27.9343	28.0601	27.7511	28.1723	28.2127	27.9657	27.7804		10	48.2	3	2	10	8	15	11	11	9	14	15	9	13	12	14	11	10	12	10	LdBPK_230050.1	LdBPK_230050.1	1	peroxidoxin
NaN	NaN	20.3927	NaN	20.764	20.8924	NaN	NaN	21.1941	20.7997	NaN	20.7521	21.0516	NaN	21.0192	20.9929	21.4703	21.0037		2	6.8	0	0	0	0	1	2	0	0	2	1	0	0	1	1	0	0	2	1	LdBPK_230060.1	LdBPK_230060.1	1	cyclophilin, putative
NaN	NaN	NaN	NaN	19.5177	NaN	NaN	NaN	NaN	NaN	NaN	NaN	NaN	NaN	NaN	NaN	NaN	NaN		2	4.7	0	0	0	0	0	0	0	0	1	1	0	0	0	0	0	0	0	0	LdBPK_230120.1	LdBPK_230120.1	1	GDP-mannose pyrophosphorylase
NaN	NaN	25.4191	25.0376	25.3189	25.5776	25.1383	25.5184	25.3758	25.3226	25.1152	25.2163	25.6793	25.4113	25.1509	25.2018	25.3837	25.3687		3	22.7	1	1	3	3	3	2	3	2	4	3	3	1	3	3	2	3	2	2	LdBPK_230220.1	LdBPK_230220.1	1	endoribonuclease L-PSP (pb5), putative
NaN	NaN	NaN	NaN	NaN	19.9187	NaN	NaN	NaN	NaN	NaN	NaN	NaN	NaN	NaN	NaN	NaN	NaN		1	0.9	0	0	0	0	0	1	1	0	1	0	1	1	1	0	1	1	1	1	LdBPK_230230.1	LdBPK_230230.1	1	ATP-binding cassette protein subfamily C, member 1, putative
NaN	NaN	NaN	NaN	NaN	NaN	NaN	NaN	NaN	24.2803	23.939	NaN	24.3502	NaN	NaN	NaN	NaN	NaN		2	21.7	0	0	0	0	0	0	0	0	1	1	0	0	2	0	0	0	0	0	LdBPK_230280.1	LdBPK_230280.1	1	terbinafine resistance locus protein (yip1)
26.0745	NaN	23.9253	NaN	23.7775	24.1398	NaN	23.835	24.1856	23.8974	23.7618	23.5626	23.7341	24.1437	24.7157	23.5536	24.3763	23.8126		6	16.5	0	0	1	0	2	2	0	0	5	0	0	1	4	1	0	1	3	4	LdBPK_230300.1	LdBPK_230300.1	1	argininosuccinate synthase, putative
24.9466	24.7041	25.4426	24.9669	25.5868	25.4717	25.0741	25.0883	25.6522	25.5554	25.2041	25.0211	25.6367	25.0701	25.1745	24.9432	25.4825	25.6161		8	35.5	0	0	5	3	6	5	3	4	6	5	4	4	6	3	4	4	5	5	LdBPK_230410.1	LdBPK_230410.1	1	NADP-dependent alcohol dehydrogenase, putative
NaN	NaN	22.8194	22.7569	23.1276	23.1286	22.8273	23.0187	22.8977	23.3047	22.9174	22.8168	22.8293	22.6509	23.2477	23.188	23.0039	23.213		4	3.6	0	0	1	0	3	3	2	1	3	2	1	2	3	2	1	1	1	3	LdBPK_230430.1	LdBPK_230430.1	1	ATP-binding cassette protein subfamily G, member 5, putative
NaN	NaN	23.3027	22.5826	23.8371	23.6079	NaN	21.2372	20.7218	20.9176	21.3579	21.5372	20.9023	21.4835	20.7911	20.9711	20.9416	20.3287	+	4	16	0	0	3	1	3	3	0	0	1	0	1	0	0	0	0	0	0	0	LdBPK_230500.1	LdBPK_230500.1	1	trypanothione synthetase, putative
NaN	NaN	24.5221	24.2773	23.5272	23.5434	22.4626	22.3448	21.0722	20.7952	23.3181	23.4117	NaN	21.7583	NaN	NaN	NaN	NaN	+	4	12.7	0	0	4	5	3	3	2	1	0	1	2	2	0	1	0	0	0	0	LdBPK_230530.1	LdBPK_230530.1	1	hypothetical protein, conserved
26.4376	26.4375	26.8879	26.5578	27.0186	26.913	26.7259	26.7031	27.1036	27.0886	26.7487	26.8011	27.1723	26.9116	26.8405	26.8429	27.1435	26.9213		18	36.3	2	2	10	7	13	12	8	8	14	16	8	8	17	11	8	9	13	14	LdBPK_230580.1;LdBPK_230880.1	LdBPK_230580.1	2	acetyl-CoA synthetase, putative;acetyl-CoA synthetase, putative
24.9452	24.7845	29.2217	29.0533	29.8968	30.0274	29.3773	29.3971	29.9292	30.1595	29.4308	29.4495	29.9083	29.9151	29.7455	29.5881	30.1833	30.2215		14	30.5	1	1	16	16	18	26	21	16	24	29	14	15	25	31	20	20	23	20	LdBPK_230810.1	LdBPK_230810.1	1	hypothetical protein, conserved
24.5891	24.5857	25.4866	25.1529	25.5997	25.5683	25.5012	25.6338	25.8677	25.9221	25.6106	25.5525	25.7444	25.4619	26.0796	25.8543	25.8427	25.7545		11	32.2	0	0	4	3	6	5	3	5	8	6	6	3	8	5	8	5	8	4	LdBPK_230860.1	LdBPK_230860.1	1	3-ketoacyl-CoA thiolase-like protein
NaN	NaN	23.5476	22.5978	24.1637	23.8977	NaN	23.692	24.2885	24.1648	23.8488	23.678	23.9955	24.1076	23.9904	23.9419	24.3005	24.2577		10	8.7	0	0	3	0	6	4	1	2	6	4	4	2	5	4	1	2	5	5	LdBPK_231000.1	LdBPK_231000.1	1	Na/H antiporter-like protein
NaN	NaN	21.1695	21.0511	20.899	20.3894	NaN	NaN	NaN	NaN	NaN	NaN	NaN	NaN	NaN	NaN	NaN	NaN	+	2	8.8	0	0	2	0	2	1	0	0	0	0	0	0	0	0	0	0	0	0	LdBPK_231150.1	LdBPK_231150.1	1	hypothetical protein, unknown function
NaN	NaN	22.5425	22.7211	22.5244	23.0812	NaN	22.6576	23.2174	23.0951	22.3017	22.7834	23.1165	22.6978	22.712	22.5907	23.0142	22.887		8	17.8	0	0	0	0	1	2	0	0	4	2	0	0	2	3	0	0	0	2	LdBPK_231460.1	LdBPK_231460.1	1	T-complex protein 1, gamma subunit, putative
NaN	NaN	NaN	NaN	NaN	20.4379	NaN	NaN	NaN	NaN	NaN	NaN	NaN	NaN	NaN	NaN	NaN	NaN		2	0.8	0	0	0	0	1	0	0	0	0	0	0	0	0	0	0	0	0	0	LdBPK_231570.1	LdBPK_231570.1	1	dynein heavy chain, putative
21.8587	21.8787	22.0134	21.5653	21.9204	21.7705	NaN	21.7708	22.0035	21.8016	21.8209	21.9857	22.0317	21.5651	21.7549	21.7731	21.8964	21.6128		4	18.6	0	0	0	1	4	1	1	1	3	2	2	1	2	2	1	1	2	1	LdBPK_231680.1	LdBPK_231680.1	1	hypothetical protein, conserved
NaN	NaN	22.2255	NaN	22.6253	22.6316	NaN	NaN	NaN	NaN	NaN	22.2111	22.9783	NaN	NaN	22.3054	23.1067	23.0222		2	8.4	0	0	0	0	0	1	0	0	1	0	0	1	1	0	0	0	2	1	LdBPK_231690.1	LdBPK_231690.1	1	hypothetical protein, conserved
NaN	NaN	24.1747	23.7423	24.4567	24.3771	24.2399	24.2462	24.7789	24.7191	24.3015	24.2644	24.5639	24.3907	24.4662	24.4661	24.6856	24.7052		3	13.1	0	0	2	1	2	2	2	2	3	2	2	2	2	2	2	1	2	2	LdBPK_231700.1	LdBPK_231700.1	1	DHHC zinc finger domain-like protein
NaN	NaN	22.7285	22.7534	22.6318	22.4422	NaN	22.8844	22.4582	22.7326	22.8593	22.9472	22.6551	22.4964	23.0681	22.7102	22.7957	22.6104		2	5.2	0	0	1	1	2	2	0	1	2	1	1	0	2	1	1	1	1	1	LdBPK_231710.1	LdBPK_231710.1	1	hypothetical protein, unknown function
NaN	NaN	23.4214	23.2761	23.815	23.8136	NaN	23.7231	24.0762	24.0625	23.5063	23.6423	23.8117	23.5484	23.7375	23.8545	24.0885	23.7879		8	17.4	0	0	1	0	2	2	0	0	7	5	1	1	4	1	2	0	4	1	LdBPK_231910.1	LdBPK_231910.1	1	vacuolar proton translocating ATPase subunit A, putative
NaN	NaN	NaN	NaN	22.6311	NaN	NaN	NaN	22.9658	22.6423	NaN	NaN	22.6237	NaN	22.3634	22.3943	22.8663	NaN		2	15.1	0	0	0	0	1	0	0	0	2	1	1	1	0	0	1	0	1	1	LdBPK_240040.1	LdBPK_240040.1	1	60S ribosomal protein L17, putative
NaN	NaN	NaN	NaN	NaN	NaN	NaN	NaN	21.275	NaN	NaN	NaN	NaN	NaN	NaN	NaN	21.3074	NaN		2	8.6	0	0	0	0	0	0	0	0	1	0	0	0	1	1	0	0	1	1	LdBPK_240140.1	LdBPK_240140.1	1	glycosomal membrane like protein
22.8609	22.3138	26.4691	26.1303	26.5656	26.3618	26.5045	26.3525	26.6517	26.7284	26.5948	26.6255	26.5786	26.4235	26.7442	26.8301	26.5301	26.3505		17	44.3	0	0	12	10	14	10	10	7	14	15	14	11	15	8	13	12	12	12	LdBPK_240310.1	LdBPK_240310.1	1	fumarate hydratase, putative
NaN	NaN	22.5479	NaN	22.6294	22.7816	22.5325	22.6266	23.1278	23.0928	22.8169	22.4606	23.0141	22.8188	22.8956	22.9303	23.2424	22.9563		7	18.6	0	0	0	0	1	2	2	0	3	4	1	0	3	1	1	1	2	2	LdBPK_240370.1	LdBPK_240370.1	1	aspartate aminotransferase, putative
NaN	NaN	NaN	NaN	NaN	NaN	NaN	NaN	NaN	NaN	NaN	NaN	NaN	18.1324	NaN	NaN	NaN	NaN		3	4.5	0	0	0	0	0	0	0	0	0	1	0	1	0	0	0	0	0	0	LdBPK_240790.1	LdBPK_240790.1	1	malic enzyme, putative
NaN	NaN	NaN	NaN	21.2726	21.2922	NaN	NaN	21.3043	21.3129	NaN	NaN	NaN	21.4443	NaN	NaN	NaN	NaN		2	10.4	0	0	0	0	0	0	0	0	1	2	0	0	0	0	0	0	0	0	LdBPK_240870.1	LdBPK_240870.1	1	triosephosphate isomerase
NaN	NaN	NaN	NaN	NaN	NaN	NaN	NaN	NaN	NaN	NaN	NaN	NaN	NaN	NaN	NaN	NaN	23.0005		2	12.7	0	0	0	0	1	1	0	0	1	1	0	0	0	0	1	0	0	1	LdBPK_240900.1	LdBPK_240900.1	1	hypothetical predicted transmembrane protein
NaN	NaN	20.8132	NaN	21.0689	21.2175	NaN	NaN	21.5397	21.4937	NaN	NaN	21.6001	21.5559	21.1713	21.1129	21.5214	21.5468		4	5.9	0	0	0	0	3	1	0	0	3	2	0	0	2	0	1	1	1	2	LdBPK_240990.1	LdBPK_240990.1	1	hypothetical protein, conserved
NaN	NaN	NaN	NaN	NaN	21.242	NaN	NaN	NaN	21.1467	21.0003	NaN	NaN	NaN	NaN	NaN	21.3031	NaN		2	3.1	0	0	0	0	0	1	0	0	0	2	0	0	1	0	0	0	2	0	LdBPK_241150.1	LdBPK_241150.1	1	hypothetical protein, conserved
NaN	NaN	NaN	NaN	NaN	22.6481	NaN	NaN	NaN	NaN	NaN	NaN	NaN	NaN	NaN	NaN	NaN	NaN		1	3.2	0	0	1	1	1	1	1	1	1	1	1	1	1	1	1	1	1	1	LdBPK_241220.1	LdBPK_241220.1	1	hypothetical protein, conserved
NaN	NaN	NaN	NaN	NaN	23.5189	NaN	NaN	NaN	NaN	NaN	NaN	NaN	NaN	NaN	NaN	NaN	NaN	+	1	5.2	0	0	1	1	1	1	1	1	1	1	1	1	1	1	1	1	1	1	LdBPK_241300.1	LdBPK_241300.1	1	amastin-like surface protein-like protein
NaN	NaN	NaN	NaN	20.6532	NaN	NaN	NaN	NaN	NaN	NaN	NaN	NaN	NaN	NaN	NaN	NaN	NaN		1	17.6	0	0	0	1	0	0	0	0	0	0	2	0	0	0	0	0	0	0	LdBPK_241370.1	LdBPK_241370.1	1	hypothetical protein, conserved
NaN	NaN	23.7909	NaN	22.0851	NaN	NaN	NaN	NaN	NaN	NaN	NaN	NaN	NaN	NaN	NaN	NaN	NaN	+	3	4.9	0	0	3	0	3	1	0	0	0	0	0	0	0	0	0	0	0	0	LdBPK_241400.1	LdBPK_241400.1	1	hypothetical protein, conserved
NaN	NaN	NaN	22.3967	22.4605	21.9762	NaN	NaN	22.3871	22.2862	NaN	22.664	NaN	22.4397	22.0963	22.1709	22.3965	22.5415		2	11.8	0	0	0	0	1	1	0	0	2	0	1	1	0	0	0	1	0	1	LdBPK_241560.1	LdBPK_241560.1	1	IgE-dependent histamine-releasing factor, putative
24.625	24.1926	25.6452	25.6473	25.5901	25.4803	25.5788	25.6379	25.851	25.587	25.6149	25.5363	25.5654	25.7881	25.4664	25.7626	25.6477	25.6801		16	33.6	0	0	8	4	13	8	6	6	13	7	5	7	11	7	5	7	12	10	LdBPK_241700.1	LdBPK_241700.1	1	succinate dehydrogenase flavoprotein, putative
NaN	NaN	23.2775	NaN	23.2045	23.3918	NaN	23.7525	23.4896	23.7056	24.0115	23.5942	23.7086	22.9899	23.6578	23.6004	23.5358	23.5186		6	24.3	0	0	1	0	2	2	0	0	3	2	1	1	3	1	0	1	2	2	LdBPK_241810.1	LdBPK_241810.1	1	hypothetical protein, conserved
NaN	NaN	21.1543	NaN	21.2479	NaN	NaN	21.3491	21.4106	21.4284	21.1433	21.3254	21.5235	NaN	NaN	21.458	NaN	21.2365		3	10.1	0	0	1	1	2	1	0	0	0	1	1	1	1	0	0	1	0	1	LdBPK_241910.1	LdBPK_241910.1	1	lysophospholipase, putative
NaN	NaN	NaN	NaN	NaN	21.0104	NaN	NaN	NaN	NaN	NaN	NaN	NaN	NaN	NaN	NaN	NaN	NaN		1	1.7	0	0	1	0	1	1	1	0	1	1	1	1	1	0	0	0	1	1	LdBPK_241940.1	LdBPK_241940.1	1	hypothetical protein, conserved
NaN	NaN	NaN	NaN	22.3265	22.1668	NaN	NaN	22.6342	22.5453	NaN	22.1541	22.6476	22.5818	22.396	22.1569	22.3834	22.3322		4	18.5	0	0	0	0	2	1	0	0	2	2	0	0	1	2	1	0	1	1	LdBPK_242110.1	LdBPK_242110.1	1	3-oxoacyl-(acyl-carrier protein) reductase, putative
23.1563	23.2532	23.1147	NaN	23.5393	23.4707	NaN	23.1652	23.4762	23.4615	23.2228	23.0768	23.5992	23.6782	23.2389	23.0939	23.5643	23.6041		3	33	0	0	2	0	3	2	1	3	3	2	3	1	3	3	3	2	3	3	LdBPK_242140.1	LdBPK_242140.1	1	60S ribosomal protein L26, putative
26.286	26.5554	26.5584	26.4218	26.9043	26.8431	26.5154	26.3591	27.024	26.9208	26.3001	26.2101	26.9798	26.8866	26.4163	26.5134	26.8819	26.9516		16	36.7	2	3	7	5	14	10	10	6	12	10	7	6	12	9	7	8	11	12	LdBPK_242150.1	LdBPK_242150.1	1	transketolase
29.0908	28.4293	27.5598	27.4618	26.5539	26.6578	27.4855	27.9748	26.4142	26.3247	27.3056	27.8016	26.6193	26.5498	27.1892	27.7416	26.374	26.5716	+	9	39.1	7	6	8	7	7	6	7	8	9	7	8	10	8	8	7	9	8	7	LdBPK_242160.1;LdBPK_242170.1	LdBPK_242160.1	2	40S ribosomal protein S8, putative;40S ribosomal protein S8, putative
24.0118	23.9305	25.8676	25.3444	26.2935	26.2032	25.6887	25.9417	26.3779	26.2798	26.0682	25.6827	26.2672	26.148	25.8892	26.1897	26.4289	26.5904		14	47.3	1	0	5	3	12	11	5	7	13	12	7	6	12	7	7	7	12	12	LdBPK_242250.1	LdBPK_242250.1	1	hypothetical protein, conserved
NaN	22.7781	22.6148	22.535	22.8347	22.6533	NaN	22.6577	23.0607	22.787	22.5938	22.6517	22.5839	22.8092	22.8445	22.703	22.901	22.8463		5	7.2	0	0	1	0	1	1	0	0	5	2	0	0	1	0	0	1	2	1	LdBPK_242300.1;LdBPK_352090.1	LdBPK_242300.1;LdBPK_352090.1	2	60S ribosomal protein L12, putative;kinesin, putative
NaN	NaN	NaN	NaN	NaN	NaN	NaN	NaN	NaN	22.4079	NaN	NaN	21.6653	NaN	NaN	NaN	21.7223	NaN		3	24.3	0	0	0	0	0	0	0	0	1	2	0	0	0	0	0	0	0	0	LdBPK_250060.1	LdBPK_250060.1	1	hypothetical protein, conserved
NaN	NaN	24.1104	NaN	24.2173	24.0187	NaN	23.9453	24.3486	24.128	24.0901	23.982	24.0833	24.2474	24.0812	23.9668	24.2332	24.2821		8	49.2	0	0	2	1	5	4	1	2	3	3	3	3	3	1	3	1	4	5	LdBPK_250120.1	LdBPK_250120.1	1	electron transfer flavoprotein, putative
NaN	NaN	23.764	NaN	23.473	23.6099	NaN	NaN	23.562	23.4003	23.5929	23.4491	23.2004	NaN	23.2339	23.4491	23.5023	23.6498		2	15	1	0	1	1	2	1	1	1	2	1	1	1	2	1	1	1	1	1	LdBPK_250510.1	LdBPK_250510.1	1	RNA-binding protein, putative, UPB2
NaN	NaN	NaN	NaN	NaN	NaN	NaN	NaN	NaN	21.6881	NaN	NaN	NaN	NaN	NaN	NaN	22.1859	NaN		3	5.2	0	0	0	0	1	1	0	0	1	2	0	0	1	0	0	0	2	1	LdBPK_250540.1	LdBPK_250540.1	1	ATP-binding cassette protein subfamily B, member 1, putative
NaN	NaN	NaN	NaN	20.7435	NaN	NaN	NaN	NaN	NaN	NaN	NaN	NaN	NaN	NaN	NaN	NaN	NaN		2	7.7	0	0	0	0	0	1	0	0	0	0	0	0	1	0	0	0	0	1	LdBPK_250550.1	LdBPK_250550.1	1	hypothetical protein, conserved
NaN	NaN	NaN	NaN	NaN	19.92	NaN	NaN	NaN	NaN	NaN	NaN	NaN	NaN	NaN	NaN	NaN	NaN		1	13.1	0	0	0	0	1	0	0	0	1	1	0	0	0	0	0	0	0	0	LdBPK_250600.1	LdBPK_250600.1	1	hypothetical protein, conserved
NaN	NaN	24.2895	24.0228	24.2565	24.6077	24.6306	24.4959	24.5694	24.8727	24.3086	24.2491	24.6874	24.4433	24.5502	24.4747	24.8345	24.6688		6	20.5	0	0	3	1	3	2	2	2	5	3	3	3	3	3	4	3	5	3	LdBPK_250720.1	LdBPK_250720.1	1	hypothetical protein, conserved
NaN	NaN	NaN	NaN	21.6648	NaN	NaN	NaN	NaN	NaN	NaN	NaN	NaN	NaN	NaN	NaN	NaN	NaN		1	5.7	0	0	0	0	1	0	0	0	1	0	0	0	0	0	0	0	0	0	LdBPK_250730.1	LdBPK_250730.1	1	hypothetical protein, conserved
NaN	NaN	23.3307	NaN	NaN	NaN	NaN	NaN	NaN	NaN	NaN	NaN	NaN	NaN	NaN	NaN	NaN	NaN		2	18.1	0	0	3	1	0	0	1	0	1	0	1	0	1	1	0	1	0	0	LdBPK_250740.1;LdBPK_250750.1	LdBPK_250740.1;LdBPK_250750.1	2	eukaryotic initiation factor 5a, putative;eukaryotic initiation factor 5a, putative
NaN	NaN	NaN	NaN	NaN	23.0882	NaN	NaN	NaN	NaN	NaN	NaN	NaN	NaN	NaN	NaN	NaN	NaN		1	0.9	0	1	0	0	0	0	1	1	0	0	0	0	0	0	1	0	0	0	LdBPK_250770.1	LdBPK_250770.1	1	DNA repair protein, putative
21.8826	22.7461	29.4818	29.5292	28.8773	29.0778	27.1687	26.8695	26.2653	26.3482	28.5274	28.3602	27.4735	27.3187	24.0385	24.0521	24.2339	23.9125	+	16	55.7	0	0	18	21	16	21	11	9	11	9	16	15	13	11	1	0	2	1	LdBPK_250780.1	LdBPK_250780.1	1	protein phosphatase, putative
25.9177	26.2525	25.9411	25.8209	26.0376	25.8868	25.6791	25.7741	26.1119	25.9119	25.6654	25.8396	26.2368	26.1915	25.7856	25.7269	26.1275	25.9411		6	37.9	1	1	3	4	5	4	3	4	5	4	4	5	5	4	5	3	5	4	LdBPK_250940.1	LdBPK_250940.1	1	cyclophilin a
NaN	NaN	NaN	NaN	19.5716	NaN	NaN	NaN	NaN	NaN	NaN	NaN	NaN	NaN	NaN	NaN	NaN	NaN		2	2.3	0	0	0	0	1	0	0	0	1	1	0	0	2	0	1	0	1	0	LdBPK_251110.1	LdBPK_251110.1	1	hypothetical protein, conserved
27.3942	27.5794	29.8272	29.6375	29.545	29.5239	29.8144	29.7233	29.4574	29.5477	29.9538	29.9273	29.5406	29.5042	29.9963	29.9937	29.5655	29.3896		27	57.9	3	3	25	22	34	29	28	24	31	31	28	30	30	31	27	26	30	29	LdBPK_251160.1	LdBPK_251160.1	1	aldehyde dehydrogenase, mitochondrial precursor
NaN	NaN	NaN	NaN	NaN	20.6917	NaN	NaN	21.0973	NaN	NaN	NaN	20.9326	NaN	NaN	NaN	NaN	NaN		2	4.6	0	0	0	0	0	1	0	0	1	0	0	0	1	0	0	0	0	1	LdBPK_251200.1	LdBPK_251200.1	1	hypothetical protein, conserved
25.8035	26.0947	26.0566	25.9616	25.9533	26.0241	26.0701	25.8945	26.1825	26.1121	25.9843	25.9916	26.0317	25.7131	26.1796	26.0936	26.0135	25.8447		15	43.2	3	2	7	5	11	9	7	6	10	8	8	9	10	6	8	7	10	9	LdBPK_251210.1	LdBPK_251210.1	1	ATPase beta subunit, putative
23.7126	NaN	24.1325	23.7679	24.2506	24.2503	23.98	24.1413	24.2221	24.2631	23.7959	24.1924	24.3179	24.1768	24.0048	23.9877	24.3623	24.32		5	45	1	0	4	1	4	4	3	3	5	4	4	3	4	4	3	4	5	5	LdBPK_251220.1;LdBPK_340460.1	LdBPK_251220.1;LdBPK_340460.1	2	ribosomal protein S25;ribosomal protein S25
24.3381	24.0759	24.9119	24.8138	25.3967	25.1802	24.8395	24.8843	25.3779	25.1899	24.9419	24.8852	25.3848	25.222	24.9174	25.066	25.386	25.2515		8	43.5	1	1	2	3	5	6	4	3	8	5	4	3	8	6	3	3	7	6	LdBPK_251460.1	LdBPK_251460.1	1	GTP-binding protein, putative
NaN	NaN	NaN	NaN	20.5396	NaN	NaN	NaN	20.8166	NaN	NaN	NaN	NaN	NaN	NaN	NaN	NaN	NaN		2	2.8	0	0	0	0	1	0	0	0	1	0	0	0	0	0	0	0	0	0	LdBPK_251600.1	LdBPK_251600.1	1	hypothetical protein, conserved
24.0807	24.2992	24.9133	24.6548	24.8287	24.7032	24.8878	24.7842	24.9093	24.8164	24.9195	24.8675	24.8526	24.9411	24.9736	25.188	24.9852	25.0044		9	65.5	0	1	4	3	4	3	3	4	7	4	3	3	3	3	2	2	5	5	LdBPK_251680.1	LdBPK_251680.1	1	hypothetical protein, conserved
NaN	NaN	NaN	NaN	NaN	19.6057	NaN	NaN	NaN	NaN	NaN	NaN	NaN	NaN	NaN	NaN	NaN	NaN		1	3.1	0	0	0	0	0	0	0	0	0	0	0	0	0	0	1	1	0	0	LdBPK_251810.1	LdBPK_251810.1	1	hypothetical protein, conserved
25.2371	25.6839	26.4106	26.3784	26.9315	26.8124	26.6288	26.5497	26.9146	26.7772	26.5816	26.6833	26.9739	26.7686	26.8011	26.9797	27.1227	26.7854		11	35.3	3	2	9	5	11	12	10	7	11	9	9	8	10	10	8	9	11	10	LdBPK_251850.1	LdBPK_251850.1	1	3-oxo-5-alpha-steroid 4-dehydrogenase, putative
NaN	NaN	NaN	NaN	NaN	19.0974	NaN	NaN	NaN	NaN	NaN	NaN	NaN	NaN	NaN	NaN	NaN	NaN		1	1.9	0	0	0	0	0	0	0	0	1	0	1	0	0	0	0	0	0	0	LdBPK_251860.1	LdBPK_251860.1	1	hypothetical protein, conserved
NaN	NaN	23.4043	22.8612	23.4456	23.4419	NaN	23.394	23.382	23.4238	23.7446	23.4201	23.5104	23.5842	23.6062	23.8295	23.4107	23.4418		10	8.2	0	0	2	0	2	1	1	1	5	3	2	0	3	1	2	4	1	0	LdBPK_252060.1	LdBPK_252060.1	1	hypothetical protein, conserved
NaN	NaN	NaN	NaN	NaN	19.3033	NaN	NaN	NaN	NaN	NaN	NaN	NaN	NaN	NaN	NaN	NaN	NaN		1	1.1	0	0	0	0	0	0	0	0	1	0	0	0	0	0	0	0	0	1	LdBPK_252080.1	LdBPK_252080.1	1	hypothetical protein, conserved
NaN	NaN	NaN	23.1335	NaN	21.3565	NaN	NaN	NaN	NaN	NaN	NaN	NaN	NaN	NaN	NaN	NaN	NaN	+	2	5.1	0	0	0	1	1	1	0	0	0	0	0	0	1	0	0	0	0	0	LdBPK_252140.1	LdBPK_252140.1	1	hypothetical protein, conserved
24.591	24.0998	25.8443	25.2932	26.1281	25.9118	26.0719	25.8872	26.0968	25.7604	26.1275	26.1325	26.1686	25.7804	26.1006	26.1431	26.033	25.8785		9	47.5	0	0	6	3	6	6	6	6	8	6	6	6	8	7	7	6	8	5	LdBPK_252220.1	LdBPK_252220.1	1	succinyl-CoA synthetase alpha subunit, putative
NaN	NaN	NaN	NaN	21.4179	NaN	NaN	21.0837	21.9134	NaN	21.5761	21.9167	21.6186	22.2297	NaN	21.8628	NaN	NaN		3	10.3	0	0	0	0	2	0	0	0	2	1	0	0	1	1	0	0	1	0	LdBPK_252450.1	LdBPK_252450.1	1	serine/threonine-protein kinase, putative
NaN	NaN	24.8949	24.7608	25.0681	25.0262	24.7511	24.949	25.275	25.0901	24.9058	24.9099	25.0583	25.3466	24.8602	25.0926	25.1374	25.0558		16	19.7	0	0	3	3	12	7	6	3	11	9	4	5	9	8	8	4	8	9	LdBPK_252520.1	LdBPK_252520.1	1	hypothetical protein, conserved
NaN	NaN	NaN	NaN	NaN	21.182	NaN	NaN	NaN	NaN	NaN	NaN	NaN	NaN	NaN	NaN	NaN	NaN		1	7.3	0	0	1	1	1	1	1	1	1	1	1	1	1	1	1	1	1	1	LdBPK_260030.1	LdBPK_260030.1	1	methylmalonyl-coa epimerase-like protein
NaN	NaN	25.9607	25.4158	25.9132	25.8151	26.1461	25.8267	25.9396	26.0192	26.3185	26.0792	25.9643	25.6991	26.1997	26.1022	25.8105	25.7719		16	22.8	0	0	7	3	10	10	7	5	12	11	9	10	12	4	8	7	9	6	LdBPK_260040.1	LdBPK_260040.1	1	glycine dehydrogenase, putative
24.2808	23.7041	24.4856	24.0262	24.9273	24.5698	NaN	24.2539	24.6761	24.346	24.3191	24.2497	24.3894	24.7199	24.3888	24.4344	24.6889	24.589		9	31	0	0	4	1	6	5	1	0	6	6	1	0	1	4	2	0	3	4	LdBPK_260160.1	LdBPK_260160.1	1	60S ribosomal protein L7, putative
NaN	NaN	24.3479	24.6487	24.0742	24.087	NaN	NaN	NaN	19.1473	20.9737	20.465	19.8278	20.2632	NaN	NaN	NaN	NaN	+	3	16.8	0	0	2	2	2	3	0	0	0	0	0	0	0	0	0	0	0	0	LdBPK_260270.1	LdBPK_260270.1	1	hypothetical protein, conserved
NaN	NaN	21.7534	22.2168	22.6952	22.6953	NaN	NaN	22.6056	22.7917	21.9	22.0215	22.6134	22.3163	22.3669	NaN	22.7909	22.5372		5	6	0	0	0	0	3	3	0	0	3	2	0	0	2	1	0	0	4	0	LdBPK_260510.1	LdBPK_260510.1	1	hypothetical protein, conserved
NaN	NaN	NaN	NaN	NaN	20.4094	NaN	NaN	NaN	NaN	NaN	NaN	NaN	NaN	NaN	NaN	NaN	NaN		2	21	0	0	0	0	1	0	0	0	0	1	0	0	0	1	0	0	0	0	LdBPK_260610.1	LdBPK_260610.1	1	10 kDa heat shock protein, putative
25.0364	24.9175	25.6724	25.5296	25.7694	25.6929	25.443	25.3831	25.8999	25.5798	25.3712	25.5549	25.9031	25.53	25.6434	25.403	25.6532	25.691		11	67.2	0	1	3	2	7	5	4	2	12	7	5	4	8	5	5	4	6	8	LdBPK_260780.1	LdBPK_260780.1	1	glutathione peroxidase-like protein, putative
NaN	22.5546	22.9745	22.8208	23.4608	23.5378	NaN	23.4162	23.5366	23.5423	23.0447	23.1619	23.5862	23.4206	23.6842	23.2159	23.7258	23.3894		4	24.8	1	1	0	1	2	2	1	2	3	3	1	1	3	1	2	1	3	2	LdBPK_260840.1;LdBPK_260850.1	LdBPK_260840.1;LdBPK_260850.1	2	40S ribosomal protein S16, putative;40S ribosomal protein S16, putative
NaN	NaN	21.8026	22.1129	22.5088	22.5918	NaN	22.4436	22.3561	22.5759	22.6924	22.8355	22.7224	21.8724	22.68	22.6574	22.0625	21.9431		6	11	0	0	0	0	3	0	0	1	3	0	2	1	2	1	1	1	0	1	LdBPK_261180.1	LdBPK_261180.1	1	hypothetical protein, conserved
22.9324	NaN	23.3144	23.173	23.5242	23.6079	NaN	23.117	23.5947	23.4964	23.3594	23.4147	23.2644	23.3264	23.2805	23.5344	23.4676	23.5764		10	20.3	0	0	2	1	3	4	1	2	5	4	2	2	4	3	2	2	3	4	LdBPK_261220.1	LdBPK_261220.1	1	heat shock protein 70-related protein
NaN	NaN	23.568	23.0596	23.1476	23.0356	NaN	NaN	NaN	NaN	NaN	NaN	NaN	NaN	NaN	NaN	NaN	NaN	+	5	9.8	0	0	3	1	3	2	0	0	0	0	0	0	0	0	0	0	0	0	LdBPK_261380.1	LdBPK_261380.1	1	hypothetical protein, conserved
NaN	NaN	NaN	NaN	25.9806	26.2854	24.3022	23.5642	25.7818	25.9059	23.4708	NaN	25.9997	24.1896	NaN	24.4208	26.0699	26.1532		3	11.2	0	0	0	0	4	3	2	0	4	4	1	0	4	2	1	1	3	3	LdBPK_261440.1	LdBPK_261440.1	1	hypothetical protein, unknown function
24.2173	22.6235	25.8356	25.7159	25.7694	25.7772	25.8374	25.8079	25.9596	25.8072	25.926	25.8337	25.7998	25.7967	26.153	26.0295	25.6192	25.5047		18	27.7	0	0	11	5	14	15	9	9	15	12	12	11	11	10	11	11	13	11	LdBPK_261530.1	LdBPK_261530.1	1	trifunctional enzyme alpha subunit, mitochondrial precursor-like protein
NaN	NaN	21.3846	NaN	21.8727	22.0506	NaN	21.656	21.9418	22.2673	21.9589	21.7357	NaN	NaN	22.0934	NaN	22.197	21.9733		3	6	0	0	1	0	1	1	0	1	2	2	1	1	1	0	0	1	2	3	LdBPK_261550.1	LdBPK_261550.1	1	thimet oligopeptidase, putative
NaN	NaN	NaN	NaN	NaN	21.0825	NaN	NaN	NaN	NaN	NaN	NaN	NaN	NaN	NaN	NaN	NaN	NaN		1	6.5	0	0	0	0	1	0	0	0	1	0	0	0	0	0	0	0	0	0	LdBPK_261600.1	LdBPK_261600.1	1	cdp-diacylglycerol synthetase-like protein
NaN	NaN	NaN	22.0611	NaN	NaN	NaN	NaN	NaN	NaN	NaN	NaN	NaN	NaN	NaN	NaN	NaN	NaN		1	13.8	1	1	1	1	1	1	1	1	1	1	1	1	1	1	1	1	1	1	LdBPK_261610.1;LdBPK_261620.1	LdBPK_261610.1;LdBPK_261620.1	2	40S ribosomal protein S33, putative;40S ribosomal protein S33, putative
NaN	NaN	23.5499	23.181	23.4142	23.498	23.1358	23.4701	23.6696	23.54	23.2444	23.5526	23.2862	22.8617	23.5806	23.5337	23.6064	23.393		4	27.6	0	0	3	1	3	3	2	3	4	2	3	3	3	3	2	3	4	4	LdBPK_261690.1	LdBPK_261690.1	1	cytochrome c oxidase subunit V, putative
NaN	NaN	21.4324	NaN	21.5397	21.6005	NaN	NaN	21.6374	21.5126	21.1948	NaN	21.4027	21.2424	NaN	NaN	21.412	21.1271	+	3	2.9	0	0	0	0	0	1	0	0	2	1	0	0	1	0	0	0	0	0	LdBPK_261910.1	LdBPK_261910.1	1	hypothetical protein, conserved
NaN	NaN	23.6221	23.3384	23.4808	23.4966	23.6819	23.6853	23.5982	23.5139	23.9937	23.8339	23.5203	23.2943	23.8363	23.6649	23.5923	23.4158		6	28.7	0	0	2	1	3	3	3	1	5	3	4	2	1	2	3	4	1	2	LdBPK_261940.1	LdBPK_261940.1	1	hypothetical protein, conserved
25.8836	25.6369	26.1131	25.7996	26.2856	26.2764	25.9474	26.071	26.563	26.3976	25.922	25.9856	26.3026	26.2711	26.1328	26.1559	26.4004	26.2785		19	30.1	1	1	11	3	13	13	6	8	18	10	8	7	14	11	8	10	14	11	LdBPK_261960.1	LdBPK_261960.1	1	hypothetical protein, conserved
NaN	NaN	NaN	NaN	21.3145	NaN	NaN	NaN	21.5115	21.6036	NaN	NaN	21.3863	20.6485	21.6437	NaN	21.5454	NaN		2	6	0	0	0	0	1	1	0	0	2	0	0	0	1	1	0	0	1	0	LdBPK_262000.1	LdBPK_262000.1	1	hypothetical protein, conserved
NaN	NaN	23.4519	23.0961	24.1215	24.0071	23.4575	NaN	24.1893	24.1515	23.8024	23.4264	23.8126	23.6227	23.9207	23.9225	24.1594	24.1178		3	13.3	0	0	2	2	2	2	2	0	3	2	2	2	2	2	2	2	2	2	LdBPK_262040.1	LdBPK_262040.1	1	hypothetical protein, conserved
NaN	NaN	NaN	NaN	NaN	21.5597	NaN	NaN	NaN	NaN	NaN	NaN	NaN	NaN	NaN	NaN	NaN	NaN	+	2	2.7	0	0	1	0	2	2	0	0	1	0	0	0	0	0	0	0	0	0	LdBPK_262060.1	LdBPK_262060.1	1	hypothetical protein, conserved
NaN	NaN	NaN	NaN	24.204	NaN	NaN	NaN	NaN	NaN	NaN	NaN	NaN	NaN	NaN	NaN	NaN	NaN		1	0.2	0	0	0	0	1	0	0	0	0	0	0	0	1	0	0	0	0	0	LdBPK_262120.1;LdBPK_262130.1	LdBPK_262120.1;LdBPK_262130.1	2	hypothetical protein, conserved;hypothetical protein, conserved
NaN	27.9295	NaN	NaN	NaN	NaN	NaN	NaN	NaN	NaN	NaN	NaN	NaN	NaN	NaN	NaN	NaN	NaN		1	7.9	1	2	1	1	1	1	1	1	1	1	1	1	1	1	1	1	1	1	LdBPK_262350.1;LdBPK_262360.1	LdBPK_262350.1;LdBPK_262360.1	2	60S ribosomal protein L35, putative;60S ribosomal protein L35, putative
NaN	NaN	NaN	NaN	NaN	NaN	NaN	NaN	NaN	NaN	NaN	NaN	NaN	NaN	22.1161	NaN	NaN	NaN		2	17.6	0	0	0	0	1	0	0	0	0	0	0	0	0	0	1	0	0	0	LdBPK_262500.1	LdBPK_262500.1	1	phosphatidyltransferase, putative
NaN	NaN	19.975	NaN	20.7613	21.4927	NaN	NaN	21.0759	20.9033	20.6011	21.0091	21.4229	NaN	NaN	21.2169	21.1033	21.0164		2	3.2	0	0	0	0	1	1	0	0	2	1	0	0	2	0	0	0	0	0	LdBPK_262620.1	LdBPK_262620.1	1	hypothetical protein, conserved
NaN	NaN	NaN	NaN	NaN	NaN	NaN	NaN	NaN	NaN	NaN	NaN	21.0901	NaN	NaN	NaN	NaN	NaN		2	13.9	0	0	0	0	1	1	0	0	1	1	1	0	2	1	0	0	1	0	LdBPK_270190.1	LdBPK_270190.1	1	proteasome alpha 7 subunit, putative
NaN	NaN	NaN	NaN	23.0717	NaN	NaN	NaN	23.2687	22.9081	NaN	NaN	22.9899	NaN	NaN	NaN	NaN	23.0416		2	11.1	0	0	0	0	1	0	0	0	1	1	0	0	1	0	0	0	0	1	LdBPK_270210.1	LdBPK_270210.1	1	hypothetical protein, conserved
NaN	24.038	24.4542	24.0698	24.7996	24.5684	24.3442	24.5778	24.7361	24.6188	24.6393	24.675	24.5068	24.5255	24.8329	24.6202	24.4616	24.3737		15	23.5	0	0	6	1	7	5	4	1	6	8	4	3	8	4	3	5	6	7	LdBPK_270310.1	LdBPK_270310.1	1	methylmalonyl-coenzyme a mutase, putative
NaN	NaN	21.0874	21.1177	21.3798	21.5872	NaN	NaN	21.8184	21.6958	21.5695	20.9616	21.4721	21.3429	21.666	21.5091	21.9702	21.8294		3	9.7	0	0	0	1	0	1	0	0	1	1	1	0	0	0	1	0	1	2	LdBPK_270430.1	LdBPK_270430.1	1	ribokinase, putative
23.3955	23.6581	24.4097	24.0368	24.8303	24.8247	NaN	24.4214	24.7849	24.7268	24.1267	24.2604	24.7828	24.7308	24.4221	24.4641	24.9404	24.8672		6	34	0	1	4	2	4	4	2	3	5	4	2	2	4	4	2	2	5	6	LdBPK_270620.1	LdBPK_270620.1	1	small GTP-binding protein Rab1, putative
NaN	NaN	NaN	NaN	NaN	NaN	20.3743	NaN	NaN	NaN	NaN	NaN	NaN	NaN	NaN	NaN	NaN	NaN		2	3.9	0	0	0	0	0	0	1	0	0	0	0	0	0	0	0	0	0	0	LdBPK_270710.1	LdBPK_270710.1	1	hypothetical protein, conserved
NaN	NaN	24.2282	24.0799	24.1072	24.1545	NaN	23.8008	24.309	24.3336	24.1965	23.9988	24.1444	23.8462	24.3206	24.4138	23.9866	23.9999		11	15.8	0	0	4	0	4	4	0	2	6	4	2	4	5	1	1	1	6	3	LdBPK_270740.1	LdBPK_270740.1	1	2-oxoglutarate dehydrogenase subunit, putative
NaN	NaN	NaN	NaN	NaN	20.6276	NaN	NaN	NaN	NaN	NaN	NaN	NaN	NaN	NaN	NaN	NaN	NaN		2	13.3	0	0	0	0	1	0	0	0	1	0	0	0	0	0	1	0	1	1	LdBPK_270760.1	LdBPK_270760.1	1	hypothetical protein, conserved
NaN	NaN	22.3554	NaN	NaN	NaN	NaN	NaN	NaN	NaN	NaN	NaN	NaN	NaN	NaN	NaN	NaN	NaN		2	5	0	0	1	0	0	1	0	0	0	0	0	0	0	0	0	0	0	0	LdBPK_270930.1	LdBPK_270930.1	1	cysteine desulfurase, putative
23.7178	NaN	24.7495	24.4268	25.2065	25.3957	NaN	24.7143	25.2302	25.1685	24.9344	24.6099	25.0612	24.9106	24.9833	24.8974	24.9493	25.2019		4	26.9	0	0	2	2	3	2	1	2	3	4	2	2	3	2	2	2	2	2	LdBPK_270960.1	LdBPK_270960.1	1	hypothetical protein, conserved
NaN	NaN	22.8507	22.5559	22.9758	22.8793	NaN	23.2795	23.0043	23.2541	23.0982	23.1864	23.2155	23.0695	23.5512	23.5573	23.0432	22.9257		8	16.9	0	0	1	0	1	2	0	1	5	3	4	1	4	2	4	2	3	1	LdBPK_270970.1	LdBPK_270970.1	1	hypothetical protein, conserved
23.1293	23.2158	23.2049	22.8125	22.8246	22.9951	NaN	22.8424	22.9011	22.83	23.1183	22.904	22.9527	22.7018	22.9913	22.8739	22.7327	23.0518		5	11.2	0	0	3	1	2	2	0	1	5	3	1	2	2	1	1	1	2	1	LdBPK_271100.1	LdBPK_271100.1	1	hypothetical protein, conserved
NaN	NaN	NaN	NaN	NaN	18.9049	NaN	NaN	NaN	NaN	NaN	NaN	NaN	NaN	NaN	NaN	NaN	NaN		2	3.6	0	0	0	0	0	1	0	0	1	1	0	0	0	0	0	0	0	0	LdBPK_271150.1	LdBPK_271150.1	1	T-complex protein 1, beta subunit, putative
NaN	NaN	22.5398	22.4061	23.0899	22.842	22.9017	22.6823	23.0654	23.1917	22.68	22.5959	23.0589	23.1711	23.2222	23.109	23.246	23.0008		10	8.1	0	0	2	1	3	4	2	0	6	5	3	1	4	3	3	3	5	3	LdBPK_271460.1;LdBPK_271480.1	LdBPK_271460.1;LdBPK_271480.1	2	diacylglycerol acyltransferase, putative;diacylglycerol acyltransferase, putative
NaN	NaN	24.692	23.9562	24.2966	24.4837	NaN	NaN	NaN	NaN	22.8585	22.8917	22.7719	23.2263	NaN	NaN	NaN	NaN	+	6	5.5	0	0	4	2	6	5	0	0	0	0	0	0	2	0	0	0	0	0	LdBPK_271740.1	LdBPK_271740.1	1	hypothetical protein, conserved
NaN	NaN	NaN	NaN	NaN	NaN	NaN	NaN	NaN	NaN	NaN	NaN	NaN	NaN	NaN	NaN	22.8747	NaN		2	16.3	0	0	0	0	1	1	0	0	2	1	0	0	1	1	0	0	1	1	LdBPK_271810.1	LdBPK_271810.1	1	hypothetical protein, conserved
NaN	NaN	25.1571	24.8715	25.8649	25.741	25.3963	25.2969	25.8546	25.8833	25.3849	25.362	25.8395	25.7532	25.8148	25.6374	25.9502	25.9948		10	37.9	0	0	3	1	7	7	4	4	8	8	2	2	7	7	4	5	7	9	LdBPK_271840.1	LdBPK_271840.1	1	hypothetical protein, unknown function
NaN	NaN	NaN	NaN	NaN	19.3603	NaN	NaN	NaN	NaN	NaN	NaN	NaN	NaN	NaN	NaN	NaN	NaN		1	6.6	0	0	0	0	1	1	0	0	1	0	0	0	0	0	0	0	0	0	LdBPK_271920.1	LdBPK_271920.1	1	hypothetical protein, conserved
NaN	NaN	NaN	23.2575	22.7398	NaN	23.0279	22.9522	22.5452	22.8735	23.6136	22.922	23.5339	22.7288	22.5951	23.0591	NaN	22.7846		3	13	0	0	1	1	2	1	2	1	2	2	2	1	2	2	2	2	0	2	LdBPK_271950.1	LdBPK_271950.1	1	branched-chain amino acid aminotransferase, putative
22.7141	22.9607	23.4524	24.0748	23.8483	24.3766	NaN	23.0541	24.3232	24.8111	23.4529	23.3986	24.3491	24.9372	23.7934	23.5812	24.5367	24.4329		4	25.7	0	0	1	2	1	3	1	1	2	3	1	1	3	3	2	1	3	3	LdBPK_272010.1	LdBPK_272010.1	1	hypothetical protein, conserved
25.735	25.2794	24.4041	24.032	24.1955	24.0733	24.0933	24.2994	24.2898	24.0258	24.1972	24.5627	24.4063	24.0997	24.259	24.5551	24.1223	23.9357		4	12.7	2	2	3	1	2	2	2	2	4	3	2	2	4	2	2	1	4	2	LdBPK_272020.1	LdBPK_272020.1	1	RNA-binding protein, putative
NaN	NaN	NaN	NaN	18.725	NaN	NaN	NaN	NaN	NaN	NaN	NaN	NaN	NaN	NaN	NaN	NaN	NaN		1	3.6	0	0	0	0	0	0	0	0	1	0	0	0	0	0	0	0	0	0	LdBPK_272260.1	LdBPK_272260.1	1	GTP binding protein, putative
23.3156	NaN	23.4153	23.2323	23.4333	23.5502	NaN	23.2287	23.5819	23.4889	NaN	23.0852	23.5206	23.3615	NaN	23.2562	23.5633	23.5426		9	38.6	0	0	3	1	5	4	0	0	5	2	0	1	3	2	0	0	2	2	LdBPK_272350.1	LdBPK_272350.1	1	heat shock protein DNAJ, putative
NaN	NaN	NaN	NaN	21.5315	21.6986	NaN	NaN	NaN	21.8706	21.8135	21.7711	21.9746	NaN	22.1796	21.9671	21.6787	NaN		3	3.7	0	0	0	0	2	1	0	0	1	2	1	1	2	0	2	0	0	1	LdBPK_280040.1	LdBPK_280040.1	1	hypothetical protein, conserved
NaN	NaN	NaN	NaN	NaN	NaN	NaN	NaN	20.4553	NaN	20.3904	21.0739	NaN	NaN	NaN	NaN	NaN	NaN		2	4.9	0	0	0	0	0	0	0	0	1	0	1	1	0	0	1	0	0	0	LdBPK_280060.1	LdBPK_280060.1	1	hypothetical protein, conserved
NaN	NaN	NaN	NaN	20.5819	NaN	NaN	NaN	NaN	NaN	NaN	NaN	NaN	NaN	NaN	NaN	NaN	NaN		2	14.8	0	0	1	0	0	0	0	1	1	0	0	0	0	0	0	1	0	1	LdBPK_280210.1	LdBPK_280210.1	1	histone H2B variant
NaN	NaN	22.6056	22.3679	22.6829	22.3555	NaN	22.4953	22.7048	22.4745	21.8134	22.3848	22.5162	22.2549	22.3222	22.1463	22.7076	22.2864		6	10.2	0	0	0	0	3	0	0	0	1	4	1	0	2	2	0	1	4	1	LdBPK_280240.1	LdBPK_280240.1	1	glycerol-3-phosphate dehydrogenase (FAD-dependent), mitochondrial
26.9475	27.2951	27.0076	26.9973	26.761	26.5805	27.0238	27.1767	26.7197	26.6806	26.9927	27.1282	26.7729	26.7652	27.2152	27.1085	26.6693	26.4771		18	39.1	2	2	13	6	12	9	8	9	16	11	8	10	13	7	8	8	12	8	LdBPK_280250.1;LdBPK_280260.1	LdBPK_280250.1;LdBPK_280260.1	2	propionyl-coa carboxylase beta chain, putative;propionyl-coa carboxylase beta chain, putative
NaN	NaN	23.18	22.712	24.0864	24.2435	NaN	23.0135	24.0483	24.3027	23.6653	23.4613	24.254	24.0199	23.5617	23.6197	24.3286	23.8035		5	26.8	0	0	1	1	3	4	1	1	5	5	1	0	5	3	1	1	4	2	LdBPK_280270.1	LdBPK_280270.1	1	hypothetical protein, conserved
NaN	NaN	21.552	NaN	22.1162	22.1487	NaN	NaN	21.6204	22.2483	NaN	NaN	22.1408	21.8622	21.8715	NaN	22.0629	NaN		2	4.6	0	0	0	0	2	1	0	0	1	2	1	1	2	2	1	1	2	1	LdBPK_280280.1	LdBPK_280280.1	1	carbonic anhydrase-like protein
NaN	NaN	NaN	NaN	NaN	25.7021	NaN	NaN	NaN	NaN	NaN	NaN	NaN	NaN	NaN	NaN	NaN	NaN		1	2	0	0	0	0	0	1	0	1	0	1	1	1	0	0	0	1	1	0	LdBPK_280390.1	LdBPK_280390.1	1	katanin, putative
NaN	NaN	22.9676	NaN	23.0909	22.9412	NaN	22.8894	23.2746	23.1376	22.8482	22.8563	23.1761	23.1331	22.9033	23.0396	23.0849	23.0729		4	15.3	0	0	0	0	2	1	1	0	2	2	1	0	3	2	1	1	2	2	LdBPK_280520.1	LdBPK_280520.1	1	hypothetical protein, conserved
27.1875	25.9796	24.8343	25.2286	24.179	24.7256	24.8616	26.0688	23.8738	24.4678	24.867	25.35	24.6732	24.2785	24.7011	25.6899	24.3756	25.134		3	31.2	4	3	2	3	2	2	2	3	2	2	2	2	3	3	3	4	3	2	LdBPK_280570.1;LdBPK_303240.1	LdBPK_280570.1;LdBPK_303240.1	2	ribosomal protein S26, putative;ribosomal protein S26, putative
NaN	NaN	23.5307	NaN	24.0807	23.7084	NaN	23.477	24.1916	24.0065	NaN	23.4216	23.7787	23.6245	NaN	23.4038	24.0166	24.1346		5	23.6	0	0	1	1	2	2	0	1	2	1	0	1	2	3	0	1	1	1	LdBPK_280730.1	LdBPK_280730.1	1	serine/threonine protein phosphatase catalytic subunit, putative
NaN	NaN	NaN	NaN	NaN	21.1957	NaN	NaN	21.565	21.6705	21.7861	NaN	21.2134	21.3359	NaN	NaN	NaN	21.5615		2	2.6	0	0	0	1	0	0	0	0	0	1	0	0	2	1	0	0	1	1	LdBPK_280760.1;REV__LdBPK_312790.1	LdBPK_280760.1;REV__LdBPK_312790.1	2	hypothetical protein, conserved
NaN	NaN	22.1932	21.6197	22.2295	22.8128	22.1921	22.0779	22.6883	22.7243	22.2622	22.3203	22.8135	23.2549	22.1956	22.3159	23.3339	23.3803		5	17.4	0	0	2	0	1	4	3	1	3	4	2	2	2	3	2	1	5	4	LdBPK_280960.1	LdBPK_280960.1	1	hypothetical protein, conserved
NaN	21.366	NaN	21.439	21.3782	21.6821	NaN	21.7042	21.7802	21.6477	21.8497	21.6491	22.1535	21.823	21.8136	21.9046	21.9861	21.5548		4	10.5	0	0	0	0	3	2	0	0	1	0	0	0	1	2	1	1	2	1	LdBPK_281020.1	LdBPK_281020.1	1	hypothetical protein, conserved
NaN	NaN	NaN	NaN	NaN	22.2802	NaN	NaN	NaN	NaN	NaN	NaN	NaN	NaN	NaN	NaN	NaN	NaN		1	9	0	0	1	0	0	1	0	1	1	1	0	1	0	0	0	1	1	1	LdBPK_281050.1;LdBPK_303650.1	LdBPK_281050.1;LdBPK_303650.1	2	40S ribosomal protein S14;40S ribosomal protein S14
26.5908	25.9759	27.8274	27.5998	27.9222	27.793	27.7873	27.8443	28.0482	27.9162	27.9489	27.8454	27.7877	27.5603	28.0717	28.1936	28.0772	27.8049		10	47.1	4	2	10	10	10	9	9	10	11	10	9	10	10	12	9	11	11	11	LdBPK_281070.1;LdBPK_331130.1	LdBPK_281070.1	2	hypothetical protein, conserved;hypothetical protein, unknown function
NaN	NaN	22.6252	NaN	NaN	23.3645	NaN	NaN	23.0138	23.6981	NaN	22.573	NaN	NaN	23.5982	23.8095	23.7116	23.4653		3	7	0	0	0	0	2	2	1	0	2	2	0	1	1	1	1	1	1	1	LdBPK_281080.1	LdBPK_281080.1	1	hypothetical protein, conserved
23.8316	23.7137	23.5031	23.2207	24.1388	23.8991	23.3215	23.0446	24.0037	23.8884	23.1811	23.3419	23.9344	23.6506	23.7513	23.2405	24.0851	23.1984		3	31	2	1	1	2	2	2	2	2	3	3	2	2	2	2	2	2	3	2	LdBPK_281100.1;LdBPK_281120.1	LdBPK_281100.1;LdBPK_281120.1	2	ribosomal protein S20, putative;ribosomal protein S20, putative
NaN	NaN	21.4977	NaN	21.6163	NaN	NaN	NaN	21.7434	21.707	21.6396	21.9133	21.7267	21.2303	21.9422	22.2987	21.2137	21.1763		4	8.1	0	0	0	0	0	1	0	0	1	3	0	1	1	0	0	2	0	0	LdBPK_281110.1	LdBPK_281110.1	1	hypothetical protein, conserved
NaN	NaN	NaN	NaN	NaN	19.7536	NaN	NaN	NaN	NaN	NaN	NaN	NaN	NaN	NaN	NaN	NaN	NaN		1	2.2	0	0	0	0	1	0	0	0	1	0	0	0	0	0	0	0	0	0	LdBPK_281210.1	LdBPK_281210.1	1	hypothetical protein, conserved
NaN	NaN	25.4428	25.8448	26.075	26.0201	25.8106	25.782	26.2465	26.2919	25.88	25.8501	26.4002	26.273	26.1856	25.9968	26.6202	26.4217		5	22.4	0	0	3	3	4	5	3	3	5	5	4	3	3	5	5	3	5	5	LdBPK_281220.1	LdBPK_281220.1	1	hypothetical protein, conserved
NaN	NaN	NaN	NaN	NaN	21.1562	NaN	NaN	21.3328	21.1705	NaN	NaN	21.2025	21.3973	NaN	NaN	21.504	21.2786		2	8	0	0	1	0	1	1	0	0	1	1	0	0	2	1	0	0	2	1	LdBPK_281240.1	LdBPK_281240.1	1	electron-transfer-flavoprotein, alpha polypeptide, putative
23.4777	24.0111	24.3846	24.3926	24.0564	24.198	23.9905	24.1851	24.21	24.1493	24.1534	24.3124	24.0626	24.2313	24.3025	24.3184	24.1185	24.057		12	22.9	0	0	7	3	8	4	3	1	6	8	3	5	5	2	3	4	2	4	LdBPK_281310.1	LdBPK_281310.1	1	glucose-regulated protein 78, putative
NaN	NaN	22.5337	NaN	22.8371	22.784	NaN	22.1727	23.0452	22.752	22.7036	22.4672	22.8825	22.5346	22.9846	22.9739	23.3457	22.5893		6	22.5	0	0	1	0	1	2	1	0	3	2	0	0	1	1	2	1	2	1	LdBPK_281480.1	LdBPK_281480.1	1	haloacid dehalogenase-like hydrolase, putative
NaN	NaN	NaN	NaN	NaN	NaN	NaN	NaN	NaN	NaN	NaN	NaN	NaN	NaN	NaN	NaN	NaN	19.839		2	6.7	0	0	0	0	0	0	0	0	1	0	0	0	1	1	0	0	0	1	LdBPK_281500.1	LdBPK_281500.1	1	hypothetical protein, conserved
NaN	NaN	22.9312	22.9716	23.3956	23.1705	23.3927	23.0264	23.6174	23.482	23.4245	23.3778	23.4016	23.5418	23.3362	23.0114	23.7504	23.2775		4	10.9	0	0	2	2	4	3	3	1	4	4	2	2	4	3	2	2	4	3	LdBPK_281510.1	LdBPK_281510.1	1	amastin-like protein
NaN	NaN	NaN	23.9404	NaN	NaN	NaN	NaN	NaN	NaN	NaN	NaN	NaN	NaN	NaN	NaN	NaN	NaN		2	17.4	0	0	2	1	0	0	0	0	1	0	0	0	0	0	0	0	0	0	LdBPK_281610.1	LdBPK_281610.1	1	hypothetical protein, conserved
NaN	NaN	NaN	NaN	NaN	21.4957	NaN	NaN	NaN	NaN	NaN	NaN	NaN	NaN	NaN	NaN	NaN	NaN		1	18.9	0	0	0	0	0	0	0	0	0	0	0	0	0	0	1	0	0	0	LdBPK_281620.1	LdBPK_281620.1	1	hypothetical protein, conserved
NaN	NaN	21.9767	21.9532	22.0576	22.1404	NaN	NaN	22.195	22.0752	21.8145	21.864	22.1635	22.1704	22.0242	22.2226	22.3754	22.4358		5	22.2	0	0	1	1	2	1	1	0	2	1	1	0	1	2	1	1	1	2	LdBPK_281680.1	LdBPK_281680.1	1	hypothetical protein, conserved
NaN	23.4113	23.6819	23.8045	24.2123	24.2305	NaN	23.8625	24.4103	24.2917	23.7805	23.8094	24.2585	24.422	23.8986	23.9791	24.5009	24.1859		9	32.1	0	0	2	1	5	5	1	0	6	3	3	2	3	4	3	4	4	6	LdBPK_281700.1	LdBPK_281700.1	1	hydrolase, alpha/beta fold family, putative
NaN	NaN	NaN	NaN	22.0288	NaN	NaN	NaN	21.6444	NaN	NaN	21.7384	22.1824	21.7128	NaN	21.9175	22.6114	22.4344		4	2.5	0	0	0	0	3	0	0	0	2	0	0	0	1	1	0	0	2	2	LdBPK_281810.1	LdBPK_281810.1	1	sulfate transporter-like protein
NaN	NaN	22.0406	22.1239	22.2812	21.9457	NaN	21.9957	22.6505	22.208	NaN	21.7063	22.5528	22.3875	22.2528	NaN	22.1898	22.1517		8	11.9	0	0	1	0	4	1	1	0	3	1	0	0	2	2	1	0	0	1	LdBPK_281850.1	LdBPK_281850.1	1	proteasome regulatory non-ATP-ase subunit 2, putative
NaN	NaN	NaN	NaN	NaN	NaN	NaN	NaN	NaN	NaN	NaN	20.7798	NaN	NaN	NaN	NaN	NaN	NaN		2	1.2	0	0	0	0	1	1	0	0	0	0	0	1	0	0	0	0	0	0	LdBPK_281920.1	LdBPK_281920.1	1	hypothetical protein, conserved
NaN	NaN	21.1869	NaN	21.4238	21.5476	NaN	NaN	21.3147	21.4051	NaN	21.2364	21.7203	21.4084	NaN	21.4947	21.4989	21.4244		2	3.8	0	0	1	0	0	0	0	0	2	0	0	0	1	0	0	0	0	0	LdBPK_282080.1	LdBPK_282080.1	1	X-pro, dipeptidyl-peptidase,serine peptidase, Clan SC, family S15, putative
22.3447	22.4744	22.8441	22.5693	23.6744	23.6181	23.3844	23.3055	24.1677	23.858	23.1605	23.0768	23.5342	23.6569	23.3305	23.4576	23.5173	23.5046		11	19.5	0	0	0	0	6	4	4	1	9	7	2	2	4	2	2	4	5	4	LdBPK_282120.1	LdBPK_282120.1	1	hypothetical protein, conserved
NaN	NaN	NaN	NaN	NaN	19.9213	NaN	NaN	NaN	NaN	NaN	NaN	NaN	NaN	NaN	NaN	NaN	NaN		1	4.3	0	0	0	0	0	0	0	0	1	1	0	0	1	0	0	0	0	0	LdBPK_282250.1	LdBPK_282250.1	1	glycerophosphoryl diester phosphodiesterase, putative
NaN	NaN	NaN	NaN	NaN	21.6435	NaN	NaN	NaN	NaN	NaN	NaN	NaN	NaN	NaN	NaN	NaN	NaN	+	2	31.6	0	0	0	0	0	0	1	0	1	0	0	0	0	0	0	0	0	0	LdBPK_282360.1;LdBPK_282650.1	LdBPK_282360.1;LdBPK_282650.1	2	ribosomal protein S29, putative;ribosomal protein S29, putative
23.3855	23.8975	23.5609	23.2288	23.4183	23.3871	NaN	23.0742	23.7646	23.5715	23.1938	23.3551	23.6231	23.758	23.0358	23.1215	23.715	23.5889		5	12.5	0	0	1	2	4	3	0	0	4	4	1	1	4	3	1	1	3	1	LdBPK_282370.1	LdBPK_282370.1	1	glycoprotein 96-92, putative
NaN	NaN	23.5158	NaN	23.7197	25.1166	24.6683	23.7656	24.736	25.3113	24.3654	24.5289	24.7798	24.9332	24.3768	24.5803	24.8558	25.32		5	24	0	0	1	0	1	1	2	1	3	3	2	2	4	3	1	1	2	3	LdBPK_282420.1	LdBPK_282420.1	1	glycosomal membrane protein-like protein
24.4191	24.0239	28.3568	27.8294	28.4591	28.5811	28.4208	28.4486	28.7957	28.9855	28.4946	28.4334	28.7473	28.5042	28.6904	28.5141	28.7851	28.6685		9	53.6	1	1	12	7	13	14	10	9	13	13	12	10	15	17	12	9	14	14	LdBPK_282430.1	LdBPK_282430.1	1	glycosomal membrane protein, putative
NaN	NaN	23.6342	23.1911	23.8221	23.7243	23.8144	23.6958	24.3457	23.9266	24.125	24.0562	24.0351	23.1823	24.0122	24.0873	23.8998	23.901		9	22.6	0	0	1	1	5	3	2	0	5	3	2	3	5	1	3	4	5	4	LdBPK_282530.1	LdBPK_282530.1	1	serine hydroxymethyltransferase (SHMT-L)
NaN	NaN	25.1515	24.5209	24.6331	24.8683	24.4775	24.875	24.7509	25.0245	25.2186	25.1679	24.9234	24.8605	25.0602	25.3515	24.8666	24.8583		10	38	0	0	4	1	4	2	2	2	6	4	4	1	4	4	3	3	2	1	LdBPK_282600.1	LdBPK_282600.1	1	2-oxoglutarate dehydrogenase, E2 component, dihydrolipoamide succinyltransferase, putative
NaN	NaN	24.3252	24.2488	24.1757	24.4993	NaN	24.284	24.2966	24.2639	24.1692	24.1421	24.0979	24.4393	24.33	24.2204	24.3222	24.2895	+	7	16	0	0	2	1	1	1	1	1	2	3	1	4	2	1	0	1	3	1	LdBPK_282610.1	LdBPK_282610.1	1	vacuolar ATP synthase subunit b, putative
NaN	NaN	NaN	NaN	NaN	20.3768	NaN	NaN	NaN	NaN	NaN	NaN	NaN	NaN	NaN	NaN	NaN	NaN		1	2.9	0	0	0	0	1	0	0	0	0	1	0	0	0	0	0	0	0	0	LdBPK_282630.1	LdBPK_282630.1	1	hypothetical protein, conserved
25.6254	25.9783	27.4109	27.0191	27.5473	27.4893	27.518	27.4478	27.674	27.6663	27.4735	27.4878	27.6364	27.534	27.6058	27.5382	27.7369	27.6527		25	53.4	1	1	17	10	22	24	15	14	25	27	19	20	25	16	20	17	25	22	LdBPK_282700.1	LdBPK_282700.1	1	acyl-CoA dehydrogenase, putative
30.045	30.2494	28.4455	28.521	27.5046	27.176	28.563	28.9407	27.23	26.6627	28.5713	29.1575	27.6953	27.1226	28.0972	28.9221	27.9079	27.9923	+	12	49	13	17	12	11	13	12	13	15	12	12	13	16	15	10	13	13	12	15	LdBPK_282750.1;LdBPK_282760.1	LdBPK_282750.1;LdBPK_282760.1	2	40S ribosomal protein S17, putative;40S ribosomal protein S17, putative
NaN	NaN	20.2326	NaN	20.3544	NaN	NaN	NaN	20.1481	NaN	NaN	NaN	NaN	NaN	NaN	NaN	NaN	NaN		3	3.5	0	0	0	0	0	0	0	0	2	0	0	0	0	0	0	0	1	0	LdBPK_282820.1	LdBPK_282820.1	1	coatomer gamma subunit, putative
26.5046	26.6544	26.6678	26.3768	26.8088	26.9074	26.4468	26.5136	27.0501	26.9075	26.5713	26.6359	26.9385	26.9051	26.6289	26.6563	26.8496	26.8048		11	43.6	3	4	9	7	10	11	6	6	11	11	8	7	10	7	6	9	9	11	LdBPK_282970.1	LdBPK_282970.1	1	activated protein kinase c receptor (LACK)
28.0697	28.129	28.2715	28.043	28.1157	28.1816	28.1784	28.1179	28.3213	28.2102	28.144	28.2159	28.2363	28.1764	28.0608	28.0568	28.1505	28.1454		30	51.7	12	12	22	20	29	28	24	23	35	35	24	25	33	27	23	24	29	30	LdBPK_283000.1;LdBPK_282950.1	LdBPK_283000.1	2	heat-shock protein hsp70, putative;heat-shock protein hsp70, putative
27.2081	27.1752	28.9322	28.7155	29.1375	29.1097	29.0156	29.0326	29.179	29.2233	29.172	29.2124	29.2261	29.1049	29.3635	29.2677	29.1243	28.9945		23	63.7	7	6	20	16	22	22	19	17	26	24	19	21	26	20	21	21	27	21	LdBPK_283140.1	LdBPK_283140.1	1	glutamate dehydrogenase, putative
NaN	22.252	23.1117	23.183	23.5258	23.5436	NaN	23.0985	23.6861	23.4714	23.1696	23.1694	23.5974	23.4382	23.1607	23.3737	23.7939	23.4853		13	16.3	0	0	0	0	5	7	0	0	8	5	1	1	5	2	0	1	8	2	LdBPK_290020.1	LdBPK_290020.1	1	transcription factor-like protein
NaN	NaN	23.5159	23.0104	23.482	23.331	NaN	22.9783	23.6026	23.54	23.1888	22.6858	23.5514	23.407	23.0267	23.0484	23.5728	23.2747	+	9	11.3	0	0	2	0	6	2	0	0	5	4	1	0	6	1	0	1	5	5	LdBPK_290120.1	LdBPK_290120.1	1	proteasome regulatory non-ATPase subunit, putative
NaN	NaN	NaN	NaN	NaN	23.7453	NaN	NaN	NaN	NaN	NaN	NaN	NaN	NaN	NaN	NaN	NaN	NaN		2	16.3	1	2	1	2	0	1	2	2	0	0	2	1	1	2	1	2	2	1	LdBPK_290320.1	LdBPK_290320.1	1	hypothetical protein, conserved
NaN	NaN	NaN	NaN	22.8967	22.9007	NaN	NaN	NaN	NaN	NaN	NaN	NaN	NaN	NaN	NaN	NaN	NaN		3	11.1	0	0	1	0	2	3	0	0	2	0	0	1	0	1	0	0	0	0	LdBPK_290330.1	LdBPK_290330.1	1	hypothetical protein, conserved
NaN	NaN	NaN	NaN	NaN	20.234	NaN	NaN	NaN	NaN	NaN	NaN	NaN	NaN	NaN	NaN	NaN	NaN		1	5.8	0	0	0	0	0	1	0	0	1	1	0	0	1	1	1	0	0	0	LdBPK_290520.1	LdBPK_290520.1	1	cofilin-like protein
24.2811	24.3171	24.4898	24.6413	24.8957	24.3673	24.9044	24.5574	23.9133	24.8063	24.6627	24.2058	24.6836	24.4435	24.999	24.4195	24.9362	25.0787		6	20	0	0	2	1	4	1	3	1	2	3	1	1	3	1	1	1	4	4	LdBPK_290860.1	LdBPK_290860.1	1	cysteine peptidase C (CPC)
NaN	NaN	21.9	NaN	22.0886	21.6676	NaN	NaN	21.6827	21.5409	22.0491	NaN	21.9424	NaN	NaN	NaN	22.1081	21.887		4	16.6	0	0	1	0	2	0	0	0	2	1	1	0	0	0	0	1	3	0	LdBPK_290890.1	LdBPK_290890.1	1	high mobility group protein homolog tdp-1, putative
NaN	NaN	NaN	NaN	NaN	20.4713	NaN	NaN	NaN	NaN	NaN	NaN	NaN	NaN	NaN	NaN	NaN	NaN		1	3.3	0	0	0	0	0	0	0	0	1	0	0	0	0	0	0	0	0	0	LdBPK_290920.1	LdBPK_290920.1	1	guanine deaminase, putative
NaN	23.234	25.2631	25.0756	25.556	25.4546	25.2651	25.3562	25.6339	25.6278	25.6831	25.5615	25.731	25.5072	25.9013	25.7093	25.6013	25.5141		13	33	0	0	6	4	11	8	9	6	13	7	8	7	10	7	10	6	10	10	LdBPK_290940.1	LdBPK_290940.1	1	hypothetical protein, conserved
26.549	26.2326	25.8847	25.7391	25.7547	25.7082	25.381	25.8295	25.9507	25.4606	25.6356	25.7888	25.6281	25.3508	25.8204	25.7904	25.6401	25.5045		14	45.3	3	3	5	4	7	4	5	4	10	5	4	4	7	5	5	3	4	8	LdBPK_291160.1;LdBPK_291170.1;LdBPK_291180.1	LdBPK_291160.1	3	ribosomal protein L1a, putative;ribosomal protein L1a, putative;ribosomal protein L1a, putative
NaN	NaN	25.2349	25.2262	25.3477	25.4304	25.4103	25.3886	25.4143	25.5095	25.7613	25.4424	25.4803	25.5769	25.7161	25.7776	25.544	25.5049		8	51	0	0	5	2	7	4	4	4	8	5	4	4	6	3	4	5	7	6	LdBPK_291240.1	LdBPK_291240.1	1	tryparedoxin
24.3901	24.2783	24.4224	24.189	24.6144	24.5388	24.1865	24.2733	24.7544	24.5866	24.3503	24.1775	24.591	24.557	24.1714	24.0683	24.7643	24.9086		6	41.4	0	0	4	3	5	5	2	3	5	6	2	1	4	2	3	1	4	5	LdBPK_291250.1	LdBPK_291250.1	1	tryparedoxin
NaN	NaN	NaN	NaN	21.2894	21.667	NaN	NaN	21.5289	21.3966	NaN	NaN	NaN	NaN	NaN	NaN	NaN	21.5562		5	9.5	0	0	0	0	1	0	0	0	3	1	0	0	1	1	0	0	0	0	LdBPK_291330.1	LdBPK_291330.1	1	hypothetical protein, unknown function
NaN	NaN	20.0242	19.1607	20.2457	20.19	NaN	NaN	21.6805	20.78	NaN	NaN	20.767	21.0686	NaN	21.0868	19.5644	NaN		3	5.7	0	0	1	0	0	1	0	1	2	1	0	0	1	1	0	1	0	1	LdBPK_291360.1	LdBPK_291360.1	1	ATP-dependent Clp protease subunit, heat shock protein 100 (HSP100), putative
24.4234	24.603	24.1728	23.9753	23.9899	23.9617	NaN	23.9884	24.2364	24.1981	24.0559	24.1957	24.1308	24.3191	24.0431	24.2071	23.9266	24.0382		11	22	0	1	2	1	5	4	2	0	8	5	2	0	4	5	2	2	5	5	LdBPK_291400.1	LdBPK_291400.1	1	carnitine/choline acetyltransferase, putative
NaN	NaN	NaN	NaN	NaN	NaN	NaN	NaN	NaN	NaN	NaN	NaN	NaN	NaN	NaN	NaN	NaN	21.3973		2	0.9	0	0	0	0	0	0	0	0	1	1	0	0	0	1	0	0	0	1	LdBPK_291550.1	LdBPK_291550.1	1	phosphatidylinositol-kinase domain protein, putative
NaN	NaN	22.8899	22.8654	23.7198	23.6287	NaN	23.3725	23.7816	23.7584	23.1493	23.0981	23.9585	23.6116	23.5534	23.5735	23.9183	23.5673		5	7.2	0	0	0	1	3	3	1	1	2	2	2	0	3	2	1	1	3	2	LdBPK_291730.1	LdBPK_291730.1	1	hypothetical protein, conserved
NaN	NaN	28.8478	28.2811	28.4929	28.3171	28.8163	28.6797	28.3636	28.5645	28.9416	28.7625	28.4541	28.2422	29.0736	28.9443	28.4064	28.2454		13	55.2	0	0	11	13	14	13	15	10	14	15	12	14	16	14	14	13	15	13	LdBPK_291820.1	LdBPK_291820.1	1	hypothetical protein, conserved
NaN	NaN	23.0031	22.2517	22.0846	22.412	NaN	NaN	NaN	NaN	21.5057	21.6058	NaN	21.1272	NaN	NaN	NaN	NaN	+	2	4.3	0	0	2	1	0	1	0	0	0	0	1	0	0	0	0	0	0	0	LdBPK_291980.1	LdBPK_291980.1	1	hypothetical protein, conserved
NaN	NaN	22.3905	NaN	22.704	22.5486	NaN	NaN	22.6614	22.4249	NaN	NaN	23.0589	22.6924	NaN	NaN	22.8782	NaN		7	11.3	0	0	0	0	0	1	0	0	2	1	0	0	2	2	0	0	0	0	LdBPK_292080.1	LdBPK_292080.1	1	fumarate hydratase, putative
NaN	NaN	21.649	NaN	21.333	21.7895	NaN	21.4532	21.6362	21.3671	21.6487	22.2121	22.0671	22.2224	22.593	21.9945	21.8122	21.5516		3	4.2	0	0	2	0	2	0	0	0	0	1	1	1	1	1	1	2	1	0	LdBPK_292130.1	LdBPK_292130.1	1	hypothetical protein, conserved
NaN	NaN	NaN	NaN	20.7472	NaN	NaN	NaN	NaN	NaN	NaN	NaN	NaN	NaN	NaN	NaN	NaN	NaN		1	2.7	0	0	0	0	0	0	0	0	1	0	0	0	0	0	0	0	1	0	LdBPK_292270.1	LdBPK_292270.1	1	rab-GDP dissociation inhibitor, putative
NaN	NaN	23.2999	23.2802	23.7258	23.6612	NaN	22.9883	23.9519	23.927	23.0142	23.0669	23.924	23.6917	23.2727	23.0456	23.9103	23.7166		17	27.7	0	0	0	0	6	4	1	0	11	6	0	1	8	1	1	1	8	5	LdBPK_292310.1	LdBPK_292310.1	1	GTP-binding protein, putative
NaN	NaN	NaN	NaN	19.6158	NaN	NaN	NaN	NaN	NaN	NaN	NaN	NaN	NaN	NaN	NaN	NaN	NaN		1	1.7	0	0	0	0	1	0	0	0	0	0	0	0	0	0	0	0	0	0	LdBPK_292410.1	LdBPK_292410.1	1	ubiquitin hydrolase, putative
23.8925	22.9048	24.7018	24.2779	24.6459	24.5798	24.6579	24.7959	24.7111	24.7514	24.7015	24.8468	24.6109	24.4886	25.0285	25.0187	24.7098	24.4366		7	33.3	0	0	3	1	6	5	3	3	6	6	2	2	5	3	3	5	5	6	LdBPK_292420.1	LdBPK_292420.1	1	enoyl-CoA hydratase/isomerase-like protein
NaN	NaN	NaN	NaN	NaN	NaN	NaN	NaN	NaN	NaN	NaN	NaN	NaN	NaN	NaN	NaN	NaN	20.1087		2	6.2	0	0	0	0	1	0	0	0	0	0	0	0	0	0	0	0	0	1	LdBPK_292470.1	LdBPK_292470.1	1	aspartyl aminopeptidase, putative
NaN	NaN	23.4816	24	24.3335	24.0281	NaN	23.7595	24.4565	24.234	23.8837	23.7733	24.1957	24.4782	23.9041	23.8566	24.4449	24.6569		10	20	0	0	0	0	5	3	0	0	8	5	2	0	5	3	0	1	7	4	LdBPK_292620.1	LdBPK_292620.1	1	ATP-dependent phosphofructokinase
NaN	NaN	21.5425	NaN	21.8365	NaN	NaN	NaN	22.3283	21.9243	NaN	NaN	22.187	NaN	NaN	NaN	21.8083	21.7099		3	8	0	0	0	0	0	1	1	0	2	1	0	0	1	2	0	0	1	0	LdBPK_292680.1	LdBPK_292680.1	1	serine/threonine-protein kinase, putative
NaN	NaN	NaN	NaN	NaN	22.6875	NaN	NaN	22.4774	22.9949	24.4528	25.068	22.6258	NaN	23.3518	25.0161	22.9514	23.9245		3	9.7	0	0	0	0	0	0	2	0	0	1	1	2	0	0	1	2	1	2	LdBPK_300090.1	LdBPK_300090.1	1	hypothetical protein, conserved
NaN	NaN	NaN	NaN	NaN	20.406	NaN	NaN	NaN	NaN	NaN	NaN	NaN	NaN	NaN	NaN	NaN	NaN		1	4.9	0	0	1	0	1	1	0	0	1	0	0	0	1	0	0	0	1	1	LdBPK_300140.1	LdBPK_300140.1	1	hypothetical protein, conserved
NaN	NaN	NaN	NaN	NaN	21.542	NaN	NaN	NaN	NaN	NaN	NaN	NaN	NaN	NaN	NaN	NaN	NaN		1	4.7	0	0	1	1	1	1	1	1	1	1	1	1	1	1	1	1	1	1	LdBPK_300170.1	LdBPK_300170.1	1	2-hydroxy-3-oxopropionate reductase, putative
NaN	NaN	NaN	NaN	NaN	20.7399	NaN	NaN	NaN	NaN	NaN	NaN	NaN	NaN	NaN	NaN	NaN	NaN		1	6	0	0	0	0	1	0	1	0	0	0	0	0	0	0	0	0	0	0	LdBPK_300280.1	LdBPK_300280.1	1	hypothetical protein, conserved
24.204	24.1865	24.685	24.555	24.7357	24.5269	24.4369	24.5208	24.6827	24.5833	24.6439	24.5467	24.8102	24.7525	24.6315	24.6729	24.765	24.7445		12	19.7	0	1	5	3	7	5	5	4	7	6	6	4	7	6	4	3	9	7	LdBPK_300350.1	LdBPK_300350.1	1	kinesin, putative
22.5257	22.375	28.5941	28.3806	28.0876	28.0438	25.7921	25.3671	25.0937	25.0319	26.7672	26.606	25.7625	25.8994	23.6644	23.7977	24.0349	23.9455	+	15	48.2	0	1	17	12	16	15	3	4	6	4	6	7	4	5	1	1	2	2	LdBPK_300380.1	LdBPK_300380.1	1	phosphatase 2C, putative
NaN	NaN	22.0484	22.1145	22.4715	22.5917	NaN	NaN	22.8651	23.0101	22.8101	22.2669	22.7096	22.9574	22.3834	22.4398	22.9995	22.6119		3	8	0	0	0	0	1	0	1	0	2	3	0	0	0	1	1	1	3	1	LdBPK_300440.1	LdBPK_300440.1	1	hypothetical protein, conserved
NaN	NaN	22.0142	NaN	21.5933	NaN	NaN	NaN	22.0315	21.7327	NaN	NaN	21.853	NaN	NaN	21.7209	22.0861	22.1028		3	6.4	0	0	1	0	1	0	0	0	2	0	0	0	2	0	0	0	1	1	LdBPK_300470.1;LdBPK_211120.1	LdBPK_300470.1	2	aspartyl-tRNA synthetase, putative;aspartyl-tRNA synthetase, putative
NaN	NaN	NaN	NaN	NaN	22.2814	NaN	NaN	22.3812	22.7563	NaN	22.4773	NaN	NaN	NaN	22.3931	22.4061	NaN		3	7.1	0	0	0	0	0	0	0	0	1	2	0	0	0	0	0	1	1	0	LdBPK_300600.1	LdBPK_300600.1	1	hypothetical protein, conserved
NaN	NaN	27.1766	26.868	27.0265	27.1104	26.5392	26.2715	26.4799	26.5361	26.9242	26.9421	26.8413	26.8512	25.2573	25.2691	26.038	25.9658	+	24	45.3	0	0	16	11	16	20	11	7	18	13	16	11	15	11	4	5	12	10	LdBPK_300680.1	LdBPK_300680.1	1	hypothetical protein, conserved
NaN	NaN	23.3561	23.0001	22.9184	23.2634	23.3258	23.1694	23.071	23.2312	23.5166	23.666	22.9	23.1183	23.7426	23.581	23.0398	23.0146		5	33.8	0	0	1	0	1	0	2	0	3	2	1	2	0	1	2	2	1	1	LdBPK_300760.1	LdBPK_300760.1	1	co-chaperone GrpE, putative
NaN	NaN	NaN	NaN	NaN	21.712	NaN	NaN	NaN	NaN	NaN	NaN	NaN	NaN	NaN	NaN	NaN	NaN		2	11.2	0	0	0	0	0	1	0	0	0	0	0	0	0	1	0	0	0	0	LdBPK_300800.1	LdBPK_300800.1	1	4-methyl-5(beta-hydroxyethyl)-thiazole monophosphate synthesis protein, putative
NaN	NaN	25.6211	25.3435	25.6074	25.5758	25.7213	25.5368	25.662	25.7919	25.6719	25.5679	25.7667	25.396	25.7258	25.64	25.5424	25.5937		9	31.2	0	0	4	2	7	6	5	4	7	7	5	3	7	4	4	4	7	5	LdBPK_301100.1	LdBPK_301100.1	1	hypothetical protein, conserved
NaN	NaN	NaN	NaN	NaN	NaN	NaN	NaN	21.7571	NaN	NaN	NaN	NaN	NaN	NaN	NaN	NaN	NaN		2	7	0	0	0	0	1	1	0	0	2	1	0	0	0	1	0	0	0	0	LdBPK_301310.1	LdBPK_301310.1	1	Pyridoxal kinase, putative
NaN	NaN	NaN	NaN	NaN	22.7711	NaN	NaN	NaN	NaN	NaN	NaN	NaN	NaN	NaN	NaN	NaN	NaN		1	5.5	0	0	0	0	0	0	0	0	0	0	0	1	1	0	0	1	0	0	LdBPK_301450.1	LdBPK_301450.1	1	hypothetical protein, unknown function
NaN	NaN	24.5985	NaN	24.6175	24.2723	24.0513	24.2058	NaN	24.0173	24.8673	NaN	24.7331	NaN	24.699	24.6048	24.6439	24.5045		3	34.3	0	0	2	1	2	2	2	2	3	2	2	1	3	1	2	2	2	2	LdBPK_301470.1	LdBPK_301470.1	1	ama1 protein, putative
NaN	NaN	NaN	NaN	NaN	21.3179	NaN	NaN	NaN	NaN	NaN	NaN	NaN	NaN	NaN	NaN	NaN	NaN		1	5.2	0	0	1	0	0	1	1	1	1	0	1	1	1	0	1	1	1	1	LdBPK_301480.1	LdBPK_301480.1	1	ama1 protein, putative
NaN	NaN	23.0772	22.9429	22.3949	22.5544	NaN	NaN	NaN	NaN	NaN	NaN	NaN	NaN	NaN	NaN	NaN	NaN		4	6	0	0	2	2	4	4	0	0	0	0	0	0	0	0	0	0	0	0	LdBPK_301700.1	LdBPK_301700.1	1	hypothetical protein, conserved
NaN	NaN	24.3915	24.4065	24.1664	24.0706	24.5797	24.4891	24.2012	24.3001	24.5729	24.589	24.039	24.0874	24.5011	24.735	24.2485	24.2792		3	20.6	0	0	4	1	3	2	2	2	2	2	3	2	2	2	3	2	2	4	LdBPK_301910.1	LdBPK_301910.1	1	succinyl-coa:3-ketoacid-coenzyme a transferase- like protein
NaN	25.7319	24.4908	24.7381	24.8383	24.4919	NaN	24.9898	24.4527	24.6437	24.8901	24.9199	24.4783	24.6974	25.0364	24.7005	24.5528	24.8193		3	11.1	1	1	1	1	4	1	1	0	2	1	0	1	1	1	2	0	1	0	LdBPK_302250.1	LdBPK_302250.1	1	hypothetical protein, conserved
23.717	NaN	24.6728	NaN	24.9761	24.5209	NaN	24.7441	25.2681	24.5933	24.4079	24.2454	24.7476	24.173	24.5349	24.7959	24.8727	25.0699		4	19.5	0	0	2	0	2	2	1	1	4	3	1	1	2	1	1	2	2	3	LdBPK_302340.1	LdBPK_302340.1	1	hypothetical protein, unknown function
NaN	NaN	NaN	NaN	22.1154	NaN	NaN	NaN	22.4177	NaN	NaN	NaN	NaN	NaN	NaN	NaN	NaN	NaN		2	5.6	0	0	0	0	2	1	0	0	1	1	0	1	1	0	0	0	1	0	LdBPK_302360.1	LdBPK_302360.1	1	sphingosine phosphate lyase-like protein, putative
25.7531	26.2116	26.383	26.2097	26.1013	26.1261	26.1151	26.208	26.184	26.1212	26.1453	26.1979	25.9919	26.2293	26.3813	26.3422	26.1703	26.0759		12	27.3	2	1	9	6	9	12	7	9	12	12	7	9	13	12	9	9	13	11	LdBPK_302480.1;LdBPK_302470.1;LdBPK_302530.1;LdBPK_302540.1	LdBPK_302480.1	4	heat shock 70-related protein 1, mitochondrial precursor, putative;heat shock 70-related protein 1, mitochondrial precursor, putative;heat shock 70-related protein 1, mitochondrial precursor, putative;heat shock 70-related protein 1, mitochondrial precursor, putative
24.4754	NaN	26.2597	25.9274	26.6033	26.5336	26.3881	26.3422	26.7205	26.7613	26.3622	26.2061	26.6771	26.3706	26.5789	26.7135	26.9295	26.7139		7	32.5	0	1	5	3	8	8	5	5	9	6	6	6	7	3	6	6	7	8	LdBPK_302570.1	LdBPK_302570.1	1	reticulon domain protein, 22 kDa potentially aggravating protein (paple22)
NaN	NaN	23.6482	24.2914	23.6312	23.6539	23.6651	24.297	23.5366	23.8124	23.656	NaN	24.0871	NaN	24.1576	24.2185	24.1158	23.9775		4	51	1	1	1	2	2	2	2	2	2	2	1	1	2	1	2	1	1	4	LdBPK_302860.1	LdBPK_302860.1	1	hypothetical protein, conserved
25.5658	25.9436	25.865	25.7307	25.9684	25.9631	25.7007	25.6213	26.2064	26.0826	25.6555	25.7621	26.0859	26.1498	25.9438	25.8485	26.1386	26.1681		12	36.8	1	2	6	6	12	9	8	5	14	9	7	7	11	8	7	5	12	12	LdBPK_302990.1;LdBPK_303000.1	LdBPK_302990.1;LdBPK_303000.1	2	glyceraldehyde 3-phosphate dehydrogenase, glycosomal;glyceraldehyde 3-phosphate dehydrogenase, glycosomal
NaN	NaN	NaN	NaN	NaN	22.0978	NaN	NaN	NaN	NaN	NaN	NaN	NaN	NaN	NaN	NaN	NaN	NaN		1	4.7	0	0	1	0	1	0	0	0	0	0	0	0	0	0	0	0	1	0	LdBPK_303010.1	LdBPK_303010.1	1	hypothetical protein, conserved
NaN	NaN	NaN	NaN	NaN	21.8759	NaN	NaN	21.9494	21.8528	NaN	NaN	21.6746	NaN	NaN	NaN	NaN	21.8477		2	5.8	0	0	0	0	1	2	0	0	1	2	0	0	1	0	0	0	1	0	LdBPK_303080.1	LdBPK_303080.1	1	eukaryotic translation initiation factor 3 subunit 7-like protein
NaN	NaN	NaN	NaN	NaN	NaN	NaN	NaN	NaN	NaN	NaN	NaN	NaN	21.5348	NaN	NaN	NaN	NaN		3	10.6	0	0	0	0	0	1	0	0	0	0	0	0	0	1	0	0	0	0	LdBPK_303120.1	LdBPK_303120.1	1	homoserine kinase, putative
21.8126	21.3203	21.7443	21.9603	22.0196	22.1878	NaN	21.7104	22.1845	21.9277	21.7169	21.9125	22.3836	21.9481	22.0277	NaN	21.9758	22.0325		4	4.8	0	0	0	0	0	1	0	0	2	1	1	0	2	0	1	0	0	1	LdBPK_303170.1	LdBPK_303170.1	1	valyl-tRNA synthetase, putative
NaN	NaN	26.1124	25.5761	25.5844	25.4727	25.9819	26.106	25.5424	25.6402	26.3704	26.1858	25.6822	25.6174	26.304	26.3917	25.4933	25.6313		12	40.6	0	0	8	2	8	4	4	9	8	5	10	6	8	3	6	8	5	6	LdBPK_303230.1	LdBPK_303230.1	1	3-hydroxy-3-methylglutaryl-CoA reductase, putative
24.5909	24.6822	24.1935	23.992	24.2312	24.1683	24.1204	23.9032	24.2492	24.375	23.9799	24.0591	24.2258	24.2751	24.2884	24.1081	24.3352	24.2531		9	28.8	1	2	4	2	5	5	3	3	5	5	2	3	7	4	5	4	7	5	LdBPK_303360.1	LdBPK_303360.1	1	hypothetical protein, conserved
NaN	NaN	NaN	NaN	NaN	NaN	NaN	NaN	NaN	21.3692	NaN	NaN	NaN	NaN	NaN	NaN	NaN	NaN		5	10.6	0	0	0	1	0	0	0	0	1	0	0	0	1	0	1	0	0	0	LdBPK_303430.1	LdBPK_303430.1	1	PAS-domain containing phosphoglycerate kinase, putative
NaN	NaN	21.5713	NaN	21.6862	NaN	NaN	NaN	22.3606	NaN	22.0923	21.8064	22.0148	NaN	NaN	NaN	21.7323	22.2462		4	6.4	0	0	0	1	1	0	0	0	2	0	0	0	3	0	0	0	1	0	LdBPK_303440.1	LdBPK_303440.1	1	CAS/CSE/importin domain protein, putative
NaN	NaN	22.895	NaN	23.1913	23.0775	NaN	22.8051	23.3163	23.0022	22.4657	22.7041	23.2926	22.8356	22.5638	22.9281	23.3769	23.1208		8	15.8	0	0	2	0	2	2	1	2	5	3	1	2	3	0	0	2	3	2	LdBPK_303480.1	LdBPK_303480.1	1	hypothetical protein, conserved
28.8884	28.9406	28.5768	28.4004	28.4613	28.5186	28.472	27.6248	28.3174	28.6653	28.5686	28.6131	28.2768	28.0735	28.4864	28.2321	28.0681	27.8	+	7	31.4	7	9	15	20	16	18	15	11	15	18	14	12	17	16	15	14	14	10	LdBPK_303710.1;LdBPK_351890.1	LdBPK_303710.1;LdBPK_351890.1	2	ribosomal protein L15, putative;ribosomal protein L15, putative
NaN	NaN	22.9964	23.2738	22.9922	22.9925	NaN	23.1684	22.924	23.2455	23.2869	23.0345	22.9432	22.8898	23.1729	23.2068	23.0993	23.0525		2	12.1	0	0	1	1	1	1	1	1	1	2	1	1	1	1	1	1	1	1	LdBPK_303720.1	LdBPK_303720.1	1	V-type ATPase, C subunit, putative
NaN	NaN	22.4631	21.8145	21.6811	22.2771	NaN	NaN	22.1663	21.9865	NaN	22.2219	22.0136	21.7203	22.0557	22.4004	22.2241	22.1379		8	14	0	0	2	2	3	2	1	0	3	4	0	1	1	1	2	3	1	0	LdBPK_303740.1	LdBPK_303740.1	1	hypothetical protein, conserved
NaN	NaN	22.5844	22.552	22.7403	22.9353	22.9825	22.8279	23.194	23.2561	23.101	23.0225	23.0536	23.1474	23.1143	22.8674	23.0554	22.8568		7	9.9	0	0	2	1	2	5	2	1	4	2	3	2	3	3	2	2	3	3	LdBPK_303760.1	LdBPK_303760.1	1	hypothetical protein, conserved
NaN	NaN	NaN	NaN	NaN	23.3707	NaN	NaN	NaN	NaN	NaN	NaN	NaN	NaN	NaN	NaN	NaN	NaN		1	4.8	0	0	0	0	0	0	0	0	1	0	0	0	0	1	0	0	0	0	LdBPK_310060.1	LdBPK_310060.1	1	cyclophilin, putative
NaN	NaN	NaN	NaN	NaN	26.3543	NaN	NaN	NaN	NaN	NaN	NaN	NaN	NaN	NaN	NaN	NaN	NaN		1	14.3	1	0	0	0	0	0	0	1	0	0	0	0	0	0	0	0	0	0	LdBPK_310070.1	LdBPK_310070.1	1	hypothetical protein, conserved
NaN	NaN	21.6756	NaN	21.435	21.6027	NaN	21.2794	22.0177	21.7846	21.496	21.4633	22.1608	22.17	21.3846	21.4391	21.7398	21.5898		4	3.7	0	0	0	1	1	1	0	1	2	2	1	0	2	1	1	2	1	1	LdBPK_310170.1	LdBPK_310170.1	1	DNA-directed RNA polymerase II subunit 2, putative
26.3481	25.3423	29.2609	28.8702	29.8055	29.6958	29.2994	29.2558	29.8143	29.931	29.3483	29.2054	29.7602	29.5112	29.0644	29.0195	29.775	29.6564	+	34	62.6	3	3	23	22	46	33	26	26	47	43	28	27	38	38	24	24	40	34	LdBPK_310450.1	LdBPK_310450.1	1	cytoskeleton-associated protein CAP5.5, putative
NaN	NaN	NaN	NaN	NaN	20.2771	NaN	NaN	NaN	NaN	NaN	NaN	NaN	NaN	NaN	NaN	NaN	NaN		2	7	0	0	0	0	0	0	0	0	0	0	0	0	0	0	0	0	1	0	LdBPK_310580.1	LdBPK_310580.1	1	mevalonate kinase, putative
NaN	NaN	22.3408	22.0631	21.6491	21.6535	NaN	22.6913	21.8341	21.8785	22.5395	22.3247	22.2485	21.5546	22.9531	22.3882	21.631	21.5315		3	4.5	0	0	1	0	0	0	1	2	1	0	1	1	1	0	3	1	0	0	LdBPK_310670.1	LdBPK_310670.1	1	hypothetical protein, conserved
NaN	NaN	NaN	NaN	NaN	NaN	NaN	NaN	21.1354	NaN	NaN	NaN	NaN	NaN	NaN	NaN	NaN	NaN		2	3.5	0	0	0	0	0	0	0	0	2	0	0	0	0	0	0	0	0	0	LdBPK_310980.1	LdBPK_310980.1	1	hypothetical protein, conserved
NaN	NaN	23.3239	23.3388	23.5665	23.4471	NaN	23.2484	23.3321	23.4739	23.3815	23.2545	23.4376	22.8946	23.083	23.2268	23.3113	23.6515		5	24	0	0	1	0	2	2	1	1	3	2	0	3	4	1	1	1	2	3	LdBPK_311070.1	LdBPK_311070.1	1	biotin/lipoate protein ligase-like protein
NaN	NaN	25.3028	24.7503	25.4215	25.44	25.3543	25.3507	25.5377	25.5447	25.323	25.4317	25.5349	25.2627	25.539	25.582	25.4894	25.3443		11	39.9	0	0	4	3	6	4	4	4	7	6	3	5	4	4	4	4	8	3	LdBPK_311150.1	LdBPK_311150.1	1	monoglyceride lipase, putative
25.937	26.2346	27.6568	27.4207	28.1156	28.0897	27.7277	27.5936	28.181	28.2524	27.757	27.6705	28.2427	28.103	27.9033	27.9673	28.3316	28.2817		25	34.6	0	1	14	12	20	20	12	9	25	24	13	12	23	16	13	13	29	21	LdBPK_311240.1	LdBPK_311240.1	1	vacuolar-type proton translocating pyrophosphatase 1, putative
NaN	NaN	23.2884	23.2583	23.597	23.6135	NaN	23.3218	23.7583	23.7449	23.4316	23.3374	23.7068	23.7616	23.8448	23.8402	24.1114	23.7671		8	7	0	0	2	1	1	1	1	2	2	5	2	1	2	4	2	2	3	2	LdBPK_311290.1	LdBPK_311290.1	1	p-glycoprotein e
NaN	NaN	NaN	NaN	NaN	NaN	NaN	NaN	21.1313	NaN	NaN	NaN	21.2727	21.3631	NaN	NaN	21.5997	21.3413		2	30.3	0	0	0	0	1	0	1	0	2	1	0	0	1	1	0	1	2	1	LdBPK_311310.1	LdBPK_311310.1	1	ATP-binding cassette protein subfamily C, member 6, putative
NaN	NaN	22.1213	21.8041	22.2552	22.144	NaN	NaN	NaN	NaN	NaN	21.3824	NaN	NaN	NaN	NaN	NaN	NaN	+	2	2.4	0	0	1	0	2	2	0	0	0	0	0	1	0	0	0	0	0	0	LdBPK_311430.1	LdBPK_311430.1	1	hypothetical protein, conserved
NaN	NaN	22.1538	21.498	NaN	22.1049	NaN	NaN	NaN	NaN	NaN	NaN	21.7783	NaN	NaN	NaN	NaN	NaN	+	2	2.1	0	0	1	0	1	1	0	0	0	0	1	0	2	0	0	0	0	0	LdBPK_311530.1	LdBPK_311530.1	1	hypothetical protein, conserved
NaN	NaN	22.841	22.957	22.8596	22.8281	NaN	NaN	NaN	NaN	21.6865	NaN	NaN	NaN	NaN	NaN	NaN	NaN	+	6	5	0	0	1	0	5	3	0	0	0	0	0	0	0	0	0	0	0	0	LdBPK_311540.1	LdBPK_311540.1	1	hypothetical protein, conserved
NaN	22.28	22.5789	22.5731	22.4746	22.2086	NaN	NaN	22.4139	22.2303	22.5802	NaN	22.6457	22.422	22.4947	22.3487	22.4486	NaN		2	15.3	0	0	0	0	1	1	0	0	1	1	1	0	1	0	2	0	2	1	LdBPK_311600.1	LdBPK_311600.1	1	cytochrome c oxidase VIII (COX VIII), putative
NaN	NaN	NaN	NaN	NaN	NaN	NaN	NaN	NaN	NaN	NaN	NaN	NaN	NaN	NaN	21.1023	NaN	NaN		2	9.1	0	0	0	0	0	0	0	0	1	0	0	0	0	0	0	0	0	0	LdBPK_311850.1	LdBPK_311850.1	1	amino acid permease
NaN	24.314	27.758	27.7659	28.0821	28.2717	28.2569	28.2553	28.135	28.4235	28.2861	28.147	28.3855	28.2343	28.2498	28.2878	28.6118	28.5751		6	46.1	0	1	6	5	11	5	6	7	13	12	8	7	12	11	9	6	12	8	LdBPK_311930.1	LdBPK_311930.1	1	ubiquitin-fusion protein
NaN	NaN	22.265	NaN	22.6101	22.5199	NaN	21.9026	22.8853	22.7961	22.1522	22.4196	22.6685	22.6539	22.405	NaN	22.494	22.5506		6	19	0	0	2	0	4	2	0	0	3	3	1	2	4	0	2	0	3	2	LdBPK_312210.1	LdBPK_312210.1	1	prostaglandin f2-alpha synthase/D-arabinose dehydrogenase
NaN	NaN	NaN	NaN	NaN	NaN	NaN	NaN	20.961	21.2665	NaN	NaN	NaN	NaN	NaN	NaN	NaN	NaN		3	2.9	0	0	0	0	0	0	0	0	3	1	0	0	0	1	0	0	0	0	LdBPK_312230.1	LdBPK_312230.1	1	hypothetical protein, conserved
NaN	NaN	27.9826	27.7681	27.0717	26.9716	NaN	NaN	22.1448	21.5735	24.3163	24.2439	23.9653	23.6172	NaN	NaN	21.7769	22.0616	+	8	48.4	0	0	10	9	6	6	0	0	1	0	3	3	3	1	0	0	0	0	LdBPK_312350.1	LdBPK_312350.1	1	ADP-ribosylation factor, putative
NaN	NaN	24.658	23.7438	23.8781	23.9591	23.9101	24.3081	24.1068	23.7458	24.0772	24.4427	23.96	24.0734	24.1064	24.2173	24.1037	23.8835		5	18.6	0	0	2	3	2	3	3	3	4	2	2	3	4	3	3	2	3	2	LdBPK_312400.1;LdBPK_312320.1	LdBPK_312400.1;LdBPK_312320.1	2	3,2-trans-enoyl-CoA isomerase, mitochondrial precursor, putative;3,2-trans-enoyl-CoA isomerase, mitochondrial precursor, putative
NaN	NaN	NaN	NaN	NaN	NaN	NaN	NaN	21.0278	NaN	NaN	NaN	NaN	NaN	NaN	NaN	NaN	NaN		2	7.9	0	0	0	0	0	0	0	0	1	0	0	0	0	0	1	0	0	0	LdBPK_312710.1	LdBPK_312710.1	1	2-oxoglutarate dehydrogenase, e3 component, lipoamidedehydrogenase-like protein
NaN	NaN	NaN	NaN	NaN	18.7234	NaN	NaN	NaN	NaN	NaN	NaN	NaN	NaN	NaN	NaN	NaN	NaN		1	2.4	0	0	0	0	0	0	0	0	1	0	0	0	1	0	0	0	1	0	LdBPK_312720.1	LdBPK_312720.1	1	acetoin dehydrogenase e3 component-like protein
NaN	NaN	NaN	NaN	NaN	NaN	NaN	NaN	NaN	NaN	NaN	NaN	NaN	22.6253	NaN	21.9694	NaN	NaN		2	5.1	0	0	1	0	0	1	1	0	0	1	0	0	0	1	0	2	0	0	LdBPK_312830.1	LdBPK_312830.1	1	hypothetical protein, conserved
NaN	NaN	NaN	NaN	NaN	20.1401	NaN	NaN	NaN	NaN	NaN	NaN	NaN	NaN	NaN	NaN	NaN	NaN		1	8	0	0	0	0	0	0	0	0	1	0	0	0	0	0	0	0	0	0	LdBPK_312870.1	LdBPK_312870.1	1	hypothetical protein, unknown function
NaN	NaN	30.4905	30.0753	30.0437	30.1571	27.374	27.1223	26.8082	26.7154	28.7105	28.6395	27.9718	27.7322	24.8807	24.616	24.5353	24.0655	+	8	69.1	0	0	16	21	16	17	8	7	6	8	10	10	9	10	2	3	2	3	LdBPK_312890.1	LdBPK_312890.1	1	ADP-ribosylation factor, putative
NaN	NaN	NaN	NaN	21.812	22.2691	NaN	NaN	21.8926	21.993	21.4889	21.6027	22.2375	22.265	21.8621	NaN	22.0754	21.8783		2	9.3	0	0	0	0	1	0	0	0	2	1	0	0	1	1	0	0	1	0	LdBPK_312910.1	LdBPK_312910.1	1	hypothetical protein, conserved
30.1904	30.4384	28.9627	29.002	27.8551	27.9493	28.847	28.9582	27.6769	27.9601	28.9174	28.8132	27.7081	27.7263	28.7574	28.688	27.8885	28.054		70	41.6	40	35	51	42	42	37	47	48	45	43	54	47	37	26	51	47	34	41	LdBPK_313080.1	LdBPK_313080.1	1	acetyl-CoA carboxylase, putative
NaN	NaN	NaN	NaN	NaN	21.8038	NaN	NaN	NaN	NaN	NaN	NaN	NaN	NaN	NaN	NaN	NaN	NaN		1	4.4	0	0	0	0	1	1	0	0	1	0	0	0	0	0	0	0	1	1	LdBPK_313160.1	LdBPK_313160.1	1	hypothetical protein, conserved
NaN	NaN	24.0437	24.0288	24.9354	24.58	24.4779	24.4551	24.8229	24.777	24.2282	24.2565	25.1531	24.9198	24.5981	24.4223	25.2398	25.09		10	16	0	0	2	2	7	2	2	2	8	6	2	1	7	2	2	2	6	4	LdBPK_313240.1	LdBPK_313240.1	1	hypothetical protein, conserved
23.6255	22.5683	22.6767	22.1095	21.334	NaN	NaN	22.3745	21.3105	21.4179	22.2936	22.2484	21.2995	21.3036	22.4702	22.2156	21.6222	21.8249		5	9.9	2	0	3	1	0	0	3	1	0	0	1	1	0	0	2	1	1	2	LdBPK_313260.1	LdBPK_313260.1	1	methylcrotonoyl-coa carboxylase biotinylated subunitprotein-like protein
25.0873	24.0067	23.7135	23.3836	23.2398	23.2832	23.2559	23.9703	22.9266	23.0495	23.3081	23.1478	22.8314	22.9982	23.0972	22.9134	22.9574	22.4054		5	9.9	3	1	2	1	3	2	2	2	2	1	2	2	1	3	2	2	2	1	LdBPK_320220.1	LdBPK_320220.1	1	hypothetical protein, conserved
NaN	NaN	NaN	NaN	22.5429	22.2609	NaN	22.2145	22.7884	21.7743	21.9703	22.0681	22.6237	NaN	NaN	20.9649	22.0981	22.3535		2	31.9	0	0	0	1	2	1	0	0	2	0	0	0	2	1	0	0	1	1	LdBPK_320240.1	LdBPK_320240.1	1	dynein light chain, flagellar outer arm, putative
25.0261	25.3992	25.8663	25.8318	25.9807	25.8943	25.7021	25.6129	26.0208	25.9543	25.6841	25.7477	25.8852	25.992	25.8106	25.6752	25.9884	25.7339		21	43	1	0	7	3	14	10	5	4	17	10	6	10	11	7	9	7	11	8	LdBPK_320410.1	LdBPK_320410.1	1	ATP-dependent RNA helicase, putative
26.9588	27.3672	25.9816	26.3854	25.8521	25.8581	26.107	26.2099	25.6614	25.8341	26.1372	26.1943	25.8751	25.9987	26.0634	26.0023	25.9151	26.0533		10	38.6	4	3	6	5	6	7	7	6	7	7	5	7	6	7	6	7	7	6	LdBPK_320460.1	LdBPK_320460.1	1	40S ribosomal protein S2
NaN	NaN	NaN	NaN	21.4855	22.1015	NaN	NaN	NaN	21.9945	NaN	NaN	NaN	NaN	NaN	NaN	22.195	NaN		2	12	0	0	0	0	1	1	0	0	0	1	0	0	0	0	0	0	1	0	LdBPK_320550.1	LdBPK_320550.1	1	profilin, putative
24.5034	24.6615	25.0801	24.8691	24.768	24.8436	24.5906	24.6642	24.8977	24.9816	24.799	24.8625	24.7885	24.7836	24.5629	24.8644	24.8105	24.7417		8	41.7	1	0	4	3	6	4	3	3	6	7	3	3	5	4	1	4	6	4	LdBPK_320790.1	LdBPK_320790.1	1	RNA binding protein, putative
NaN	NaN	NaN	NaN	NaN	22.0785	NaN	NaN	22.4214	21.7318	NaN	NaN	22.2368	NaN	NaN	NaN	22.1761	22.0278		4	9	0	0	0	0	1	1	0	0	2	2	0	0	1	0	0	0	2	2	LdBPK_320890.1	LdBPK_320890.1	1	hypothetical protein, conserved
NaN	NaN	NaN	NaN	21.3851	21.3984	NaN	NaN	21.4629	NaN	NaN	NaN	21.2984	21.4811	NaN	NaN	NaN	NaN		3	6.1	0	0	0	0	2	0	0	0	1	0	0	0	2	1	0	0	0	0	LdBPK_321060.1	LdBPK_321060.1	1	chaperonin containing t-complex protein, putative
NaN	NaN	NaN	NaN	NaN	NaN	NaN	NaN	20.2777	NaN	NaN	NaN	NaN	NaN	NaN	NaN	NaN	NaN		2	2.5	0	0	0	0	0	0	0	0	1	0	0	0	0	0	0	0	0	0	LdBPK_321200.1	LdBPK_321200.1	1	hypothetical protein, conserved
NaN	NaN	NaN	NaN	NaN	20.8112	NaN	NaN	NaN	NaN	NaN	NaN	NaN	NaN	NaN	NaN	NaN	NaN		1	3.3	0	0	1	0	0	1	0	0	1	1	1	1	1	1	0	1	0	1	LdBPK_321410.1	LdBPK_321410.1	1	hypothetical protein, conserved
NaN	NaN	NaN	NaN	NaN	26.5849	NaN	NaN	NaN	NaN	NaN	NaN	NaN	NaN	NaN	NaN	NaN	NaN		1	0.7	1	0	0	1	0	0	0	1	0	2	0	0	0	0	0	1	0	0	LdBPK_321520.1	LdBPK_321520.1	1	phosphatidylinositol 3-related kinase, putative
NaN	NaN	22.1134	NaN	21.8739	21.9242	NaN	22.3092	21.9778	21.9394	22.1997	22.3876	21.7702	22.0054	22.3982	22.3514	21.8986	21.8905		2	3.5	0	0	0	0	1	1	0	0	2	1	0	0	1	1	1	0	1	0	LdBPK_321570.1	LdBPK_321570.1	1	ATP-dependent zinc metallopeptidase, putative
NaN	NaN	22.5962	22.113	22.9709	22.1034	NaN	22.3188	23.0271	22.7963	22.6595	22.205	22.7606	22.5584	21.8725	21.8168	22.652	22.7768		5	13.1	0	0	2	0	3	1	0	0	4	2	2	0	1	0	1	0	3	3	LdBPK_321660.1	LdBPK_321660.1	1	phosphomannose isomerase
NaN	NaN	26.564	26.3028	26.1196	26.1451	26.2012	26.072	25.8137	25.7992	26.6352	26.6344	26.0885	25.9405	23.825	23.6136	23.3612	23.2182	+	12	24.4	0	0	10	10	10	11	9	8	10	10	10	9	12	10	2	2	1	1	LdBPK_321900.1	LdBPK_321900.1	1	protein kinase, putative
25.4674	25.4972	25.862	25.9203	25.6815	25.9112	25.536	25.3604	26.1096	25.9754	25.3657	25.6903	26.0235	25.8268	25.7703	25.6628	25.9726	25.9103		5	41.5	1	1	5	2	4	4	3	2	6	3	2	1	5	2	3	3	3	4	LdBPK_321910.1;LdBPK_321920.1	LdBPK_321910.1;LdBPK_321920.1	2	iron superoxide dismutase, putative;iron superoxide dismutase, putative
NaN	NaN	NaN	NaN	NaN	20.9162	NaN	NaN	NaN	NaN	NaN	NaN	NaN	NaN	NaN	NaN	NaN	NaN		1	6.2	0	0	0	0	1	1	0	0	1	1	0	0	1	0	0	0	1	0	LdBPK_322150.1	LdBPK_322150.1	1	cop-coated vesicle membrane protein p24 precursor, putative
NaN	NaN	22.09	22.4524	22.7894	22.8194	NaN	22.5001	22.8384	22.7908	22.4557	22.4791	23.1361	22.9259	22.5501	22.4008	22.9367	22.6199		5	5.2	0	0	0	0	3	3	0	0	3	3	1	1	4	4	2	2	3	2	LdBPK_322280.1	LdBPK_322280.1	1	hypothetical protein, conserved
NaN	NaN	NaN	NaN	19.2853	NaN	NaN	NaN	NaN	NaN	NaN	NaN	NaN	NaN	NaN	NaN	NaN	NaN		2	1.8	0	0	0	0	0	0	1	0	0	1	0	0	0	1	0	0	0	0	LdBPK_322310.1	LdBPK_322310.1	1	hypothetical protein, conserved
NaN	NaN	NaN	NaN	NaN	NaN	NaN	NaN	22.9782	22.7359	NaN	NaN	22.9766	NaN	NaN	NaN	22.8536	22.9079		4	5.1	0	0	0	0	0	0	0	0	2	1	0	0	1	0	0	0	0	0	LdBPK_322460.1	LdBPK_322460.1	1	hypothetical protein, conserved
NaN	NaN	21.6324	21.9938	22.1179	21.9606	NaN	21.2238	22.4841	22.1943	21.8096	21.8498	22.0776	22.2114	22.1002	22.0759	22.2765	21.9679		4	10.8	0	0	1	0	1	1	0	0	3	3	1	0	1	0	0	0	1	0	LdBPK_322470.1	LdBPK_322470.1	1	C-14 sterol reductase, putative
NaN	NaN	NaN	NaN	20.202	20.12	NaN	NaN	NaN	NaN	NaN	NaN	NaN	NaN	NaN	NaN	NaN	NaN		2	3.6	0	0	0	0	1	1	0	0	1	0	0	0	0	0	0	0	0	0	LdBPK_322680.1	LdBPK_322680.1	1	hypothetical protein, conserved
NaN	NaN	23.2097	22.3946	24.3028	24.1073	NaN	23.4182	24.4668	24.1424	22.9359	23.2678	24.0115	23.888	22.7681	22.4875	24.0608	24.1843		6	20.6	0	0	1	1	5	4	1	1	5	3	2	1	4	2	2	1	5	3	LdBPK_322780.1	LdBPK_322780.1	1	cystathionine beta-lyase, putative
NaN	NaN	NaN	NaN	20.9602	NaN	NaN	NaN	20.1791	20.7957	NaN	20.9123	NaN	NaN	NaN	20.9135	NaN	NaN		3	7.6	0	0	0	0	1	0	0	0	2	1	0	0	1	1	0	1	0	1	LdBPK_322820.1	LdBPK_322820.1	1	hypothetical protein, conserved
31.9395	31.9878	30.9902	31.1895	30.6623	30.771	31.2148	30.547	30.4777	30.7402	31.2462	31.2897	30.5819	30.6811	30.9543	30.8469	30.4262	30.0733		8	44	14	19	16	17	15	15	16	10	14	17	11	15	16	22	16	15	14	10	LdBPK_322830.1;LdBPK_322850.1	LdBPK_322830.1;LdBPK_322850.1	2	ribosomal protein L27, putative;ribosomal protein L27, putative
NaN	NaN	NaN	NaN	NaN	21.9605	NaN	NaN	NaN	NaN	NaN	NaN	NaN	NaN	NaN	NaN	NaN	NaN		1	0.8	0	0	0	1	0	1	1	0	0	0	1	1	1	1	1	0	0	0	LdBPK_322870.1	LdBPK_322870.1	1	hypothetical protein, conserved
NaN	NaN	NaN	NaN	NaN	NaN	NaN	NaN	NaN	NaN	NaN	NaN	NaN	NaN	NaN	NaN	NaN	18.9297		2	1.7	0	0	0	0	0	0	0	0	0	1	0	0	0	0	0	0	0	0	LdBPK_322920.1	LdBPK_322920.1	1	hypothetical protein, conserved
NaN	NaN	21.8558	21.9505	22.7011	22.5131	NaN	21.8269	22.7052	22.8295	22.2516	22.2418	22.897	22.7321	22.467	22.344	22.8276	22.5378		5	3.9	0	0	1	1	3	1	0	1	4	4	2	2	3	3	3	1	2	2	LdBPK_322940.1	LdBPK_322940.1	1	hypothetical protein, conserved
NaN	NaN	22.7512	NaN	23.4344	23.1752	NaN	22.5436	23.5186	23.2324	NaN	22.9416	23.258	22.9456	22.3795	22.6267	23.4472	23.3195		4	32.5	0	0	1	1	3	4	0	0	5	3	0	0	3	1	1	1	3	3	LdBPK_323110.1	LdBPK_323110.1	1	nucleoside diphosphate kinase b
25.9123	26.048	25.9103	25.6823	25.813	25.7258	25.7417	25.8105	25.8856	25.7495	25.7039	25.6571	25.8117	25.8944	25.8248	25.7799	25.8119	25.7848		14	20.6	0	0	7	4	9	6	6	4	10	9	5	6	7	6	5	5	8	7	LdBPK_323200.1	LdBPK_323200.1	1	hypothetical protein, conserved
NaN	NaN	NaN	NaN	20.8216	NaN	NaN	NaN	21.1044	20.9638	21.9627	NaN	NaN	NaN	NaN	NaN	NaN	NaN	+	3	5.8	0	0	0	0	1	0	0	0	1	1	1	0	0	0	0	0	0	1	LdBPK_323280.1	LdBPK_323280.1	1	ATP-binding cassette protein subfamily B, member 3, putative
27.4725	26.2897	26.1633	26.4882	NaN	26.7919	26.3099	26.6941	26.0295	26.4012	26.9683	26.7791	26.6031	26.2415	27.006	26.736	26.5951	26.6812		2	36.8	3	2	2	3	2	2	3	2	3	2	3	3	4	3	2	2	3	2	LdBPK_323320.1;LdBPK_342730.1	LdBPK_323320.1;LdBPK_342730.1	2	ribosomal protein L3, putative;ribosomal protein L3, putative
24.1949	25.2277	25.3809	25.0312	25.4794	25.5167	25.1048	25.1923	25.6302	25.4469	25.2789	25.3477	25.5238	25.4792	25.4894	25.501	25.4248	25.4611		11	31.9	1	2	7	5	9	9	5	6	10	9	6	6	10	7	8	7	9	10	LdBPK_323510.1	LdBPK_323510.1	1	dihydrolipoamide dehydrogenase, putative
NaN	22.2289	22.9463	NaN	22.9172	22.8002	22.7942	22.7828	22.9843	22.5648	22.7284	22.7171	22.3244	22.3596	23.0844	23.0589	22.6058	22.8423		4	29.9	0	0	2	0	4	2	2	1	3	2	1	1	1	0	2	1	0	1	LdBPK_323770.1	LdBPK_323770.1	1	hypothetical protein, conserved
NaN	23.4016	NaN	NaN	NaN	NaN	NaN	NaN	NaN	NaN	NaN	NaN	NaN	NaN	NaN	NaN	NaN	NaN		1	6.7	1	1	0	0	0	0	0	1	0	0	1	0	0	0	0	0	0	0	LdBPK_323860.1	LdBPK_323860.1	1	hypothetical protein, conserved
NaN	NaN	NaN	NaN	23.4762	NaN	NaN	23.5178	23.1707	21.5802	NaN	NaN	23.099	23.7219	NaN	NaN	23.8522	24.2465		3	28.8	1	2	1	1	1	1	1	1	2	1	0	1	2	2	1	0	2	3	LdBPK_323920.1	LdBPK_323920.1	1	kinetoplast-associated protein p18-2, putative
NaN	NaN	NaN	NaN	NaN	20.6291	NaN	NaN	NaN	NaN	NaN	NaN	NaN	NaN	NaN	NaN	NaN	NaN		1	6.6	1	0	0	0	1	0	1	1	0	0	1	1	0	0	1	1	0	0	LdBPK_323930.1	LdBPK_323930.1	1	kinetoplast DNA-associated protein, putative
NaN	NaN	NaN	NaN	NaN	NaN	NaN	NaN	NaN	NaN	NaN	NaN	NaN	NaN	NaN	NaN	NaN	22.3847		1	5.5	0	0	0	0	0	0	0	0	1	1	0	0	1	0	0	0	1	1	LdBPK_323980.1	LdBPK_323980.1	1	hypothetical protein, conserved
NaN	NaN	NaN	22.3413	NaN	NaN	NaN	NaN	NaN	NaN	NaN	NaN	NaN	NaN	NaN	NaN	NaN	NaN		2	12.8	0	0	0	0	0	0	0	0	1	1	0	0	0	0	0	0	0	0	LdBPK_323990.1	LdBPK_323990.1	1	hypothetical protein, conserved
NaN	NaN	24.7717	24.8296	25.5399	25.7507	25.2371	25.0381	25.4697	25.7564	25.0787	25.1356	25.7291	25.4692	25.2912	24.9474	25.7207	25.553		12	30.4	0	0	3	4	5	8	3	3	6	10	3	3	6	5	2	3	4	6	LdBPK_330240.1	LdBPK_330240.1	1	hypothetical protein, conserved
23.7651	24.135	23.8679	23.8139	24.3256	23.9279	NaN	23.8053	24.2821	24.4854	23.7025	23.7285	24.1029	23.9015	23.6267	23.4922	24.2588	24.0961		7	24.2	0	0	1	1	4	3	1	1	5	2	1	1	2	1	1	1	3	4	LdBPK_330260.1	LdBPK_330260.1	1	thiol-dependent reductase 1
NaN	NaN	22.8012	NaN	NaN	NaN	NaN	22.9107	NaN	NaN	23.2583	NaN	22.9577	NaN	23.6091	23.3389	22.9992	22.6463		3	14.3	0	0	1	0	0	0	1	1	0	0	1	0	1	0	1	1	2	1	LdBPK_330280.1	LdBPK_330280.1	1	RNA binding protein rggm, putative
27.443	27.4878	27.9119	27.8503	28.2635	28.1967	27.9044	27.8717	28.3857	28.3502	27.8	27.9252	28.3248	28.2846	27.8474	27.8802	28.2972	28.2874		22	35.6	8	6	20	14	24	24	16	17	31	27	18	16	25	22	17	17	27	25	LdBPK_330360.1;LdBPK_330370.1;LdBPK_330350.1	LdBPK_330360.1;LdBPK_330370.1;LdBPK_330350.1	3	heat shock protein 83-1;heat shock protein 83-1;heat shock protein 83-1
NaN	NaN	22.849	22.4325	23.1872	23.5013	NaN	22.956	23.2137	23.2995	23.2184	23.1447	23.3815	23.2309	23.0059	23.1109	23.4052	23.3367		5	15.5	0	0	0	1	3	5	0	0	3	2	2	0	4	2	1	1	4	3	LdBPK_330410.1	LdBPK_330410.1	1	serine peptidase, putative
26.1385	26.4087	27.0672	26.8707	27.1962	27.2023	26.8071	26.9432	27.3711	27.3338	27.0254	27.0302	27.2237	27.2754	27.2595	27.2957	27.3644	27.2308		8	15.9	0	0	5	3	8	7	4	3	8	7	5	7	9	5	3	5	7	8	LdBPK_330730.1	LdBPK_330730.1	1	sterol C-24 reductase, putative
NaN	NaN	23.3877	23.1278	23.3169	23.54	NaN	23.4008	23.4307	23.41	23.4948	23.2929	23.2243	23.7364	22.8969	23.2326	23.5307	23.8482		4	47.1	0	0	3	1	2	2	1	2	3	2	2	1	2	1	1	1	3	4	LdBPK_330770.1	LdBPK_330770.1	1	60S ribosomal protein L6, putative
22.2897	22.1982	25.8655	25.3726	26.4051	26.4477	25.9385	25.9331	26.6237	26.7158	26.1044	26.0839	26.6101	26.5468	26.0959	26.1054	26.5187	26.4521		27	52.2	0	0	11	4	17	17	10	9	21	20	8	7	20	15	8	10	19	12	LdBPK_330870.1	LdBPK_330870.1	1	2,4-dienoyl-coa reductase fadh1, putative
NaN	NaN	22.9314	22.7936	23.5333	23.4701	NaN	23.3422	23.6469	23.9648	23.3276	23.1864	23.8061	23.9353	23.4072	23.3422	23.9345	23.6714		9	19.3	0	0	0	0	5	4	1	0	4	4	0	1	6	2	1	0	3	4	LdBPK_330940.1	LdBPK_330940.1	1	dnaj chaperone-like protein
25.2096	25.6094	25.7402	25.7232	25.9841	25.9906	25.8578	25.9365	26.1467	26.0262	25.7998	25.9711	26.1832	26.1014	26.0403	25.9295	26.1853	26.0226		9	26.3	0	1	8	3	6	6	4	4	8	5	4	5	6	6	5	5	8	6	LdBPK_330960.1	LdBPK_330960.1	1	40S ribosomal protein S3, putative
NaN	NaN	NaN	NaN	21.7924	NaN	NaN	NaN	21.4101	21.5578	NaN	NaN	NaN	NaN	NaN	NaN	NaN	NaN		2	2.7	0	0	0	0	1	0	0	0	2	0	0	0	1	0	0	0	0	1	LdBPK_331060.1	LdBPK_331060.1	1	calcium-transporting ATPase, putative
NaN	NaN	25.5312	25.8262	25.3702	25.4479	25.7949	25.0756	25.0202	25.2734	25.9037	25.3669	25.2274	25.6006	22.945	22.6673	23.0341	22.1223	+	4	44.1	0	0	1	1	1	2	4	1	1	2	2	1	3	2	0	1	1	1	LdBPK_331090.1	LdBPK_331090.1	1	hypothetical protein, conserved
NaN	NaN	NaN	NaN	NaN	NaN	NaN	NaN	NaN	NaN	NaN	NaN	NaN	NaN	NaN	NaN	20.3778	NaN		1	8.8	0	0	0	0	0	0	0	0	1	0	0	0	0	0	0	0	0	0	LdBPK_331220.1	LdBPK_331220.1	1	hypothetical protein, conserved
NaN	NaN	NaN	NaN	NaN	22.0799	NaN	NaN	23.3131	23.0849	NaN	NaN	22.8693	NaN	NaN	NaN	21.8231	NaN		3	9.7	0	0	1	0	1	1	0	0	2	2	0	1	1	0	0	0	1	1	LdBPK_331410.1	LdBPK_331410.1	1	cysteine conjugate beta-lyase, aminotransferase- like protein
NaN	NaN	NaN	NaN	NaN	NaN	NaN	NaN	NaN	NaN	NaN	NaN	21.6505	NaN	NaN	NaN	NaN	NaN		2	5.9	0	0	1	0	0	0	0	0	1	0	0	0	0	0	0	0	0	0	LdBPK_331470.1	LdBPK_331470.1	1	mitogen activated protein kinase, putative
23.209	23.0191	23.7285	23.6423	24.0664	24.0115	23.7038	23.7652	23.9253	23.7617	23.7255	23.7908	23.7929	23.9053	24.0964	23.8447	24.0924	23.8549		4	15.1	0	1	1	2	3	4	3	3	3	3	2	2	3	3	3	4	4	3	LdBPK_331730.1	LdBPK_331730.1	1	cyclophilin, putative
NaN	NaN	NaN	NaN	NaN	21.9982	NaN	NaN	NaN	NaN	NaN	NaN	NaN	NaN	NaN	NaN	NaN	NaN	+	2	8.8	0	0	0	0	0	1	0	0	0	1	0	0	0	0	0	0	0	0	LdBPK_331940.1	LdBPK_331940.1	1	small GTP-binding protein Rab18, putative
25.9473	25.1067	24.7072	24.6714	24.6563	24.7518	NaN	24.9103	24.5738	24.3624	24.8796	25.1242	24.2812	24.0882	24.7366	25.0267	24.3832	23.9276		3	28.9	2	1	1	2	3	2	1	3	3	3	3	3	2	5	2	3	4	4	LdBPK_332070.1	LdBPK_332070.1	1	60S ribosomal protein L37
NaN	NaN	NaN	NaN	NaN	21.5176	NaN	NaN	NaN	NaN	NaN	NaN	NaN	NaN	NaN	NaN	NaN	NaN		1	7.8	0	0	1	0	1	1	1	0	1	1	1	0	1	0	1	1	1	0	LdBPK_332180.1	LdBPK_332180.1	1	hypothetical protein, conserved
NaN	NaN	24.2669	23.9744	24.3391	24.3873	24.4475	24.448	24.4435	24.6551	24.8131	24.3709	24.5071	24.4294	24.7403	24.7034	24.5609	24.2629		11	29.1	0	0	4	2	6	2	3	5	8	5	3	3	5	4	4	4	5	5	LdBPK_332220.1	LdBPK_332220.1	1	glycerolphosphate mutase, putative
24.8529	NaN	25.7942	25.7248	25.6791	25.7557	25.9323	25.9446	25.6768	25.9405	25.9587	26.1399	25.8817	25.9271	26.2542	26.2376	25.7438	25.6629		11	30.8	0	0	7	7	10	9	9	7	11	10	8	6	8	10	7	9	9	8	LdBPK_332230.1	LdBPK_332230.1	1	phosphoglycerate mutase, putative
NaN	NaN	23.9897	24.2237	23.977	24.0988	23.814	24.4982	24.039	24.0755	24.0878	24.4165	24.3111	24.3048	24.1661	24.449	24.6833	23.9129		2	10.8	0	0	1	2	2	2	2	2	2	2	2	2	2	2	1	2	3	2	LdBPK_332400.1	LdBPK_332400.1	1	hypothetical protein, conserved
24.4371	25.214	26.4717	26.1407	26.6725	26.6584	26.4372	26.4729	26.7966	26.7392	26.5923	26.5783	26.8126	26.7297	26.9193	26.6492	26.7278	26.5941		16	37.8	1	0	11	6	13	13	8	6	16	13	9	10	14	9	11	9	13	13	LdBPK_332470.1	LdBPK_332470.1	1	succinyl-coA:3-ketoacid-coenzyme A transferase, mitochondrial precursor, putative
NaN	NaN	25.4994	NaN	24.3977	24.9197	NaN	NaN	22.9567	23.2956	24.7846	24.0131	23.8555	23.3711	NaN	NaN	NaN	NaN	+	3	9.6	0	0	3	1	2	3	1	1	1	2	2	1	2	2	0	0	0	0	LdBPK_332510.1	LdBPK_332510.1	1	Golgi reassembly stacking protein (GRASP homologue), putative
26.5631	26.2333	27.4597	26.9193	27.4731	27.4424	27.466	27.3702	27.5997	27.4629	27.4995	27.4519	27.5542	27.3223	27.7158	27.5912	27.703	27.494	+	29	51.4	3	2	20	13	26	23	20	16	29	27	22	23	24	20	23	24	28	20	LdBPK_332520.1	LdBPK_332520.1	1	heat shock protein, putative
24.6324	25.1249	24.518	24.2017	24.4631	24.5687	24.2971	24.2047	24.4804	24.4626	24.3038	24.3396	24.555	24.6671	24.3957	24.4857	24.5462	24.4557		11	24.9	0	0	5	3	3	6	2	2	7	4	3	2	4	3	2	4	3	4	LdBPK_332570.1	LdBPK_332570.1	1	hypothetical protein, conserved
NaN	NaN	NaN	NaN	NaN	NaN	NaN	NaN	NaN	NaN	NaN	NaN	21.3745	NaN	NaN	NaN	NaN	NaN		3	3.4	0	0	0	0	0	0	0	0	0	1	0	0	1	0	0	0	0	0	LdBPK_332590.1	LdBPK_332590.1	1	hypothetical protein, conserved
NaN	NaN	NaN	NaN	NaN	20.9419	NaN	NaN	NaN	NaN	NaN	NaN	NaN	NaN	NaN	NaN	NaN	NaN		1	3.3	0	0	0	0	0	1	0	0	0	0	1	0	0	1	0	0	1	0	LdBPK_332600.1	LdBPK_332600.1	1	hypothetical protein, conserved
NaN	NaN	NaN	NaN	21.9113	22.1161	NaN	NaN	22.4615	22.1131	21.8457	NaN	22.1282	NaN	NaN	NaN	22.0557	22.0023		5	11	0	0	0	0	1	2	1	0	2	2	1	0	1	1	0	0	1	1	LdBPK_332670.1	LdBPK_332670.1	1	carboxypeptidase, putative
24.8567	25.0784	25.6319	25.3853	25.8242	25.7355	25.2624	25.4751	25.9284	25.7264	25.2427	25.3745	25.9767	25.7798	25.2997	25.3225	25.6572	25.9629	+	12	37.2	1	0	9	5	13	12	5	3	13	10	7	7	10	8	6	7	11	12	LdBPK_332700.1	LdBPK_332700.1	1	aminopeptidase, putative
NaN	NaN	21.2614	21.1559	21.2938	21.3366	NaN	21.6843	20.956	20.625	21.4566	21.5097	21.5875	21.6473	21.3971	21.4685	21.5659	20.9169		2	4.4	0	0	1	0	1	2	0	1	1	0	0	1	2	1	0	1	1	1	LdBPK_332800.1	LdBPK_332800.1	1	hypothetical protein, conserved
NaN	NaN	23.5573	24.0814	23.4799	23.0707	NaN	23.9225	23.4714	23.4867	23.9316	24.0521	23.6766	24.6873	24.0737	23.8321	23.6337	23.6996		6	16.8	0	0	0	0	2	2	0	0	5	3	1	1	1	1	3	3	3	1	LdBPK_332860.1	LdBPK_332860.1	1	beta-ketoacyl synthase family protein, putative
NaN	NaN	NaN	NaN	NaN	NaN	NaN	NaN	21.1974	NaN	NaN	NaN	NaN	NaN	NaN	NaN	NaN	NaN		1	2	0	0	1	0	1	0	0	0	1	1	0	0	1	0	0	0	1	1	LdBPK_332870.1	LdBPK_332870.1	1	hypothetical protein, conserved
NaN	NaN	NaN	21.3606	21.2763	NaN	NaN	NaN	NaN	21.2432	NaN	21.9363	21.7707	21.4864	NaN	21.6195	21.5032	NaN		3	21.2	0	0	1	0	1	1	1	1	1	3	1	1	1	2	1	1	1	1	LdBPK_332940.1	LdBPK_332940.1	1	hypothetical protein, conserved
NaN	NaN	NaN	NaN	NaN	22.0383	NaN	NaN	NaN	NaN	NaN	NaN	NaN	NaN	NaN	NaN	NaN	NaN		1	4.9	0	0	0	0	1	1	0	0	2	0	0	0	0	0	0	0	2	1	LdBPK_332970.1	LdBPK_332970.1	1	D-alanyl-glycyl endopeptidase-like protein
NaN	NaN	25.9983	25.7829	26.7081	26.8481	26.2815	26.101	26.8883	27.2444	26.4345	26.1905	26.989	26.8437	26.7013	26.5111	27.2843	27.1276		9	30.4	0	0	4	2	8	8	5	5	10	10	7	5	9	5	6	5	9	8	LdBPK_333000.1;LdBPK_252500.1	LdBPK_333000.1	2	glutathionylspermidine synthase, putative;D-alanyl-glycyl endopeptidase-like protein
NaN	NaN	24.0471	23.7558	24.5456	24.5761	NaN	23.8987	24.4035	24.785	24.1836	24.1505	24.7222	24.749	24.3279	24.1963	24.7613	24.5879		9	24	0	0	3	2	5	6	1	2	7	5	2	1	6	2	3	3	4	7	LdBPK_333010.1	LdBPK_333010.1	1	hypothetical protein, conserved
NaN	NaN	NaN	23.2765	NaN	NaN	NaN	NaN	NaN	NaN	NaN	NaN	NaN	NaN	NaN	NaN	NaN	NaN		2	8.4	1	0	0	1	1	0	1	0	0	1	1	1	0	0	1	0	1	0	LdBPK_333150.1	LdBPK_333150.1	1	hypothetical protein, unknown function
NaN	NaN	20.0405	NaN	NaN	NaN	NaN	NaN	NaN	NaN	NaN	NaN	NaN	NaN	NaN	NaN	NaN	NaN		2	1.3	0	0	1	0	0	0	0	0	0	1	0	0	0	1	0	0	0	0	LdBPK_333250.1	LdBPK_333250.1	1	hypothetical protein, conserved
NaN	NaN	NaN	NaN	NaN	NaN	NaN	NaN	NaN	NaN	NaN	NaN	NaN	NaN	NaN	NaN	NaN	18.7843		1	3.3	0	0	0	0	0	0	0	1	1	1	1	1	1	1	1	1	1	0	LdBPK_333280.1	LdBPK_333280.1	1	hypothetical protein, conserved
26.132	25.8214	24.8376	24.8251	24.5378	24.5804	24.9081	25.1547	24.6028	24.4531	24.7395	25.151	24.5302	24.5406	24.6906	24.9481	24.5285	24.5351		6	40.4	2	1	6	3	4	5	4	4	6	4	5	4	5	3	5	4	4	4	LdBPK_333300.1	LdBPK_333300.1	1	40S ribosomal protein S13, putative
NaN	NaN	NaN	NaN	NaN	NaN	NaN	NaN	20.8894	NaN	NaN	NaN	21.0639	21.0074	NaN	NaN	20.754	NaN		2	2.3	0	0	0	0	1	0	0	0	2	1	0	0	1	1	0	0	1	1	LdBPK_333360.1	LdBPK_333360.1	1	beta prime cop protein, putative
NaN	NaN	NaN	NaN	NaN	20.2961	NaN	NaN	NaN	NaN	NaN	NaN	NaN	NaN	NaN	NaN	NaN	NaN		1	10.3	0	0	0	0	0	1	0	0	0	0	0	0	0	0	0	1	0	0	LdBPK_333390.1	LdBPK_333390.1	1	h1 histone-like protein
NaN	NaN	NaN	NaN	NaN	NaN	NaN	NaN	22.5153	22.4786	22.3854	NaN	22.6688	NaN	22.9786	23.1759	21.1292	NaN		2	3.3	0	0	1	1	1	1	1	1	2	2	1	1	2	1	1	1	1	1	LdBPK_333400.1	LdBPK_333400.1	1	hypothetical protein, conserved
NaN	NaN	NaN	NaN	21.5677	NaN	NaN	NaN	NaN	NaN	NaN	NaN	NaN	NaN	NaN	NaN	NaN	NaN		1	3	0	0	0	0	1	0	0	0	1	1	0	0	1	0	0	1	1	0	LdBPK_333420.1	LdBPK_333420.1	1	fatty acid desaturase, putative
24.7287	25.273	26.089	25.8258	26.3274	26.295	26.248	26.0824	26.4405	26.2634	26.2336	26.2239	26.4169	26.3672	26.4595	26.4207	26.537	26.485		8	29.4	1	1	5	6	6	7	5	5	7	5	5	5	6	6	6	6	6	7	LdBPK_340010.1	LdBPK_340010.1	1	hypothetical protein, conserved
NaN	NaN	25.1747	23.7469	25.0215	24.2641	NaN	23.6278	23.9295	23.4661	25.2545	24.0377	23.8426	23.2991	23.2613	NaN	22.9568	23.1821	+	6	27.4	0	0	5	0	4	2	0	1	1	0	2	1	0	1	0	0	1	1	LdBPK_340030.1	LdBPK_340030.1	1	protein kinase, putative
NaN	NaN	NaN	NaN	NaN	20.7453	NaN	NaN	NaN	NaN	NaN	NaN	NaN	NaN	NaN	NaN	NaN	NaN		1	1.2	0	0	0	0	1	1	0	0	1	1	0	1	1	1	1	1	1	1	LdBPK_340060.1	LdBPK_340060.1	1	hypothetical protein, conserved
26.9293	26.9182	26.9953	26.8097	26.9125	26.9518	26.8483	26.8264	27.0675	26.9689	26.833	26.7502	26.7772	26.7844	26.8583	26.7243	26.8656	26.8521		12	39.3	2	2	10	6	12	11	7	9	13	10	10	8	12	11	7	6	12	9	LdBPK_340070.1	LdBPK_340070.1	1	ascorbate-dependent peroxidase, putative
NaN	NaN	22.3391	NaN	22.795	22.5948	NaN	22.3308	22.8916	22.6254	22.2645	22.5742	22.7524	22.8768	22.4565	22.5782	22.6288	22.6837		6	12.8	0	0	0	0	2	1	0	0	3	0	0	0	3	2	0	0	3	3	LdBPK_340080.1	LdBPK_340080.1	1	glucose-6-phosphate 1-dehydrogenase, putative
21.9752	NaN	21.9616	NaN	22.1728	21.9634	NaN	21.8188	22.0899	22.1244	21.7901	22.409	22.1788	22.5228	22.1364	21.8199	22.1693	21.7581		5	29.8	0	0	0	0	3	2	0	0	3	3	0	2	4	1	2	0	3	3	LdBPK_340120.1	LdBPK_340120.1	1	adenylate kinase, putative
25.0236	25.0419	26.1213	25.8874	26.2601	26.2906	25.7539	26.0148	26.3867	26.6464	25.9879	25.9972	26.3979	26.2511	26.2187	26.2402	26.5649	26.417		9	42.6	1	0	8	5	9	8	6	3	8	8	3	7	7	7	6	7	8	6	LdBPK_340150.1	LdBPK_340150.1	1	malate dehydrogenase
NaN	NaN	NaN	22.1485	NaN	NaN	NaN	NaN	NaN	NaN	NaN	NaN	NaN	NaN	NaN	NaN	NaN	NaN		1	33.5	0	0	1	0	0	0	0	1	1	1	1	0	1	1	1	1	1	1	LdBPK_340170.1	LdBPK_340170.1	1	mitochondrial malate dehydrogenase
NaN	NaN	21.3078	20.85	20.79	21.0871	NaN	21.1503	NaN	21.2208	21.0877	21.1202	21.2244	21.0808	21.3805	21.203	21.3042	NaN		2	2.6	0	0	0	1	1	0	1	1	0	0	1	1	2	1	0	1	1	0	LdBPK_340510.1	LdBPK_340510.1	1	importin beta-1 subunit, putative
NaN	NaN	NaN	NaN	22.9352	22.4771	NaN	22.8191	22.7513	22.4852	22.7797	NaN	22.5532	22.7427	NaN	NaN	22.6728	22.7676		7	11.4	0	0	0	0	2	1	0	0	5	1	0	0	3	0	0	0	1	1	LdBPK_340530.1	LdBPK_340530.1	1	phosphoglycan beta 1,2 arabinosyltransferase, (SCA like)
NaN	NaN	22.6564	NaN	23.1805	23.5109	NaN	22.7018	23.543	23.454	22.704	22.7552	23.2946	23.0902	22.4881	22.6967	23.5467	23.5264	+	10	5.1	0	0	0	0	5	3	0	0	8	4	0	0	5	2	0	1	9	5	LdBPK_340690.1	LdBPK_340690.1	1	ATP-binding cassette protein subfamily C, member 8, putative
NaN	NaN	NaN	NaN	NaN	19.7062	NaN	NaN	NaN	NaN	NaN	NaN	NaN	NaN	NaN	NaN	NaN	NaN		1	3.8	0	0	0	0	0	0	0	0	1	1	0	0	0	1	0	0	0	1	LdBPK_340810.1	LdBPK_340810.1	1	hypothetical protein, conserved
26.6472	26.4493	25.3256	25.6235	25.1497	25.5027	NaN	25.9257	24.9977	24.4944	25.8248	26.0541	24.8359	24.657	25.5461	25.7276	25.0464	25.3365		5	45.3	2	2	1	1	1	4	1	2	4	2	1	4	2	0	1	2	2	2	LdBPK_340910.1	LdBPK_340910.1	1	60S ribosomal protein L13a, putative
NaN	NaN	NaN	NaN	NaN	20.1891	NaN	NaN	NaN	NaN	NaN	NaN	NaN	NaN	NaN	NaN	NaN	NaN		1	3.9	0	0	0	0	1	0	0	0	1	1	0	0	0	1	0	0	0	0	LdBPK_340920.1	LdBPK_340920.1	1	hypothetical protein, conserved
NaN	NaN	NaN	NaN	NaN	22.2046	NaN	NaN	NaN	NaN	NaN	NaN	NaN	NaN	NaN	NaN	NaN	NaN		1	6	0	0	1	0	1	1	1	0	1	1	0	0	1	0	1	1	1	0	LdBPK_340960.1	LdBPK_340960.1	1	hypothetical protein, conserved
NaN	NaN	24.7227	24.1332	23.5726	23.3301	NaN	NaN	NaN	NaN	NaN	NaN	NaN	NaN	NaN	NaN	NaN	NaN	+	3	30.8	0	0	3	2	1	2	0	0	0	0	0	0	0	0	0	0	0	0	LdBPK_340980.1	LdBPK_340980.1	1	hypothetical protein, conserved
NaN	NaN	24.4305	23.4228	24.8409	24.3584	NaN	23.9089	24.9639	24.3378	23.974	24.0733	25.007	24.7631	25.1128	24.4719	25.1502	24.6247		2	13.5	0	0	2	1	2	1	1	1	2	2	0	1	2	2	2	2	2	1	LdBPK_341020.1	LdBPK_341020.1	1	amastin-like surface protein, putative
NaN	NaN	23.7227	23.1143	24.2153	24.1463	23.9066	23.7056	24.1428	24.1582	23.9752	23.9175	24.1013	23.7042	24.2291	24.3495	24.4364	24.3766		2	10.7	0	0	3	2	2	3	3	3	2	3	3	3	3	3	3	2	3	3	LdBPK_341730.1	LdBPK_341730.1	1	amastin-like surface protein, putative
NaN	NaN	22.1691	22.4137	22.2957	22.6648	NaN	22.0206	22.7337	22.808	22.0897	22.6649	22.783	23.2867	22.4832	22.6018	22.9077	22.5655		6	11.3	0	0	0	0	3	4	1	1	2	2	0	2	3	2	1	2	1	3	LdBPK_341770.1	LdBPK_341770.1	1	hypothetical protein, conserved
NaN	NaN	22.3748	22.1992	22.646	22.239	NaN	22.3167	22.4796	22.7405	22.5749	22.5393	23.0484	22.499	22.5794	22.8897	22.4629	22.5398		6	6.1	0	0	0	1	1	2	0	1	3	3	1	0	1	1	1	1	1	2	LdBPK_341820.1	LdBPK_341820.1	1	hypothetical protein, conserved
23.774	22.82	25.3306	25.0438	25.6078	25.6136	25.448	25.4032	25.7339	25.7538	25.4146	25.4	25.4651	25.4093	25.6828	25.7525	25.8387	25.7344		3	26.3	0	0	3	3	3	3	3	3	3	3	3	3	4	3	3	3	4	3	LdBPK_341890.1	LdBPK_341890.1	1	hypothetical protein, conserved
23.9566	23.7256	24.6504	23.2641	24.7624	25.0472	24.5939	24.9224	25.1891	24.7809	24.7273	24.7974	25.2455	25.2594	25.2527	25.0953	25.3131	25.2723		4	29.2	0	0	3	1	3	3	3	2	4	2	3	3	3	3	3	3	3	3	LdBPK_342240.1	LdBPK_342240.1	1	ribosomal protein l35a, putative
NaN	NaN	NaN	NaN	20.7885	21.2346	NaN	NaN	NaN	21.0492	NaN	NaN	21.4121	21.0735	NaN	20.5608	21.8738	21.7783		2	7.2	0	0	0	0	1	2	0	0	0	1	0	0	1	1	0	0	2	2	LdBPK_342260.1	LdBPK_342260.1	1	hypothetical protein, conserved
25.4376	25.5066	24.9677	24.5177	24.8799	25.1041	24.5414	24.5305	25.1029	24.9474	24.9809	25.0118	25.0287	24.8102	24.6597	24.9666	24.9328	24.9675		8	41	1	2	4	2	4	5	2	2	8	6	4	4	4	1	2	4	3	3	LdBPK_342410.1	LdBPK_342410.1	1	hypothetical protein, conserved
25.2109	24.6693	24.689	23.9789	24.8198	24.6085	NaN	24.8247	24.9861	24.7147	24.6167	24.6965	24.9501	24.5227	24.6563	24.6766	24.8698	24.6647		4	34.1	1	1	1	1	3	5	1	1	3	4	1	1	4	2	2	1	4	2	LdBPK_342620.1	LdBPK_342620.1	1	40S ribosomal protein S19 protein, putative
22.8762	22.9648	22.7575	22.431	22.4916	22.439	NaN	22.4706	22.6596	22.7767	22.3747	22.5736	22.7094	22.7141	22.4609	22.5089	22.699	22.6463		9	14.5	0	0	1	0	1	2	1	1	4	2	0	1	3	2	1	1	2	2	LdBPK_342680.1	LdBPK_342680.1	1	regulatory subunit of protein kinase a-like protein
NaN	NaN	NaN	NaN	NaN	20.4781	NaN	NaN	NaN	NaN	NaN	NaN	NaN	NaN	NaN	NaN	NaN	NaN		1	1.5	0	0	1	0	1	1	1	1	1	1	0	0	1	0	1	1	0	0	LdBPK_342850.1	LdBPK_342850.1	1	protein kinase, putative
NaN	NaN	NaN	NaN	NaN	NaN	NaN	NaN	NaN	NaN	NaN	NaN	21.4824	NaN	NaN	NaN	NaN	NaN		1	3.9	0	0	0	0	0	0	0	0	0	0	0	0	1	0	1	0	0	0	LdBPK_342890.1	LdBPK_342890.1	1	mitochondrial carrier protein-like protein
NaN	NaN	NaN	NaN	NaN	19.8687	NaN	NaN	NaN	NaN	NaN	NaN	NaN	NaN	NaN	NaN	NaN	NaN		1	1.8	0	0	0	0	1	1	0	0	1	1	0	0	1	1	0	0	1	1	LdBPK_342970.1	LdBPK_342970.1	1	hypothetical protein, conserved
NaN	NaN	24.1604	24.0939	24.7144	24.8318	NaN	24.4591	24.8925	24.9722	24.42	24.2826	25.0638	24.8205	24.8468	24.5802	25.2198	25.0721		18	18.8	0	0	3	2	9	6	1	2	10	9	2	3	7	5	4	3	6	7	LdBPK_343000.1	LdBPK_343000.1	1	aminophospholipid translocase, putative
NaN	NaN	NaN	NaN	NaN	NaN	NaN	NaN	NaN	NaN	NaN	NaN	NaN	NaN	NaN	NaN	21.6673	NaN		1	1.7	0	0	0	0	1	0	0	0	1	1	0	0	1	0	0	0	1	0	LdBPK_343030.1	LdBPK_343030.1	1	putative pyruvate/indole-pyruvate carboxylase, putative
NaN	NaN	NaN	NaN	21.1083	NaN	NaN	NaN	NaN	NaN	NaN	NaN	NaN	NaN	NaN	NaN	NaN	NaN		2	10.6	0	0	0	0	0	0	0	0	1	1	0	0	1	1	0	0	1	0	LdBPK_343160.1	LdBPK_343160.1	1	aldose 1-epimerase-like protein
NaN	NaN	NaN	NaN	21.151	NaN	NaN	NaN	NaN	NaN	NaN	NaN	NaN	NaN	NaN	NaN	NaN	NaN		3	7.4	0	0	0	0	1	0	0	0	1	1	0	0	0	0	0	0	0	0	LdBPK_343280.1	LdBPK_343280.1	1	ruvb-like 1 DNA helicase, putative
NaN	NaN	22.0563	21.8197	22.6845	22.69	NaN	22.1502	22.9996	22.7789	22.3334	22.0402	22.3839	22.6847	22.2824	22.4302	23.2727	22.9966		4	5.3	0	0	0	0	1	1	0	0	2	0	0	0	1	1	0	0	2	1	LdBPK_343350.1	LdBPK_343350.1	1	hypothetical protein, conserved
24.5244	23.6388	24.6087	24.5363	24.9675	25.0307	24.9051	24.8693	25.1769	25.0576	24.5925	24.7929	25.1954	24.913	24.9981	24.7071	25.1149	24.9151		6	42.1	2	1	4	2	5	5	2	2	4	6	4	4	6	5	5	3	6	4	LdBPK_343440.1	LdBPK_343440.1	1	60S ribosomal protein L21, putative
NaN	NaN	NaN	NaN	21.4024	21.5	NaN	NaN	21.6252	21.4934	21.4722	NaN	21.5934	21.4282	NaN	NaN	21.7268	NaN		3	4.6	0	0	0	0	1	1	0	0	0	3	0	0	1	1	0	0	2	1	LdBPK_343450.1	LdBPK_343450.1	1	transmembrane/endomembrane-like protein
NaN	NaN	23.9775	23.5637	24.0396	23.8245	24.055	23.8204	24.2295	24.0719	23.6697	23.6975	24.0186	24.0226	23.863	23.9481	24.1761	24.1592		8	16.4	1	0	2	2	4	3	3	3	6	5	2	3	7	3	2	3	4	4	LdBPK_343460.1	LdBPK_343460.1	1	vacuolar ATP synthase catalytic subunit A, putative
NaN	NaN	NaN	NaN	20.6992	20.3145	NaN	NaN	20.7558	20.5687	NaN	20.4911	NaN	20.648	NaN	NaN	20.436	NaN		2	2.2	0	0	0	0	0	2	0	0	1	0	0	0	0	0	0	0	0	0	LdBPK_343890.1	LdBPK_343890.1	1	ubiquitin hydrolase, putative
NaN	NaN	NaN	NaN	NaN	19.2852	NaN	NaN	NaN	NaN	NaN	NaN	NaN	NaN	NaN	NaN	NaN	NaN		1	5.1	0	0	0	0	0	0	0	0	1	0	0	0	0	0	0	0	0	0	LdBPK_343950.1	LdBPK_343950.1	1	hypothetical protein, conserved
NaN	NaN	NaN	NaN	NaN	NaN	NaN	NaN	NaN	NaN	NaN	NaN	19.0342	19.8071	NaN	NaN	19.5649	NaN		2	2.6	0	0	0	0	0	0	0	0	0	0	0	0	1	1	0	0	1	0	LdBPK_343960.1	LdBPK_343960.1	1	hypothetical protein, conserved
NaN	NaN	NaN	NaN	22.5946	22.3104	NaN	NaN	22.6982	22.3858	NaN	NaN	22.424	NaN	22.2849	NaN	22.3285	22.5545		8	9	0	0	0	0	1	1	0	0	5	1	0	0	3	0	0	0	1	1	LdBPK_344140.1	LdBPK_344140.1	1	coatomer alpha subunit, putative
NaN	NaN	NaN	NaN	22.4709	NaN	NaN	NaN	22.4506	22.0243	NaN	NaN	23.0025	22.0591	NaN	NaN	22.471	22.3741		7	9.9	0	0	0	0	0	0	0	0	5	4	0	0	2	0	0	0	2	2	LdBPK_344250.1	LdBPK_344250.1	1	hypothetical protein, conserved
NaN	NaN	NaN	NaN	NaN	NaN	NaN	NaN	NaN	22.6206	NaN	NaN	NaN	NaN	NaN	NaN	NaN	NaN		2	6.8	0	0	0	0	0	0	0	0	0	1	0	0	1	0	0	0	1	1	LdBPK_350050.1	LdBPK_350050.1	1	2-oxoisovalerate dehydrogenase beta subunit, mitochondrial precursor, putative
NaN	NaN	22.0886	NaN	21.4082	NaN	NaN	NaN	22.0706	NaN	NaN	NaN	21.9449	22.2926	21.7815	21.7276	21.9141	NaN		4	19.9	0	0	1	0	1	1	1	0	2	0	0	0	1	1	0	0	1	1	LdBPK_350070.1	LdBPK_350070.1	1	prohibitin, putative
NaN	NaN	21.7498	NaN	21.6024	21.6614	NaN	NaN	21.8288	21.4659	NaN	21.5555	NaN	21.4908	NaN	21.8182	21.6237	21.7266		2	10.9	0	0	1	0	1	1	1	0	1	1	0	1	0	1	0	1	1	1	LdBPK_350100.1	LdBPK_350100.1	1	hypothetical protein, conserved
NaN	NaN	NaN	NaN	21.0402	21.5975	NaN	NaN	21.4299	19.5354	NaN	NaN	21.4685	21.0248	NaN	NaN	22.2349	21.7827		3	5.4	0	0	0	0	2	0	0	0	1	0	0	1	1	1	0	0	2	1	LdBPK_350120.1	LdBPK_350120.1	1	hypothetical protein, conserved
NaN	NaN	18.6936	NaN	NaN	NaN	NaN	NaN	NaN	NaN	NaN	NaN	NaN	NaN	NaN	NaN	NaN	NaN		1	3.8	0	0	0	0	0	0	0	0	1	0	0	0	0	0	0	0	0	0	LdBPK_350150.1	LdBPK_350150.1	1	hypothetical protein, conserved
NaN	NaN	NaN	NaN	20.5289	NaN	NaN	NaN	NaN	NaN	NaN	NaN	NaN	NaN	NaN	NaN	NaN	NaN		1	3.3	0	0	0	0	1	0	0	0	1	1	0	1	0	1	0	0	1	0	LdBPK_350330.1	LdBPK_350330.1	1	short chain dehydrogenase, putative
24.4568	24.4636	24.7792	24.3931	25.1457	24.9102	NaN	24.3549	25.1929	24.9493	24.6671	24.4678	24.9701	24.8989	24.6612	24.5014	25.1042	24.9121		10	29.4	1	1	1	2	7	6	1	1	8	5	3	1	6	3	2	1	7	6	LdBPK_350370.1	LdBPK_350370.1	1	ATP-dependent DEAD-box RNA helicase, putative
26.6498	25.8542	26.9645	26.6843	27.3782	27.1131	27.0919	26.8482	27.2364	27.0985	26.9811	27.0851	27.353	27.1488	27.0634	26.9792	27.2209	27.2837		12	48.9	1	2	6	6	9	10	7	6	13	11	7	7	11	10	7	6	12	13	LdBPK_350400.1;LdBPK_350410.1	LdBPK_350400.1;LdBPK_350410.1	2	40S ribosomal protein S3A, putative;40S ribosomal protein S3A, putative
24.3942	24.3361	24.5861	24.0701	25.1898	25.0152	24.884	24.8873	25.2883	25.1885	24.7208	24.4642	25.1319	25.1108	24.8443	24.97	25.2706	25.2283		7	45.3	2	0	3	1	3	3	4	1	7	4	3	2	4	4	3	3	6	5	LdBPK_350600.1	LdBPK_350600.1	1	60S ribosomal protein L18a, putative
NaN	NaN	22.1808	NaN	22.011	21.9845	NaN	NaN	22.0406	22.151	NaN	NaN	22.2471	22.2363	21.8759	21.7319	22.2973	21.8338		5	10.4	0	0	0	0	0	1	1	0	4	1	0	0	2	1	0	1	2	0	LdBPK_350720.1	LdBPK_350720.1	1	hypothetical protein, conserved
NaN	NaN	23.4875	23.2651	23.8282	23.8685	23.8038	23.5194	23.7473	24.0226	23.7589	23.6281	23.8967	24.0802	24.1592	24.1017	24.11	23.878		8	23.3	0	0	2	1	3	4	2	1	3	4	2	1	3	3	3	3	5	5	LdBPK_350860.1	LdBPK_350860.1	1	hypothetical protein, conserved
24.4364	NaN	24.7792	24.5776	24.8204	24.8373	24.6471	24.5188	24.8871	24.773	24.6486	24.5399	24.8078	24.7642	24.6763	24.551	25.114	24.9679		7	20.1	0	0	2	1	2	4	2	1	6	4	3	1	4	1	2	1	4	4	LdBPK_351030.1;LdBPK_351020.1	LdBPK_351030.1	2	casein kinase I, putative;casein kinase, putative
21.9656	NaN	22.0674	21.3396	22.6658	22.5601	NaN	21.9796	22.7796	22.3543	22.1808	22.2323	22.7227	22.3959	22.2836	22.3394	22.4205	22.2662		3	9.6	0	0	0	0	3	2	0	0	3	2	0	1	2	2	1	1	3	1	LdBPK_351070.1	LdBPK_351070.1	1	protein kinase, putative
23.961	23.4273	25.4537	25.1775	25.91	25.6168	25.4712	25.3307	25.8303	25.8027	25.5949	25.4651	25.9052	25.6743	25.6973	25.6501	25.9802	25.9642	+	8	13.1	0	0	5	1	5	4	4	2	8	5	3	3	5	4	2	4	5	5	LdBPK_351160.1;LdBPK_351150.1;LdBPK_351140.1;LdBPK_351170.1	LdBPK_351160.1	4	oligosaccharyl transferase-like protein;oligosaccharyl transferase-like protein;oligosaccharyl transferase-like protein;oligosaccharyl transferase subunit, putative
NaN	NaN	21.6958	NaN	21.8638	21.63	NaN	21.6316	22.0583	21.4406	21.5143	NaN	21.6665	21.7736	21.3185	21.5946	21.9648	21.9226	+	6	6.1	0	0	0	0	0	0	0	0	4	1	0	0	0	1	0	0	3	3	LdBPK_351190.1;LdBPK_350850.1	LdBPK_351190.1	2	NADH-dependent fumarate reductase-like protein;NADH-dependent fumarate reductase, putative
NaN	NaN	25.0184	24.9059	25.3115	25.1997	25.4014	25.2313	25.4123	25.4943	25.6418	25.3898	25.4913	25.2862	25.6837	25.4048	25.5189	25.0888		8	33.5	0	0	5	2	6	6	5	4	6	7	6	5	7	4	5	2	7	5	LdBPK_351240.1	LdBPK_351240.1	1	short chain dehydrogenase, putative
NaN	NaN	NaN	NaN	22.5797	NaN	NaN	NaN	NaN	NaN	NaN	NaN	NaN	NaN	NaN	NaN	NaN	NaN		2	23.6	0	0	0	0	1	1	0	0	2	1	0	1	1	0	0	0	1	0	LdBPK_351310.1	LdBPK_351310.1	1	ubiquitin-conjugating enzyme e2, putative
NaN	NaN	NaN	NaN	NaN	24.3746	NaN	NaN	NaN	NaN	NaN	NaN	NaN	NaN	NaN	NaN	NaN	NaN		2	52	0	0	1	0	1	1	0	1	1	1	1	1	1	1	1	1	1	1	LdBPK_351320.1	LdBPK_351320.1	1	histone H4
NaN	NaN	NaN	NaN	22.2709	22.5809	NaN	NaN	22.376	22.6845	23.1478	22.7613	NaN	NaN	23.3246	23.466	22.5578	NaN		3	16.8	0	0	1	1	1	1	1	1	1	2	2	1	2	1	1	2	2	1	LdBPK_351350.1	LdBPK_351350.1	1	hypothetical protein, conserved
24.9325	25.4325	25.8744	25.4779	25.7923	25.5644	25.5758	25.7339	25.6947	25.558	25.6077	25.7092	25.6238	25.6399	25.7781	25.7807	25.5843	25.3664		16	36.7	0	1	7	5	8	8	3	4	11	11	6	6	10	7	5	7	11	9	LdBPK_351390.1	LdBPK_351390.1	1	mitochondrial processing peptidase, beta subunit, putative
NaN	NaN	22.4619	22.2523	23.0277	22.8742	NaN	22.9056	23.106	23.0873	22.4607	22.6053	23.0605	22.8198	22.6473	22.6134	23.0368	22.9581		9	12.3	0	0	0	0	1	2	0	0	7	4	0	0	5	0	0	0	3	3	LdBPK_351420.1	LdBPK_351420.1	1	threonyl-tRNA synthetase, putative
NaN	NaN	NaN	NaN	24.0894	NaN	NaN	NaN	24.1758	23.5373	NaN	NaN	23.7109	NaN	NaN	NaN	23.8634	23.8866	+	2	26	0	0	1	0	2	1	1	1	2	1	1	0	1	1	1	0	0	0	LdBPK_351440.1;LdBPK_351450.1	LdBPK_351440.1;LdBPK_351450.1	2	60S ribosomal protein L2, putative;60S ribosomal protein L2, putative
NaN	NaN	NaN	NaN	NaN	NaN	NaN	NaN	22.1462	20.6351	NaN	NaN	NaN	NaN	NaN	NaN	NaN	NaN		3	9.1	0	0	0	0	0	0	0	0	1	1	0	0	0	0	0	0	0	0	LdBPK_351490.1	LdBPK_351490.1	1	arginase
NaN	22.611	NaN	22.9999	22.8797	23.0123	NaN	23.0764	22.9896	23.0761	22.8855	23.0859	22.9667	23.1899	23.2507	NaN	22.9934	22.7856		5	20.2	1	1	2	1	1	1	1	1	3	2	2	1	2	1	1	1	1	2	LdBPK_351540.1	LdBPK_351540.1	1	rieske iron-sulfur protein precursor, putative
NaN	NaN	NaN	NaN	21.4672	21.3158	NaN	NaN	NaN	21.1054	NaN	NaN	21.3972	21.4811	NaN	NaN	21.5146	21.1324		3	3.9	0	0	0	0	1	2	0	0	2	2	0	0	2	2	0	0	3	0	LdBPK_351820.1	LdBPK_351820.1	1	hypothetical protein, conserved
24.5063	23.8582	24.9458	24.9668	24.7795	25.1408	24.9998	24.8874	25.0717	25.1695	24.9273	25.1903	25.122	25.2003	24.9314	24.9939	25.1062	25.1511		6	22.3	1	0	3	3	4	4	4	4	6	4	1	3	4	5	3	5	4	5	LdBPK_351870.1	LdBPK_351870.1	1	60S ribosomal protein L5, putative
NaN	NaN	NaN	22.2999	22.1468	21.9812	NaN	22.1708	21.5143	22.2275	21.6516	22.1362	22.5839	22.604	22.7058	NaN	23.1953	22.1727		4	3.2	0	0	1	1	1	0	0	0	0	2	1	2	2	2	3	0	2	0	LdBPK_352080.1	LdBPK_352080.1	1	calcium motive p-type ATPase, putative
23.441	24.1004	24.8722	24.7684	25.3178	25.2945	25.1847	24.9405	25.5107	25.6164	24.9339	24.962	25.3514	25.3492	25.3367	25.2195	25.6174	25.3633		9	26.1	0	0	3	4	10	5	4	5	9	6	6	5	8	4	7	5	4	7	LdBPK_352190.1	LdBPK_352190.1	1	hypothetical protein, conserved
22.8573	23.4827	22.8212	23.0779	22.7705	23.0473	NaN	22.7525	23.1216	22.9302	23.0586	23.028	22.9353	23.136	22.8382	22.7642	23.136	23.2379		5	16.4	0	0	2	2	4	3	1	2	4	4	4	2	3	2	1	1	3	5	LdBPK_352240.1	LdBPK_352240.1	1	RNA-binding protein, putative
NaN	22.0889	22.8395	22.6678	22.9718	22.9029	NaN	22.4505	23.0267	23.0519	22.9969	22.6794	23.2183	23.3249	23.0727	22.5637	22.9798	23.1715		8	9.9	0	0	1	0	4	2	0	0	4	4	0	0	4	2	0	0	4	3	LdBPK_352380.1	LdBPK_352380.1	1	hypothetical protein, conserved
NaN	NaN	NaN	21.3767	21.9098	22.2231	NaN	NaN	22.4033	22.2879	21.8121	22.0038	22.2779	22.2945	21.6153	NaN	22.0883	22.0643		5	11.2	0	0	0	0	1	0	0	0	2	2	0	1	1	1	0	0	1	1	LdBPK_352400.1	LdBPK_352400.1	1	aminopeptidase P, putative
NaN	NaN	25.4808	25.3295	25.3871	25.3881	25.7245	25.781	25.3878	25.6531	25.8805	25.6421	25.3749	25.4719	25.8349	25.6345	25.3125	25.5071		9	46	0	0	3	5	9	8	6	7	9	7	4	5	7	6	6	4	6	5	LdBPK_352490.1	LdBPK_352490.1	1	hypothetical protein, conserved
NaN	NaN	22.4276	21.9151	22.3398	22.3852	NaN	NaN	22.3043	22.2906	22.569	22.3982	22.5357	22.3826	22.4677	22.683	22.3978	22.3633		5	18.5	0	0	1	1	0	2	1	0	3	4	1	0	2	1	0	1	3	0	LdBPK_352760.1	LdBPK_352760.1	1	QA-SNARE protein putative
NaN	22.3156	22.6547	22.748	23.2577	23.0549	NaN	22.6691	23.1752	22.769	22.7838	23.1886	23.4108	23.0668	23.0007	23.1915	22.9275	23.2395		4	11.2	0	0	1	1	4	3	1	1	3	2	1	2	2	2	2	1	2	2	LdBPK_352780.1	LdBPK_352780.1	1	acyl-CoA dehydrogenase, putative
22.3177	21.8737	22.5913	22.5275	23.112	23.2136	22.8431	22.792	23.4641	23.2681	22.838	22.8855	23.2657	23.1989	22.8807	23.2023	23.4298	23.4516		6	16	0	0	2	0	2	4	2	1	3	4	2	2	3	3	2	2	2	3	LdBPK_352790.1	LdBPK_352790.1	1	galactokinase-like protein
NaN	NaN	23.2398	23.0915	23.8239	23.8385	NaN	23.2653	23.9565	24.0543	23.5857	23.3005	24.0037	23.9242	23.7569	23.8168	24.1494	24.3291	+	8	17.5	0	0	3	1	5	3	1	2	5	6	3	2	6	1	3	3	6	4	LdBPK_353010.1	LdBPK_353010.1	1	hypothetical protein, conserved
NaN	23.1944	23.1442	23.1001	23.1253	23.1439	NaN	22.7265	23.1771	23.2177	22.8016	23.3274	23.3836	23.3609	22.9457	22.9999	23.1477	23.0366		13	13.1	0	0	1	0	1	3	1	0	6	2	1	1	3	3	0	1	2	2	LdBPK_353110.1	LdBPK_353110.1	1	ubiquitin-activating enzyme e1, putative
NaN	NaN	NaN	NaN	NaN	NaN	NaN	NaN	20.2755	NaN	NaN	NaN	NaN	NaN	NaN	NaN	NaN	NaN		1	2	0	0	0	0	0	0	0	0	1	0	0	0	0	0	0	0	0	0	LdBPK_353130.1	LdBPK_353130.1	1	glycerol kinase, glycosomal, putative
NaN	NaN	23.1849	NaN	NaN	NaN	NaN	NaN	NaN	NaN	NaN	NaN	NaN	NaN	NaN	NaN	NaN	NaN		1	1	0	0	2	1	1	0	1	0	0	0	0	2	0	0	2	1	0	0	LdBPK_353150.1	LdBPK_353150.1	1	ATP-dependent RNA helicase, putative
NaN	NaN	23.7445	23.683	24.2827	24.129	NaN	23.6764	24.4615	24.1735	23.4102	23.1173	24.3688	24.5148	23.7127	23.6138	24.3376	24.3334		8	28.1	0	0	2	1	7	4	1	2	8	4	1	1	5	3	1	1	6	5	LdBPK_353280.1	LdBPK_353280.1	1	cystathione gamma lyase, putative
26.7474	25.8823	25.8106	25.313	25.4418	25.3089	25.8415	26.2663	25.1648	24.9789	26.2366	26.3085	25.3948	24.9052	25.8885	26.0029	25.5638	25.8216		7	32.8	1	2	4	2	4	3	3	3	3	2	4	3	3	1	2	3	4	4	LdBPK_353330.1;LdBPK_353340.1	LdBPK_353330.1;LdBPK_353340.1	2	60S ribosomal subunit protein L31, putative;60S ribosomal subunit protein L31, putative
24.8283	24.7163	25.0721	24.5558	25.6437	25.4189	24.957	25.0483	25.7925	25.5289	24.8889	25.0225	25.4392	25.6906	24.7384	24.9506	25.6597	25.5418		9	28.6	2	1	6	3	9	9	5	6	10	12	5	6	8	4	3	3	8	9	LdBPK_353390.1	LdBPK_353390.1	1	6-phosphogluconate dehydrogenase, decarboxylating, putative
NaN	NaN	NaN	NaN	NaN	18.8327	NaN	NaN	NaN	NaN	NaN	NaN	NaN	NaN	NaN	NaN	NaN	NaN		1	2.4	0	0	0	0	0	1	0	0	0	1	0	0	0	0	0	0	0	0	LdBPK_353450.1	LdBPK_353450.1	1	hypothetical protein, conserved
NaN	NaN	22.4183	NaN	21.2207	NaN	NaN	NaN	NaN	NaN	NaN	NaN	NaN	NaN	NaN	NaN	NaN	NaN		2	13.1	0	0	1	0	2	1	0	0	0	0	0	0	0	0	0	0	0	0	LdBPK_353550.1	LdBPK_353550.1	1	hypothetical protein, conserved
NaN	NaN	23.2195	23.0889	23.4561	23.6392	NaN	23.3492	23.7847	23.6743	23.5076	23.4645	23.5449	23.4095	23.7254	23.9265	24.0742	23.8719		6	28.9	0	0	2	0	3	3	1	2	5	3	3	2	2	1	1	3	4	4	LdBPK_353740.1	LdBPK_353740.1	1	hypothetical protein, conserved
23.4991	24.4007	25.7928	25.4496	26.2943	26.4629	26.152	25.7568	26.5985	26.6174	25.9264	26.0221	26.4125	26.4282	26.1883	26.1735	26.6029	26.5149		12	56.9	1	1	5	2	8	8	5	4	12	10	5	5	9	5	6	7	10	8	LdBPK_353750.1	LdBPK_353750.1	1	Gim5A protein, putative
24.724	24.7623	25.2414	24.7416	25.2774	25.3383	25.2399	25.1836	25.4557	25.3939	25.1497	25.2479	25.445	25.4851	25.4242	25.3937	25.6131	25.4568		7	52.4	0	1	3	2	4	3	2	3	6	3	2	2	3	2	2	3	3	3	LdBPK_353810.1	LdBPK_353810.1	1	60S ribosomal protein L27A/L29, putative
NaN	NaN	24.7213	24.4238	25.1324	25.1579	25.1676	25.0374	25.4425	25.5764	25.2179	25.123	25.5104	25.2793	25.1583	25.1316	25.4792	25.358		9	16.7	0	0	2	1	5	4	3	1	9	7	2	3	8	5	1	3	6	3	LdBPK_353820.1	LdBPK_353820.1	1	hypothetical protein, conserved
23.5905	23.7414	24.4169	24.3308	24.4804	24.6292	24.4625	24.3245	24.8217	24.8413	24.5225	24.2364	24.6469	24.7319	24.0733	24.4593	24.7191	24.6716	+	5	42.4	1	1	1	1	1	3	3	2	3	3	2	2	3	2	2	2	3	2	LdBPK_353840.1	LdBPK_353840.1	1	60S ribosomal protein L23, putative
NaN	NaN	NaN	NaN	NaN	21.0457	NaN	NaN	21.3901	21.3816	21.3425	20.849	21.2328	NaN	NaN	NaN	21.289	21.0873		4	8.6	0	0	0	0	1	1	0	0	1	2	0	1	1	0	0	0	0	1	LdBPK_353900.1	LdBPK_353900.1	1	T-complex protein 1, eta subunit, putative
NaN	NaN	NaN	NaN	NaN	NaN	NaN	NaN	NaN	21.5816	NaN	NaN	NaN	NaN	NaN	NaN	NaN	NaN		1	11.7	0	0	0	0	0	0	0	0	0	1	0	0	0	0	0	0	0	0	LdBPK_353980.1	LdBPK_353980.1	1	hypothetical protein, conserved
NaN	NaN	22.2718	22.2167	22.8919	23.2042	NaN	22.4187	23.2209	23.3305	22.8017	22.8291	23.2818	23.3144	23.0143	23.0226	23.4645	23.0357		5	15.7	0	0	1	0	2	3	1	1	4	1	0	1	3	2	2	1	3	3	LdBPK_354070.1	LdBPK_354070.1	1	Bem46-like serine peptidase
NaN	NaN	NaN	NaN	20.2777	NaN	NaN	NaN	NaN	NaN	NaN	NaN	NaN	NaN	NaN	NaN	NaN	NaN		4	6.8	0	0	0	0	1	1	0	0	1	0	0	0	0	1	0	0	2	2	LdBPK_354200.1	LdBPK_354200.1	1	poly(a) binding protein, putative
NaN	NaN	NaN	NaN	NaN	NaN	NaN	NaN	NaN	NaN	NaN	NaN	NaN	20.7656	NaN	NaN	NaN	NaN		3	11.1	0	0	0	0	0	0	0	0	0	1	0	0	0	0	0	0	1	0	LdBPK_354310.1	LdBPK_354310.1	1	hypothetical protein, conserved
NaN	NaN	NaN	NaN	NaN	NaN	NaN	NaN	NaN	NaN	NaN	NaN	NaN	NaN	NaN	NaN	NaN	20.7339		2	13.6	0	0	0	0	1	0	0	0	0	0	0	0	0	0	0	0	0	1	LdBPK_354340.1	LdBPK_354340.1	1	hypothetical protein, conserved
NaN	NaN	23.137	22.5216	23.4256	23.3901	NaN	23.1647	23.6566	23.6534	22.95	23.1781	23.2945	23.0775	23.316	23.2365	23.6367	23.4369		2	9.3	1	1	2	0	2	2	1	0	2	2	1	1	2	2	2	0	2	1	LdBPK_354490.1	LdBPK_354490.1	1	mitochondrial phosphate transporter, putative
23.0008	23.3964	23.1086	NaN	23.3033	23.2648	NaN	NaN	23.6128	23.3958	23.2487	23.2232	23.1811	23.6117	23.0279	23.055	23.4869	23.0755		3	16.6	0	1	1	0	1	1	1	1	3	2	1	1	1	0	1	1	2	1	LdBPK_354540.1	LdBPK_354540.1	1	hypothetical protein, conserved
NaN	NaN	23.1603	22.8997	22.9031	23.0649	NaN	22.7871	23.2216	23.2917	23.5768	23.303	23.2282	23.2478	23.6055	23.5651	23.1941	23.0287		3	21.5	0	0	1	1	2	2	1	2	2	3	1	1	3	1	2	2	2	2	LdBPK_354790.1	LdBPK_354790.1	1	glycine cleavage system H protein, putative
NaN	NaN	22.8081	23.3635	22.8653	NaN	NaN	22.5575	23.1593	22.9705	22.8355	22.6453	23.0469	23.0272	22.5782	22.8326	22.9686	23.1384		6	23.7	0	0	2	0	3	1	0	0	6	2	0	1	1	1	0	0	1	1	LdBPK_354830.1	LdBPK_354830.1	1	peptidyl-prolyl cis-trans isomerase (cyclophilin- 40), putative
NaN	NaN	NaN	22.0425	NaN	24.5258	23.7983	23.9556	24.3923	24.7677	24.089	23.8691	24.7714	24.9609	24.4158	24.6933	24.7075	24.8028		2	9.1	0	0	1	1	1	2	2	2	2	3	2	1	2	2	1	2	2	2	LdBPK_354850.1	LdBPK_354850.1	1	hypothetical protein, conserved
NaN	NaN	NaN	NaN	NaN	22.0845	NaN	NaN	NaN	NaN	NaN	NaN	NaN	NaN	NaN	NaN	NaN	NaN		1	7.1	0	0	0	0	0	1	0	0	1	1	0	0	1	0	0	0	1	0	LdBPK_354870.1	LdBPK_354870.1	1	hypothetical protein, conserved
NaN	NaN	21.9887	NaN	21.9868	22.112	NaN	22.1602	22.0542	22.0612	NaN	NaN	22.2817	22.2841	22.2514	NaN	22.423	22.1353		4	12.2	0	0	0	0	0	2	1	0	2	0	0	0	2	2	1	0	3	0	LdBPK_354880.1	LdBPK_354880.1	1	hypothetical protein, conserved
NaN	NaN	NaN	NaN	NaN	21.2448	NaN	NaN	NaN	NaN	NaN	NaN	NaN	NaN	NaN	NaN	NaN	NaN		1	5.9	0	0	1	1	0	1	0	0	0	0	0	0	0	0	0	0	0	0	LdBPK_354900.1	LdBPK_354900.1	1	hypothetical protein, conserved
NaN	NaN	NaN	NaN	NaN	20.3129	NaN	NaN	NaN	NaN	NaN	NaN	NaN	NaN	NaN	NaN	NaN	NaN		1	4.8	0	0	0	0	1	0	0	0	0	0	0	0	0	0	0	0	0	0	LdBPK_354910.1	LdBPK_354910.1	1	proteasome alpha 1 subunit, putative
NaN	NaN	NaN	NaN	NaN	20.1932	NaN	NaN	NaN	NaN	NaN	NaN	NaN	NaN	NaN	NaN	NaN	NaN		1	3.4	0	0	0	0	1	0	0	0	0	0	0	0	1	0	0	0	0	0	LdBPK_354920.1	LdBPK_354920.1	1	hypothetical protein, conserved
NaN	NaN	NaN	NaN	NaN	22.7916	NaN	NaN	NaN	NaN	NaN	NaN	NaN	NaN	NaN	NaN	NaN	NaN		1	35.4	0	0	1	0	2	2	1	1	2	1	1	1	0	1	1	1	1	1	LdBPK_360010.1	LdBPK_360010.1	1	phosphoglycan beta 1,3 galactosyltransferase 4
NaN	NaN	26.705	26.5335	26.106	25.852	25.7195	25.4053	25.1063	25.1899	26.4039	26.3939	25.4351	25.1485	22.9442	23.5164	22.8986	NaN	+	7	50.7	0	0	8	7	7	5	4	4	3	6	7	8	3	4	0	0	0	0	LdBPK_360030.1	LdBPK_360030.1	1	hypothetical protein, conserved
NaN	22.4293	22.2331	22.1378	22.393	22.1694	NaN	NaN	22.4473	21.9033	22.2503	21.901	22.103	22.2628	NaN	22.0096	22.1688	22.1371		5	23.9	0	0	2	0	2	0	0	0	1	1	0	1	0	0	0	0	3	1	LdBPK_360080.1	LdBPK_360080.1	1	stress-inducible protein STI1 homolog
NaN	NaN	NaN	NaN	20.1032	NaN	NaN	NaN	NaN	NaN	NaN	NaN	NaN	NaN	NaN	NaN	NaN	NaN		1	4.4	0	0	0	0	1	0	0	0	0	0	0	0	0	0	0	0	0	0	LdBPK_360090.1	LdBPK_360090.1	1	leucine carboxyl methyltransferase, putative
27.3137	27.2297	27.6825	27.5161	27.6396	27.5613	27.604	27.5764	27.7218	27.6703	27.5993	27.6401	27.6676	27.6099	27.5952	27.5984	27.5888	27.585		32	43.6	4	4	25	16	25	23	17	17	30	24	23	16	28	21	20	18	27	26	LdBPK_360210.1;LdBPK_360190.1	LdBPK_360210.1	2	elongation factor 2;elongation factor 2
NaN	NaN	21.9686	21.8315	22.452	22.1999	NaN	21.8868	22.6858	22.6198	21.8385	21.9229	22.7969	22.6139	22.1477	21.9324	22.2353	22.0115		4	17	0	0	1	0	2	1	0	0	3	3	1	0	2	2	0	0	1	1	LdBPK_360340.1	LdBPK_360340.1	1	proteasome beta 2 subunit, putative
NaN	NaN	NaN	NaN	NaN	21.4669	NaN	NaN	NaN	NaN	NaN	NaN	NaN	NaN	NaN	NaN	NaN	NaN		1	4.2	0	0	0	0	0	1	0	0	1	0	0	0	0	0	0	0	0	0	LdBPK_360390.1	LdBPK_360390.1	1	hypothetical protein, conserved
NaN	NaN	23.8766	23.9211	24.3855	24.129	NaN	NaN	NaN	NaN	NaN	21.6504	21.4245	NaN	NaN	NaN	NaN	NaN	+	6	20.4	0	0	3	0	4	4	0	0	0	0	0	0	0	0	0	0	0	0	LdBPK_360400.1	LdBPK_360400.1	1	phosphatidylinositol-4-phosphate 5-kinase-like protein
NaN	NaN	25.113	24.6735	24.342	24.2256	NaN	NaN	20.3217	NaN	NaN	NaN	NaN	NaN	NaN	NaN	NaN	NaN	+	6	22.8	0	0	6	5	6	4	0	0	0	0	0	0	0	0	0	0	0	0	LdBPK_360560.1	LdBPK_360560.1	1	protein phosphatase 2C-like protein
NaN	NaN	NaN	NaN	NaN	20.6401	NaN	NaN	NaN	NaN	NaN	NaN	NaN	NaN	NaN	NaN	NaN	NaN		2	4.7	0	0	0	0	1	0	0	0	0	0	0	0	0	0	0	0	0	0	LdBPK_360630.1	LdBPK_360630.1	1	hypothetical protein, unknown function
23.9252	23.9623	24.2277	24.1189	24.3978	24.3102	24.0285	24.2511	24.4349	24.4305	24.0618	24.1714	24.4104	24.3487	24.2263	24.3585	24.4496	24.4809		5	27.1	0	1	2	1	4	4	2	2	4	2	1	2	5	4	3	2	5	3	LdBPK_360990.1;LdBPK_361000.1	LdBPK_360990.1;LdBPK_361000.1	2	40S ribosomal protein S18, putative;40S ribosomal protein S18, putative
NaN	NaN	NaN	NaN	NaN	NaN	NaN	NaN	NaN	NaN	NaN	NaN	NaN	NaN	NaN	NaN	NaN	20.8215		2	1.7	0	1	0	1	0	0	0	0	0	0	0	0	1	1	0	0	0	0	LdBPK_361020.1	LdBPK_361020.1	1	hypothetical protein, unknown function
NaN	NaN	NaN	NaN	NaN	21.9541	NaN	NaN	NaN	NaN	NaN	NaN	NaN	NaN	NaN	NaN	NaN	NaN		1	13.7	0	0	0	0	1	1	1	0	1	1	0	0	1	1	0	0	0	1	LdBPK_361050.1;LdBPK_361040.1	LdBPK_361050.1;LdBPK_361040.1	2	40S ribosomal protein S10, putative;40S ribosomal protein S10, putative
NaN	NaN	20.8546	NaN	21.2998	NaN	NaN	NaN	21.1386	NaN	NaN	NaN	21.3408	21.3181	NaN	NaN	21.2734	NaN		2	2.9	0	0	0	0	2	0	0	0	1	0	0	0	1	0	0	0	1	0	LdBPK_361080.1	LdBPK_361080.1	1	hypothetical protein, conserved
NaN	NaN	NaN	NaN	NaN	NaN	NaN	22.7469	NaN	NaN	NaN	NaN	NaN	NaN	NaN	NaN	NaN	NaN		1	89.5	0	0	1	0	1	0	1	1	1	1	1	1	1	0	1	1	1	0	LdBPK_361130.1	LdBPK_361130.1	1	ribosomal protein L24, putative
NaN	NaN	21.8444	NaN	21.6601	21.4558	NaN	21.8095	21.5644	NaN	21.9651	21.9378	21.5694	NaN	21.9407	22.0414	21.2594	NaN		2	8.2	0	0	1	0	1	1	0	0	1	1	1	1	1	0	0	1	2	1	LdBPK_361200.1	LdBPK_361200.1	1	short chain 3-hydroxyacyl-CoA dehydrogenase, putative
NaN	NaN	23.9952	NaN	24.5582	24.3047	23.8049	24.0105	24.7882	23.923	24.0174	23.8973	24.5086	23.2506	24.2199	24.2854	24.4329	24.4206		12	24.3	0	0	3	0	4	2	3	1	11	4	2	2	5	0	2	2	7	3	LdBPK_361260.1	LdBPK_361260.1	1	GPI anchor biosynthesis protein, putative
30.5499	30.1107	29.13	29.3613	28.5129	28.3516	29.5029	29.456	28.1134	28.1044	29.5347	29.6764	28.5275	28.2949	29.1513	29.45	28.444	28.4637		16	57.9	14	16	18	16	15	14	14	17	18	14	19	23	18	12	17	21	14	12	LdBPK_361310.1	LdBPK_361310.1	1	40S ribosomal protein S9, putative
25.289	25.306	25.3629	25.161	25.7824	25.7205	25.4885	25.2703	26.0337	25.841	25.223	25.4089	25.8323	25.77	25.6297	25.7343	25.9171	25.9248		17	42.9	1	3	7	6	10	11	5	5	13	12	4	6	13	8	9	7	11	9	LdBPK_361320.1	LdBPK_361320.1	1	fructose-1,6-bisphosphate aldolase
NaN	NaN	NaN	NaN	21.2712	NaN	NaN	NaN	NaN	NaN	NaN	NaN	NaN	NaN	NaN	NaN	NaN	NaN		3	4.9	0	0	0	0	1	0	1	1	2	1	1	0	1	1	0	1	0	1	LdBPK_361390.1	LdBPK_361390.1	1	N-acetyltransferase subunit Nat1, putative
22.3898	22.4931	22.3177	NaN	22.4133	22.537	NaN	22.2181	22.793	22.6306	22.1769	22.1472	22.789	22.5507	22.2231	22.4097	22.7362	22.5763		3	4.3	1	0	1	0	1	1	1	1	2	1	1	1	3	0	1	1	2	1	LdBPK_361420.1	LdBPK_361420.1	1	Transitional endoplasmic reticulum ATPase, putative
24.3232	23.9066	25.3726	24.9268	25.2917	25.2383	24.7385	25.1116	25.5845	25.3822	25.0685	25.1443	25.3212	25.2671	25.2088	25.2869	25.2659	25.2557		27	19.4	0	0	6	1	10	11	3	5	21	14	6	5	13	7	6	3	8	11	LdBPK_361700.1	LdBPK_361700.1	1	clathrin heavy chain, putative
NaN	NaN	22.429	22.1744	23.2021	23.221	NaN	22.3178	23.2275	23.3337	22.4447	22.6166	23.2727	22.943	23.0631	22.86	23.4273	23.1095		5	13.1	0	0	1	1	2	3	0	0	4	4	0	1	4	3	2	2	3	4	LdBPK_361830.1	LdBPK_361830.1	1	hypothetical protein, conserved
NaN	NaN	21.2186	NaN	21.2656	21.4355	NaN	NaN	21.6382	22.0202	21.253	21.2702	NaN	21.7263	21.4827	21.6093	NaN	21.1085		2	3.9	0	0	1	1	2	1	0	1	2	2	1	1	1	2	0	1	1	0	LdBPK_361840.1	LdBPK_361840.1	1	aldehyde dehydrogenase, putative
NaN	NaN	NaN	NaN	NaN	NaN	NaN	NaN	NaN	21.5042	NaN	NaN	NaN	NaN	NaN	NaN	NaN	NaN		1	18.9	0	0	0	0	0	0	0	0	0	1	0	0	0	0	0	0	0	0	LdBPK_361850.1	LdBPK_361850.1	1	hypothetical protein, conserved
25.2379	24.5822	25.2833	24.7985	25.21	25.1692	24.8266	24.906	25.3757	25.1668	24.8993	25.0301	25.2288	25.0963	25.0218	25.054	25.3232	25.1857		13	51.8	1	2	8	2	11	10	3	3	12	9	5	3	9	6	5	6	6	8	LdBPK_362130.1;LdBPK_321940.1	LdBPK_362130.1	2	chaperonin HSP60, mitochondrial precursor, putative;chaperonin HSP60, mitochondrial precursor
28.5666	28.5595	28.5247	28.2525	28.472	28.4449	28.3151	28.3669	28.5145	28.444	28.3666	28.4231	28.5504	28.5085	28.6726	28.6122	28.4931	28.4278		25	60	7	7	21	15	24	25	17	17	26	22	20	21	25	23	23	22	21	21	LdBPK_362140.1	LdBPK_362140.1	1	chaperonin HSP60, mitochondrial precursor
NaN	NaN	NaN	NaN	NaN	19.1961	NaN	NaN	NaN	NaN	NaN	NaN	NaN	NaN	NaN	NaN	NaN	NaN		1	3.1	0	0	0	0	1	0	0	0	1	0	0	0	1	0	0	0	0	0	LdBPK_362160.1	LdBPK_362160.1	1	alpha-1,3-mannosyltransferase, putative
NaN	NaN	26.4828	26.4259	26.9409	26.9327	26.8566	26.5248	26.975	27.2	26.7897	26.828	27.1153	27.0224	26.8852	26.5258	26.9586	26.888		5	17.6	0	0	4	3	4	5	4	3	5	6	3	3	5	7	4	3	4	5	LdBPK_362340.1	LdBPK_362340.1	1	hypothetical protein, conserved
NaN	NaN	22.3899	21.9511	22.6564	22.6802	NaN	22.6416	22.8536	22.8036	22.436	22.683	23.0249	23.0986	22.9038	22.6527	22.7694	22.6579		5	11.6	0	0	1	0	1	2	1	0	3	1	0	1	2	2	0	0	1	2	LdBPK_362510.1;LdBPK_362520.1	LdBPK_362510.1;LdBPK_362520.1	2	sterol 24-c-methyltransferase, putative;sterol 24-c-methyltransferase, putative
NaN	NaN	21.5509	NaN	21.4582	20.9775	NaN	NaN	21.8279	NaN	21.2163	NaN	20.8569	NaN	NaN	NaN	21.3139	NaN		2	8.2	0	0	1	0	1	1	0	1	2	1	0	0	1	0	1	1	1	1	LdBPK_362670.1	LdBPK_362670.1	1	hypothetical protein, unknown function
NaN	NaN	23.9382	NaN	24.3314	24.0674	23.3987	23.9476	24.148	23.8074	23.871	24.1099	23.7685	NaN	23.7316	23.8449	23.8471	24.1823		4	36.5	0	0	1	1	1	3	2	1	4	3	1	2	2	1	1	1	2	2	LdBPK_363020.1	LdBPK_363020.1	1	40S ribosomal protein S24e
NaN	NaN	NaN	NaN	NaN	19.4534	NaN	NaN	NaN	NaN	NaN	NaN	NaN	NaN	NaN	NaN	NaN	NaN		1	2	0	0	0	0	0	0	0	0	1	1	0	0	0	0	0	0	1	1	LdBPK_363040.1	LdBPK_363040.1	1	ATP-binding cassette protein subfamily G, member 6, putative
NaN	23.8458	24.8776	24.5819	24.7716	24.879	25	24.9084	25.1553	24.9275	24.7122	24.8495	24.9342	24.7324	25.1101	24.9978	25.1107	24.8577		10	28.8	0	0	5	3	6	6	5	5	8	7	6	5	6	7	6	6	6	7	LdBPK_363100.1	LdBPK_363100.1	1	succinyl-CoA ligase [GDP-forming] beta-chain, putative
NaN	NaN	20.7212	20.6583	20.8026	20.9548	NaN	20.5404	20.9727	20.8365	20.6374	20.8041	20.9446	20.8365	20.7947	NaN	20.7068	20.8404		3	9.4	0	0	0	0	0	1	0	0	3	1	0	0	2	0	0	0	0	0	LdBPK_363120.1	LdBPK_363120.1	1	hypothetical protein, conserved
NaN	NaN	NaN	NaN	NaN	NaN	NaN	NaN	NaN	NaN	NaN	NaN	NaN	NaN	NaN	NaN	NaN	21.419		1	5.6	0	0	0	0	0	0	0	0	1	1	1	1	1	0	0	0	1	1	LdBPK_363220.1	LdBPK_363220.1	1	fibrillarin
23.9227	23.5656	23.7185	23.5901	23.3074	22.5562	NaN	NaN	23.5907	23.2017	23.7339	23.6095	23.529	23.4255	23.8039	23.2991	23.2746	23.3693		3	19.9	0	0	0	0	1	2	0	0	1	1	0	0	1	1	0	0	2	1	LdBPK_363250.1	LdBPK_363250.1	1	ATP synthase, putative
NaN	NaN	24.2534	23.6466	24.2549	24.2997	NaN	23.6932	24.5096	24.3401	23.8194	24.0972	24.1639	24.5058	25.0923	23.8044	24.4381	24.1104		5	20.5	0	0	0	0	1	3	0	0	3	1	1	1	1	1	1	0	1	4	LdBPK_363360.1	LdBPK_363360.1	1	14-3-3 protein-like protein
NaN	NaN	NaN	NaN	NaN	NaN	NaN	NaN	NaN	22.5276	NaN	NaN	NaN	NaN	NaN	NaN	NaN	NaN		1	22.5	0	0	0	0	0	0	0	0	0	1	0	0	0	0	0	0	0	0	LdBPK_363430.1	LdBPK_363430.1	1	60S ribosomal protein L22, putative
23.183	23.2809	24.0479	23.6857	23.7269	23.7517	NaN	23.9323	24.0451	23.954	23.7506	23.9059	23.9173	23.8741	23.9921	24.017	24.0545	23.8749		8	50	0	0	1	0	0	1	1	2	4	2	0	0	3	1	3	1	4	3	LdBPK_363620.1	LdBPK_363620.1	1	hypothetical protein, conserved
NaN	NaN	25.0956	24.8808	24.9373	24.8825	25.1121	25.0204	25.0868	25.1146	25.0791	25.1678	25.022	24.4449	25.2448	25.2096	24.8733	24.8345		15	19	0	0	4	4	7	6	3	2	12	7	5	4	7	1	5	7	6	5	LdBPK_363630.1	LdBPK_363630.1	1	2-oxoglutarate dehydrogenase E1 component, putative
NaN	NaN	21.9883	NaN	22.4185	NaN	NaN	21.997	NaN	NaN	21.9196	22.0872	NaN	NaN	NaN	21.7169	NaN	22.0815		4	17.1	0	0	1	0	2	1	0	1	0	1	1	0	0	1	0	1	1	1	LdBPK_363750.1	LdBPK_363750.1	1	cysteine synthase
NaN	NaN	22.8124	NaN	22.3768	22.0944	NaN	23.2282	23.0504	23.8873	22.978	NaN	23.4211	NaN	NaN	23.131	23.2832	23.6522		4	29.4	0	0	1	0	0	0	0	2	1	2	1	0	1	0	0	1	1	2	LdBPK_363890.1	LdBPK_363890.1	1	hypothetical protein, conserved
27.4977	26.8668	26.0731	26.1195	25.5506	25.7057	25.7864	26.442	25.4147	25.3111	25.8486	26.2483	25.537	25.6022	25.8209	26.3111	25.404	25.5471		3	19.6	4	4	4	4	6	4	6	5	5	5	2	4	5	2	4	5	5	4	LdBPK_363930.1	LdBPK_363930.1	1	60S ribosomal protein L34, putative
NaN	NaN	NaN	NaN	NaN	22.2198	NaN	NaN	NaN	NaN	NaN	NaN	NaN	NaN	NaN	NaN	NaN	NaN	+	1	11.6	0	0	1	0	1	1	0	0	1	1	1	1	1	1	1	1	1	1	LdBPK_363940.1	LdBPK_363940.1	1	40S ribosomal protein S27-1, putative
23.5754	NaN	24.7909	NaN	24.5536	25.2262	NaN	24.8723	25.4765	25.3044	24.3008	24.4071	25.2874	24.8912	24.6912	24.5696	25.2091	24.278		3	52.6	0	0	2	2	3	4	2	2	4	3	0	2	3	3	2	1	3	2	LdBPK_363950.1	LdBPK_363950.1	1	60S ribosomal protein L10a, putative
NaN	NaN	23.2167	23.1197	24.9974	24.9241	NaN	20.656	21.8095	23.6525	22.9106	21.4128	22.6799	22.413	22.7011	22.5813	21.9011	22.4391	+	5	23.4	0	0	0	1	4	3	0	0	0	4	0	0	2	0	0	0	0	0	LdBPK_364020.1	LdBPK_364020.1	1	hypothetical protein, conserved
22.7333	23.629	24.2216	23.5691	23.9481	23.9904	23.448	23.4472	24.4737	24.085	23.6825	23.7271	24.2603	24.1461	23.6472	23.4556	24.0067	24.0148		12	32.7	0	0	4	0	3	6	2	2	10	6	0	4	7	5	1	0	2	5	LdBPK_364100.1	LdBPK_364100.1	1	S-adenosylhomocysteine hydrolase
NaN	NaN	21.8975	21.825	22.3478	22.3285	NaN	NaN	21.5928	22.5867	21.9709	NaN	21.7511	22.2433	22.5327	22.1097	22.768	22.2319		4	14.1	0	0	1	0	1	2	0	0	1	2	0	0	1	1	0	0	2	1	LdBPK_364380.1	LdBPK_364380.1	1	oxidoreductase, putative
NaN	NaN	NaN	NaN	NaN	21.3868	NaN	NaN	NaN	NaN	NaN	NaN	NaN	NaN	NaN	NaN	NaN	NaN		2	3.9	0	0	0	0	0	1	0	0	2	1	0	0	0	1	0	0	1	0	LdBPK_364390.1	LdBPK_364390.1	1	UDP-N-acetylglucosamine--dolichyl-phosphaten-ac et ylglucosaminephosphotransferase
NaN	NaN	23.3746	22.6844	22.1908	22.6171	NaN	NaN	NaN	NaN	NaN	NaN	NaN	NaN	NaN	NaN	NaN	NaN	+	4	15.2	0	0	4	1	0	2	0	0	0	0	0	0	0	0	0	0	0	0	LdBPK_364660.1	LdBPK_364660.1	1	hypothetical protein, conserved
NaN	NaN	25.599	25.1507	25.8527	25.7649	25.8716	25.841	25.9289	25.8859	26.1288	25.9797	25.9788	25.8541	26.4114	26.5186	26.0067	25.8353		8	58.8	0	0	4	3	6	5	4	4	7	8	5	4	8	6	6	5	6	7	LdBPK_364680.1	LdBPK_364680.1	1	hypothetical protein, conserved
26.1758	26.6433	25.2312	25.8373	24.9976	25.2793	25.231	25.3443	24.8751	25.2727	25.8442	25.5129	24.626	25.9317	25.6889	25.7212	24.8271	25.3914	+	5	28.3	2	4	4	4	3	4	4	2	5	4	5	5	2	2	2	3	4	2	LdBPK_364730.1	LdBPK_364730.1	1	60S ribosomal protein L18, putative
NaN	NaN	21.5759	NaN	21.0457	21.1769	NaN	21.1449	21.242	NaN	NaN	NaN	21.3696	NaN	NaN	NaN	21.2225	NaN		3	3.7	0	0	0	1	1	1	0	0	3	1	1	0	1	0	1	1	1	0	LdBPK_364850.1	LdBPK_364850.1	1	hypothetical protein, conserved
NaN	NaN	NaN	NaN	NaN	22.6821	NaN	NaN	NaN	NaN	NaN	NaN	NaN	NaN	NaN	NaN	NaN	NaN		1	8.3	1	1	1	1	1	1	1	1	1	1	1	1	1	1	1	1	1	1	LdBPK_365240.1	LdBPK_365240.1	1	40S ribosomal protein SA, putative
23.0626	NaN	23.568	23.7953	23.774	23.6768	23.5609	23.3202	23.7299	23.7933	23.4937	23.5	23.7728	23.7267	23.4556	23.4371	23.7444	23.7308		10	11.8	0	0	3	3	4	4	2	2	5	7	2	3	4	3	2	3	3	3	LdBPK_365330.1	LdBPK_365330.1	1	hypothetical protein, conserved
NaN	NaN	23.0086	22.2657	22.8301	22.5074	NaN	22.6663	22.9729	22.9396	22.8041	22.7853	22.5759	22.2468	22.5104	22.7831	22.7558	22.6223		4	18.7	0	0	1	0	2	1	1	0	3	4	1	2	2	1	1	1	1	2	LdBPK_365350.1	LdBPK_365350.1	1	40S ribosomal protein SA, putative
NaN	NaN	25.7374	25.4494	25.2949	25.2217	25.868	25.8065	25.3457	25.5822	25.7974	25.7528	25.3062	25.0971	26.3069	26.2922	25.5137	25.3931		10	51.8	0	0	6	5	6	5	6	4	8	6	7	5	6	4	7	6	7	6	LdBPK_365360.1	LdBPK_365360.1	1	hypothetical protein, conserved
NaN	NaN	24.0918	23.7257	24.6492	24.4841	24.4414	24.2401	24.8463	24.8293	24.3439	24.2731	24.7607	24.6257	24.5031	24.5563	24.9431	24.895		12	22.2	0	0	1	1	6	4	3	1	8	6	2	3	6	4	2	2	8	7	LdBPK_365380.1	LdBPK_365380.1	1	hypothetical protein, conserved
NaN	21.9439	26.4959	26.2405	26.6068	26.6016	26.5573	26.4042	26.645	26.7614	26.568	26.4539	26.714	26.6424	26.6729	26.5828	26.8566	26.7374		21	51.1	0	0	12	6	17	15	10	11	19	14	14	11	14	12	10	13	14	17	LdBPK_365410.1	LdBPK_365410.1	1	aldehyde dehydrogenase, putative
NaN	NaN	NaN	NaN	21.6518	NaN	NaN	NaN	21.785	NaN	NaN	NaN	21.5116	NaN	NaN	NaN	21.8862	NaN		2	5.4	0	0	0	0	0	0	0	0	1	0	0	0	2	0	0	0	1	1	LdBPK_365700.1	LdBPK_365700.1	1	hypothetical protein, conserved
NaN	NaN	22.046	NaN	21.9648	21.9855	NaN	21.9837	22.2435	22.2006	21.9141	22.1144	22.2683	NaN	NaN	21.8923	22.0639	21.9872		5	4.7	0	0	1	0	2	1	0	0	3	1	0	0	1	0	0	0	3	3	LdBPK_365870.1	LdBPK_365870.1	1	isoleucyl-tRNA synthetase, putative
NaN	NaN	23.1534	23.1667	22.3764	22.1198	NaN	NaN	NaN	NaN	22.4922	21.8579	NaN	NaN	NaN	NaN	NaN	NaN	+	5	10.6	0	0	5	1	2	3	0	0	0	0	1	0	0	0	0	0	0	0	LdBPK_365910.1	LdBPK_365910.1	1	hypothetical protein, conserved
28.3554	27.9493	27.8807	27.8054	27.0857	27.2345	27.9282	26.7385	27.1567	27.2923	28.0477	28.2818	27.0118	27.1074	28.0006	27.9804	26.5424	25.749		19	32.8	10	7	19	13	14	13	14	8	17	13	16	15	13	12	13	13	9	6	LdBPK_366070.1	LdBPK_366070.1	1	mkiaa0324 protein-like protein
25.2029	25.1182	24.9141	24.9308	24.5388	24.6228	25.0548	25.3154	24.7779	24.6287	24.8339	24.8955	24.6912	24.829	24.9933	25.0129	24.7466	24.5177		7	22.3	0	0	6	1	3	4	2	3	5	5	5	3	4	2	3	2	3	3	LdBPK_366110.1	LdBPK_366110.1	1	hypothetical protein, conserved
NaN	NaN	NaN	NaN	NaN	19.5172	NaN	NaN	NaN	NaN	NaN	NaN	NaN	NaN	NaN	NaN	NaN	NaN		2	2.5	0	0	0	0	0	0	0	0	1	0	0	0	0	0	0	0	0	0	LdBPK_366320.1	LdBPK_366320.1	1	hypothetical protein, conserved
NaN	NaN	NaN	21.8602	NaN	NaN	NaN	NaN	NaN	NaN	NaN	NaN	NaN	NaN	NaN	NaN	NaN	NaN	+	2	11.7	0	0	1	1	0	0	0	0	0	0	0	0	0	0	0	0	0	0	LdBPK_366730.1	LdBPK_366730.1	1	hypothetical protein, conserved
NaN	NaN	NaN	NaN	20.9973	NaN	NaN	NaN	NaN	NaN	NaN	NaN	NaN	NaN	NaN	NaN	NaN	NaN		1	6.6	0	0	0	0	0	0	0	0	1	0	0	0	0	0	0	0	1	0	LdBPK_366820.1	LdBPK_366820.1	1	hypothetical protein, conserved
NaN	23.7827	23.8464	23.3909	23.9764	23.6494	NaN	23.481	23.9226	23.6544	23.6722	23.6951	23.7824	23.6713	23.7534	23.4812	23.8573	23.7243		9	21.3	0	0	4	1	3	3	1	1	6	3	2	1	2	3	2	1	3	3	LdBPK_366960.1	LdBPK_366960.1	1	2,3-bisphosphoglycerate-independent phosphoglycerate mutase
NaN	NaN	21.4678	NaN	21.7793	NaN	NaN	NaN	22.2443	NaN	21.621	NaN	NaN	NaN	NaN	NaN	21.7211	21.8455		3	4.6	0	0	0	0	1	0	0	0	2	0	0	0	1	1	0	0	1	1	LdBPK_367060.1	LdBPK_367060.1	1	prolyl oligopeptidase, putative
NaN	NaN	20.5917	NaN	20.9663	20.4147	NaN	20.7142	20.6998	20.5188	20.5572	20.4165	20.8091	20.6747	20.6141	20.6375	20.5801	20.5111		2	1.9	0	0	0	0	2	1	0	0	1	1	0	0	0	0	0	1	1	0	LdBPK_367220.1	LdBPK_367220.1	1	nuclear pore complex protein (NUP155), putative
NaN	NaN	27.9376	27.7101	NaN	27.413	27.9439	NaN	27.2952	27.4377	NaN	NaN	27.7027	27.7112	NaN	27.5953	27.4506	27.3523		3	5.6	0	0	1	1	2	3	2	1	2	3	1	1	0	0	1	0	2	2	LdBPK_367240.1	LdBPK_367240.1	1	chaperonin, putative
22.9437	23.4504	23.2027	23.0044	23.2395	22.9969	23.0007	23.1818	23.391	23.0966	22.908	23.1287	23.1987	23.0623	22.8911	23.0184	23.2336	23.1175		7	17	0	0	4	2	3	3	2	3	6	4	4	1	4	2	2	1	5	4	LdBPK_367280.1	LdBPK_367280.1	1	protein disulfide isomerase
NaN	NaN	21.6552	21.6558	21.7015	22.0387	NaN	22.0131	22.1533	22.0966	22.0073	22.0166	23.359	22.1109	22.1317	NaN	22.4607	21.646		4	6.8	0	0	2	0	2	3	1	0	3	1	1	2	1	1	2	1	2	2	LdBPK_367320.1	LdBPK_367320.1	1	eukaryotic translation initiation factor 3 subunit 8, putative
NaN	NaN	NaN	NaN	NaN	NaN	NaN	NaN	23.7868	NaN	NaN	NaN	NaN	NaN	NaN	NaN	NaN	NaN		2	30.6	0	0	1	1	1	1	1	0	2	1	1	1	1	1	1	1	1	1	LdBPK_367350.1	LdBPK_367350.1	1	cytochrome c oxidase subunit I

## Sheet: Inhib. filtered
Filtering: keep only proteins present in biological duplicate in YnMyr sample; remove non-specific binders (proteins that were enriched at Log2(LFQ ratio) ≤2 over myristic acid control)
LFQ intensity MYR_A	LFQ intensity MYR_B	LFQ intensity YN_A	LFQ intensity YN_B	LFQ intensity YN_C	LFQ intensity YN_D	LFQ intensity 0.2 μM 2_A	LFQ intensity 0.2 μM 2_B	LFQ intensity 0.2 μM 2_C	LFQ intensity 0.2 μM 2_D	LFQ intensity 0.2 μM 1_A	LFQ intensity 0.2 μM 1_B	LFQ intensity 0.2 μM 1_C	LFQ intensity 0.2 μM 1_D	LFQ intensity 7 μM 1_A	LFQ intensity 7 μM 1_B	LFQ intensity 7 μM 1_C	LFQ intensity 7 μM 1_D	MG	Protein IDs	Majority protein IDs	Proteins	Product Description
NaN	NaN	30.4905	30.0753	30.0437	30.1571	27.374	27.1223	26.8082	26.7154	28.7105	28.6395	27.9718	27.7322	24.8807	24.616	24.5353	24.0655	+	LdBPK_312890.1	LdBPK_312890.1	1	ADP-ribosylation factor, putative
NaN	NaN	28.8478	28.2811	28.4929	28.3171	28.8163	28.6797	28.3636	28.5645	28.9416	28.7625	28.4541	28.2422	29.0736	28.9443	28.4064	28.2454		LdBPK_291820.1	LdBPK_291820.1	1	hypothetical protein, conserved
NaN	NaN	27.8213	27.6632	27.9947	27.8773	28.1401	27.8819	28.024	28.1182	27.8776	27.9512	28.062	27.7694	28.2173	28.0747	28.1699	28.2795		LdBPK_010710.1	LdBPK_010710.1	1	hypothetical protein, unknown function
NaN	NaN	26.8369	26.4903	27.4608	27.4843	27.1056	26.9633	27.6699	27.92	27.1368	27.1298	27.6958	27.5366	27.4224	27.4254	28.0877	27.8022		LdBPK_080650.1	LdBPK_080650.1	1	hypothetical protein, unknown function
NaN	NaN	27.9376	27.7101	NaN	27.413	27.9439	NaN	27.2952	27.4377	NaN	NaN	27.7027	27.7112	NaN	27.5953	27.4506	27.3523		LdBPK_367240.1	LdBPK_367240.1	1	chaperonin, putative
NaN	NaN	26.952	NaN	27.4492	27.2989	NaN	26.8276	27.5645	NaN	26.962	26.7414	27.4632	26.8866	27.026	26.9228	27.765	27.5828		LdBPK_140730.1	LdBPK_140730.1	1	fatty acid elongase, putative
NaN	NaN	27.2825	27.1421	27.229	27.3152	27.5677	27.438	27.2091	27.4539	27.5057	27.4634	27.4771	27.378	27.605	27.4344	26.9639	26.965		LdBPK_130760.1	LdBPK_130760.1	1	mitochondrial processing peptidase alpha subunit, putative
NaN	NaN	26.7719	26.1798	27.1437	27.179	27.1618	26.7519	27.1652	27.2246	26.9431	26.9075	27.4862	26.9732	27.1268	27.0834	27.6201	27.3775		LdBPK_140710.1;LdBPK_140740.1	LdBPK_140710.1	2	fatty acid elongase, putative;fatty acid elongase, putative
NaN	NaN	27.334	27.1869	27.0886	27.1849	25.0232	24.7249	25.3936	25.5959	25.2741	25.2064	25.5106	25.5252	25.3016	24.9898	25.7043	25.4762	+	LdBPK_010490.1	LdBPK_010490.1	1	fatty acyl CoA syntetase 1, putative
NaN	NaN	26.312	25.9524	27.0254	27.1209	26.54	26.1208	27.3503	27.309	26.5992	26.555	27.4871	27.4509	26.8881	26.8087	27.3073	27.1364		LdBPK_080030.1	LdBPK_080030.1	1	vesicle-associated membrane protein, putative
NaN	NaN	27.1766	26.868	27.0265	27.1104	26.5392	26.2715	26.4799	26.5361	26.9242	26.9421	26.8413	26.8512	25.2573	25.2691	26.038	25.9658	+	LdBPK_300680.1	LdBPK_300680.1	1	hypothetical protein, conserved
NaN	NaN	27.9826	27.7681	27.0717	26.9716	NaN	NaN	22.1448	21.5735	24.3163	24.2439	23.9653	23.6172	NaN	NaN	21.7769	22.0616	+	LdBPK_312350.1	LdBPK_312350.1	1	ADP-ribosylation factor, putative
NaN	NaN	26.4828	26.4259	26.9409	26.9327	26.8566	26.5248	26.975	27.2	26.7897	26.828	27.1153	27.0224	26.8852	26.5258	26.9586	26.888		LdBPK_362340.1	LdBPK_362340.1	1	hypothetical protein, conserved
NaN	NaN	25.9983	25.7829	26.7081	26.8481	26.2815	26.101	26.8883	27.2444	26.4345	26.1905	26.989	26.8437	26.7013	26.5111	27.2843	27.1276		LdBPK_333000.1;LdBPK_252500.1	LdBPK_333000.1	2	glutathionylspermidine synthase, putative;D-alanyl-glycyl endopeptidase-like protein
NaN	NaN	27.0216	26.1102	26.7291	26.7614	NaN	NaN	22.7195	23.1552	24.6209	23.5359	23.7827	23.3009	NaN	NaN	NaN	21.8327	+	LdBPK_170080.1	LdBPK_170080.1	1	ADP-ribosylation factor, putative
NaN	NaN	25.4629	25.4443	26.4146	26.3579	25.8761	25.7296	26.4017	26.5201	25.8998	25.7043	26.5928	26.2369	26.0701	26.0185	26.7918	26.5833		LdBPK_020210.1	LdBPK_020210.1	1	hypothetical protein, conserved
NaN	NaN	26.9851	26.7429	26.5959	25.8848	NaN	24.5423	23.7599	24.0352	25.9201	25.1057	24.6355	24.5002	22.2663	NaN	22.3741	NaN	+	LdBPK_201320.1	LdBPK_201320.1	1	calpain-like cysteine peptidase, putative
NaN	NaN	26.1055	26.113	26.1875	26.102	26.0776	26.0245	26.2375	26.3563	26.4237	25.949	26.1328	26.1448	26.4084	26.427	26.3925	26.351		LdBPK_140760.1	LdBPK_140760.1	1	fatty acid elongase, putative
NaN	NaN	27.102	26.866	26.1558	26.1178	24.2842	24.4711	23.4497	23.0363	25.9043	25.7453	24.5146	24.6614	NaN	23.2428	21.7462	NaN	+	LdBPK_130990.1;LdBPK_090090.1	LdBPK_130990.1	2	RNA helicase, putative;proteasome regulatory ATPase subunit 2, putative
NaN	NaN	26.564	26.3028	26.1196	26.1451	26.2012	26.072	25.8137	25.7992	26.6352	26.6344	26.0885	25.9405	23.825	23.6136	23.3612	23.2182	+	LdBPK_321900.1	LdBPK_321900.1	1	protein kinase, putative
NaN	NaN	26.9947	26.572	26.1551	26.1089	25.1909	24.9066	24.0004	24.1427	26.0309	25.8716	25.3854	24.9526	22.1392	22.7825	22.0934	NaN	+	LdBPK_181160.1	LdBPK_181160.1	1	hypothetical protein, conserved
NaN	NaN	25.4428	25.8448	26.075	26.0201	25.8106	25.782	26.2465	26.2919	25.88	25.8501	26.4002	26.273	26.1856	25.9968	26.6202	26.4217		LdBPK_281220.1	LdBPK_281220.1	1	hypothetical protein, conserved
NaN	NaN	26.705	26.5335	26.106	25.852	25.7195	25.4053	25.1063	25.1899	26.4039	26.3939	25.4351	25.1485	22.9442	23.5164	22.8986	NaN	+	LdBPK_360030.1	LdBPK_360030.1	1	hypothetical protein, conserved
NaN	NaN	24.4225	24.3968	25.7617	26.0243	25.2915	25.1421	26.1533	26.0784	24.9028	24.8886	26.2558	26.0891	25.3587	25.2263	26.1963	25.9206		LdBPK_201130.1	LdBPK_201130.1	1	hypothetical protein, conserved
NaN	NaN	25.9607	25.4158	25.9132	25.8151	26.1461	25.8267	25.9396	26.0192	26.3185	26.0792	25.9643	25.6991	26.1997	26.1022	25.8105	25.7719		LdBPK_260040.1	LdBPK_260040.1	1	glycine dehydrogenase, putative
NaN	NaN	25.599	25.1507	25.8527	25.7649	25.8716	25.841	25.9289	25.8859	26.1288	25.9797	25.9788	25.8541	26.4114	26.5186	26.0067	25.8353		LdBPK_364680.1	LdBPK_364680.1	1	hypothetical protein, conserved
NaN	NaN	25.1571	24.8715	25.8649	25.741	25.3963	25.2969	25.8546	25.8833	25.3849	25.362	25.8395	25.7532	25.8148	25.6374	25.9502	25.9948		LdBPK_271840.1	LdBPK_271840.1	1	hypothetical protein, unknown function
NaN	NaN	26.6315	26.4145	25.788	25.763	NaN	22.0076	22.5692	22.4232	23.0273	22.8569	22.5219	22.6246	22.674	22.4651	22.5282	22.31	+	LdBPK_041050.1;LdBPK_041040.1	LdBPK_041050.1	2	acyltransferase-like protein, copy 1;acyltransferase-like protein, copy 2
NaN	NaN	24.5255	24.4254	25.8477	25.6954	25.0895	25.0799	25.9624	25.9013	25.0547	24.6801	25.9452	25.382	25.1483	24.9946	26.1886	26.1991		LdBPK_090690.1	LdBPK_090690.1	1	hypothetical protein, conserved
NaN	NaN	25.6044	25.5358	25.8272	25.5893	25.6336	25.6861	25.7538	25.808	25.594	25.7003	25.9137	25.8253	25.7376	25.6383	25.8958	25.6809		LdBPK_050350.1	LdBPK_050350.1	1	trypanothione reductase
NaN	NaN	25.962	25.927	25.609	25.7731	25.8608	25.5248	25.0839	25.3414	26.1604	25.8993	25.6092	25.3182	NaN	22.905	22.8939	23.032	+	LdBPK_210100.1	LdBPK_210100.1	1	hypothetical protein, conserved
NaN	NaN	24.7717	24.8296	25.5399	25.7507	25.2371	25.0381	25.4697	25.7564	25.0787	25.1356	25.7291	25.4692	25.2912	24.9474	25.7207	25.553		LdBPK_330240.1	LdBPK_330240.1	1	hypothetical protein, conserved
NaN	NaN	25.6211	25.3435	25.6074	25.5758	25.7213	25.5368	25.662	25.7919	25.6719	25.5679	25.7667	25.396	25.7258	25.64	25.5424	25.5937		LdBPK_301100.1	LdBPK_301100.1	1	hypothetical protein, conserved
NaN	NaN	26.1124	25.5761	25.5844	25.4727	25.9819	26.106	25.5424	25.6402	26.3704	26.1858	25.6822	25.6174	26.304	26.3917	25.4933	25.6313		LdBPK_303230.1	LdBPK_303230.1	1	3-hydroxy-3-methylglutaryl-CoA reductase, putative
NaN	NaN	25.4191	25.0376	25.3189	25.5776	25.1383	25.5184	25.3758	25.3226	25.1152	25.2163	25.6793	25.4113	25.1509	25.2018	25.3837	25.3687		LdBPK_230220.1	LdBPK_230220.1	1	endoribonuclease L-PSP (pb5), putative
NaN	NaN	25.3028	24.7503	25.4215	25.44	25.3543	25.3507	25.5377	25.5447	25.323	25.4317	25.5349	25.2627	25.539	25.582	25.4894	25.3443		LdBPK_311150.1	LdBPK_311150.1	1	monoglyceride lipase, putative
NaN	NaN	25.5312	25.8262	25.3702	25.4479	25.7949	25.0756	25.0202	25.2734	25.9037	25.3669	25.2274	25.6006	22.945	22.6673	23.0341	22.1223	+	LdBPK_331090.1	LdBPK_331090.1	1	hypothetical protein, conserved
NaN	NaN	25.3025	25.2337	25.3209	25.4799	NaN	23.5171	23.5274	23.3927	24.4945	24.7019	24.4561	24.602	NaN	NaN	NaN	NaN	+	LdBPK_200770.1	LdBPK_200770.1	1	hypothetical protein, conserved
NaN	NaN	25.2349	25.2262	25.3477	25.4304	25.4103	25.3886	25.4143	25.5095	25.7613	25.4424	25.4803	25.5769	25.7161	25.7776	25.544	25.5049		LdBPK_291240.1	LdBPK_291240.1	1	tryparedoxin
NaN	NaN	25.4808	25.3295	25.3871	25.3881	25.7245	25.781	25.3878	25.6531	25.8805	25.6421	25.3749	25.4719	25.8349	25.6345	25.3125	25.5071		LdBPK_352490.1	LdBPK_352490.1	1	hypothetical protein, conserved
NaN	NaN	24.7257	24.8299	25.4038	25.3155	25.5613	25.1739	25.6243	25.7699	25.1215	25.1504	25.6367	25.4994	25.3179	25.4011	25.6572	25.3322		LdBPK_131590.1	LdBPK_131590.1	1	phospholipid-transporting ATPase 1-like protein
NaN	NaN	25.3126	24.7604	25.3274	25.3138	25.2567	25.2845	25.28	25.2129	25.2119	25.2886	25.3041	24.9946	25.5631	25.4363	25.5178	25.3272		LdBPK_211830.1	LdBPK_211830.1	1	hypothetical protein, conserved
NaN	NaN	25.0644	24.7218	25.2428	25.3254	24.9447	25.0887	25.4714	25.4044	25.1285	25.0161	25.3586	25.2025	25.4759	25.4368	25.5839	25.3103		LdBPK_030380.1	LdBPK_030380.1	1	hypothetical protein, conserved
NaN	NaN	24.9116	25.0286	25.2024	25.3169	25.5291	25.1339	25.5329	25.6227	25.121	25.1718	25.3443	25.3321	25.8011	25.6134	25.4662	25.3162		LdBPK_100560.1	LdBPK_100560.1	1	glycerol-3-phosphate dehydrogenase [NAD ], glycosomal
NaN	NaN	25.7374	25.4494	25.2949	25.2217	25.868	25.8065	25.3457	25.5822	25.7974	25.7528	25.3062	25.0971	26.3069	26.2922	25.5137	25.3931		LdBPK_365360.1	LdBPK_365360.1	1	hypothetical protein, conserved
NaN	NaN	25.0184	24.9059	25.3115	25.1997	25.4014	25.2313	25.4123	25.4943	25.6418	25.3898	25.4913	25.2862	25.6837	25.4048	25.5189	25.0888		LdBPK_351240.1	LdBPK_351240.1	1	short chain dehydrogenase, putative
NaN	NaN	25.1399	24.7709	25.4844	24.9057	NaN	24.7874	25.239	25.0341	25.1551	24.7762	25.2123	24.5985	24.8746	25.1437	25.1821	25.1618		LdBPK_161380.1;LdBPK_161390.1	LdBPK_161380.1;LdBPK_161390.1	2	cytochrome c, putative;cytochrome c, putative
NaN	NaN	24.9324	24.9693	25.2037	25.1622	25.4726	25.07	25.1382	25.2715	25.0948	25.1565	25.2592	25.2701	24.9781	24.8338	25.0217	24.789		LdBPK_140380.1	LdBPK_140380.1	1	hypothetical protein, conserved
NaN	NaN	24.7213	24.4238	25.1324	25.1579	25.1676	25.0374	25.4425	25.5764	25.2179	25.123	25.5104	25.2793	25.1583	25.1316	25.4792	25.358		LdBPK_353820.1	LdBPK_353820.1	1	hypothetical protein, conserved
NaN	NaN	NaN	25.191	25.0518	25.233	NaN	25.5044	25.2472	25.4955	NaN	25.2334	25.4414	25.2605	25.3772	25.5055	25.6926	25.4039		LdBPK_160510.1	LdBPK_160510.1	1	hypothetical protein, unknown function
NaN	NaN	24.8949	24.7608	25.0681	25.0262	24.7511	24.949	25.275	25.0901	24.9058	24.9099	25.0583	25.3466	24.8602	25.0926	25.1374	25.0558		LdBPK_252520.1	LdBPK_252520.1	1	hypothetical protein, conserved
NaN	NaN	23.2167	23.1197	24.9974	24.9241	NaN	20.656	21.8095	23.6525	22.9106	21.4128	22.6799	22.413	22.7011	22.5813	21.9011	22.4391	+	LdBPK_364020.1	LdBPK_364020.1	1	hypothetical protein, conserved
NaN	NaN	25.0956	24.8808	24.9373	24.8825	25.1121	25.0204	25.0868	25.1146	25.0791	25.1678	25.022	24.4449	25.2448	25.2096	24.8733	24.8345		LdBPK_363630.1	LdBPK_363630.1	1	2-oxoglutarate dehydrogenase E1 component, putative
NaN	NaN	24.1052	24.0215	24.9208	24.8915	24.3449	24.2333	24.9021	25.0183	24.3205	24.1376	25.0496	24.8363	24.7415	24.5178	24.995	24.9195		LdBPK_171110.1	LdBPK_171110.1	1	hydrolase, alpha/beta fold family-like protein
NaN	NaN	24.9595	24.4558	24.6843	24.9758	NaN	NaN	NaN	NaN	NaN	NaN	NaN	NaN	NaN	NaN	NaN	NaN	+	LdBPK_101370.1	LdBPK_101370.1	1	hypothetical protein, conserved
NaN	NaN	24.4522	24.456	24.9428	24.6548	24.495	24.3496	24.8781	24.7805	24.7015	24.5832	24.7908	24.8176	24.929	24.7258	25.0198	24.7		LdBPK_030360.1	LdBPK_030360.1	1	hypothetical protein, conserved
NaN	NaN	24.1604	24.0939	24.7144	24.8318	NaN	24.4591	24.8925	24.9722	24.42	24.2826	25.0638	24.8205	24.8468	24.5802	25.2198	25.0721		LdBPK_343000.1	LdBPK_343000.1	1	aminophospholipid translocase, putative
NaN	NaN	24.0437	24.0288	24.9354	24.58	24.4779	24.4551	24.8229	24.777	24.2282	24.2565	25.1531	24.9198	24.5981	24.4223	25.2398	25.09		LdBPK_313240.1	LdBPK_313240.1	1	hypothetical protein, conserved
NaN	NaN	25.1515	24.5209	24.6331	24.8683	24.4775	24.875	24.7509	25.0245	25.2186	25.1679	24.9234	24.8605	25.0602	25.3515	24.8666	24.8583		LdBPK_282600.1	LdBPK_282600.1	1	2-oxoglutarate dehydrogenase, E2 component, dihydrolipoamide succinyltransferase, putative
NaN	NaN	24.8942	24.5978	24.8264	24.6723	NaN	23.4055	24.055	23.5797	24.0706	23.6416	23.8523	23.8104	23.5421	23.5426	23.7851	23.6521	+	LdBPK_201540.1	LdBPK_201540.1	1	hypothetical protein, conserved
NaN	NaN	25.4994	NaN	24.3977	24.9197	NaN	NaN	22.9567	23.2956	24.7846	24.0131	23.8555	23.3711	NaN	NaN	NaN	NaN	+	LdBPK_332510.1	LdBPK_332510.1	1	Golgi reassembly stacking protein (GRASP homologue), putative
NaN	NaN	25.1747	23.7469	25.0215	24.2641	NaN	23.6278	23.9295	23.4661	25.2545	24.0377	23.8426	23.2991	23.2613	NaN	22.9568	23.1821	+	LdBPK_340030.1	LdBPK_340030.1	1	protein kinase, putative
NaN	NaN	23.9024	23.7354	24.5478	24.6767	NaN	24.4217	24.5215	24.6008	24.4966	24.4273	24.423	24.5812	24.5052	NaN	24.816	24.4621		LdBPK_141100.1	LdBPK_141100.1	1	hypothetical protein, conserved
NaN	NaN	24.4305	23.4228	24.8409	24.3584	NaN	23.9089	24.9639	24.3378	23.974	24.0733	25.007	24.7631	25.1128	24.4719	25.1502	24.6247		LdBPK_341020.1	LdBPK_341020.1	1	amastin-like surface protein, putative
NaN	NaN	24.0918	23.7257	24.6492	24.4841	24.4414	24.2401	24.8463	24.8293	24.3439	24.2731	24.7607	24.6257	24.5031	24.5563	24.9431	24.895		LdBPK_365380.1	LdBPK_365380.1	1	hypothetical protein, conserved
NaN	NaN	24.0471	23.7558	24.5456	24.5761	NaN	23.8987	24.4035	24.785	24.1836	24.1505	24.7222	24.749	24.3279	24.1963	24.7613	24.5879		LdBPK_333010.1	LdBPK_333010.1	1	hypothetical protein, conserved
NaN	NaN	NaN	22.0425	NaN	24.5258	23.7983	23.9556	24.3923	24.7677	24.089	23.8691	24.7714	24.9609	24.4158	24.6933	24.7075	24.8028		LdBPK_354850.1	LdBPK_354850.1	1	hypothetical protein, conserved
NaN	NaN	25.2498	24.6026	24.6489	24.3882	NaN	NaN	NaN	NaN	NaN	23.2172	22.6733	NaN	NaN	NaN	NaN	NaN	+	LdBPK_040470.1	LdBPK_040470.1	1	ADP-ribosylation factor, putative
NaN	NaN	NaN	24.5586	24.5366	24.4052	NaN	NaN	24.3294	24.2987	NaN	NaN	24.4666	24.6001	NaN	24.5043	24.849	24.5434		LdBPK_210490.1	LdBPK_210490.1	1	hypothetical protein, conserved
NaN	NaN	24.5985	NaN	24.6175	24.2723	24.0513	24.2058	NaN	24.0173	24.8673	NaN	24.7331	NaN	24.699	24.6048	24.6439	24.5045		LdBPK_301470.1	LdBPK_301470.1	1	ama1 protein, putative
NaN	NaN	24.2895	24.0228	24.2565	24.6077	24.6306	24.4959	24.5694	24.8727	24.3086	24.2491	24.6874	24.4433	24.5502	24.4747	24.8345	24.6688		LdBPK_250720.1	LdBPK_250720.1	1	hypothetical protein, conserved
NaN	NaN	23.9952	NaN	24.5582	24.3047	23.8049	24.0105	24.7882	23.923	24.0174	23.8973	24.5086	23.2506	24.2199	24.2854	24.4329	24.4206		LdBPK_361260.1	LdBPK_361260.1	1	GPI anchor biosynthesis protein, putative
NaN	NaN	23.5158	NaN	23.7197	25.1166	24.6683	23.7656	24.736	25.3113	24.3654	24.5289	24.7798	24.9332	24.3768	24.5803	24.8558	25.32		LdBPK_282420.1	LdBPK_282420.1	1	glycosomal membrane protein-like protein
NaN	NaN	24.1747	23.7423	24.4567	24.3771	24.2399	24.2462	24.7789	24.7191	24.3015	24.2644	24.5639	24.3907	24.4662	24.4661	24.6856	24.7052		LdBPK_231700.1	LdBPK_231700.1	1	DHHC zinc finger domain-like protein
NaN	NaN	24.692	23.9562	24.2966	24.4837	NaN	NaN	NaN	NaN	22.8585	22.8917	22.7719	23.2263	NaN	NaN	NaN	NaN	+	LdBPK_271740.1	LdBPK_271740.1	1	hypothetical protein, conserved
NaN	NaN	24.8518	NaN	24.3649	NaN	NaN	NaN	NaN	NaN	24.2813	NaN	NaN	NaN	NaN	NaN	NaN	NaN		LdBPK_201290.1	LdBPK_201290.1	1	hypothetical protein, conserved
NaN	NaN	24.2669	23.9744	24.3391	24.3873	24.4475	24.448	24.4435	24.6551	24.8131	24.3709	24.5071	24.4294	24.7403	24.7034	24.5609	24.2629		LdBPK_332220.1	LdBPK_332220.1	1	glycerolphosphate mutase, putative
NaN	NaN	23.5013	23.778	24.1935	24.5311	NaN	23.4114	24.547	24.6655	24.112	24.027	24.8796	24.818	23.9256	23.8002	24.8829	24.5608	+	LdBPK_110370.1	LdBPK_110370.1	1	hypothetical protein, conserved
NaN	NaN	24.3252	24.2488	24.1757	24.4993	NaN	24.284	24.2966	24.2639	24.1692	24.1421	24.0979	24.4393	24.33	24.2204	24.3222	24.2895	+	LdBPK_282610.1	LdBPK_282610.1	1	vacuolar ATP synthase subunit b, putative
NaN	NaN	24.1218	23.794	24.4106	24.1796	24.1524	24.1095	24.551	24.3283	24.113	24.2369	24.3116	23.8973	24.2705	24.4153	24.5232	24.5489		LdBPK_111180.1;LdBPK_291920.1	LdBPK_111180.1;LdBPK_291920.1	2	40S ribosomal protein S15A, putative;40S ribosomal protein S15A, putative
NaN	NaN	25.113	24.6735	24.342	24.2256	NaN	NaN	20.3217	NaN	NaN	NaN	NaN	NaN	NaN	NaN	NaN	NaN	+	LdBPK_360560.1	LdBPK_360560.1	1	protein phosphatase 2C-like protein
NaN	NaN	24.2534	23.6466	24.2549	24.2997	NaN	23.6932	24.5096	24.3401	23.8194	24.0972	24.1639	24.5058	25.0923	23.8044	24.4381	24.1104		LdBPK_363360.1	LdBPK_363360.1	1	14-3-3 protein-like protein
NaN	NaN	23.8766	23.9211	24.3855	24.129	NaN	NaN	NaN	NaN	NaN	21.6504	21.4245	NaN	NaN	NaN	NaN	NaN	+	LdBPK_360400.1	LdBPK_360400.1	1	phosphatidylinositol-4-phosphate 5-kinase-like protein
NaN	NaN	24.4189	24.2684	24.2467	24.2034	NaN	22.613	23.6294	23.7987	23.6897	23.7444	23.6617	23.9121	22.9398	23.1604	23.43	23.3781		LdBPK_161580.1	LdBPK_161580.1	1	hypothetical protein, conserved
NaN	NaN	23.7445	23.683	24.2827	24.129	NaN	23.6764	24.4615	24.1735	23.4102	23.1173	24.3688	24.5148	23.7127	23.6138	24.3376	24.3334		LdBPK_353280.1	LdBPK_353280.1	1	cystathione gamma lyase, putative
NaN	NaN	23.2097	22.3946	24.3028	24.1073	NaN	23.4182	24.4668	24.1424	22.9359	23.2678	24.0115	23.888	22.7681	22.4875	24.0608	24.1843		LdBPK_322780.1	LdBPK_322780.1	1	cystathionine beta-lyase, putative
NaN	NaN	23.9382	NaN	24.3314	24.0674	23.3987	23.9476	24.148	23.8074	23.871	24.1099	23.7685	NaN	23.7316	23.8449	23.8471	24.1823		LdBPK_363020.1	LdBPK_363020.1	1	40S ribosomal protein S24e
NaN	NaN	23.8744	23.7652	24.2426	24.1417	23.9961	23.6388	24.0326	24.1673	24.0311	24.0827	23.9836	23.976	24.2691	24.195	23.8619	23.8693		LdBPK_090430.1	LdBPK_090430.1	1	hypothetical protein, conserved
NaN	NaN	23.4816	24	24.3335	24.0281	NaN	23.7595	24.4565	24.234	23.8837	23.7733	24.1957	24.4782	23.9041	23.8566	24.4449	24.6569		LdBPK_292620.1	LdBPK_292620.1	1	ATP-dependent phosphofructokinase
NaN	NaN	23.7227	23.1143	24.2153	24.1463	23.9066	23.7056	24.1428	24.1582	23.9752	23.9175	24.1013	23.7042	24.2291	24.3495	24.4364	24.3766		LdBPK_341730.1	LdBPK_341730.1	1	amastin-like surface protein, putative
NaN	NaN	23.9103	23.4456	24.131	24.2061	23.6109	24.2055	24.2258	24.4834	23.7591	23.9048	24.2484	24.0845	23.9997	23.9278	24.6663	24.332		LdBPK_180160.1	LdBPK_180160.1	1	hypothetical protein, conserved
NaN	NaN	23.18	22.712	24.0864	24.2435	NaN	23.0135	24.0483	24.3027	23.6653	23.4613	24.254	24.0199	23.5617	23.6197	24.3286	23.8035		LdBPK_280270.1	LdBPK_280270.1	1	hypothetical protein, conserved
NaN	NaN	23.5837	NaN	24.1896	24.0825	NaN	23.769	24.2137	24.3713	23.619	23.3434	24.3353	24.0741	24.1302	23.9512	24.5223	24.0858		LdBPK_220910.1	LdBPK_220910.1	1	hypothetical protein, conserved
NaN	NaN	24.683	24.3162	24.1309	NaN	NaN	NaN	NaN	NaN	NaN	NaN	NaN	NaN	NaN	NaN	NaN	NaN	+	LdBPK_201350.1	LdBPK_201350.1	1	calpain-like cysteine peptidase, SMP1
NaN	NaN	24.2282	24.0799	24.1072	24.1545	NaN	23.8008	24.309	24.3336	24.1965	23.9988	24.1444	23.8462	24.3206	24.4138	23.9866	23.9999		LdBPK_270740.1	LdBPK_270740.1	1	2-oxoglutarate dehydrogenase subunit, putative
NaN	NaN	24.3915	24.4065	24.1664	24.0706	24.5797	24.4891	24.2012	24.3001	24.5729	24.589	24.039	24.0874	24.5011	24.735	24.2485	24.2792		LdBPK_301910.1	LdBPK_301910.1	1	succinyl-coa:3-ketoacid-coenzyme a transferase- like protein
NaN	NaN	24.1104	NaN	24.2173	24.0187	NaN	23.9453	24.3486	24.128	24.0901	23.982	24.0833	24.2474	24.0812	23.9668	24.2332	24.2821		LdBPK_250120.1	LdBPK_250120.1	1	electron transfer flavoprotein, putative
NaN	NaN	23.7286	NaN	24.0475	24.1459	23.8531	24.0752	24.2428	24.4016	23.717	23.7182	24.3778	24.1731	24.1725	23.8714	24.5126	24.698		LdBPK_010720.1	LdBPK_010720.1	1	hypothetical protein, unknown function
NaN	NaN	23.4851	23.4661	24.0875	24.0753	23.8094	23.5746	24.1123	24.1205	23.7111	23.6191	24.2451	23.8715	24.0144	23.9372	24.3693	24.1693	+	LdBPK_131280.1	LdBPK_131280.1	1	endomembrane protein, putative
NaN	NaN	24.3479	24.6487	24.0742	24.087	NaN	NaN	NaN	19.1473	20.9737	20.465	19.8278	20.2632	NaN	NaN	NaN	NaN	+	LdBPK_260270.1	LdBPK_260270.1	1	hypothetical protein, conserved
NaN	NaN	23.4519	23.0961	24.1215	24.0071	23.4575	NaN	24.1893	24.1515	23.8024	23.4264	23.8126	23.6227	23.9207	23.9225	24.1594	24.1178		LdBPK_262040.1	LdBPK_262040.1	1	hypothetical protein, conserved
NaN	NaN	23.9791	23.7674	24.0246	24.1009	24.1943	24.0577	24.3255	24.3949	24.3542	23.9881	24.433	24.4692	24.232	24.2049	24.4672	24.4059		LdBPK_210080.1	LdBPK_210080.1	1	syntaxin, putative
NaN	NaN	23.9897	24.2237	23.977	24.0988	23.814	24.4982	24.039	24.0755	24.0878	24.4165	24.3111	24.3048	24.1661	24.449	24.6833	23.9129		LdBPK_332400.1	LdBPK_332400.1	1	hypothetical protein, conserved
NaN	NaN	23.5476	22.5978	24.1637	23.8977	NaN	23.692	24.2885	24.1648	23.8488	23.678	23.9955	24.1076	23.9904	23.9419	24.3005	24.2577		LdBPK_231000.1	LdBPK_231000.1	1	Na/H antiporter-like protein
NaN	NaN	24.4117	24.3506	24.0252	NaN	23.7413	24.2102	23.9784	23.7816	24.1896	NaN	NaN	23.9809	NaN	24.112	24.0122	24.0478		LdBPK_060410.1	LdBPK_060410.1	1	60S ribosomal protein L19, putative
NaN	NaN	23.2399	23.0416	24.1087	23.8877	23.0802	23.2253	23.8883	24.23	23.4153	23.4653	23.9872	24.1522	23.5751	23.3309	24.0931	24.0681		LdBPK_190080.1	LdBPK_190080.1	1	hypothetical protein, conserved
NaN	NaN	23.9775	23.5637	24.0396	23.8245	24.055	23.8204	24.2295	24.0719	23.6697	23.6975	24.0186	24.0226	23.863	23.9481	24.1761	24.1592		LdBPK_343460.1	LdBPK_343460.1	1	vacuolar ATP synthase catalytic subunit A, putative
NaN	NaN	24.658	23.7438	23.8781	23.9591	23.9101	24.3081	24.1068	23.7458	24.0772	24.4427	23.96	24.0734	24.1064	24.2173	24.1037	23.8835		LdBPK_312400.1;LdBPK_312320.1	LdBPK_312400.1;LdBPK_312320.1	2	3,2-trans-enoyl-CoA isomerase, mitochondrial precursor, putative;3,2-trans-enoyl-CoA isomerase, mitochondrial precursor, putative
NaN	NaN	23.4659	23.6864	23.8597	23.9386	23.8189	23.6557	24.0434	24.0239	23.869	23.7567	24.2549	24.1786	24.0369	23.7777	24.3631	24.4149		LdBPK_170390.1	LdBPK_170390.1	1	hypothetical protein, conserved
NaN	NaN	23.2297	23.1667	23.7169	24.0726	23.842	23.4496	23.8409	24.3015	23.6545	23.377	24.0762	24.1635	23.6224	23.6717	24.3416	24.04		LdBPK_030270.1	LdBPK_030270.1	1	hypothetical protein
NaN	NaN	23.5307	NaN	24.0807	23.7084	NaN	23.477	24.1916	24.0065	NaN	23.4216	23.7787	23.6245	NaN	23.4038	24.0166	24.1346		LdBPK_280730.1	LdBPK_280730.1	1	serine/threonine protein phosphatase catalytic subunit, putative
NaN	NaN	24.6033	23.7182	23.9445	23.8063	NaN	NaN	NaN	NaN	22.6802	NaN	21.6281	NaN	NaN	NaN	NaN	NaN	+	LdBPK_010400.1	LdBPK_010400.1	1	hypothetical protein, conserved
NaN	NaN	23.4875	23.2651	23.8282	23.8685	23.8038	23.5194	23.7473	24.0226	23.7589	23.6281	23.8967	24.0802	24.1592	24.1017	24.11	23.878		LdBPK_350860.1	LdBPK_350860.1	1	hypothetical protein, conserved
NaN	NaN	23.2398	23.0915	23.8239	23.8385	NaN	23.2653	23.9565	24.0543	23.5857	23.3005	24.0037	23.9242	23.7569	23.8168	24.1494	24.3291	+	LdBPK_353010.1	LdBPK_353010.1	1	hypothetical protein, conserved
NaN	NaN	23.1866	22.8164	23.8431	23.8136	22.7471	22.5129	22.8836	22.9323	22.4429	22.5034	23.1757	22.9067	22.9385	23.0047	23.0417	23.0899	+	LdBPK_010540.1	LdBPK_010540.1	1	long chain fatty acid CoA ligase, putative
NaN	NaN	23.4214	23.2761	23.815	23.8136	NaN	23.7231	24.0762	24.0625	23.5063	23.6423	23.8117	23.5484	23.7375	23.8545	24.0885	23.7879		LdBPK_231910.1	LdBPK_231910.1	1	vacuolar proton translocating ATPase subunit A, putative
NaN	NaN	23.9974	NaN	23.9408	23.6091	NaN	23.8181	24.1466	23.442	23.5317	23.4033	23.7359	NaN	23.8343	23.8712	24.0737	23.7316		LdBPK_210300.1	LdBPK_210300.1	1	hexokinase, putative
NaN	NaN	23.6342	23.1911	23.8221	23.7243	23.8144	23.6958	24.3457	23.9266	24.125	24.0562	24.0351	23.1823	24.0122	24.0873	23.8998	23.901		LdBPK_282530.1	LdBPK_282530.1	1	serine hydroxymethyltransferase (SHMT-L)
NaN	NaN	24.3452	24.1852	23.69	23.8201	24.1859	23.8299	23.7281	23.9796	24.3858	24.1238	23.9519	24.1486	24.3961	24.6222	24.0925	23.5621		LdBPK_050180.1	LdBPK_050180.1	1	dihydrolipoamide branched chain transacylase, putative
NaN	NaN	23.3027	22.5826	23.8371	23.6079	NaN	21.2372	20.7218	20.9176	21.3579	21.5372	20.9023	21.4835	20.7911	20.9711	20.9416	20.3287	+	LdBPK_230500.1	LdBPK_230500.1	1	trypanothione synthetase, putative
NaN	NaN	24.375	24.424	23.6546	23.7584	NaN	21.7074	21.5281	21.2848	23.0486	23.2209	22.781	22.2706	NaN	NaN	NaN	NaN	+	LdBPK_200750.1	LdBPK_200750.1	1	hypothetical protein, conserved
NaN	NaN	23.2999	23.2802	23.7258	23.6612	NaN	22.9883	23.9519	23.927	23.0142	23.0669	23.924	23.6917	23.2727	23.0456	23.9103	23.7166		LdBPK_292310.1	LdBPK_292310.1	1	GTP-binding protein, putative
NaN	NaN	23.6393	23.4981	23.6581	23.7208	NaN	23.483	23.8669	23.8625	23.4105	23.5283	23.7269	23.9967	23.8665	23.9234	23.6903	23.7946		LdBPK_071210.1	LdBPK_071210.1	1	cation-transporting ATPase, putative
NaN	NaN	22.8899	22.8654	23.7198	23.6287	NaN	23.3725	23.7816	23.7584	23.1493	23.0981	23.9585	23.6116	23.5534	23.5735	23.9183	23.5673		LdBPK_291730.1	LdBPK_291730.1	1	hypothetical protein, conserved
NaN	NaN	23.1395	23.1439	23.6645	23.6498	NaN	23.2903	23.6804	23.9263	23.4904	23.2017	23.6925	23.7528	23.604	23.8489	24.0341	23.9219		LdBPK_040780.1	LdBPK_040780.1	1	heat shock protein, putative
NaN	NaN	23.6482	24.2914	23.6312	23.6539	23.6651	24.297	23.5366	23.8124	23.656	NaN	24.0871	NaN	24.1576	24.2185	24.1158	23.9775		LdBPK_302860.1	LdBPK_302860.1	1	hypothetical protein, conserved
NaN	NaN	24.0731	23.3044	23.5826	23.6914	NaN	21.9789	22.2782	21.2293	22.4401	22.314	21.7962	21.1933	21.7029	21.0453	21.4928	21.4826	+	LdBPK_120610.1	LdBPK_120610.1	1	serine/threonine protein phosphatase-like protein, PPEF
NaN	NaN	23.7044	NaN	23.6206	23.6024	NaN	23.1374	23.5959	23.8823	23.1634	23.4659	23.8167	23.5058	22.7564	NaN	23.6723	23.8095		LdBPK_160260.1	LdBPK_160260.1	1	protein tyrosine phosphatase-likie protein
NaN	NaN	23.2884	23.2583	23.597	23.6135	NaN	23.3218	23.7583	23.7449	23.4316	23.3374	23.7068	23.7616	23.8448	23.8402	24.1114	23.7671		LdBPK_311290.1	LdBPK_311290.1	1	p-glycoprotein e
NaN	NaN	23.8251	NaN	23.5059	23.6512	23.8257	23.7504	23.5511	23.6118	23.7971	23.6578	23.7339	23.2857	23.9624	24.0471	23.6505	23.2544		LdBPK_030940.1	LdBPK_030940.1	1	hypothetical protein, conserved
NaN	NaN	23.2195	23.0889	23.4561	23.6392	NaN	23.3492	23.7847	23.6743	23.5076	23.4645	23.5449	23.4095	23.7254	23.9265	24.0742	23.8719		LdBPK_353740.1	LdBPK_353740.1	1	hypothetical protein, conserved
NaN	NaN	23.764	NaN	23.473	23.6099	NaN	NaN	23.562	23.4003	23.5929	23.4491	23.2004	NaN	23.2339	23.4491	23.5023	23.6498		LdBPK_250510.1	LdBPK_250510.1	1	RNA-binding protein, putative, UPB2
NaN	NaN	24.5221	24.2773	23.5272	23.5434	22.4626	22.3448	21.0722	20.7952	23.3181	23.4117	NaN	21.7583	NaN	NaN	NaN	NaN	+	LdBPK_230530.1	LdBPK_230530.1	1	hypothetical protein, conserved
NaN	NaN	23.3239	23.3388	23.5665	23.4471	NaN	23.2484	23.3321	23.4739	23.3815	23.2545	23.4376	22.8946	23.083	23.2268	23.3113	23.6515		LdBPK_311070.1	LdBPK_311070.1	1	biotin/lipoate protein ligase-like protein
NaN	NaN	22.9314	22.7936	23.5333	23.4701	NaN	23.3422	23.6469	23.9648	23.3276	23.1864	23.8061	23.9353	23.4072	23.3422	23.9345	23.6714		LdBPK_330940.1	LdBPK_330940.1	1	dnaj chaperone-like protein
NaN	NaN	23.6221	23.3384	23.4808	23.4966	23.6819	23.6853	23.5982	23.5139	23.9937	23.8339	23.5203	23.2943	23.8363	23.6649	23.5923	23.4158		LdBPK_261940.1	LdBPK_261940.1	1	hypothetical protein, conserved
NaN	NaN	23.903	23.5187	23.5924	23.3542	NaN	23.3404	23.2139	24.0412	23.6255	23.8134	24.4816	24.0438	23.922	23.8092	24.393	23.431		LdBPK_140670.1	LdBPK_140670.1	1	fatty acid elongase, putative
NaN	NaN	23.5499	23.181	23.4142	23.498	23.1358	23.4701	23.6696	23.54	23.2444	23.5526	23.2862	22.8617	23.5806	23.5337	23.6064	23.393		LdBPK_261690.1	LdBPK_261690.1	1	cytochrome c oxidase subunit V, putative
NaN	NaN	24.7227	24.1332	23.5726	23.3301	NaN	NaN	NaN	NaN	NaN	NaN	NaN	NaN	NaN	NaN	NaN	NaN	+	LdBPK_340980.1	LdBPK_340980.1	1	hypothetical protein, conserved
NaN	NaN	23.4043	22.8612	23.4456	23.4419	NaN	23.394	23.382	23.4238	23.7446	23.4201	23.5104	23.5842	23.6062	23.8295	23.4107	23.4418		LdBPK_252060.1	LdBPK_252060.1	1	hypothetical protein, conserved
NaN	NaN	23.2457	NaN	23.6058	23.2726	NaN	NaN	23.6137	23.4677	23.2253	23.2361	23.2708	23.1916	23.5354	23.54	23.7222	23.4524	+	LdBPK_050280.1	LdBPK_050280.1	1	protein tyrosine phosphatase, putative
NaN	NaN	23.3877	23.1278	23.3169	23.54	NaN	23.4008	23.4307	23.41	23.4948	23.2929	23.2243	23.7364	22.8969	23.2326	23.5307	23.8482		LdBPK_330770.1	LdBPK_330770.1	1	60S ribosomal protein L6, putative
NaN	NaN	23.0285	22.6192	23.3209	23.5064	NaN	22.8699	23.6981	23.5205	23.4425	22.948	23.7903	23.6153	23.4312	23.3454	23.6386	23.5117		LdBPK_040010.1	LdBPK_040010.1	1	calcium-translocating P-type ATPase
NaN	NaN	23.137	22.5216	23.4256	23.3901	NaN	23.1647	23.6566	23.6534	22.95	23.1781	23.2945	23.0775	23.316	23.2365	23.6367	23.4369		LdBPK_354490.1	LdBPK_354490.1	1	mitochondrial phosphate transporter, putative
NaN	NaN	23.5159	23.0104	23.482	23.331	NaN	22.9783	23.6026	23.54	23.1888	22.6858	23.5514	23.407	23.0267	23.0484	23.5728	23.2747	+	LdBPK_290120.1	LdBPK_290120.1	1	proteasome regulatory non-ATPase subunit, putative
NaN	NaN	22.6252	NaN	NaN	23.3645	NaN	NaN	23.0138	23.6981	NaN	22.573	NaN	NaN	23.5982	23.8095	23.7116	23.4653		LdBPK_281080.1	LdBPK_281080.1	1	hypothetical protein, conserved
NaN	NaN	22.6564	NaN	23.1805	23.5109	NaN	22.7018	23.543	23.454	22.704	22.7552	23.2946	23.0902	22.4881	22.6967	23.5467	23.5264	+	LdBPK_340690.1	LdBPK_340690.1	1	ATP-binding cassette protein subfamily C, member 8, putative
NaN	NaN	22.849	22.4325	23.1872	23.5013	NaN	22.956	23.2137	23.2995	23.2184	23.1447	23.3815	23.2309	23.0059	23.1109	23.4052	23.3367		LdBPK_330410.1	LdBPK_330410.1	1	serine peptidase, putative
NaN	NaN	23.1145	23.1733	23.1588	23.4669	23.2886	23.0201	23.4197	23.7227	23.3717	23.2122	23.4361	23.5229	23.271	NaN	23.5994	23.4289		LdBPK_190010.1	LdBPK_190010.1	1	hypothetical protein, conserved
NaN	NaN	23.278	23.4018	23.2554	23.3627	NaN	NaN	23.0936	23.2788	23.4145	23.6184	23.1984	23.3616	23.9675	23.4483	23.0808	NaN		LdBPK_161280.1	LdBPK_161280.1	1	hypothetical protein, conserved
NaN	NaN	24.3348	23.5322	23.9029	22.7122	NaN	NaN	NaN	NaN	21.3871	21.0553	20.6076	NaN	NaN	NaN	NaN	NaN	+	LdBPK_161450.1	LdBPK_161450.1	1	ADP-ribosylation factor-like, putative
NaN	NaN	22.7512	NaN	23.4344	23.1752	NaN	22.5436	23.5186	23.2324	NaN	22.9416	23.258	22.9456	22.3795	22.6267	23.4472	23.3195		LdBPK_323110.1	LdBPK_323110.1	1	nucleoside diphosphate kinase b
NaN	NaN	23.2775	NaN	23.2045	23.3918	NaN	23.7525	23.4896	23.7056	24.0115	23.5942	23.7086	22.9899	23.6578	23.6004	23.5358	23.5186		LdBPK_241810.1	LdBPK_241810.1	1	hypothetical protein, conserved
NaN	NaN	22.9312	22.9716	23.3956	23.1705	23.3927	23.0264	23.6174	23.482	23.4245	23.3778	23.4016	23.5418	23.3362	23.0114	23.7504	23.2775		LdBPK_281510.1	LdBPK_281510.1	1	amastin-like protein
NaN	NaN	23.5573	24.0814	23.4799	23.0707	NaN	23.9225	23.4714	23.4867	23.9316	24.0521	23.6766	24.6873	24.0737	23.8321	23.6337	23.6996		LdBPK_332860.1	LdBPK_332860.1	1	beta-ketoacyl synthase family protein, putative
NaN	NaN	23.29	22.8975	23.4032	23.1257	NaN	22.8641	23.3966	23.4544	22.9432	22.9898	23.4613	23.5541	23.1183	23.3408	23.3042	23.0765		LdBPK_151170.1	LdBPK_151170.1	1	hypothetical protein, conserved
NaN	NaN	23.2266	23.0831	23.2369	23.2413	23.3899	23.3402	23.2775	22.9226	23.5205	23.6322	23.2202	23.2108	23.8638	23.7383	23.0405	22.8911		LdBPK_070380.1	LdBPK_070380.1	1	hypothetical protein, conserved
NaN	NaN	22.429	22.1744	23.2021	23.221	NaN	22.3178	23.2275	23.3337	22.4447	22.6166	23.2727	22.943	23.0631	22.86	23.4273	23.1095		LdBPK_361830.1	LdBPK_361830.1	1	hypothetical protein, conserved
NaN	NaN	23.4157	23.4798	23.1909	23.183	23.8624	23.6754	23.1263	23.2013	23.6503	23.9319	23.2949	23.2092	23.8586	23.8628	22.876	22.8965		LdBPK_131340.1	LdBPK_131340.1	1	hypothetical protein, conserved
NaN	NaN	22.0283	NaN	23.1868	NaN	NaN	NaN	22.1299	22.1133	NaN	NaN	22.6097	22.5073	NaN	NaN	NaN	NaN		LdBPK_131320.1	LdBPK_131320.1	1	ubiquitin-conjugating enzyme-like protein
NaN	NaN	22.3696	22.1914	23.3191	23.0302	22.3582	22.4013	23.2775	23.044	22.3909	22.4451	23.2089	23.0503	22.9419	22.5969	23.3589	23.3171	+	LdBPK_140400.1	LdBPK_140400.1	1	hypothetical protein, conserved
NaN	NaN	22.3656	22.6673	23.1761	23.1707	NaN	23.2268	22.6957	21.9193	21.7685	22.1394	22.8412	22.724	22.3974	21.9706	22.2125	22.2124		LdBPK_055450.1;LdBPK_350030.1	LdBPK_055450.1	2	unspecified product;pyruvate kinase
NaN	NaN	22.4142	22.1991	23.1007	23.1898	22.7383	22.3746	23.4082	23.48	22.6274	22.7118	23.4217	23.1234	22.5917	22.6575	23.5472	23.3994		LdBPK_161240.1	LdBPK_161240.1	1	hypothetical protein, conserved
NaN	NaN	22.895	NaN	23.1913	23.0775	NaN	22.8051	23.3163	23.0022	22.4657	22.7041	23.2926	22.8356	22.5638	22.9281	23.3769	23.1208		LdBPK_303480.1	LdBPK_303480.1	1	hypothetical protein, conserved
NaN	NaN	22.8194	22.7569	23.1276	23.1286	22.8273	23.0187	22.8977	23.3047	22.9174	22.8168	22.8293	22.6509	23.2477	23.188	23.0039	23.213		LdBPK_230430.1	LdBPK_230430.1	1	ATP-binding cassette protein subfamily G, member 5, putative
NaN	NaN	23.1334	NaN	23.1212	23.0684	23.25	23.0668	23.1576	23.3621	23.2008	23.3299	23.3314	23.3066	23.7525	23.3753	23.4551	23.5276		LdBPK_140660.1	LdBPK_140660.1	1	fatty acid elongase, putative
NaN	NaN	22.4994	22.8865	22.6853	23.5036	NaN	23.0088	23.5424	23.2977	23.0984	22.6276	23.0429	23.2281	23.7629	22.5295	23.4703	23.3896		LdBPK_080470.1	LdBPK_080470.1	1	hypothetical protein, unknown function
NaN	NaN	23.568	23.0596	23.1476	23.0356	NaN	NaN	NaN	NaN	NaN	NaN	NaN	NaN	NaN	NaN	NaN	NaN	+	LdBPK_261380.1	LdBPK_261380.1	1	hypothetical protein, conserved
NaN	NaN	23.3561	23.0001	22.9184	23.2634	23.3258	23.1694	23.071	23.2312	23.5166	23.666	22.9	23.1183	23.7426	23.581	23.0398	23.0146		LdBPK_300760.1	LdBPK_300760.1	1	co-chaperone GrpE, putative
NaN	NaN	22.2718	22.2167	22.8919	23.2042	NaN	22.4187	23.2209	23.3305	22.8017	22.8291	23.2818	23.3144	23.0143	23.0226	23.4645	23.0357		LdBPK_354070.1	LdBPK_354070.1	1	Bem46-like serine peptidase
NaN	NaN	22.9676	NaN	23.0909	22.9412	NaN	22.8894	23.2746	23.1376	22.8482	22.8563	23.1761	23.1331	22.9033	23.0396	23.0849	23.0729		LdBPK_280520.1	LdBPK_280520.1	1	hypothetical protein, conserved
NaN	NaN	22.9964	23.2738	22.9922	22.9925	NaN	23.1684	22.924	23.2455	23.2869	23.0345	22.9432	22.8898	23.1729	23.2068	23.0993	23.0525		LdBPK_303720.1	LdBPK_303720.1	1	V-type ATPase, C subunit, putative
NaN	NaN	23.1603	22.8997	22.9031	23.0649	NaN	22.7871	23.2216	23.2917	23.5768	23.303	23.2282	23.2478	23.6055	23.5651	23.1941	23.0287		LdBPK_354790.1	LdBPK_354790.1	1	glycine cleavage system H protein, putative
NaN	NaN	22.8023	22.6591	23.0143	22.9325	NaN	22.448	23.0271	22.9895	22.6344	22.8015	23.0977	23.2856	22.5311	22.769	22.7044	22.6395		LdBPK_191560.1	LdBPK_191560.1	1	peptidylprolyl isomerase-like protein
NaN	NaN	22.5398	22.4061	23.0899	22.842	22.9017	22.6823	23.0654	23.1917	22.68	22.5959	23.0589	23.1711	23.2222	23.109	23.246	23.0008		LdBPK_271460.1;LdBPK_271480.1	LdBPK_271460.1;LdBPK_271480.1	2	diacylglycerol acyltransferase, putative;diacylglycerol acyltransferase, putative
NaN	NaN	22.65	NaN	22.8873	23.0203	NaN	22.4717	23.0492	23.2094	23.0658	22.4768	22.7504	22.2241	22.6969	NaN	23.0854	23.3229		LdBPK_220590.1	LdBPK_220590.1	1	NADH-cytochrome b5 reductase, putative
NaN	NaN	22.4619	22.2523	23.0277	22.8742	NaN	22.9056	23.106	23.0873	22.4607	22.6053	23.0605	22.8198	22.6473	22.6134	23.0368	22.9581		LdBPK_351420.1	LdBPK_351420.1	1	threonyl-tRNA synthetase, putative
NaN	NaN	22.1351	NaN	22.972	22.9151	NaN	22.2927	23.3327	23.2792	NaN	NaN	22.9178	NaN	22.9704	22.5031	23.287	22.8635		LdBPK_161340.1	LdBPK_161340.1	1	hypothetical protein, conserved
NaN	NaN	22.8507	22.5559	22.9758	22.8793	NaN	23.2795	23.0043	23.2541	23.0982	23.1864	23.2155	23.0695	23.5512	23.5573	23.0432	22.9257		LdBPK_270970.1	LdBPK_270970.1	1	hypothetical protein, conserved
NaN	NaN	22.4079	NaN	23.6461	22.18	NaN	NaN	22.091	NaN	NaN	NaN	23.0136	23.0822	21.7597	NaN	25.667	22.506		LdBPK_090030.1	LdBPK_090030.1	1	hypothetical protein, conserved
NaN	NaN	22.5845	NaN	23.0175	22.7897	22.8158	22.0368	22.9429	23.0163	22.4622	22.548	22.9754	22.2436	22.4515	22.5106	23.1701	23.155		LdBPK_130540.1	LdBPK_130540.1	1	hypothetical protein, conserved
NaN	NaN	22.8081	23.3635	22.8653	NaN	NaN	22.5575	23.1593	22.9705	22.8355	22.6453	23.0469	23.0272	22.5782	22.8326	22.9686	23.1384		LdBPK_354830.1	LdBPK_354830.1	1	peptidyl-prolyl cis-trans isomerase (cyclophilin- 40), putative
NaN	NaN	22.841	22.957	22.8596	22.8281	NaN	NaN	NaN	NaN	21.6865	NaN	NaN	NaN	NaN	NaN	NaN	NaN	+	LdBPK_311540.1	LdBPK_311540.1	1	hypothetical protein, conserved
NaN	NaN	22.5844	22.552	22.7403	22.9353	22.9825	22.8279	23.194	23.2561	23.101	23.0225	23.0536	23.1474	23.1143	22.8674	23.0554	22.8568		LdBPK_303760.1	LdBPK_303760.1	1	hypothetical protein, conserved
NaN	NaN	22.5394	NaN	22.7308	22.9071	NaN	NaN	22.8945	22.9731	22.4545	22.6315	23.1566	22.5861	22.6501	22.4705	23.1376	22.789		LdBPK_160560.1	LdBPK_160560.1	1	orotidine-5-phosphate decarboxylase/orotate phosphoribosyltransferase, putative
NaN	NaN	22.5337	NaN	22.8371	22.784	NaN	22.1727	23.0452	22.752	22.7036	22.4672	22.8825	22.5346	22.9846	22.9739	23.3457	22.5893		LdBPK_281480.1	LdBPK_281480.1	1	haloacid dehalogenase-like hydrolase, putative
NaN	NaN	22.09	22.4524	22.7894	22.8194	NaN	22.5001	22.8384	22.7908	22.4557	22.4791	23.1361	22.9259	22.5501	22.4008	22.9367	22.6199		LdBPK_322280.1	LdBPK_322280.1	1	hypothetical protein, conserved
NaN	NaN	22.5425	22.7211	22.5244	23.0812	NaN	22.6576	23.2174	23.0951	22.3017	22.7834	23.1165	22.6978	22.712	22.5907	23.0142	22.887		LdBPK_231460.1	LdBPK_231460.1	1	T-complex protein 1, gamma subunit, putative
NaN	NaN	NaN	23.2575	22.7398	NaN	23.0279	22.9522	22.5452	22.8735	23.6136	22.922	23.5339	22.7288	22.5951	23.0591	NaN	22.7846		LdBPK_271950.1	LdBPK_271950.1	1	branched-chain amino acid aminotransferase, putative
NaN	NaN	23.2888	NaN	22.7898	22.6858	NaN	NaN	22.5254	22.1015	22.294	NaN	22.5168	22.196	NaN	22.2829	22.082	22.1476		LdBPK_220440.1	LdBPK_220440.1	1	proteasome regulatory ATPase subunit 1, putative
NaN	NaN	NaN	22.7644	22.7547	22.6913	NaN	22.2759	22.7463	22.9982	23.434	22.7572	23.0021	23.1351	22.5265	22.2796	23.3351	22.6651		LdBPK_080210.1	LdBPK_080210.1	1	hypothetical protein, conserved
NaN	NaN	22.5479	NaN	22.6294	22.7816	22.5325	22.6266	23.1278	23.0928	22.8169	22.4606	23.0141	22.8188	22.8956	22.9303	23.2424	22.9563		LdBPK_240370.1	LdBPK_240370.1	1	aspartate aminotransferase, putative
NaN	NaN	21.7534	22.2168	22.6952	22.6953	NaN	NaN	22.6056	22.7917	21.9	22.0215	22.6134	22.3163	22.3669	NaN	22.7909	22.5372		LdBPK_260510.1	LdBPK_260510.1	1	hypothetical protein, conserved
NaN	NaN	22.3391	NaN	22.795	22.5948	NaN	22.3308	22.8916	22.6254	22.2645	22.5742	22.7524	22.8768	22.4565	22.5782	22.6288	22.6837		LdBPK_340080.1	LdBPK_340080.1	1	glucose-6-phosphate 1-dehydrogenase, putative
NaN	NaN	21.2086	NaN	22.7074	22.6781	NaN	21.5042	21.2569	22.526	21.4377	22.4722	23.0499	23.5533	NaN	21.9561	23.4746	23.335		LdBPK_151050.1	LdBPK_151050.1	1	succinate dehydrogenase, putative
NaN	NaN	22.8126	NaN	22.8639	22.5131	NaN	22.9258	23.988	23.8236	22.5097	NaN	22.9955	23.9639	23.5901	23.2719	23.0862	22.7267		LdBPK_111030.1	LdBPK_111030.1	1	hypothetical protein, conserved
NaN	NaN	22.0563	21.8197	22.6845	22.69	NaN	22.1502	22.9996	22.7789	22.3334	22.0402	22.3839	22.6847	22.2824	22.4302	23.2727	22.9966		LdBPK_343350.1	LdBPK_343350.1	1	hypothetical protein, conserved
NaN	NaN	22.512	22.1412	22.6393	22.7013	NaN	22.3973	22.8136	22.5917	22.1444	22.7173	22.6787	22.5256	22.7255	22.7011	22.6138	22.4751		LdBPK_160270.1	LdBPK_160270.1	1	hypothetical protein, conserved
NaN	NaN	23.0086	22.2657	22.8301	22.5074	NaN	22.6663	22.9729	22.9396	22.8041	22.7853	22.5759	22.2468	22.5104	22.7831	22.7558	22.6223		LdBPK_365350.1	LdBPK_365350.1	1	40S ribosomal protein SA, putative
NaN	NaN	22.3899	21.9511	22.6564	22.6802	NaN	22.6416	22.8536	22.8036	22.436	22.683	23.0249	23.0986	22.9038	22.6527	22.7694	22.6579		LdBPK_362510.1;LdBPK_362520.1	LdBPK_362510.1;LdBPK_362520.1	2	sterol 24-c-methyltransferase, putative;sterol 24-c-methyltransferase, putative
NaN	NaN	22.2255	NaN	22.6253	22.6316	NaN	NaN	NaN	NaN	NaN	22.2111	22.9783	NaN	NaN	22.3054	23.1067	23.0222		LdBPK_231690.1	LdBPK_231690.1	1	hypothetical protein, conserved
NaN	NaN	23.4161	23.3573	22.4747	22.7787	NaN	NaN	NaN	NaN	NaN	NaN	NaN	NaN	NaN	NaN	NaN	NaN	+	LdBPK_200810.1	LdBPK_200810.1	1	hypothetical protein, unknown function
NaN	NaN	22.3905	NaN	22.704	22.5486	NaN	NaN	22.6614	22.4249	NaN	NaN	23.0589	22.6924	NaN	NaN	22.8782	NaN		LdBPK_292080.1	LdBPK_292080.1	1	fumarate hydratase, putative
NaN	NaN	21.8558	21.9505	22.7011	22.5131	NaN	21.8269	22.7052	22.8295	22.2516	22.2418	22.897	22.7321	22.467	22.344	22.8276	22.5378		LdBPK_322940.1	LdBPK_322940.1	1	hypothetical protein, conserved
NaN	NaN	22.055	21.9752	22.7076	22.5013	NaN	22.1122	22.9768	22.7234	21.8809	22.0848	22.3265	22.1324	22.1655	22.0564	22.4776	22.9644		LdBPK_170330.1	LdBPK_170330.1	1	histone H2A, putative
NaN	NaN	22.4608	22.5406	22.6282	22.5712	NaN	22.3842	22.7028	22.5939	22.3288	22.3129	22.3862	22.7678	22.8447	22.9839	22.8359	22.7344		LdBPK_161430.1	LdBPK_161430.1	1	hypothetical protein, conserved
NaN	NaN	22.265	NaN	22.6101	22.5199	NaN	21.9026	22.8853	22.7961	22.1522	22.4196	22.6685	22.6539	22.405	NaN	22.494	22.5506		LdBPK_312210.1	LdBPK_312210.1	1	prostaglandin f2-alpha synthase/D-arabinose dehydrogenase
NaN	NaN	21.9434	NaN	22.3623	22.7495	NaN	22.2775	22.6918	22.2915	21.962	NaN	22.3863	21.9639	NaN	NaN	22.4837	22.1362		LdBPK_070660.1	LdBPK_070660.1	1	electron transfer flavoprotein-ubiquinone oxidoreductase, putative
NaN	NaN	21.8026	22.1129	22.5088	22.5918	NaN	22.4436	22.3561	22.5759	22.6924	22.8355	22.7224	21.8724	22.68	22.6574	22.0625	21.9431		LdBPK_261180.1	LdBPK_261180.1	1	hypothetical protein, conserved
NaN	NaN	22.5962	22.113	22.9709	22.1034	NaN	22.3188	23.0271	22.7963	22.6595	22.205	22.7606	22.5584	21.8725	21.8168	22.652	22.7768		LdBPK_321660.1	LdBPK_321660.1	1	phosphomannose isomerase
NaN	NaN	22.7285	22.7534	22.6318	22.4422	NaN	22.8844	22.4582	22.7326	22.8593	22.9472	22.6551	22.4964	23.0681	22.7102	22.7957	22.6104		LdBPK_231710.1	LdBPK_231710.1	1	hypothetical protein, unknown function
NaN	NaN	22.0484	22.1145	22.4715	22.5917	NaN	NaN	22.8651	23.0101	22.8101	22.2669	22.7096	22.9574	22.3834	22.4398	22.9995	22.6119		LdBPK_300440.1	LdBPK_300440.1	1	hypothetical protein, conserved
NaN	NaN	22.1932	21.6197	22.2295	22.8128	22.1921	22.0779	22.6883	22.7243	22.2622	22.3203	22.8135	23.2549	22.1956	22.3159	23.3339	23.3803		LdBPK_280960.1	LdBPK_280960.1	1	hypothetical protein, conserved
NaN	NaN	22.6056	22.3679	22.6829	22.3555	NaN	22.4953	22.7048	22.4745	21.8134	22.3848	22.5162	22.2549	22.3222	22.1463	22.7076	22.2864		LdBPK_280240.1	LdBPK_280240.1	1	glycerol-3-phosphate dehydrogenase (FAD-dependent), mitochondrial
NaN	NaN	22.2706	22.3272	22.4985	NaN	NaN	NaN	23.039	22.71	NaN	22.5972	22.5747	NaN	22.9034	22.8804	22.6263	22.5755		LdBPK_041170.1	LdBPK_041170.1	1	fructose-1,6-bisphosphatase, cytosolic, putative
NaN	NaN	22.1691	22.4137	22.2957	22.6648	NaN	22.0206	22.7337	22.808	22.0897	22.6649	22.783	23.2867	22.4832	22.6018	22.9077	22.5655		LdBPK_341770.1	LdBPK_341770.1	1	hypothetical protein, conserved
NaN	NaN	23.0772	22.9429	22.3949	22.5544	NaN	NaN	NaN	NaN	NaN	NaN	NaN	NaN	NaN	NaN	NaN	NaN		LdBPK_301700.1	LdBPK_301700.1	1	hypothetical protein, conserved
NaN	NaN	22.3111	21.9963	22.3134	22.6197	22.7041	22.5648	22.5305	22.7647	22.2925	22.4132	22.6272	22.5729	22.6073	22.6467	22.6232	22.3276		LdBPK_220060.1	LdBPK_220060.1	1	hypothetical protein, conserved
NaN	NaN	22.7128	22.5786	22.195	22.7127	NaN	22.5547	22.0898	22.4324	22.9198	22.4637	22.8073	22.6636	22.9038	22.6579	22.8389	22.5507		LdBPK_100420.1;LdBPK_100370.1	LdBPK_100420.1	2	folate/biopterin transporter, putative;folate/biopterin transporter, putative
NaN	NaN	22.3748	22.1992	22.646	22.239	NaN	22.3167	22.4796	22.7405	22.5749	22.5393	23.0484	22.499	22.5794	22.8897	22.4629	22.5398		LdBPK_341820.1	LdBPK_341820.1	1	hypothetical protein, conserved
NaN	NaN	22.1824	21.7525	22.6197	22.2489	NaN	21.9592	22.9454	22.6714	22.0213	22.2186	22.6614	22.7826	21.8714	22.0524	22.5791	22.5999		LdBPK_081020.1	LdBPK_081020.1	1	stress-induced protein sti1
NaN	NaN	21.9883	NaN	22.4185	NaN	NaN	21.997	NaN	NaN	21.9196	22.0872	NaN	NaN	NaN	21.7169	NaN	22.0815		LdBPK_363750.1	LdBPK_363750.1	1	cysteine synthase
NaN	NaN	21.7743	NaN	22.37	22.4612	NaN	22.1556	22.8086	22.5263	21.7929	21.9126	22.7588	22.824	21.7814	21.6801	22.6253	22.4681		LdBPK_140180.1;LdBPK_366520.1	LdBPK_140180.1;LdBPK_366520.1	2	carboxypeptidase, putative;carboxypeptidase, putative
NaN	NaN	23.3746	22.6844	22.1908	22.6171	NaN	NaN	NaN	NaN	NaN	NaN	NaN	NaN	NaN	NaN	NaN	NaN	+	LdBPK_364660.1	LdBPK_364660.1	1	hypothetical protein, conserved
NaN	NaN	22.5587	NaN	22.4884	22.3102	NaN	22.6127	22.5696	22.9388	22.2892	22.7027	22.921	22.7405	22.6072	22.2777	23.0539	22.8133		LdBPK_180280.1	LdBPK_180280.1	1	hypothetical protein, conserved
NaN	NaN	22.3089	22.0883	22.3933	NaN	NaN	22.4676	22.3208	22.4209	22.4393	22.5401	22.2864	NaN	22.6207	22.6374	22.1807	22.5009		LdBPK_180010.1	LdBPK_180010.1	1	hypothetical protein, conserved
NaN	NaN	22.4276	21.9151	22.3398	22.3852	NaN	NaN	22.3043	22.2906	22.569	22.3982	22.5357	22.3826	22.4677	22.683	22.3978	22.3633		LdBPK_352760.1	LdBPK_352760.1	1	QA-SNARE protein putative
NaN	NaN	21.8975	21.825	22.3478	22.3285	NaN	NaN	21.5928	22.5867	21.9709	NaN	21.7511	22.2433	22.5327	22.1097	22.768	22.2319		LdBPK_364380.1	LdBPK_364380.1	1	oxidoreductase, putative
NaN	NaN	21.9686	21.8315	22.452	22.1999	NaN	21.8868	22.6858	22.6198	21.8385	21.9229	22.7969	22.6139	22.1477	21.9324	22.2353	22.0115		LdBPK_360340.1	LdBPK_360340.1	1	proteasome beta 2 subunit, putative
NaN	NaN	22.3444	NaN	22.3251	NaN	NaN	NaN	22.1636	22.0736	22.4037	22.0876	22.1341	NaN	22.1833	NaN	22.4346	NaN		LdBPK_100900.1	LdBPK_100900.1	1	nuclear transport factor 2, putative
NaN	NaN	22.061	21.8077	22.1343	22.4833	NaN	21.7865	22.1177	22.102	21.8661	22.5637	22.2802	22.7538	22.2036	21.9573	22.3692	22.2968		LdBPK_070130.1	LdBPK_070130.1	1	ATP-dependent DEAD/H RNA helicase, putative
NaN	NaN	22.4725	NaN	22.6129	21.9937	NaN	NaN	23.0434	23.4123	22.9156	22.9696	23.0823	22.503	23.4355	23.2022	23.5404	23.3537		LdBPK_140500.1;LdBPK_140490.1	LdBPK_140500.1;LdBPK_140490.1	2	hypothetical protein, unknown function;hypothetical protein, unknown function
NaN	NaN	21.9333	NaN	22.4283	22.1285	NaN	21.7922	22.9929	22.1998	22.0275	22.1562	23.0004	22.8046	22.0635	21.8783	22.1709	21.8841		LdBPK_210880.1	LdBPK_210880.1	1	hypothetical protein, conserved
NaN	NaN	22.1781	21.7637	22.316	22.205	NaN	22.2996	22.3186	22.3305	22.4708	22.3353	22.3987	22.7064	22.5498	22.6362	22.1972	22.3134		LdBPK_051040.1	LdBPK_051040.1	1	stomatin-like protein
NaN	NaN	23.0031	22.2517	22.0846	22.412	NaN	NaN	NaN	NaN	21.5057	21.6058	NaN	21.1272	NaN	NaN	NaN	NaN	+	LdBPK_291980.1	LdBPK_291980.1	1	hypothetical protein, conserved
NaN	NaN	23.1534	23.1667	22.3764	22.1198	NaN	NaN	NaN	NaN	22.4922	21.8579	NaN	NaN	NaN	NaN	NaN	NaN	+	LdBPK_365910.1	LdBPK_365910.1	1	hypothetical protein, conserved
NaN	NaN	22.8124	NaN	22.3768	22.0944	NaN	23.2282	23.0504	23.8873	22.978	NaN	23.4211	NaN	NaN	23.131	23.2832	23.6522		LdBPK_363890.1	LdBPK_363890.1	1	hypothetical protein, conserved
NaN	NaN	NaN	22.3967	22.4605	21.9762	NaN	NaN	22.3871	22.2862	NaN	22.664	NaN	22.4397	22.0963	22.1709	22.3965	22.5415		LdBPK_241560.1	LdBPK_241560.1	1	IgE-dependent histamine-releasing factor, putative
NaN	NaN	22.1213	21.8041	22.2552	22.144	NaN	NaN	NaN	NaN	NaN	21.3824	NaN	NaN	NaN	NaN	NaN	NaN	+	LdBPK_311430.1	LdBPK_311430.1	1	hypothetical protein, conserved
NaN	NaN	21.6497	NaN	22.1984	NaN	NaN	NaN	22.1253	21.6242	NaN	NaN	21.5308	21.4703	NaN	NaN	21.7071	21.5192		LdBPK_171390.1	LdBPK_171390.1	1	translation initiation factor, putative
NaN	NaN	21.9689	21.6943	22.1562	22.2274	NaN	22.1882	22.3171	22.4875	22.2331	22.0013	22.2177	22.208	22.2557	22.2446	22.527	22.0977		LdBPK_120550.1	LdBPK_120550.1	1	hypothetical protein, conserved
NaN	NaN	22.1858	21.919	22.3028	22.0804	NaN	22.4246	22.6153	22.4479	22.1265	22.2321	22.6461	22.4659	22.0994	22.4998	22.8062	22.4539		LdBPK_150810.1	LdBPK_150810.1	1	protein kinase, putative
NaN	NaN	21.9914	22.0003	22.6093	21.7573	NaN	21.8316	22.9972	22.2847	21.4404	21.6494	22.7208	22.336	21.912	22.1922	22.1298	22.4462		LdBPK_030670.1	LdBPK_030670.1	1	hypothetical protein, conserved
NaN	NaN	21.9916	NaN	21.9655	22.3482	NaN	21.9639	22.6607	21.9536	21.7195	21.9529	22.1824	21.9619	22.0884	22.3029	22.0171	22.1878		LdBPK_091110.1	LdBPK_091110.1	1	hypothetical protein, conserved
NaN	NaN	21.552	NaN	22.1162	22.1487	NaN	NaN	21.6204	22.2483	NaN	NaN	22.1408	21.8622	21.8715	NaN	22.0629	NaN		LdBPK_280280.1	LdBPK_280280.1	1	carbonic anhydrase-like protein
NaN	NaN	22.0075	NaN	22.0082	22.2518	NaN	NaN	23.7255	21.8836	NaN	NaN	22.1027	NaN	NaN	NaN	NaN	NaN		LdBPK_181570.1	LdBPK_181570.1	1	nonspecific nucleoside hydrolasewith=GeneDB:LmjF18.1580
NaN	NaN	22.0406	22.1239	22.2812	21.9457	NaN	21.9957	22.6505	22.208	NaN	21.7063	22.5528	22.3875	22.2528	NaN	22.1898	22.1517		LdBPK_281850.1	LdBPK_281850.1	1	proteasome regulatory non-ATP-ase subunit 2, putative
NaN	NaN	22.1538	21.498	NaN	22.1049	NaN	NaN	NaN	NaN	NaN	NaN	21.7783	NaN	NaN	NaN	NaN	NaN	+	LdBPK_311530.1	LdBPK_311530.1	1	hypothetical protein, conserved
NaN	NaN	21.9767	21.9532	22.0576	22.1404	NaN	NaN	22.195	22.0752	21.8145	21.864	22.1635	22.1704	22.0242	22.2226	22.3754	22.4358		LdBPK_281680.1	LdBPK_281680.1	1	hypothetical protein, conserved
NaN	NaN	23.7909	NaN	22.0851	NaN	NaN	NaN	NaN	NaN	NaN	NaN	NaN	NaN	NaN	NaN	NaN	NaN	+	LdBPK_241400.1	LdBPK_241400.1	1	hypothetical protein, conserved
NaN	NaN	NaN	21.3767	21.9098	22.2231	NaN	NaN	22.4033	22.2879	21.8121	22.0038	22.2779	22.2945	21.6153	NaN	22.0883	22.0643		LdBPK_352400.1	LdBPK_352400.1	1	aminopeptidase P, putative
NaN	NaN	NaN	22.2999	22.1468	21.9812	NaN	22.1708	21.5143	22.2275	21.6516	22.1362	22.5839	22.604	22.7058	NaN	23.1953	22.1727		LdBPK_352080.1	LdBPK_352080.1	1	calcium motive p-type ATPase, putative
NaN	NaN	21.8283	NaN	22.1453	21.9744	NaN	NaN	22.0689	22.1853	NaN	21.9775	21.5858	NaN	NaN	NaN	21.9098	22.2829		LdBPK_130460.1	LdBPK_130460.1	1	40S ribosomal protein S12, putative
NaN	NaN	21.9887	NaN	21.9868	22.112	NaN	22.1602	22.0542	22.0612	NaN	NaN	22.2817	22.2841	22.2514	NaN	22.423	22.1353		LdBPK_354880.1	LdBPK_354880.1	1	hypothetical protein, conserved
NaN	NaN	21.6324	21.9938	22.1179	21.9606	NaN	21.2238	22.4841	22.1943	21.8096	21.8498	22.0776	22.2114	22.1002	22.0759	22.2765	21.9679		LdBPK_322470.1	LdBPK_322470.1	1	C-14 sterol reductase, putative
NaN	NaN	21.8809	21.7378	22.0066	22.0498	NaN	21.8255	22.8301	22.2316	21.6482	21.8079	22.2172	22.0865	21.8706	22.0934	22.0045	22.4297		LdBPK_211330.1	LdBPK_211330.1	1	T-complex protein 1, delta subunit, putative
NaN	NaN	21.0215	NaN	21.946	22.1028	NaN	21.9631	22.2568	22.9395	21.8146	22.0986	21.4637	NaN	23.6982	22.3706	NaN	22.3411	+	LdBPK_141210.1	LdBPK_141210.1	1	hypothetical protein, conserved
NaN	NaN	22.2828	21.7054	22.2849	21.717	NaN	21.8181	21.821	21.8273	NaN	NaN	22.0407	21.9773	21.3413	21.4099	22.1228	21.9748	+	LdBPK_110100.1	LdBPK_110100.1	1	seryl-tRNA synthetase, putative
NaN	NaN	22.1808	NaN	22.011	21.9845	NaN	NaN	22.0406	22.151	NaN	NaN	22.2471	22.2363	21.8759	21.7319	22.2973	21.8338		LdBPK_350720.1	LdBPK_350720.1	1	hypothetical protein, conserved
NaN	NaN	22.4631	21.8145	21.6811	22.2771	NaN	NaN	22.1663	21.9865	NaN	22.2219	22.0136	21.7203	22.0557	22.4004	22.2241	22.1379		LdBPK_303740.1	LdBPK_303740.1	1	hypothetical protein, conserved
NaN	NaN	22.046	NaN	21.9648	21.9855	NaN	21.9837	22.2435	22.2006	21.9141	22.1144	22.2683	NaN	NaN	21.8923	22.0639	21.9872		LdBPK_365870.1	LdBPK_365870.1	1	isoleucyl-tRNA synthetase, putative
NaN	NaN	22.084	22.1504	21.9155	22.0266	NaN	21.8651	22.4134	NaN	22.0607	22.0215	21.8614	22.2068	22.3286	22.0422	NaN	NaN		LdBPK_080330.1	LdBPK_080330.1	1	mitochondrial associated ribonuclease, putative
NaN	NaN	21.3846	NaN	21.8727	22.0506	NaN	21.656	21.9418	22.2673	21.9589	21.7357	NaN	NaN	22.0934	NaN	22.197	21.9733		LdBPK_261550.1	LdBPK_261550.1	1	thimet oligopeptidase, putative
NaN	NaN	22.6284	NaN	22.0561	21.8587	NaN	22.2954	22.2913	21.707	22.2808	22.2283	NaN	NaN	NaN	22.5406	NaN	21.9427		LdBPK_120660.1	LdBPK_120660.1	1	hypothetical protein, conserved
NaN	NaN	21.3789	21.3728	21.8622	22.0362	NaN	21.5955	22.4845	21.9536	NaN	NaN	21.8633	NaN	21.7069	21.6854	21.9	22.1917		LdBPK_050830.1	LdBPK_050830.1	1	methylthioadenosine phosphorylase, putative
NaN	NaN	22.0773	NaN	21.8763	21.9492	NaN	NaN	22.0052	22.5385	22.2748	22.0137	22.3359	22.4584	22.4387	22.5884	NaN	NaN		LdBPK_151310.1	LdBPK_151310.1	1	mitochondrial DNA topoisomerase II
NaN	NaN	22.3921	23.0027	21.9556	21.8698	NaN	NaN	21.684	NaN	21.7028	21.4147	21.6732	21.5203	NaN	NaN	NaN	NaN	+	LdBPK_080630.1	LdBPK_080630.1	1	hypothetical protein, conserved
NaN	NaN	22.1134	NaN	21.8739	21.9242	NaN	22.3092	21.9778	21.9394	22.1997	22.3876	21.7702	22.0054	22.3982	22.3514	21.8986	21.8905		LdBPK_321570.1	LdBPK_321570.1	1	ATP-dependent zinc metallopeptidase, putative
NaN	NaN	22.8066	NaN	NaN	21.8986	NaN	NaN	22.662	NaN	22.884	23.2859	22.5731	22.482	22.7675	22.7516	NaN	NaN		LdBPK_100760.1;LdBPK_100770.1	LdBPK_100760.1;LdBPK_100770.1	2	amino acid transporter, putative;amino acid transporter, putative
NaN	NaN	21.9	NaN	22.0886	21.6676	NaN	NaN	21.6827	21.5409	22.0491	NaN	21.9424	NaN	NaN	NaN	22.1081	21.887		LdBPK_290890.1	LdBPK_290890.1	1	high mobility group protein homolog tdp-1, putative
NaN	NaN	21.6552	21.6558	21.7015	22.0387	NaN	22.0131	22.1533	22.0966	22.0073	22.0166	23.359	22.1109	22.1317	NaN	22.4607	21.646		LdBPK_367320.1	LdBPK_367320.1	1	eukaryotic translation initiation factor 3 subunit 8, putative
NaN	NaN	22.6686	NaN	NaN	21.8368	NaN	NaN	NaN	NaN	NaN	NaN	NaN	NaN	NaN	NaN	NaN	NaN	+	LdBPK_091640.1	LdBPK_091640.1	1	hypothetical protein, conserved
NaN	NaN	21.5425	NaN	21.8365	NaN	NaN	NaN	22.3283	21.9243	NaN	NaN	22.187	NaN	NaN	NaN	21.8083	21.7099		LdBPK_292680.1	LdBPK_292680.1	1	serine/threonine-protein kinase, putative
NaN	NaN	21.699	NaN	NaN	21.812	NaN	NaN	NaN	21.7684	21.4554	21.4827	21.8166	21.7604	21.902	22.2317	21.8539	21.6622		LdBPK_181140.1	LdBPK_181140.1	1	ras-related protein rab-5, putative
NaN	NaN	21.7478	21.7078	21.5162	22.0678	NaN	NaN	22.0196	21.4483	22.0751	22.0344	21.8303	22.167	22.4151	22.3994	22.0069	NaN		LdBPK_050490.1	LdBPK_050490.1	1	hypothetical protein, conserved
NaN	NaN	21.4678	NaN	21.7793	NaN	NaN	NaN	22.2443	NaN	21.621	NaN	NaN	NaN	NaN	NaN	21.7211	21.8455		LdBPK_367060.1	LdBPK_367060.1	1	prolyl oligopeptidase, putative
NaN	NaN	21.6958	NaN	21.8638	21.63	NaN	21.6316	22.0583	21.4406	21.5143	NaN	21.6665	21.7736	21.3185	21.5946	21.9648	21.9226	+	LdBPK_351190.1;LdBPK_350850.1	LdBPK_351190.1	2	NADH-dependent fumarate reductase-like protein;NADH-dependent fumarate reductase, putative
NaN	NaN	21.8183	NaN	21.5541	21.8772	NaN	21.4994	21.79	21.9568	NaN	21.7694	21.92	21.7277	21.7988	21.9058	22.1624	22.0077		LdBPK_180560.1	LdBPK_180560.1	1	vacuolar ATP synthase subunit c, putative
NaN	NaN	21.7201	21.587	21.7696	21.6587	NaN	21.5772	21.897	21.7701	21.8848	21.654	21.5463	21.7576	21.6655	22.0724	21.9955	22.1806		LdBPK_120810.1	LdBPK_120810.1	1	hypothetical protein, conserved
NaN	NaN	21.5713	NaN	21.6862	NaN	NaN	NaN	22.3606	NaN	22.0923	21.8064	22.0148	NaN	NaN	NaN	21.7323	22.2462		LdBPK_303440.1	LdBPK_303440.1	1	CAS/CSE/importin domain protein, putative
NaN	NaN	22.3408	22.0631	21.6491	21.6535	NaN	22.6913	21.8341	21.8785	22.5395	22.3247	22.2485	21.5546	22.9531	22.3882	21.631	21.5315		LdBPK_310670.1	LdBPK_310670.1	1	hypothetical protein, conserved
NaN	NaN	21.7498	NaN	21.6024	21.6614	NaN	NaN	21.8288	21.4659	NaN	21.5555	NaN	21.4908	NaN	21.8182	21.6237	21.7266		LdBPK_350100.1	LdBPK_350100.1	1	hypothetical protein, conserved
NaN	NaN	21.4977	NaN	21.6163	NaN	NaN	NaN	21.7434	21.707	21.6396	21.9133	21.7267	21.2303	21.9422	22.2987	21.2137	21.1763		LdBPK_281110.1	LdBPK_281110.1	1	hypothetical protein, conserved
NaN	NaN	22.0142	NaN	21.5933	NaN	NaN	NaN	22.0315	21.7327	NaN	NaN	21.853	NaN	NaN	21.7209	22.0861	22.1028		LdBPK_300470.1;LdBPK_211120.1	LdBPK_300470.1	2	aspartyl-tRNA synthetase, putative;aspartyl-tRNA synthetase, putative
NaN	NaN	22.1635	22.1452	21.6216	21.5489	NaN	NaN	NaN	NaN	NaN	NaN	NaN	NaN	NaN	NaN	NaN	NaN	+	LdBPK_100620.1	LdBPK_100620.1	1	zinc-binding dehydrogenase-like protein
NaN	NaN	21.4324	NaN	21.5397	21.6005	NaN	NaN	21.6374	21.5126	21.1948	NaN	21.4027	21.2424	NaN	NaN	21.412	21.1271	+	LdBPK_261910.1	LdBPK_261910.1	1	hypothetical protein, conserved
NaN	NaN	21.649	NaN	21.333	21.7895	NaN	21.4532	21.6362	21.3671	21.6487	22.2121	22.0671	22.2224	22.593	21.9945	21.8122	21.5516		LdBPK_292130.1	LdBPK_292130.1	1	hypothetical protein, conserved
NaN	NaN	21.8444	NaN	21.6601	21.4558	NaN	21.8095	21.5644	NaN	21.9651	21.9378	21.5694	NaN	21.9407	22.0414	21.2594	NaN		LdBPK_361200.1	LdBPK_361200.1	1	short chain 3-hydroxyacyl-CoA dehydrogenase, putative
NaN	NaN	21.3298	21.4689	21.5482	21.5541	NaN	NaN	21.5544	21.67	NaN	21.6227	21.9982	21.4515	NaN	21.7741	21.6267	21.4355		LdBPK_180960.1	LdBPK_180960.1	1	hypothetical protein, conserved
NaN	NaN	21.0815	NaN	21.739	21.3111	NaN	NaN	21.4218	21.5761	NaN	21.1867	21.3979	21.384	NaN	21.6586	21.6566	21.8046		LdBPK_130960.1	LdBPK_130960.1	1	NADH-cytochrome b5 reductase, putative
NaN	NaN	21.6756	NaN	21.435	21.6027	NaN	21.2794	22.0177	21.7846	21.496	21.4633	22.1608	22.17	21.3846	21.4391	21.7398	21.5898		LdBPK_310170.1	LdBPK_310170.1	1	DNA-directed RNA polymerase II subunit 2, putative
NaN	NaN	21.8546	21.3395	NaN	21.4911	NaN	NaN	21.9203	21.5931	22.2176	22.2501	21.9822	NaN	22.3398	NaN	21.8691	NaN		LdBPK_191030.1	LdBPK_191030.1	1	hypothetical protein, conserved
NaN	NaN	21.1869	NaN	21.4238	21.5476	NaN	NaN	21.3147	21.4051	NaN	21.2364	21.7203	21.4084	NaN	21.4947	21.4989	21.4244		LdBPK_282080.1	LdBPK_282080.1	1	X-pro, dipeptidyl-peptidase,serine peptidase, Clan SC, family S15, putative
NaN	NaN	21.0874	21.1177	21.3798	21.5872	NaN	NaN	21.8184	21.6958	21.5695	20.9616	21.4721	21.3429	21.666	21.5091	21.9702	21.8294		LdBPK_270430.1	LdBPK_270430.1	1	ribokinase, putative
NaN	NaN	21.1925	21.0892	21.3899	21.577	NaN	21.0941	21.5051	21.3167	21.0132	21.1639	21.2354	21.557	21.3875	NaN	21.1805	21.3334		LdBPK_131260.1	LdBPK_131260.1	1	hypothetical protein, conserved
NaN	NaN	21.1198	NaN	21.4717	NaN	NaN	NaN	21.2439	21.1921	NaN	NaN	21.3231	21.6853	21.086	NaN	21.2154	NaN		LdBPK_091070.1	LdBPK_091070.1	1	hypothetical protein, conserved
NaN	NaN	22.0886	NaN	21.4082	NaN	NaN	NaN	22.0706	NaN	NaN	NaN	21.9449	22.2926	21.7815	21.7276	21.9141	NaN		LdBPK_350070.1	LdBPK_350070.1	1	prohibitin, putative
NaN	NaN	NaN	23.1335	NaN	21.3565	NaN	NaN	NaN	NaN	NaN	NaN	NaN	NaN	NaN	NaN	NaN	NaN	+	LdBPK_252140.1	LdBPK_252140.1	1	hypothetical protein, conserved
NaN	NaN	21.2186	NaN	21.2656	21.4355	NaN	NaN	21.6382	22.0202	21.253	21.2702	NaN	21.7263	21.4827	21.6093	NaN	21.1085		LdBPK_361840.1	LdBPK_361840.1	1	aldehyde dehydrogenase, putative
NaN	NaN	22.6379	22.5037	NaN	21.3355	NaN	NaN	NaN	NaN	NaN	NaN	NaN	NaN	NaN	NaN	NaN	NaN	+	LdBPK_030720.1	LdBPK_030720.1	1	cytochrome c oxidase copper chaperone, putative
NaN	NaN	21.2614	21.1559	21.2938	21.3366	NaN	21.6843	20.956	20.625	21.4566	21.5097	21.5875	21.6473	21.3971	21.4685	21.5659	20.9169		LdBPK_332800.1	LdBPK_332800.1	1	hypothetical protein, conserved
NaN	NaN	20.9792	20.8727	21.2593	21.3664	NaN	21.0417	21.6328	21.1231	20.906	20.6994	21.6521	21.1833	21.0924	NaN	21.7833	21.2898		LdBPK_170540.1	LdBPK_170540.1	1	hypothetical protein, unknown function
NaN	NaN	21.4673	21.2549	21.2054	21.4193	NaN	21.5207	21.3946	21.6071	21.3138	21.397	21.7282	21.8628	21.7361	21.6167	21.7544	21.7455		LdBPK_211930.1	LdBPK_211930.1	1	hypothetical protein, unknown function
NaN	NaN	21.8082	NaN	21.302	NaN	NaN	NaN	22.631	NaN	21.4091	22.3793	NaN	NaN	NaN	NaN	NaN	NaN		LdBPK_090120.1	LdBPK_090120.1	1	hypothetical protein, conserved
NaN	NaN	20.8546	NaN	21.2998	NaN	NaN	NaN	21.1386	NaN	NaN	NaN	21.3408	21.3181	NaN	NaN	21.2734	NaN		LdBPK_361080.1	LdBPK_361080.1	1	hypothetical protein, conserved
NaN	NaN	NaN	21.3606	21.2763	NaN	NaN	NaN	NaN	21.2432	NaN	21.9363	21.7707	21.4864	NaN	21.6195	21.5032	NaN		LdBPK_332940.1	LdBPK_332940.1	1	hypothetical protein, conserved
NaN	NaN	21.1672	20.779	21.4153	21.1023	NaN	NaN	21.4796	21.3499	20.9958	21.043	21.3553	21.2266	21.0622	21.2644	21.2749	21.2701		LdBPK_040680.1	LdBPK_040680.1	1	ubiquitin-conjugating enzyme e2, putative
NaN	NaN	21.1543	NaN	21.2479	NaN	NaN	21.3491	21.4106	21.4284	21.1433	21.3254	21.5235	NaN	NaN	21.458	NaN	21.2365		LdBPK_241910.1	LdBPK_241910.1	1	lysophospholipase, putative
NaN	NaN	22.4183	NaN	21.2207	NaN	NaN	NaN	NaN	NaN	NaN	NaN	NaN	NaN	NaN	NaN	NaN	NaN		LdBPK_353550.1	LdBPK_353550.1	1	hypothetical protein, conserved
NaN	NaN	21.5509	NaN	21.4582	20.9775	NaN	NaN	21.8279	NaN	21.2163	NaN	20.8569	NaN	NaN	NaN	21.3139	NaN		LdBPK_362670.1	LdBPK_362670.1	1	hypothetical protein, unknown function
NaN	NaN	21.3748	NaN	21.08	21.2883	21.5235	21.4304	21.2089	21.3395	21.396	21.5832	21.4618	21.014	21.5959	21.7987	21.1903	20.9463		LdBPK_211860.1	LdBPK_211860.1	1	choline dehydrogenase, like protein
NaN	NaN	20.8132	NaN	21.0689	21.2175	NaN	NaN	21.5397	21.4937	NaN	NaN	21.6001	21.5559	21.1713	21.1129	21.5214	21.5468		LdBPK_240990.1	LdBPK_240990.1	1	hypothetical protein, conserved
NaN	NaN	21.4055	NaN	NaN	21.1401	NaN	NaN	20.7165	NaN	21.3534	NaN	21.3318	NaN	21.1319	NaN	21.211	21.0558		LdBPK_210600.1	LdBPK_210600.1	1	la RNA binding protein, putative
NaN	NaN	19.975	NaN	20.7613	21.4927	NaN	NaN	21.0759	20.9033	20.6011	21.0091	21.4229	NaN	NaN	21.2169	21.1033	21.0164		LdBPK_262620.1	LdBPK_262620.1	1	hypothetical protein, conserved
NaN	NaN	21.5759	NaN	21.0457	21.1769	NaN	21.1449	21.242	NaN	NaN	NaN	21.3696	NaN	NaN	NaN	21.2225	NaN		LdBPK_364850.1	LdBPK_364850.1	1	hypothetical protein, conserved
NaN	NaN	21.3078	20.85	20.79	21.0871	NaN	21.1503	NaN	21.2208	21.0877	21.1202	21.2244	21.0808	21.3805	21.203	21.3042	NaN		LdBPK_340510.1	LdBPK_340510.1	1	importin beta-1 subunit, putative
NaN	NaN	20.7212	20.6583	20.8026	20.9548	NaN	20.5404	20.9727	20.8365	20.6374	20.8041	20.9446	20.8365	20.7947	NaN	20.7068	20.8404		LdBPK_363120.1	LdBPK_363120.1	1	hypothetical protein, conserved
NaN	NaN	20.3927	NaN	20.764	20.8924	NaN	NaN	21.1941	20.7997	NaN	20.7521	21.0516	NaN	21.0192	20.9929	21.4703	21.0037		LdBPK_230060.1	LdBPK_230060.1	1	cyclophilin, putative
NaN	NaN	20.5917	NaN	20.9663	20.4147	NaN	20.7142	20.6998	20.5188	20.5572	20.4165	20.8091	20.6747	20.6141	20.6375	20.5801	20.5111		LdBPK_367220.1	LdBPK_367220.1	1	nuclear pore complex protein (NUP155), putative
NaN	NaN	20.2609	NaN	20.698	20.6753	NaN	20.3724	21.0295	21.2358	20.4551	20.6349	NaN	20.5477	20.8556	21.2386	20.6349	20.4713		LdBPK_070700.1;LdBPK_070720.1	LdBPK_070700.1;LdBPK_070720.1	2	vacuolar-type Ca2 -ATPase, putative;vacuolar-type Ca2 -ATPase, putative
NaN	NaN	21.1695	21.0511	20.899	20.3894	NaN	NaN	NaN	NaN	NaN	NaN	NaN	NaN	NaN	NaN	NaN	NaN	+	LdBPK_231150.1	LdBPK_231150.1	1	hypothetical protein, unknown function
NaN	NaN	20.7723	NaN	20.5476	20.6016	NaN	20.8773	20.9722	20.8211	20.7448	20.8785	21.034	21.0416	20.782	21.0204	21.24	20.8179		LdBPK_071150.1	LdBPK_071150.1	1	RNA binding protein-like protein
NaN	NaN	20.1567	NaN	20.4826	20.6342	NaN	NaN	21.039	NaN	NaN	NaN	20.8775	20.7727	NaN	NaN	20.7739	20.6647		LdBPK_170440.1	LdBPK_170440.1	1	protein kinase, putative
NaN	NaN	20.2326	NaN	20.3544	NaN	NaN	NaN	20.1481	NaN	NaN	NaN	NaN	NaN	NaN	NaN	NaN	NaN		LdBPK_282820.1	LdBPK_282820.1	1	coatomer gamma subunit, putative
NaN	NaN	20.0242	19.1607	20.2457	20.19	NaN	NaN	21.6805	20.78	NaN	NaN	20.767	21.0686	NaN	21.0868	19.5644	NaN		LdBPK_291360.1	LdBPK_291360.1	1	ATP-dependent Clp protease subunit, heat shock protein 100 (HSP100), putative
NaN	NaN	19.9476	NaN	19.8783	20.1167	NaN	NaN	20.1722	NaN	NaN	NaN	20.36	20.3112	NaN	NaN	20.0625	20.2329		LdBPK_200820.1	LdBPK_200820.1	1	vesicle-fusing ATPase, putative
NaN	NaN	21.1016	NaN	19.9319	NaN	NaN	NaN	NaN	NaN	NaN	NaN	NaN	NaN	NaN	NaN	NaN	NaN	+	LdBPK_161290.1	LdBPK_161290.1	1	hypothetical protein, unknown function
21.8826	22.7461	29.4818	29.5292	28.8773	29.0778	27.1687	26.8695	26.2653	26.3482	28.5274	28.3602	27.4735	27.3187	24.0385	24.0521	24.2339	23.9125	+	LdBPK_250780.1	LdBPK_250780.1	1	protein phosphatase, putative
NaN	22.2248	28.6446	28.511	28.4017	28.403	27.4914	27.3606	27.6028	27.714	27.8027	27.8935	27.6239	27.6796	27.4736	27.3972	27.5714	27.3872	+	LdBPK_010510.1	LdBPK_010510.1	1	long chain fatty acid CoA ligase, putative
22.5257	22.375	28.5941	28.3806	28.0876	28.0438	25.7921	25.3671	25.0937	25.0319	26.7672	26.606	25.7625	25.8994	23.6644	23.7977	24.0349	23.9455	+	LdBPK_300380.1	LdBPK_300380.1	1	phosphatase 2C, putative
NaN	21.9837	27.7609	27.6953	27.2272	27.12	27.7728	27.7425	27.1947	27.2857	27.967	27.8269	27.3782	27.1746	27.8425	27.6913	27.0646	26.8804		LdBPK_110600.1	LdBPK_110600.1	1	3-methylcrotonoyl-CoA carboxylase beta subunit, putative
22.7287	22.6502	27.639	27.449	28.3609	28.3706	27.6729	27.7158	28.4406	28.5747	27.632	27.8019	28.2133	28.3525	28.082	28.1237	28.6725	28.4562		LdBPK_221310.1	LdBPK_221310.1	1	i/6 autoantigen-like protein
NaN	24.8077	29.5991	29.1952	29.4326	29.3951	25.376	25.5356	25.8332	25.2585	26.9764	26.5268	26.5173	25.6552	24.2771	24.189	24.7453	24.8369	+	LdBPK_101380.1	LdBPK_101380.1	1	hypothetical protein, conserved
NaN	21.9439	26.4959	26.2405	26.6068	26.6016	26.5573	26.4042	26.645	26.7614	26.568	26.4539	26.714	26.6424	26.6729	26.5828	26.8566	26.7374		LdBPK_365410.1	LdBPK_365410.1	1	aldehyde dehydrogenase, putative
24.9452	24.7845	29.2217	29.0533	29.8968	30.0274	29.3773	29.3971	29.9292	30.1595	29.4308	29.4495	29.9083	29.9151	29.7455	29.5881	30.1833	30.2215		LdBPK_230810.1	LdBPK_230810.1	1	hypothetical protein, conserved
23.3893	23.4096	27.7273	27.506	28.1164	28.2575	27.7088	27.8932	28.3351	28.3261	28.004	28.0247	28.2453	28.0444	28.2424	28.158	28.511	28.3672		LdBPK_081680.1;LdBPK_181280.1	LdBPK_081680.1;LdBPK_181280.1	2	unspecified product;hypothetical protein, conserved
24.4191	24.0239	28.3568	27.8294	28.4591	28.5811	28.4208	28.4486	28.7957	28.9855	28.4946	28.4334	28.7473	28.5042	28.6904	28.5141	28.7851	28.6685		LdBPK_282430.1	LdBPK_282430.1	1	glycosomal membrane protein, putative
22.8609	22.3138	26.4691	26.1303	26.5656	26.3618	26.5045	26.3525	26.6517	26.7284	26.5948	26.6255	26.5786	26.4235	26.7442	26.8301	26.5301	26.3505		LdBPK_240310.1	LdBPK_240310.1	1	fumarate hydratase, putative
NaN	24.314	27.758	27.7659	28.0821	28.2717	28.2569	28.2553	28.135	28.4235	28.2861	28.147	28.3855	28.2343	28.2498	28.2878	28.6118	28.5751		LdBPK_311930.1	LdBPK_311930.1	1	ubiquitin-fusion protein
22.2897	22.1982	25.8655	25.3726	26.4051	26.4477	25.9385	25.9331	26.6237	26.7158	26.1044	26.0839	26.6101	26.5468	26.0959	26.1054	26.5187	26.4521		LdBPK_330870.1	LdBPK_330870.1	1	2,4-dienoyl-coa reductase fadh1, putative
26.3481	25.3423	29.2609	28.8702	29.8055	29.6958	29.2994	29.2558	29.8143	29.931	29.3483	29.2054	29.7602	29.5112	29.0644	29.0195	29.775	29.6564	+	LdBPK_310450.1	LdBPK_310450.1	1	cytoskeleton-associated protein CAP5.5, putative
NaN	24.6352	27.955	27.4435	27.3024	27.2684	26.6983	26.8584	26.9687	26.967	26.9791	26.7501	26.7739	26.6831	26.8166	26.833	26.6901	26.5403		LdBPK_111210.1;LdBPK_111280.1;LdBPK_270840.1	LdBPK_111210.1	3	ATP-binding cassette protein subfamily A, member 2, putative;ATP-binding cassette protein subfamily A, member 6, putative;ATP-binding cassette protein subfamily A, member 9, putative
NaN	23.1091	26.2248	25.792	25.6369	25.603	26.1641	25.962	25.7828	25.7931	26.1278	26.1722	25.8553	25.8497	26.3206	26.0978	25.7895	25.4967		LdBPK_190970.1	LdBPK_190970.1	1	4-coumarate:coa ligase-like protein
24.7152	25.2109	27.6653	27.4819	27.4153	27.2839	27.6767	27.6144	27.3583	27.5347	27.7982	27.695	27.3007	27.2318	27.8599	27.798	27.4779	27.337		LdBPK_190940.1;LdBPK_190950.1;LdBPK_190960.1	LdBPK_190940.1	3	4-coumarate:coa ligase-like protein;4-coumarate:coa ligase-like protein;4-coumarate:coa ligase-like protein
24.2173	22.6235	25.8356	25.7159	25.7694	25.7772	25.8374	25.8079	25.9596	25.8072	25.926	25.8337	25.7998	25.7967	26.153	26.0295	25.6192	25.5047		LdBPK_261530.1	LdBPK_261530.1	1	trifunctional enzyme alpha subunit, mitochondrial precursor-like protein
27.3942	27.5794	29.8272	29.6375	29.545	29.5239	29.8144	29.7233	29.4574	29.5477	29.9538	29.9273	29.5406	29.5042	29.9963	29.9937	29.5655	29.3896		LdBPK_251160.1	LdBPK_251160.1	1	aldehyde dehydrogenase, mitochondrial precursor

## Sheet: ANOVA
Missing values imputed to simulate lower detection limit; ANOVA: Benjamini Hochberg correction, FDR of 0.001
YnMyr				0.2 μM 2				0.2 μM 1				7 μM 1
LFQ intensity YN_A	LFQ intensity YN_B	LFQ intensity YN_C	LFQ intensity YN_D	LFQ intensity 0.2 μM 2_A	LFQ intensity 0.2 μM 2_B	LFQ intensity 0.2 μM 2_C	LFQ intensity 0.2 μM 2_D	LFQ intensity 0.2 μM 1_A	LFQ intensity 0.2 μM 1_B	LFQ intensity 0.2 μM 1_C	LFQ intensity 0.2 μM 1_D	LFQ intensity 7 μM 1_A	LFQ intensity 7 μM 1_B	LFQ intensity 7 μM 1_C	LFQ intensity 7 μM 1_D	MG	ANOVA Significant	p value	LFQ intensity difference YnMyr and 7 μM 1	Protein IDs	Majority protein IDs	Proteins	Product Description
30.4905	30.0753	30.0437	30.1571	27.374	27.1223	26.8082	26.7154	28.7105	28.6395	27.9718	27.7322	24.8807	24.616	24.5353	24.0655	+	+	9.60216	5.6673	LdBPK_312890.1	LdBPK_312890.1	1	ADP-ribosylation factor, putative
27.334	27.1869	27.0886	27.1849	25.0232	24.7249	25.3936	25.5959	25.2741	25.2064	25.5106	25.5252	25.3016	24.9898	25.7043	25.4762	+	+	6.41555	1.83063	LdBPK_010490.1	LdBPK_010490.1	1	fatty acyl CoA syntetase 1, putative
27.1766	26.868	27.0265	27.1104	26.5392	26.2715	26.4799	26.5361	26.9242	26.9421	26.8413	26.8512	25.2573	25.2691	26.038	25.9658	+	+	5.07799	1.41283	LdBPK_300680.1	LdBPK_300680.1	1	hypothetical protein, conserved
27.9826	27.7681	27.0717	26.9716	22.0968	20.5792	22.1448	21.5735	24.3163	24.2439	23.9653	23.6172	20.7556	20.3335	21.7769	22.0616	+	+	7.60823	6.2166	LdBPK_312350.1	LdBPK_312350.1	1	ADP-ribosylation factor, putative
27.0216	26.1102	26.7291	26.7614	22.1267	20.6105	22.7195	23.1552	24.6209	23.5359	23.7827	23.3009	20.2517	20.7846	20.2113	21.8327	+	+	6.07044	5.88551	LdBPK_170080.1	LdBPK_170080.1	1	ADP-ribosylation factor, putative
26.9851	26.7429	26.5959	25.8848	21.9799	24.5423	23.7599	24.0352	25.9201	25.1057	24.6355	24.5002	22.2663	20.2856	22.3741	20.2102	+	+	4.66065	5.2681	LdBPK_201320.1	LdBPK_201320.1	1	calpain-like cysteine peptidase, putative
27.102	26.866	26.1558	26.1178	24.2842	24.4711	23.4497	23.0363	25.9043	25.7453	24.5146	24.6614	20.042	23.2428	21.7462	20.6702	+	+	4.64024	5.13513	LdBPK_130990.1;LdBPK_090090.1	LdBPK_130990.1	2	RNA helicase, putative;proteasome regulatory ATPase subunit 2, putative
26.564	26.3028	26.1196	26.1451	26.2012	26.072	25.8137	25.7992	26.6352	26.6344	26.0885	25.9405	23.825	23.6136	23.3612	23.2182	+	+	8.09863	2.77839	LdBPK_321900.1	LdBPK_321900.1	1	protein kinase, putative
26.9947	26.572	26.1551	26.1089	25.1909	24.9066	24.0004	24.1427	26.0309	25.8716	25.3854	24.9526	22.1392	22.7825	22.0934	20.1615	+	+	5.29269	4.66351	LdBPK_181160.1	LdBPK_181160.1	1	hypothetical protein, conserved
26.6315	26.4145	25.788	25.763	21.7004	22.0076	22.5692	22.4232	23.0273	22.8569	22.5219	22.6246	22.674	22.4651	22.5282	22.31	+	+	8.66825	3.65494	LdBPK_041050.1;LdBPK_041040.1	LdBPK_041050.1	2	acyltransferase-like protein, copy 1;acyltransferase-like protein, copy 2
25.962	25.927	25.609	25.7731	25.8608	25.5248	25.0839	25.3414	26.1604	25.8993	25.6092	25.3182	20.7661	22.905	22.8939	23.032	+	+	5.11253	3.41853	LdBPK_210100.1	LdBPK_210100.1	1	hypothetical protein, conserved
25.5312	25.8262	25.3702	25.4479	25.7949	25.0756	25.0202	25.2734	25.9037	25.3669	25.2274	25.6006	22.945	22.6673	23.0341	22.1223	+	+	7.24863	2.85166	LdBPK_331090.1	LdBPK_331090.1	1	hypothetical protein, conserved
25.3025	25.2337	25.3209	25.4799	22.0785	23.5171	23.5274	23.3927	24.4945	24.7019	24.4561	24.602	20.3455	20.078	20.6775	20.6807	+	+	8.55097	4.88881	LdBPK_200770.1	LdBPK_200770.1	1	hypothetical protein, conserved
24.9595	24.4558	24.6843	24.9758	21.7776	20.4567	20.5136	20.5018	20.4383	20.41	20.5158	20.2602	20.5047	20.7949	20.1619	20.2562	+	+	8.61803	4.33942	LdBPK_101370.1	LdBPK_101370.1	1	hypothetical protein, conserved
25.2498	24.6026	24.6489	24.3882	22.0602	20.56	20.5068	20.5338	20.2771	23.2172	22.6733	20.724	20.3137	20.347	20.6882	20.4291	+	+	4.33196	4.27787	LdBPK_040470.1	LdBPK_040470.1	1	ADP-ribosylation factor, putative
24.692	23.9562	24.2966	24.4837	22.0424	20.3664	20.3843	20.3766	22.8585	22.8917	22.7719	23.2263	20.5493	20.4804	20.2579	20.2241	+	+	6.9686	3.97924	LdBPK_271740.1	LdBPK_271740.1	1	hypothetical protein, conserved
25.113	24.6735	24.342	24.2256	22.0283	20.2445	20.3217	20.4822	20.3854	20.3904	20.5407	20.7347	20.2492	20.5213	20.4332	20.4619	+	+	7.189	4.17213	LdBPK_360560.1	LdBPK_360560.1	1	protein phosphatase 2C-like protein
23.8766	23.9211	24.3855	24.129	22.1353	20.7076	20.4876	20.3831	20.2837	21.6504	21.4245	20.3066	20.0205	20.2832	20.2253	20.4017	+	+	5.64657	3.84535	LdBPK_360400.1	LdBPK_360400.1	1	phosphatidylinositol-4-phosphate 5-kinase-like protein
24.3479	24.6487	24.0742	24.087	22.1217	20.2583	20.2941	19.1473	20.9737	20.465	19.8278	20.2632	20.4299	20.5822	20.4664	19.9281	+	+	5.27331	3.93779	LdBPK_260270.1	LdBPK_260270.1	1	hypothetical protein, conserved
24.6033	23.7182	23.9445	23.8063	22.2059	20.304	20.4998	20.4946	22.6802	20.4028	21.6281	20.2742	20.6336	20.4621	20.4054	20.4639	+	+	4.04339	3.52684	LdBPK_010400.1	LdBPK_010400.1	1	hypothetical protein, conserved
23.3027	22.5826	23.8371	23.6079	21.8225	21.2372	20.7218	20.9176	21.3579	21.5372	20.9023	21.4835	20.7911	20.9711	20.9416	20.3287	+	+	5.14293	2.57448	LdBPK_230500.1	LdBPK_230500.1	1	trypanothione synthetase, putative
24.375	24.424	23.6546	23.7584	21.6628	21.7074	21.5281	21.2848	23.0486	23.2209	22.781	22.2706	20.3045	20.6432	20.1593	20.3414	+	+	8.00342	3.69088	LdBPK_200750.1	LdBPK_200750.1	1	hypothetical protein, conserved
24.0731	23.3044	23.5826	23.6914	21.7294	21.9789	22.2782	21.2293	22.4401	22.314	21.7962	21.1933	21.7029	21.0453	21.4928	21.4826	+	+	4.5009	2.23195	LdBPK_120610.1	LdBPK_120610.1	1	serine/threonine protein phosphatase-like protein, PPEF
24.7227	24.1332	23.5726	23.3301	21.9908	20.2535	20.1721	20.1598	20.0547	20.5414	20.3905	20.2085	20.3759	20.3379	20.4684	20.486	+	+	5.7608	3.5226	LdBPK_340980.1	LdBPK_340980.1	1	hypothetical protein, conserved
24.3348	23.5322	23.9029	22.7122	22.1306	20.5651	20.6352	20.6329	21.3871	21.0553	20.6076	20.516	20.474	20.4086	20.3442	20.2148	+	+	4.96383	3.26013	LdBPK_161450.1	LdBPK_161450.1	1	ADP-ribosylation factor-like, putative
23.568	23.0596	23.1476	23.0356	22.0235	20.5559	20.5226	20.5179	20.7122	20.0816	20.5017	20.3925	20.7719	20.1574	20.4908	20.2869	+	+	5.62967	2.77597	LdBPK_261380.1	LdBPK_261380.1	1	hypothetical protein, conserved
23.4161	23.3573	22.4747	22.7787	22.2036	20.3631	20.2316	20.1404	20.3652	20.4251	20.6396	20.2648	20.3658	20.4527	20.5042	20.0308	+	+	4.29412	2.66835	LdBPK_200810.1	LdBPK_200810.1	1	hypothetical protein, unknown function
23.0772	22.9429	22.3949	22.5544	21.9794	20.439	20.1531	20.169	20.3907	20.6745	20.5249	20.3375	20.5602	20.5911	20.289	20.3612		+	4.39583	2.29199	LdBPK_301700.1	LdBPK_301700.1	1	hypothetical protein, conserved
23.3746	22.6844	22.1908	22.6171	21.9888	20.5675	20.4684	20.5169	20.6762	20.3862	20.807	20.0792	20.5227	20.2613	20.0294	20.7706	+	+	4.12555	2.32072	LdBPK_364660.1	LdBPK_364660.1	1	hypothetical protein, conserved
29.4818	29.5292	28.8773	29.0778	27.1687	26.8695	26.2653	26.3482	28.5274	28.3602	27.4735	27.3187	24.0385	24.0521	24.2339	23.9125	+	+	8.38449	5.18228	LdBPK_250780.1	LdBPK_250780.1	1	protein phosphatase, putative
28.6446	28.511	28.4017	28.403	27.4914	27.3606	27.6028	27.714	27.8027	27.8935	27.6239	27.6796	27.4736	27.3972	27.5714	27.3872	+	+	6.79834	1.03274	LdBPK_010510.1	LdBPK_010510.1	1	long chain fatty acid CoA ligase, putative
28.5941	28.3806	28.0876	28.0438	25.7921	25.3671	25.0937	25.0319	26.7672	26.606	25.7625	25.8994	23.6644	23.7977	24.0349	23.9455	+	+	8.43901	4.41593	LdBPK_300380.1	LdBPK_300380.1	1	phosphatase 2C, putative
29.5991	29.1952	29.4326	29.3951	25.376	25.5356	25.8332	25.2585	26.9764	26.5268	26.5173	25.6552	24.2771	24.189	24.7453	24.8369	+	+	8.92111	4.89342	LdBPK_101380.1	LdBPK_101380.1	1	hypothetical protein, conserved
28.8478	28.2811	28.4929	28.3171	28.8163	28.6797	28.3636	28.5645	28.9416	28.7625	28.4541	28.2422	29.0736	28.9443	28.4064	28.2454			0.067536	-0.18268	LdBPK_291820.1	LdBPK_291820.1	1	hypothetical protein, conserved
27.8213	27.6632	27.9947	27.8773	28.1401	27.8819	28.024	28.1182	27.8776	27.9512	28.062	27.7694	28.2173	28.0747	28.1699	28.2795			2.16816	-0.346241	LdBPK_010710.1	LdBPK_010710.1	1	hypothetical protein, unknown function
26.8369	26.4903	27.4608	27.4843	27.1056	26.9633	27.6699	27.92	27.1368	27.1298	27.6958	27.5366	27.4224	27.4254	28.0877	27.8022			0.624027	-0.616358	LdBPK_080650.1	LdBPK_080650.1	1	hypothetical protein, unknown function
27.9376	27.7101	20.3177	27.413	27.9439	20.586	27.2952	27.4377	20.4126	20.417	27.7027	27.7112	20.3	27.5953	27.4506	27.3523			0.0520336	0.170048	LdBPK_367240.1	LdBPK_367240.1	1	chaperonin, putative
26.952	20.4555	27.4492	27.2989	22.1033	26.8276	27.5645	20.5087	26.962	26.7414	27.4632	26.8866	27.026	26.9228	27.765	27.5828			0.516499	-1.78521	LdBPK_140730.1	LdBPK_140730.1	1	fatty acid elongase, putative
27.2825	27.1421	27.229	27.3152	27.5677	27.438	27.2091	27.4539	27.5057	27.4634	27.4771	27.378	27.605	27.4344	26.9639	26.965			0.569534	0.000131607	LdBPK_130760.1	LdBPK_130760.1	1	mitochondrial processing peptidase alpha subunit, putative
26.7719	26.1798	27.1437	27.179	27.1618	26.7519	27.1652	27.2246	26.9431	26.9075	27.4862	26.9732	27.1268	27.0834	27.6201	27.3775			0.603009	-0.483368	LdBPK_140710.1;LdBPK_140740.1	LdBPK_140710.1	2	fatty acid elongase, putative;fatty acid elongase, putative
26.312	25.9524	27.0254	27.1209	26.54	26.1208	27.3503	27.309	26.5992	26.555	27.4871	27.4509	26.8881	26.8087	27.3073	27.1364			0.227786	-0.432447	LdBPK_080030.1	LdBPK_080030.1	1	vesicle-associated membrane protein, putative
26.4828	26.4259	26.9409	26.9327	26.8566	26.5248	26.975	27.2	26.7897	26.828	27.1153	27.0224	26.8852	26.5258	26.9586	26.888			0.292349	-0.118811	LdBPK_362340.1	LdBPK_362340.1	1	hypothetical protein, conserved
25.9983	25.7829	26.7081	26.8481	26.2815	26.101	26.8883	27.2444	26.4345	26.1905	26.989	26.8437	26.7013	26.5111	27.2843	27.1276			0.396932	-0.571747	LdBPK_333000.1;LdBPK_252500.1	LdBPK_333000.1	2	glutathionylspermidine synthase, putative;D-alanyl-glycyl endopeptidase-like protein
25.4629	25.4443	26.4146	26.3579	25.8761	25.7296	26.4017	26.5201	25.8998	25.7043	26.5928	26.2369	26.0701	26.0185	26.7918	26.5833			0.254043	-0.446018	LdBPK_020210.1	LdBPK_020210.1	1	hypothetical protein, conserved
26.1055	26.113	26.1875	26.102	26.0776	26.0245	26.2375	26.3563	26.4237	25.949	26.1328	26.1448	26.4084	26.427	26.3925	26.351			1.37015	-0.267723	LdBPK_140760.1	LdBPK_140760.1	1	fatty acid elongase, putative
25.4428	25.8448	26.075	26.0201	25.8106	25.782	26.2465	26.2919	25.88	25.8501	26.4002	26.273	26.1856	25.9968	26.6202	26.4217			0.727731	-0.46036	LdBPK_281220.1	LdBPK_281220.1	1	hypothetical protein, conserved
26.705	26.5335	26.106	25.852	25.7195	25.4053	25.1063	25.1899	26.4039	26.3939	25.4351	25.1485	22.9442	23.5164	22.8986	19.9498	+		3.75542	3.97191	LdBPK_360030.1	LdBPK_360030.1	1	hypothetical protein, conserved
24.4225	24.3968	25.7617	26.0243	25.2915	25.1421	26.1533	26.0784	24.9028	24.8886	26.2558	26.0891	25.3587	25.2263	26.1963	25.9206			0.179089	-0.524176	LdBPK_201130.1	LdBPK_201130.1	1	hypothetical protein, conserved
25.9607	25.4158	25.9132	25.8151	26.1461	25.8267	25.9396	26.0192	26.3185	26.0792	25.9643	25.6991	26.1997	26.1022	25.8105	25.7719			0.364508	-0.194862	LdBPK_260040.1	LdBPK_260040.1	1	glycine dehydrogenase, putative
25.599	25.1507	25.8527	25.7649	25.8716	25.841	25.9289	25.8859	26.1288	25.9797	25.9788	25.8541	26.4114	26.5186	26.0067	25.8353			1.64252	-0.601168	LdBPK_364680.1	LdBPK_364680.1	1	hypothetical protein, conserved
25.1571	24.8715	25.8649	25.741	25.3963	25.2969	25.8546	25.8833	25.3849	25.362	25.8395	25.7532	25.8148	25.6374	25.9502	25.9948			0.496755	-0.440697	LdBPK_271840.1	LdBPK_271840.1	1	hypothetical protein, unknown function
24.5255	24.4254	25.8477	25.6954	25.0895	25.0799	25.9624	25.9013	25.0547	24.6801	25.9452	25.382	25.1483	24.9946	26.1886	26.1991			0.185959	-0.509172	LdBPK_090690.1	LdBPK_090690.1	1	hypothetical protein, conserved
25.6044	25.5358	25.8272	25.5893	25.6336	25.6861	25.7538	25.808	25.594	25.7003	25.9137	25.8253	25.7376	25.6383	25.8958	25.6809			0.285118	-0.0989609	LdBPK_050350.1	LdBPK_050350.1	1	trypanothione reductase
24.7717	24.8296	25.5399	25.7507	25.2371	25.0381	25.4697	25.7564	25.0787	25.1356	25.7291	25.4692	25.2912	24.9474	25.7207	25.553			0.0353665	-0.155075	LdBPK_330240.1	LdBPK_330240.1	1	hypothetical protein, conserved
25.6211	25.3435	25.6074	25.5758	25.7213	25.5368	25.662	25.7919	25.6719	25.5679	25.7667	25.396	25.7258	25.64	25.5424	25.5937			0.334633	-0.0884819	LdBPK_301100.1	LdBPK_301100.1	1	hypothetical protein, conserved
26.1124	25.5761	25.5844	25.4727	25.9819	26.106	25.5424	25.6402	26.3704	26.1858	25.6822	25.6174	26.304	26.3917	25.4933	25.6313			0.180898	-0.268667	LdBPK_303230.1	LdBPK_303230.1	1	3-hydroxy-3-methylglutaryl-CoA reductase, putative
25.4191	25.0376	25.3189	25.5776	25.1383	25.5184	25.3758	25.3226	25.1152	25.2163	25.6793	25.4113	25.1509	25.2018	25.3837	25.3687			0.0262669	0.0620384	LdBPK_230220.1	LdBPK_230220.1	1	endoribonuclease L-PSP (pb5), putative
25.3028	24.7503	25.4215	25.44	25.3543	25.3507	25.5377	25.5447	25.323	25.4317	25.5349	25.2627	25.539	25.582	25.4894	25.3443			0.561046	-0.260019	LdBPK_311150.1	LdBPK_311150.1	1	monoglyceride lipase, putative
25.2349	25.2262	25.3477	25.4304	25.4103	25.3886	25.4143	25.5095	25.7613	25.4424	25.4803	25.5769	25.7161	25.7776	25.544	25.5049			2.17703	-0.325861	LdBPK_291240.1	LdBPK_291240.1	1	tryparedoxin
25.4808	25.3295	25.3871	25.3881	25.7245	25.781	25.3878	25.6531	25.8805	25.6421	25.3749	25.4719	25.8349	25.6345	25.3125	25.5071			0.517722	-0.175837	LdBPK_352490.1	LdBPK_352490.1	1	hypothetical protein, conserved
24.7257	24.8299	25.4038	25.3155	25.5613	25.1739	25.6243	25.7699	25.1215	25.1504	25.6367	25.4994	25.3179	25.4011	25.6572	25.3322			0.898134	-0.358391	LdBPK_131590.1	LdBPK_131590.1	1	phospholipid-transporting ATPase 1-like protein
25.3126	24.7604	25.3274	25.3138	25.2567	25.2845	25.28	25.2129	25.2119	25.2886	25.3041	24.9946	25.5631	25.4363	25.5178	25.3272			0.932785	-0.282524	LdBPK_211830.1	LdBPK_211830.1	1	hypothetical protein, conserved
25.0644	24.7218	25.2428	25.3254	24.9447	25.0887	25.4714	25.4044	25.1285	25.0161	25.3586	25.2025	25.4759	25.4368	25.5839	25.3103			0.879892	-0.363104	LdBPK_030380.1	LdBPK_030380.1	1	hypothetical protein, conserved
24.9116	25.0286	25.2024	25.3169	25.5291	25.1339	25.5329	25.6227	25.121	25.1718	25.3443	25.3321	25.8011	25.6134	25.4662	25.3162			1.63999	-0.434341	LdBPK_100560.1	LdBPK_100560.1	1	glycerol-3-phosphate dehydrogenase [NAD ], glycosomal
25.7374	25.4494	25.2949	25.2217	25.868	25.8065	25.3457	25.5822	25.7974	25.7528	25.3062	25.0971	26.3069	26.2922	25.5137	25.3931			0.531001	-0.450634	LdBPK_365360.1	LdBPK_365360.1	1	hypothetical protein, conserved
25.0184	24.9059	25.3115	25.1997	25.4014	25.2313	25.4123	25.4943	25.6418	25.3898	25.4913	25.2862	25.6837	25.4048	25.5189	25.0888			1.1563	-0.315159	LdBPK_351240.1	LdBPK_351240.1	1	short chain dehydrogenase, putative
25.1399	24.7709	25.4844	24.9057	21.986	24.7874	25.239	25.0341	25.1551	24.7762	25.2123	24.5985	24.8746	25.1437	25.1821	25.1618			0.357239	-0.0153427	LdBPK_161380.1;LdBPK_161390.1	LdBPK_161380.1;LdBPK_161390.1	2	cytochrome c, putative;cytochrome c, putative
24.9324	24.9693	25.2037	25.1622	25.4726	25.07	25.1382	25.2715	25.0948	25.1565	25.2592	25.2701	24.9781	24.8338	25.0217	24.789			1.78881	0.161268	LdBPK_140380.1	LdBPK_140380.1	1	hypothetical protein, conserved
24.7213	24.4238	25.1324	25.1579	25.1676	25.0374	25.4425	25.5764	25.2179	25.123	25.5104	25.2793	25.1583	25.1316	25.4792	25.358			1.17545	-0.422941	LdBPK_353820.1	LdBPK_353820.1	1	hypothetical protein, conserved
20.1197	25.191	25.0518	25.233	21.8939	25.5044	25.2472	25.4955	20.4054	25.2334	25.4414	25.2605	25.3772	25.5055	25.6926	25.4039			0.171333	-1.59591	LdBPK_160510.1	LdBPK_160510.1	1	hypothetical protein, unknown function
24.8949	24.7608	25.0681	25.0262	24.7511	24.949	25.275	25.0901	24.9058	24.9099	25.0583	25.3466	24.8602	25.0926	25.1374	25.0558			0.0984723	-0.0990124	LdBPK_252520.1	LdBPK_252520.1	1	hypothetical protein, conserved
23.2167	23.1197	24.9974	24.9241	22.0901	20.656	21.8095	23.6525	22.9106	21.4128	22.6799	22.413	22.7011	22.5813	21.9011	22.4391	+		1.52166	1.65881	LdBPK_364020.1	LdBPK_364020.1	1	hypothetical protein, conserved
25.0956	24.8808	24.9373	24.8825	25.1121	25.0204	25.0868	25.1146	25.0791	25.1678	25.022	24.4449	25.2448	25.2096	24.8733	24.8345			0.170801	-0.0914764	LdBPK_363630.1	LdBPK_363630.1	1	2-oxoglutarate dehydrogenase E1 component, putative
24.1052	24.0215	24.9208	24.8915	24.3449	24.2333	24.9021	25.0183	24.3205	24.1376	25.0496	24.8363	24.7415	24.5178	24.995	24.9195			0.13184	-0.308708	LdBPK_171110.1	LdBPK_171110.1	1	hydrolase, alpha/beta fold family-like protein
24.4522	24.456	24.9428	24.6548	24.495	24.3496	24.8781	24.7805	24.7015	24.5832	24.7908	24.8176	24.929	24.7258	25.0198	24.7			0.430569	-0.217199	LdBPK_030360.1	LdBPK_030360.1	1	hypothetical protein, conserved
24.1604	24.0939	24.7144	24.8318	22.2192	24.4591	24.8925	24.9722	24.42	24.2826	25.0638	24.8205	24.8468	24.5802	25.2198	25.0721			0.319168	-0.479595	LdBPK_343000.1	LdBPK_343000.1	1	aminophospholipid translocase, putative
24.0437	24.0288	24.9354	24.58	24.4779	24.4551	24.8229	24.777	24.2282	24.2565	25.1531	24.9198	24.5981	24.4223	25.2398	25.09			0.312028	-0.440548	LdBPK_313240.1	LdBPK_313240.1	1	hypothetical protein, conserved
25.1515	24.5209	24.6331	24.8683	24.4775	24.875	24.7509	25.0245	25.2186	25.1679	24.9234	24.8605	25.0602	25.3515	24.8666	24.8583			0.597852	-0.240721	LdBPK_282600.1	LdBPK_282600.1	1	2-oxoglutarate dehydrogenase, E2 component, dihydrolipoamide succinyltransferase, putative
24.8942	24.5978	24.8264	24.6723	22.1119	23.4055	24.055	23.5797	24.0706	23.6416	23.8523	23.8104	23.5421	23.5426	23.7851	23.6521	+		2.52324	1.11721	LdBPK_201540.1	LdBPK_201540.1	1	hypothetical protein, conserved
25.4994	20.4481	24.3977	24.9197	21.7908	20.1636	22.9567	23.2956	24.7846	24.0131	23.8555	23.3711	20.5168	20.3786	19.9473	20.4169	+		2.07355	3.50133	LdBPK_332510.1	LdBPK_332510.1	1	Golgi reassembly stacking protein (GRASP homologue), putative
25.1747	23.7469	25.0215	24.2641	22.376	23.6278	23.9295	23.4661	25.2545	24.0377	23.8426	23.2991	23.2613	20.5362	22.9568	23.1821	+		1.46262	2.06771	LdBPK_340030.1	LdBPK_340030.1	1	protein kinase, putative
23.9024	23.7354	24.5478	24.6767	21.8343	24.4217	24.5215	24.6008	24.4966	24.4273	24.423	24.5812	24.5052	20.5481	24.816	24.4621			0.125959	0.632717	LdBPK_141100.1	LdBPK_141100.1	1	hypothetical protein, conserved
24.4305	23.4228	24.8409	24.3584	21.7594	23.9089	24.9639	24.3378	23.974	24.0733	25.007	24.7631	25.1128	24.4719	25.1502	24.6247			0.474024	-0.576775	LdBPK_341020.1	LdBPK_341020.1	1	amastin-like surface protein, putative
24.0918	23.7257	24.6492	24.4841	24.4414	24.2401	24.8463	24.8293	24.3439	24.2731	24.7607	24.6257	24.5031	24.5563	24.9431	24.895			0.716229	-0.486704	LdBPK_365380.1	LdBPK_365380.1	1	hypothetical protein, conserved
24.0471	23.7558	24.5456	24.5761	21.7861	23.8987	24.4035	24.785	24.1836	24.1505	24.7222	24.749	24.3279	24.1963	24.7613	24.5879			0.337481	-0.237213	LdBPK_333010.1	LdBPK_333010.1	1	hypothetical protein, conserved
20.1122	22.0425	20.3104	24.5258	23.7983	23.9556	24.3923	24.7677	24.089	23.8691	24.7714	24.9609	24.4158	24.6933	24.7075	24.8028			2.08064	-2.90711	LdBPK_354850.1	LdBPK_354850.1	1	hypothetical protein, conserved
20.1466	24.5586	24.5366	24.4052	22.1109	20.463	24.3294	24.2987	19.97	20.4421	24.4666	24.6001	20.4484	24.5043	24.849	24.5434			0.0711876	-0.174519	LdBPK_210490.1	LdBPK_210490.1	1	hypothetical protein, conserved
24.5985	20.482	24.6175	24.2723	24.0513	24.2058	20.5381	24.0173	24.8673	20.2846	24.7331	20.2111	24.699	24.6048	24.6439	24.5045			0.310367	-1.12043	LdBPK_301470.1	LdBPK_301470.1	1	ama1 protein, putative
24.2895	24.0228	24.2565	24.6077	24.6306	24.4959	24.5694	24.8727	24.3086	24.2491	24.6874	24.4433	24.5502	24.4747	24.8345	24.6688			1.18016	-0.337877	LdBPK_250720.1	LdBPK_250720.1	1	hypothetical protein, conserved
23.9952	20.3158	24.5582	24.3047	23.8049	24.0105	24.7882	23.923	24.0174	23.8973	24.5086	23.2506	24.2199	24.2854	24.4329	24.4206			0.257482	-1.04622	LdBPK_361260.1	LdBPK_361260.1	1	GPI anchor biosynthesis protein, putative
23.5158	19.9991	23.7197	25.1166	24.6683	23.7656	24.736	25.3113	24.3654	24.5289	24.7798	24.9332	24.3768	24.5803	24.8558	25.32			0.740309	-1.69539	LdBPK_282420.1	LdBPK_282420.1	1	glycosomal membrane protein-like protein
24.1747	23.7423	24.4567	24.3771	24.2399	24.2462	24.7789	24.7191	24.3015	24.2644	24.5639	24.3907	24.4662	24.4661	24.6856	24.7052			0.80282	-0.393087	LdBPK_231700.1	LdBPK_231700.1	1	DHHC zinc finger domain-like protein
24.8518	20.4275	24.3649	20.3906	22.0834	20.5722	20.0913	20.0772	24.2813	19.9847	20.5088	19.9976	20.4897	20.5803	20.4208	20.36			0.453439	2.046	LdBPK_201290.1	LdBPK_201290.1	1	hypothetical protein, conserved
24.2669	23.9744	24.3391	24.3873	24.4475	24.448	24.4435	24.6551	24.8131	24.3709	24.5071	24.4294	24.7403	24.7034	24.5609	24.2629			1.02071	-0.324938	LdBPK_332220.1	LdBPK_332220.1	1	glycerolphosphate mutase, putative
23.5013	23.778	24.1935	24.5311	22.3433	23.4114	24.547	24.6655	24.112	24.027	24.8796	24.818	23.9256	23.8002	24.8829	24.5608	+		0.312852	-0.291409	LdBPK_110370.1	LdBPK_110370.1	1	hypothetical protein, conserved
24.3252	24.2488	24.1757	24.4993	22.0746	24.284	24.2966	24.2639	24.1692	24.1421	24.0979	24.4393	24.33	24.2204	24.3222	24.2895	+		0.350631	0.0217304	LdBPK_282610.1	LdBPK_282610.1	1	vacuolar ATP synthase subunit b, putative
24.1218	23.794	24.4106	24.1796	24.1524	24.1095	24.551	24.3283	24.113	24.2369	24.3116	23.8973	24.2705	24.4153	24.5232	24.5489			0.864879	-0.312969	LdBPK_111180.1;LdBPK_291920.1	LdBPK_111180.1;LdBPK_291920.1	2	40S ribosomal protein S15A, putative;40S ribosomal protein S15A, putative
24.2534	23.6466	24.2549	24.2997	21.8964	23.6932	24.5096	24.3401	23.8194	24.0972	24.1639	24.5058	25.0923	23.8044	24.4381	24.1104			0.306513	-0.247644	LdBPK_363360.1	LdBPK_363360.1	1	14-3-3 protein-like protein
24.4189	24.2684	24.2467	24.2034	21.8125	22.613	23.6294	23.7987	23.6897	23.7444	23.6617	23.9121	22.9398	23.1604	23.43	23.3781			1.97877	1.05728	LdBPK_161580.1	LdBPK_161580.1	1	hypothetical protein, conserved
23.7445	23.683	24.2827	24.129	22.0973	23.6764	24.4615	24.1735	23.4102	23.1173	24.3688	24.5148	23.7127	23.6138	24.3376	24.3334			0.0760133	-0.0395756	LdBPK_353280.1	LdBPK_353280.1	1	cystathione gamma lyase, putative
23.2097	22.3946	24.3028	24.1073	21.753	23.4182	24.4668	24.1424	22.9359	23.2678	24.0115	23.888	22.7681	22.4875	24.0608	24.1843			0.00207431	0.128422	LdBPK_322780.1	LdBPK_322780.1	1	cystathionine beta-lyase, putative
23.9382	20.3226	24.3314	24.0674	23.3987	23.9476	24.148	23.8074	23.871	24.1099	23.7685	20.4687	23.7316	23.8449	23.8471	24.1823			0.143951	-0.736547	LdBPK_363020.1	LdBPK_363020.1	1	40S ribosomal protein S24e
23.8744	23.7652	24.2426	24.1417	23.9961	23.6388	24.0326	24.1673	24.0311	24.0827	23.9836	23.976	24.2691	24.195	23.8619	23.8693			0.032843	-0.042881	LdBPK_090430.1	LdBPK_090430.1	1	hypothetical protein, conserved
23.4816	24	24.3335	24.0281	21.8907	23.7595	24.4565	24.234	23.8837	23.7733	24.1957	24.4782	23.9041	23.8566	24.4449	24.6569			0.233838	-0.254808	LdBPK_292620.1	LdBPK_292620.1	1	ATP-dependent phosphofructokinase
23.7227	23.1143	24.2153	24.1463	23.9066	23.7056	24.1428	24.1582	23.9752	23.9175	24.1013	23.7042	24.2291	24.3495	24.4364	24.3766			1.0102	-0.548281	LdBPK_341730.1	LdBPK_341730.1	1	amastin-like surface protein, putative
23.9103	23.4456	24.131	24.2061	23.6109	24.2055	24.2258	24.4834	23.7591	23.9048	24.2484	24.0845	23.9997	23.9278	24.6663	24.332			0.255279	-0.308222	LdBPK_180160.1	LdBPK_180160.1	1	hypothetical protein, conserved
23.18	22.712	24.0864	24.2435	22.1067	23.0135	24.0483	24.3027	23.6653	23.4613	24.254	24.0199	23.5617	23.6197	24.3286	23.8035			0.151525	-0.272932	LdBPK_280270.1	LdBPK_280270.1	1	hypothetical protein, conserved
23.5837	20.2183	24.1896	24.0825	21.995	23.769	24.2137	24.3713	23.619	23.3434	24.3353	24.0741	24.1302	23.9512	24.5223	24.0858			0.269102	-1.15386	LdBPK_220910.1	LdBPK_220910.1	1	hypothetical protein, conserved
24.683	24.3162	24.1309	20.3834	21.7927	20.595	20.3906	20.2844	20.1825	20.2911	20.384	20.4809	20.5512	20.0568	20.3631	20.159	+		2.37945	3.09585	LdBPK_201350.1	LdBPK_201350.1	1	calpain-like cysteine peptidase, SMP1
24.2282	24.0799	24.1072	24.1545	21.9631	23.8008	24.309	24.3336	24.1965	23.9988	24.1444	23.8462	24.3206	24.4138	23.9866	23.9999			0.309511	-0.0377998	LdBPK_270740.1	LdBPK_270740.1	1	2-oxoglutarate dehydrogenase subunit, putative
24.3915	24.4065	24.1664	24.0706	24.5797	24.4891	24.2012	24.3001	24.5729	24.589	24.039	24.0874	24.5011	24.735	24.2485	24.2792			0.167288	-0.182186	LdBPK_301910.1	LdBPK_301910.1	1	succinyl-coa:3-ketoacid-coenzyme a transferase- like protein
24.1104	20.4406	24.2173	24.0187	22.0856	23.9453	24.3486	24.128	24.0901	23.982	24.0833	24.2474	24.0812	23.9668	24.2332	24.2821			0.246923	-0.944092	LdBPK_250120.1	LdBPK_250120.1	1	electron transfer flavoprotein, putative
23.7286	20.0865	24.0475	24.1459	23.8531	24.0752	24.2428	24.4016	23.717	23.7182	24.3778	24.1731	24.1725	23.8714	24.5126	24.698			0.516182	-1.31149	LdBPK_010720.1	LdBPK_010720.1	1	hypothetical protein, unknown function
23.4851	23.4661	24.0875	24.0753	23.8094	23.5746	24.1123	24.1205	23.7111	23.6191	24.2451	23.8715	24.0144	23.9372	24.3693	24.1693	+		0.42632	-0.344065	LdBPK_131280.1	LdBPK_131280.1	1	endomembrane protein, putative
23.4519	23.0961	24.1215	24.0071	23.4575	20.8719	24.1893	24.1515	23.8024	23.4264	23.8126	23.6227	23.9207	23.9225	24.1594	24.1178			0.258589	-0.360962	LdBPK_262040.1	LdBPK_262040.1	1	hypothetical protein, conserved
23.9791	23.7674	24.0246	24.1009	24.1943	24.0577	24.3255	24.3949	24.3542	23.9881	24.433	24.4692	24.232	24.2049	24.4672	24.4059			1.50188	-0.359467	LdBPK_210080.1	LdBPK_210080.1	1	syntaxin, putative
23.9897	24.2237	23.977	24.0988	23.814	24.4982	24.039	24.0755	24.0878	24.4165	24.3111	24.3048	24.1661	24.449	24.6833	23.9129			0.362933	-0.230522	LdBPK_332400.1	LdBPK_332400.1	1	hypothetical protein, conserved
23.5476	22.5978	24.1637	23.8977	21.9195	23.692	24.2885	24.1648	23.8488	23.678	23.9955	24.1076	23.9904	23.9419	24.3005	24.2577			0.279647	-0.570913	LdBPK_231000.1	LdBPK_231000.1	1	Na/H antiporter-like protein
24.4117	24.3506	24.0252	20.4168	23.7413	24.2102	23.9784	23.7816	24.1896	20.1923	20.0854	23.9809	20.6129	24.112	24.0122	24.0478			0.27028	0.104864	LdBPK_060410.1	LdBPK_060410.1	1	60S ribosomal protein L19, putative
23.2399	23.0416	24.1087	23.8877	23.0802	23.2253	23.8883	24.23	23.4153	23.4653	23.9872	24.1522	23.5751	23.3309	24.0931	24.0681			0.047252	-0.19733	LdBPK_190080.1	LdBPK_190080.1	1	hypothetical protein, conserved
23.9775	23.5637	24.0396	23.8245	24.055	23.8204	24.2295	24.0719	23.6697	23.6975	24.0186	24.0226	23.863	23.9481	24.1761	24.1592			0.537529	-0.185257	LdBPK_343460.1	LdBPK_343460.1	1	vacuolar ATP synthase catalytic subunit A, putative
24.658	23.7438	23.8781	23.9591	23.9101	24.3081	24.1068	23.7458	24.0772	24.4427	23.96	24.0734	24.1064	24.2173	24.1037	23.8835			0.0291151	-0.0179653	LdBPK_312400.1;LdBPK_312320.1	LdBPK_312400.1;LdBPK_312320.1	2	3,2-trans-enoyl-CoA isomerase, mitochondrial precursor, putative;3,2-trans-enoyl-CoA isomerase, mitochondrial precursor, putative
23.4659	23.6864	23.8597	23.9386	23.8189	23.6557	24.0434	24.0239	23.869	23.7567	24.2549	24.1786	24.0369	23.7777	24.3631	24.4149			0.853011	-0.410482	LdBPK_170390.1	LdBPK_170390.1	1	hypothetical protein, conserved
23.2297	23.1667	23.7169	24.0726	23.842	23.4496	23.8409	24.3015	23.6545	23.377	24.0762	24.1635	23.6224	23.6717	24.3416	24.04			0.278523	-0.372473	LdBPK_030270.1	LdBPK_030270.1	1	hypothetical protein
23.5307	20.5869	24.0807	23.7084	22.2436	23.477	24.1916	24.0065	20.3981	23.4216	23.7787	23.6245	20.5732	23.4038	24.0166	24.1346			0.0329112	-0.0553894	LdBPK_280730.1	LdBPK_280730.1	1	serine/threonine protein phosphatase catalytic subunit, putative
23.4875	23.2651	23.8282	23.8685	23.8038	23.5194	23.7473	24.0226	23.7589	23.6281	23.8967	24.0802	24.1592	24.1017	24.11	23.878			1.17739	-0.449903	LdBPK_350860.1	LdBPK_350860.1	1	hypothetical protein, conserved
23.2398	23.0915	23.8239	23.8385	22.045	23.2653	23.9565	24.0543	23.5857	23.3005	24.0037	23.9242	23.7569	23.8168	24.1494	24.3291	+		0.43873	-0.514656	LdBPK_353010.1	LdBPK_353010.1	1	hypothetical protein, conserved
23.1866	22.8164	23.8431	23.8136	22.7471	22.5129	22.8836	22.9323	22.4429	22.5034	23.1757	22.9067	22.9385	23.0047	23.0417	23.0899	+		1.36668	0.396231	LdBPK_010540.1	LdBPK_010540.1	1	long chain fatty acid CoA ligase, putative
23.4214	23.2761	23.815	23.8136	21.983	23.7231	24.0762	24.0625	23.5063	23.6423	23.8117	23.5484	23.7375	23.8545	24.0885	23.7879			0.127908	-0.285557	LdBPK_231910.1	LdBPK_231910.1	1	vacuolar proton translocating ATPase subunit A, putative
23.9974	20.4652	23.9408	23.6091	22.278	23.8181	24.1466	23.442	23.5317	23.4033	23.7359	20.4113	23.8343	23.8712	24.0737	23.7316			0.213519	-0.874546	LdBPK_210300.1	LdBPK_210300.1	1	hexokinase, putative
23.6342	23.1911	23.8221	23.7243	23.8144	23.6958	24.3457	23.9266	24.125	24.0562	24.0351	23.1823	24.0122	24.0873	23.8998	23.901			0.504284	-0.382145	LdBPK_282530.1	LdBPK_282530.1	1	serine hydroxymethyltransferase (SHMT-L)
24.3452	24.1852	23.69	23.8201	24.1859	23.8299	23.7281	23.9796	24.3858	24.1238	23.9519	24.1486	24.3961	24.6222	24.0925	23.5621			0.185406	-0.15811	LdBPK_050180.1	LdBPK_050180.1	1	dihydrolipoamide branched chain transacylase, putative
23.2999	23.2802	23.7258	23.6612	22.0737	22.9883	23.9519	23.927	23.0142	23.0669	23.924	23.6917	23.2727	23.0456	23.9103	23.7166			0.04496	0.005476	LdBPK_292310.1	LdBPK_292310.1	1	GTP-binding protein, putative
23.6393	23.4981	23.6581	23.7208	21.813	23.483	23.8669	23.8625	23.4105	23.5283	23.7269	23.9967	23.8665	23.9234	23.6903	23.7946			0.317171	-0.189625	LdBPK_071210.1	LdBPK_071210.1	1	cation-transporting ATPase, putative
22.8899	22.8654	23.7198	23.6287	22.2743	23.3725	23.7816	23.7584	23.1493	23.0981	23.9585	23.6116	23.5534	23.5735	23.9183	23.5673			0.176244	-0.377182	LdBPK_291730.1	LdBPK_291730.1	1	hypothetical protein, conserved
23.1395	23.1439	23.6645	23.6498	21.8516	23.2903	23.6804	23.9263	23.4904	23.2017	23.6925	23.7528	23.604	23.8489	24.0341	23.9219			0.44973	-0.452791	LdBPK_040780.1	LdBPK_040780.1	1	heat shock protein, putative
23.6482	24.2914	23.6312	23.6539	23.6651	24.297	23.5366	23.8124	23.656	20.0675	24.0871	20.514	24.1576	24.2185	24.1158	23.9775			1.14657	-0.311176	LdBPK_302860.1	LdBPK_302860.1	1	hypothetical protein, conserved
23.7044	20.1014	23.6206	23.6024	22.0259	23.1374	23.5959	23.8823	23.1634	23.4659	23.8167	23.5058	22.7564	20.6039	23.6723	23.8095			0.10415	0.0466938	LdBPK_160260.1	LdBPK_160260.1	1	protein tyrosine phosphatase-likie protein
23.2884	23.2583	23.597	23.6135	21.8702	23.3218	23.7583	23.7449	23.4316	23.3374	23.7068	23.7616	23.8448	23.8402	24.1114	23.7671			0.607625	-0.451593	LdBPK_311290.1	LdBPK_311290.1	1	p-glycoprotein e
23.8251	20.7645	23.5059	23.6512	23.8257	23.7504	23.5511	23.6118	23.7971	23.6578	23.7339	23.2857	23.9624	24.0471	23.6505	23.2544			0.354996	-0.791931	LdBPK_030940.1	LdBPK_030940.1	1	hypothetical protein, conserved
23.2195	23.0889	23.4561	23.6392	21.686	23.3492	23.7847	23.6743	23.5076	23.4645	23.5449	23.4095	23.7254	23.9265	24.0742	23.8719			0.63349	-0.548571	LdBPK_353740.1	LdBPK_353740.1	1	hypothetical protein, conserved
23.764	20.1507	23.473	23.6099	22.0411	20.2254	23.562	23.4003	23.5929	23.4491	23.2004	20.4533	23.2339	23.4491	23.5023	23.6498			0.155318	-0.709373	LdBPK_250510.1	LdBPK_250510.1	1	RNA-binding protein, putative, UPB2
24.5221	24.2773	23.5272	23.5434	22.4626	22.3448	21.0722	20.7952	23.3181	23.4117	20.4893	21.7583	20.5862	20.6637	19.9254	20.5261	+		3.09201	3.54216	LdBPK_230530.1	LdBPK_230530.1	1	hypothetical protein, conserved
23.3239	23.3388	23.5665	23.4471	21.8197	23.2484	23.3321	23.4739	23.3815	23.2545	23.4376	22.8946	23.083	23.2268	23.3113	23.6515			0.295352	0.100903	LdBPK_311070.1	LdBPK_311070.1	1	biotin/lipoate protein ligase-like protein
22.9314	22.7936	23.5333	23.4701	22.1085	23.3422	23.6469	23.9648	23.3276	23.1864	23.8061	23.9353	23.4072	23.3422	23.9345	23.6714			0.23571	-0.406719	LdBPK_330940.1	LdBPK_330940.1	1	dnaj chaperone-like protein
23.6221	23.3384	23.4808	23.4966	23.6819	23.6853	23.5982	23.5139	23.9937	23.8339	23.5203	23.2943	23.8363	23.6649	23.5923	23.4158			0.223588	-0.1429	LdBPK_261940.1	LdBPK_261940.1	1	hypothetical protein, conserved
23.903	23.5187	23.5924	23.3542	21.9671	23.3404	23.2139	24.0412	23.6255	23.8134	24.4816	24.0438	23.922	23.8092	24.393	23.431			0.825757	-0.296713	LdBPK_140670.1	LdBPK_140670.1	1	fatty acid elongase, putative
23.5499	23.181	23.4142	23.498	23.1358	23.4701	23.6696	23.54	23.2444	23.5526	23.2862	22.8617	23.5806	23.5337	23.6064	23.393			0.561354	-0.117657	LdBPK_261690.1	LdBPK_261690.1	1	cytochrome c oxidase subunit V, putative
23.4043	22.8612	23.4456	23.4419	22.1684	23.394	23.382	23.4238	23.7446	23.4201	23.5104	23.5842	23.6062	23.8295	23.4107	23.4418			0.648289	-0.283806	LdBPK_252060.1	LdBPK_252060.1	1	hypothetical protein, conserved
23.2457	20.0659	23.6058	23.2726	22.0475	20.5408	23.6137	23.4677	23.2253	23.2361	23.2708	23.1916	23.5354	23.54	23.7222	23.4524	+		0.366387	-1.01501	LdBPK_050280.1	LdBPK_050280.1	1	protein tyrosine phosphatase, putative
23.3877	23.1278	23.3169	23.54	21.9521	23.4008	23.4307	23.41	23.4948	23.2929	23.2243	23.7364	22.8969	23.2326	23.5307	23.8482			0.207904	-0.0340061	LdBPK_330770.1	LdBPK_330770.1	1	60S ribosomal protein L6, putative
23.0285	22.6192	23.3209	23.5064	21.9038	22.8699	23.6981	23.5205	23.4425	22.948	23.7903	23.6153	23.4312	23.3454	23.6386	23.5117			0.35684	-0.363003	LdBPK_040010.1	LdBPK_040010.1	1	calcium-translocating P-type ATPase
23.137	22.5216	23.4256	23.3901	21.9771	23.1647	23.6566	23.6534	22.95	23.1781	23.2945	23.0775	23.316	23.2365	23.6367	23.4369			0.117172	-0.287966	LdBPK_354490.1	LdBPK_354490.1	1	mitochondrial phosphate transporter, putative
23.5159	23.0104	23.482	23.331	21.912	22.9783	23.6026	23.54	23.1888	22.6858	23.5514	23.407	23.0267	23.0484	23.5728	23.2747	+		0.0989287	0.104191	LdBPK_290120.1	LdBPK_290120.1	1	proteasome regulatory non-ATPase subunit, putative
22.6252	20.0962	20.3438	23.3645	21.9433	20.594	23.0138	23.6981	20.54	22.573	20.2921	19.9758	23.5982	23.8095	23.7116	23.4653			1.41234	-2.03869	LdBPK_281080.1	LdBPK_281080.1	1	hypothetical protein, conserved
22.6564	20.4067	23.1805	23.5109	22.035	22.7018	23.543	23.454	22.704	22.7552	23.2946	23.0902	22.4881	22.6967	23.5467	23.5264	+		0.137489	-0.625858	LdBPK_340690.1	LdBPK_340690.1	1	ATP-binding cassette protein subfamily C, member 8, putative
22.849	22.4325	23.1872	23.5013	22.3742	22.956	23.2137	23.2995	23.2184	23.1447	23.3815	23.2309	23.0059	23.1109	23.4052	23.3367			0.287728	-0.222204	LdBPK_330410.1	LdBPK_330410.1	1	serine peptidase, putative
23.1145	23.1733	23.1588	23.4669	23.2886	23.0201	23.4197	23.7227	23.3717	23.2122	23.4361	23.5229	23.271	20.6169	23.5994	23.4289			0.246216	0.499311	LdBPK_190010.1	LdBPK_190010.1	1	hypothetical protein, conserved
23.278	23.4018	23.2554	23.3627	21.7149	20.5221	23.0936	23.2788	23.4145	23.6184	23.1984	23.3616	23.9675	23.4483	23.0808	20.547			0.510918	0.563541	LdBPK_161280.1	LdBPK_161280.1	1	hypothetical protein, conserved
22.7512	20.4642	23.4344	23.1752	21.9951	22.5436	23.5186	23.2324	20.422	22.9416	23.258	22.9456	22.3795	22.6267	23.4472	23.3195			0.0729632	-0.486998	LdBPK_323110.1	LdBPK_323110.1	1	nucleoside diphosphate kinase b
23.2775	20.3865	23.2045	23.3918	21.8084	23.7525	23.4896	23.7056	24.0115	23.5942	23.7086	22.9899	23.6578	23.6004	23.5358	23.5186			0.435057	-1.01304	LdBPK_241810.1	LdBPK_241810.1	1	hypothetical protein, conserved
22.9312	22.9716	23.3956	23.1705	23.3927	23.0264	23.6174	23.482	23.4245	23.3778	23.4016	23.5418	23.3362	23.0114	23.7504	23.2775			0.580151	-0.226652	LdBPK_281510.1	LdBPK_281510.1	1	amastin-like protein
23.5573	24.0814	23.4799	23.0707	21.9639	23.9225	23.4714	23.4867	23.9316	24.0521	23.6766	24.6873	24.0737	23.8321	23.6337	23.6996			0.766189	-0.262457	LdBPK_332860.1	LdBPK_332860.1	1	beta-ketoacyl synthase family protein, putative
23.29	22.8975	23.4032	23.1257	21.8091	22.8641	23.3966	23.4544	22.9432	22.9898	23.4613	23.5541	23.1183	23.3408	23.3042	23.0765			0.197405	-0.0309143	LdBPK_151170.1	LdBPK_151170.1	1	hypothetical protein, conserved
23.2266	23.0831	23.2369	23.2413	23.3899	23.3402	23.2775	22.9226	23.5205	23.6322	23.2202	23.2108	23.8638	23.7383	23.0405	22.8911			0.160982	-0.18648	LdBPK_070380.1	LdBPK_070380.1	1	hypothetical protein, conserved
22.429	22.1744	23.2021	23.221	21.9857	22.3178	23.2275	23.3337	22.4447	22.6166	23.2727	22.943	23.0631	22.86	23.4273	23.1095			0.188615	-0.358368	LdBPK_361830.1	LdBPK_361830.1	1	hypothetical protein, conserved
23.4157	23.4798	23.1909	23.183	23.8624	23.6754	23.1263	23.2013	23.6503	23.9319	23.2949	23.2092	23.8586	23.8628	22.876	22.8965			0.0591236	-0.0561562	LdBPK_131340.1	LdBPK_131340.1	1	hypothetical protein, conserved
22.0283	20.433	23.1868	20.2526	21.9738	20.8376	22.1299	22.1133	20.0693	20.4262	22.6097	22.5073	20.1222	20.5057	20.5314	20.4992			0.505879	1.06054	LdBPK_131320.1	LdBPK_131320.1	1	ubiquitin-conjugating enzyme-like protein
22.3696	22.1914	23.3191	23.0302	22.3582	22.4013	23.2775	23.044	22.3909	22.4451	23.2089	23.0503	22.9419	22.5969	23.3589	23.3171	+		0.140896	-0.326134	LdBPK_140400.1	LdBPK_140400.1	1	hypothetical protein, conserved
22.3656	22.6673	23.1761	23.1707	22.0321	23.2268	22.6957	21.9193	21.7685	22.1394	22.8412	22.724	22.3974	21.9706	22.2125	22.2124			0.564369	0.646673	LdBPK_055450.1;LdBPK_350030.1	LdBPK_055450.1	2	unspecified product;pyruvate kinase
22.4142	22.1991	23.1007	23.1898	22.7383	22.3746	23.4082	23.48	22.6274	22.7118	23.4217	23.1234	22.5917	22.6575	23.5472	23.3994			0.107934	-0.322971	LdBPK_161240.1	LdBPK_161240.1	1	hypothetical protein, conserved
22.895	20.7274	23.1913	23.0775	21.8903	22.8051	23.3163	23.0022	22.4657	22.7041	23.2926	22.8356	22.5638	22.9281	23.3769	23.1208			0.115806	-0.524599	LdBPK_303480.1	LdBPK_303480.1	1	hypothetical protein, conserved
22.8194	22.7569	23.1276	23.1286	22.8273	23.0187	22.8977	23.3047	22.9174	22.8168	22.8293	22.6509	23.2477	23.188	23.0039	23.213			1.22982	-0.205011	LdBPK_230430.1	LdBPK_230430.1	1	ATP-binding cassette protein subfamily G, member 5, putative
23.1334	20.423	23.1212	23.0684	23.25	23.0668	23.1576	23.3621	23.2008	23.3299	23.3314	23.3066	23.7525	23.3753	23.4551	23.5276			0.750063	-1.09108	LdBPK_140660.1	LdBPK_140660.1	1	fatty acid elongase, putative
22.4994	22.8865	22.6853	23.5036	21.8597	23.0088	23.5424	23.2977	23.0984	22.6276	23.0429	23.2281	23.7629	22.5295	23.4703	23.3896			0.15018	-0.394381	LdBPK_080470.1	LdBPK_080470.1	1	hypothetical protein, unknown function
23.3561	23.0001	22.9184	23.2634	23.3258	23.1694	23.071	23.2312	23.5166	23.666	22.9	23.1183	23.7426	23.581	23.0398	23.0146			0.14409	-0.209984	LdBPK_300760.1	LdBPK_300760.1	1	co-chaperone GrpE, putative
22.2718	22.2167	22.8919	23.2042	21.9986	22.4187	23.2209	23.3305	22.8017	22.8291	23.2818	23.3144	23.0143	23.0226	23.4645	23.0357			0.441187	-0.488131	LdBPK_354070.1	LdBPK_354070.1	1	Bem46-like serine peptidase
22.9676	20.3705	23.0909	22.9412	21.7643	22.8894	23.2746	23.1376	22.8482	22.8563	23.1761	23.1331	22.9033	23.0396	23.0849	23.0729			0.251379	-0.682613	LdBPK_280520.1	LdBPK_280520.1	1	hypothetical protein, conserved
22.9964	23.2738	22.9922	22.9925	21.7659	23.1684	22.924	23.2455	23.2869	23.0345	22.9432	22.8898	23.1729	23.2068	23.0993	23.0525			0.261677	-0.069149	LdBPK_303720.1	LdBPK_303720.1	1	V-type ATPase, C subunit, putative
23.1603	22.8997	22.9031	23.0649	21.9173	22.7871	23.2216	23.2917	23.5768	23.303	23.2282	23.2478	23.6055	23.5651	23.1941	23.0287			0.840078	-0.341333	LdBPK_354790.1	LdBPK_354790.1	1	glycine cleavage system H protein, putative
22.8023	22.6591	23.0143	22.9325	21.884	22.448	23.0271	22.9895	22.6344	22.8015	23.0977	23.2856	22.5311	22.769	22.7044	22.6395			0.42094	0.19109	LdBPK_191560.1	LdBPK_191560.1	1	peptidylprolyl isomerase-like protein
22.5398	22.4061	23.0899	22.842	22.9017	22.6823	23.0654	23.1917	22.68	22.5959	23.0589	23.1711	23.2222	23.109	23.246	23.0008			0.827637	-0.425011	LdBPK_271460.1;LdBPK_271480.1	LdBPK_271460.1;LdBPK_271480.1	2	diacylglycerol acyltransferase, putative;diacylglycerol acyltransferase, putative
22.65	20.2211	22.8873	23.0203	21.998	22.4717	23.0492	23.2094	23.0658	22.4768	22.7504	22.2241	22.6969	20.8007	23.0854	23.3229			0.0545909	-0.281796	LdBPK_220590.1	LdBPK_220590.1	1	NADH-cytochrome b5 reductase, putative
22.4619	22.2523	23.0277	22.8742	21.9609	22.9056	23.106	23.0873	22.4607	22.6053	23.0605	22.8198	22.6473	22.6134	23.0368	22.9581			0.0276147	-0.159843	LdBPK_351420.1	LdBPK_351420.1	1	threonyl-tRNA synthetase, putative
22.1351	20.4918	22.972	22.9151	21.9225	22.2927	23.3327	23.2792	20.1171	20.7096	22.9178	20.5787	22.9704	22.5031	23.287	22.8635			1.15882	-0.777521	LdBPK_161340.1	LdBPK_161340.1	1	hypothetical protein, conserved
22.8507	22.5559	22.9758	22.8793	22.3135	23.2795	23.0043	23.2541	23.0982	23.1864	23.2155	23.0695	23.5512	23.5573	23.0432	22.9257			0.702011	-0.45393	LdBPK_270970.1	LdBPK_270970.1	1	hypothetical protein, conserved
22.4079	20.1261	23.6461	22.18	22.2342	20.5073	22.091	20.174	20.0348	20.1284	23.0136	23.0822	21.7597	20.4815	25.667	22.506			0.166444	-0.513531	LdBPK_090030.1	LdBPK_090030.1	1	hypothetical protein, conserved
22.5845	20.4487	23.0175	22.7897	22.8158	22.0368	22.9429	23.0163	22.4622	22.548	22.9754	22.2436	22.4515	22.5106	23.1701	23.155			0.20386	-0.611746	LdBPK_130540.1	LdBPK_130540.1	1	hypothetical protein, conserved
22.8081	23.3635	22.8653	19.94	21.7795	22.5575	23.1593	22.9705	22.8355	22.6453	23.0469	23.0272	22.5782	22.8326	22.9686	23.1384			0.164927	-0.635237	LdBPK_354830.1	LdBPK_354830.1	1	peptidyl-prolyl cis-trans isomerase (cyclophilin- 40), putative
22.841	22.957	22.8596	22.8281	21.9375	20.3691	20.186	20.8008	21.6865	20.048	20.1678	20.5383	20.4495	20.8831	20.5526	20.3859	+		3.76483	2.30365	LdBPK_311540.1	LdBPK_311540.1	1	hypothetical protein, conserved
22.5844	22.552	22.7403	22.9353	22.9825	22.8279	23.194	23.2561	23.101	23.0225	23.0536	23.1474	23.1143	22.8674	23.0554	22.8568			1.87619	-0.270458	LdBPK_303760.1	LdBPK_303760.1	1	hypothetical protein, conserved
22.5394	20.0586	22.7308	22.9071	21.7579	20.6195	22.8945	22.9731	22.4545	22.6315	23.1566	22.5861	22.6501	22.4705	23.1376	22.789			0.268686	-0.702772	LdBPK_160560.1	LdBPK_160560.1	1	orotidine-5-phosphate decarboxylase/orotate phosphoribosyltransferase, putative
22.5337	20.2146	22.8371	22.784	21.9289	22.1727	23.0452	22.752	22.7036	22.4672	22.8825	22.5346	22.9846	22.9739	23.3457	22.5893			0.407429	-0.881001	LdBPK_281480.1	LdBPK_281480.1	1	haloacid dehalogenase-like hydrolase, putative
22.09	22.4524	22.7894	22.8194	21.6711	22.5001	22.8384	22.7908	22.4557	22.4791	23.1361	22.9259	22.5501	22.4008	22.9367	22.6199			0.143813	-0.0890656	LdBPK_322280.1	LdBPK_322280.1	1	hypothetical protein, conserved
22.5425	22.7211	22.5244	23.0812	21.7647	22.6576	23.2174	23.0951	22.3017	22.7834	23.1165	22.6978	22.712	22.5907	23.0142	22.887			0.00897925	-0.0836716	LdBPK_231460.1	LdBPK_231460.1	1	T-complex protein 1, gamma subunit, putative
19.978	23.2575	22.7398	20.3629	23.0279	22.9522	22.5452	22.8735	23.6136	22.922	23.5339	22.7288	22.5951	23.0591	20.2159	22.7846			0.682682	-0.579103	LdBPK_271950.1	LdBPK_271950.1	1	branched-chain amino acid aminotransferase, putative
23.2888	20.4594	22.7898	22.6858	22.1013	20.2811	22.5254	22.1015	22.294	20.0767	22.5168	22.196	20.8552	22.2829	22.082	22.1476			0.066861	0.46406	LdBPK_220440.1	LdBPK_220440.1	1	proteasome regulatory ATPase subunit 1, putative
19.6568	22.7644	22.7547	22.6913	21.9968	22.2759	22.7463	22.9982	23.434	22.7572	23.0021	23.1351	22.5265	22.2796	23.3351	22.6651			0.457221	-0.734797	LdBPK_080210.1	LdBPK_080210.1	1	hypothetical protein, conserved
22.5479	20.3328	22.6294	22.7816	22.5325	22.6266	23.1278	23.0928	22.8169	22.4606	23.0141	22.8188	22.8956	22.9303	23.2424	22.9563			0.690953	-0.933208	LdBPK_240370.1	LdBPK_240370.1	1	aspartate aminotransferase, putative
21.7534	22.2168	22.6952	22.6953	22.0236	20.5797	22.6056	22.7917	21.9	22.0215	22.6134	22.3163	22.3669	20.7589	22.7909	22.5372			0.0342302	0.226702	LdBPK_260510.1	LdBPK_260510.1	1	hypothetical protein, conserved
22.3391	20.1036	22.795	22.5948	22.0659	22.3308	22.8916	22.6254	22.2645	22.5742	22.7524	22.8768	22.4565	22.5782	22.6288	22.6837			0.307973	-0.628624	LdBPK_340080.1	LdBPK_340080.1	1	glucose-6-phosphate 1-dehydrogenase, putative
21.2086	20.2967	22.7074	22.6781	22.1693	21.5042	21.2569	22.526	21.4377	22.4722	23.0499	23.5533	20.7297	21.9561	23.4746	23.335			0.237671	-0.651134	LdBPK_151050.1	LdBPK_151050.1	1	succinate dehydrogenase, putative
22.8126	20.4355	22.8639	22.5131	21.7482	22.9258	23.988	23.8236	22.5097	20.3707	22.9955	23.9639	23.5901	23.2719	23.0862	22.7267			0.296861	-1.01247	LdBPK_111030.1	LdBPK_111030.1	1	hypothetical protein, conserved
22.0563	21.8197	22.6845	22.69	21.9713	22.1502	22.9996	22.7789	22.3334	22.0402	22.3839	22.6847	22.2824	22.4302	23.2727	22.9966			0.297288	-0.432835	LdBPK_343350.1	LdBPK_343350.1	1	hypothetical protein, conserved
22.512	22.1412	22.6393	22.7013	21.8498	22.3973	22.8136	22.5917	22.1444	22.7173	22.6787	22.5256	22.7255	22.7011	22.6138	22.4751			0.12218	-0.130436	LdBPK_160270.1	LdBPK_160270.1	1	hypothetical protein, conserved
23.0086	22.2657	22.8301	22.5074	21.8879	22.6663	22.9729	22.9396	22.8041	22.7853	22.5759	22.2468	22.5104	22.7831	22.7558	22.6223			0.00368083	-0.0150051	LdBPK_365350.1	LdBPK_365350.1	1	40S ribosomal protein SA, putative
22.3899	21.9511	22.6564	22.6802	22.1048	22.6416	22.8536	22.8036	22.436	22.683	23.0249	23.0986	22.9038	22.6527	22.7694	22.6579			0.541831	-0.32653	LdBPK_362510.1;LdBPK_362520.1	LdBPK_362510.1;LdBPK_362520.1	2	sterol 24-c-methyltransferase, putative;sterol 24-c-methyltransferase, putative
22.2255	20.4764	22.6253	22.6316	22.0136	20.2187	20.7995	20.2206	20.0642	22.2111	22.9783	20.5998	20.4204	22.3054	23.1067	23.0222			0.453728	-0.224001	LdBPK_231690.1	LdBPK_231690.1	1	hypothetical protein, conserved
22.3905	20.2473	22.704	22.5486	21.9836	20.5896	22.6614	22.4249	20.421	20.3516	23.0589	22.6924	20.4666	20.3986	22.8782	20.6866			0.137069	0.865103	LdBPK_292080.1	LdBPK_292080.1	1	fumarate hydratase, putative
21.8558	21.9505	22.7011	22.5131	22.0733	21.8269	22.7052	22.8295	22.2516	22.2418	22.897	22.7321	22.467	22.344	22.8276	22.5378			0.184374	-0.289005	LdBPK_322940.1	LdBPK_322940.1	1	hypothetical protein, conserved
22.055	21.9752	22.7076	22.5013	21.8015	22.1122	22.9768	22.7234	21.8809	22.0848	22.3265	22.1324	22.1655	22.0564	22.4776	22.9644			0.174969	-0.106203	LdBPK_170330.1	LdBPK_170330.1	1	histone H2A, putative
22.4608	22.5406	22.6282	22.5712	22.019	22.3842	22.7028	22.5939	22.3288	22.3129	22.3862	22.7678	22.8447	22.9839	22.8359	22.7344			1.46186	-0.299501	LdBPK_161430.1	LdBPK_161430.1	1	hypothetical protein, conserved
22.265	20.6145	22.6101	22.5199	22.2392	21.9026	22.8853	22.7961	22.1522	22.4196	22.6685	22.6539	22.405	20.4985	22.494	22.5506			0.1822	0.0153484	LdBPK_312210.1	LdBPK_312210.1	1	prostaglandin f2-alpha synthase/D-arabinose dehydrogenase
21.9434	20.5717	22.3623	22.7495	21.6323	22.2775	22.6918	22.2915	21.962	20.3956	22.3863	21.9639	20.6403	20.6703	22.4837	22.1362			0.194674	0.424122	LdBPK_070660.1	LdBPK_070660.1	1	electron transfer flavoprotein-ubiquinone oxidoreductase, putative
21.8026	22.1129	22.5088	22.5918	21.7095	22.4436	22.3561	22.5759	22.6924	22.8355	22.7224	21.8724	22.68	22.6574	22.0625	21.9431			0.125205	-0.0817299	LdBPK_261180.1	LdBPK_261180.1	1	hypothetical protein, conserved
22.5962	22.113	22.9709	22.1034	21.9705	22.3188	23.0271	22.7963	22.6595	22.205	22.7606	22.5584	21.8725	21.8168	22.652	22.7768			0.0953209	0.166336	LdBPK_321660.1	LdBPK_321660.1	1	phosphomannose isomerase
22.7285	22.7534	22.6318	22.4422	21.9996	22.8844	22.4582	22.7326	22.8593	22.9472	22.6551	22.4964	23.0681	22.7102	22.7957	22.6104			0.348316	-0.157106	LdBPK_231710.1	LdBPK_231710.1	1	hypothetical protein, unknown function
22.0484	22.1145	22.4715	22.5917	22.2625	20.4724	22.8651	23.0101	22.8101	22.2669	22.7096	22.9574	22.3834	22.4398	22.9995	22.6119			0.216288	-0.302111	LdBPK_300440.1	LdBPK_300440.1	1	hypothetical protein, conserved
22.1932	21.6197	22.2295	22.8128	22.1921	22.0779	22.6883	22.7243	22.2622	22.3203	22.8135	23.2549	22.1956	22.3159	23.3339	23.3803			0.424391	-0.592625	LdBPK_280960.1	LdBPK_280960.1	1	hypothetical protein, conserved
22.6056	22.3679	22.6829	22.3555	21.346	22.4953	22.7048	22.4745	21.8134	22.3848	22.5162	22.2549	22.3222	22.1463	22.7076	22.2864			0.129989	0.137358	LdBPK_280240.1	LdBPK_280240.1	1	glycerol-3-phosphate dehydrogenase (FAD-dependent), mitochondrial
22.2706	22.3272	22.4985	20.2594	21.8334	20.2603	23.039	22.71	20.3456	22.5972	22.5747	20.5516	22.9034	22.8804	22.6263	22.5755			0.383762	-0.907459	LdBPK_041170.1	LdBPK_041170.1	1	fructose-1,6-bisphosphatase, cytosolic, putative
22.1691	22.4137	22.2957	22.6648	22.0543	22.0206	22.7337	22.808	22.0897	22.6649	22.783	23.2867	22.4832	22.6018	22.9077	22.5655			0.306022	-0.253742	LdBPK_341770.1	LdBPK_341770.1	1	hypothetical protein, conserved
22.3111	21.9963	22.3134	22.6197	22.7041	22.5648	22.5305	22.7647	22.2925	22.4132	22.6272	22.5729	22.6073	22.6467	22.6232	22.3276			0.983131	-0.241051	LdBPK_220060.1	LdBPK_220060.1	1	hypothetical protein, conserved
22.7128	22.5786	22.195	22.7127	21.7137	22.5547	22.0898	22.4324	22.9198	22.4637	22.8073	22.6636	22.9038	22.6579	22.8389	22.5507			1.37007	-0.188038	LdBPK_100420.1;LdBPK_100370.1	LdBPK_100420.1	2	folate/biopterin transporter, putative;folate/biopterin transporter, putative
22.3748	22.1992	22.646	22.239	21.7835	22.3167	22.4796	22.7405	22.5749	22.5393	23.0484	22.499	22.5794	22.8897	22.4629	22.5398			0.594527	-0.253206	LdBPK_341820.1	LdBPK_341820.1	1	hypothetical protein, conserved
22.1824	21.7525	22.6197	22.2489	22.0194	21.9592	22.9454	22.6714	22.0213	22.2186	22.6614	22.7826	21.8714	22.0524	22.5791	22.5999			0.0745891	-0.07481	LdBPK_081020.1	LdBPK_081020.1	1	stress-induced protein sti1
21.9883	20.3895	22.4185	20.1564	21.8677	21.997	20.1811	20.4626	21.9196	22.0872	20.182	20.4374	20.2271	21.7169	20.3894	22.0815			0.00101115	0.134439	LdBPK_363750.1	LdBPK_363750.1	1	cysteine synthase
21.7743	20.3193	22.37	22.4612	21.9708	22.1556	22.8086	22.5263	21.7929	21.9126	22.7588	22.824	21.7814	21.6801	22.6253	22.4681			0.292236	-0.407524	LdBPK_140180.1;LdBPK_366520.1	LdBPK_140180.1;LdBPK_366520.1	2	carboxypeptidase, putative;carboxypeptidase, putative
22.5587	20.6535	22.4884	22.3102	21.9265	22.6127	22.5696	22.9388	22.2892	22.7027	22.921	22.7405	22.6072	22.2777	23.0539	22.8133			0.52838	-0.685349	LdBPK_180280.1	LdBPK_180280.1	1	hypothetical protein, conserved
22.3089	22.0883	22.3933	20.3759	22.3819	22.4676	22.3208	22.4209	22.4393	22.5401	22.2864	20.7406	22.6207	22.6374	22.1807	22.5009			0.382185	-0.693316	LdBPK_180010.1	LdBPK_180010.1	1	hypothetical protein, conserved
22.4276	21.9151	22.3398	22.3852	21.8528	20.6053	22.3043	22.2906	22.569	22.3982	22.5357	22.3826	22.4677	22.683	22.3978	22.3633			0.956353	-0.211046	LdBPK_352760.1	LdBPK_352760.1	1	QA-SNARE protein putative
21.8975	21.825	22.3478	22.3285	22.0494	20.3933	21.5928	22.5867	21.9709	20.3365	21.7511	22.2433	22.5327	22.1097	22.768	22.2319			0.534672	-0.310888	LdBPK_364380.1	LdBPK_364380.1	1	oxidoreductase, putative
21.9686	21.8315	22.452	22.1999	21.8351	21.8868	22.6858	22.6198	21.8385	21.9229	22.7969	22.6139	22.1477	21.9324	22.2353	22.0115			0.0929688	0.0312405	LdBPK_360340.1	LdBPK_360340.1	1	proteasome beta 2 subunit, putative
22.3444	20.1374	22.3251	20.0263	21.6484	20.7331	22.1636	22.0736	22.4037	22.0876	22.1341	20.4124	22.1833	20.5539	22.4346	20.644			0.0620685	-0.24568	LdBPK_100900.1	LdBPK_100900.1	1	nuclear transport factor 2, putative
22.061	21.8077	22.1343	22.4833	21.9859	21.7865	22.1177	22.102	21.8661	22.5637	22.2802	22.7538	22.2036	21.9573	22.3692	22.2968			0.517587	-0.0851936	LdBPK_070130.1	LdBPK_070130.1	1	ATP-dependent DEAD/H RNA helicase, putative
22.4725	19.9565	22.6129	21.9937	21.9567	20.6935	23.0434	23.4123	22.9156	22.9696	23.0823	22.503	23.4355	23.2022	23.5404	23.3537			0.988915	-1.62406	LdBPK_140500.1;LdBPK_140490.1	LdBPK_140500.1;LdBPK_140490.1	2	hypothetical protein, unknown function;hypothetical protein, unknown function
21.9333	20.422	22.4283	22.1285	21.679	21.7922	22.9929	22.1998	22.0275	22.1562	23.0004	22.8046	22.0635	21.8783	22.1709	21.8841			0.446324	-0.271191	LdBPK_210880.1	LdBPK_210880.1	1	hypothetical protein, conserved
22.1781	21.7637	22.316	22.205	22.0514	22.2996	22.3186	22.3305	22.4708	22.3353	22.3987	22.7064	22.5498	22.6362	22.1972	22.3134			1.15417	-0.308449	LdBPK_051040.1	LdBPK_051040.1	1	stomatin-like protein
23.0031	22.2517	22.0846	22.412	21.9715	20.5249	20.5216	20.4434	21.5057	21.6058	20.2284	21.1272	20.4275	20.4597	20.6942	20.3318	+		2.91447	1.95957	LdBPK_291980.1	LdBPK_291980.1	1	hypothetical protein, conserved
23.1534	23.1667	22.3764	22.1198	22.0873	20.4599	20.4497	20.4874	22.4922	21.8579	20.1485	20.8253	20.565	20.5959	20.3643	20.2767	+		2.34489	2.2536	LdBPK_365910.1	LdBPK_365910.1	1	hypothetical protein, conserved
22.8124	20.1266	22.3768	22.0944	21.6056	23.2282	23.0504	23.8873	22.978	20.195	23.4211	20.6976	20.3272	23.131	23.2832	23.6522			0.236498	-0.74585	LdBPK_363890.1	LdBPK_363890.1	1	hypothetical protein, conserved
20.0913	22.3967	22.4605	21.9762	22.1015	20.7692	22.3871	22.2862	20.381	22.664	20.177	22.4397	22.0963	22.1709	22.3965	22.5415			0.204458	-0.570103	LdBPK_241560.1	LdBPK_241560.1	1	IgE-dependent histamine-releasing factor, putative
22.1213	21.8041	22.2552	22.144	21.8911	20.2916	20.4928	20.7658	20.3302	21.3824	20.4697	20.3828	20.5865	20.3604	20.7793	20.3785	+		2.82909	1.55498	LdBPK_311430.1	LdBPK_311430.1	1	hypothetical protein, conserved
21.6497	20.6493	22.1984	20.5203	21.7752	20.1242	22.1253	21.6242	20.1853	20.4513	21.5308	21.4703	20.3589	20.6171	21.7071	21.5192			0.0964273	0.203835	LdBPK_171390.1	LdBPK_171390.1	1	translation initiation factor, putative
21.9689	21.6943	22.1562	22.2274	21.6776	22.1882	22.3171	22.4875	22.2331	22.0013	22.2177	22.208	22.2557	22.2446	22.527	22.0977			0.320206	-0.269566	LdBPK_120550.1	LdBPK_120550.1	1	hypothetical protein, conserved
22.1858	21.919	22.3028	22.0804	22.1831	22.4246	22.6153	22.4479	22.1265	22.2321	22.6461	22.4659	22.0994	22.4998	22.8062	22.4539			0.734699	-0.342869	LdBPK_150810.1	LdBPK_150810.1	1	protein kinase, putative
21.9914	22.0003	22.6093	21.7573	22.0142	21.8316	22.9972	22.2847	21.4404	21.6494	22.7208	22.336	21.912	22.1922	22.1298	22.4462			0.0581604	-0.0804729	LdBPK_030670.1	LdBPK_030670.1	1	hypothetical protein, conserved
21.9916	20.1703	21.9655	22.3482	21.7665	21.9639	22.6607	21.9536	21.7195	21.9529	22.1824	21.9619	22.0884	22.3029	22.0171	22.1878			0.271662	-0.530178	LdBPK_091110.1	LdBPK_091110.1	1	hypothetical protein, conserved
21.552	20.0319	22.1162	22.1487	22.0008	20.555	21.6204	22.2483	20.4477	20.105	22.1408	21.8622	21.8715	20.3918	22.0629	20.5537			0.0565365	0.242197	LdBPK_280280.1	LdBPK_280280.1	1	carbonic anhydrase-like protein
22.0075	20.3679	22.0082	22.2518	22.2967	20.2816	23.7255	21.8836	20.0931	20.4105	22.1027	20.3272	20.4144	20.4467	20.651	20.4729			0.928265	1.16259	LdBPK_181570.1	LdBPK_181570.1	1	nonspecific nucleoside hydrolasewith=GeneDB:LmjF18.1580
22.0406	22.1239	22.2812	21.9457	22.117	21.9957	22.6505	22.208	20.406	21.7063	22.5528	22.3875	22.2528	20.4922	22.1898	22.1517			0.168491	0.326195	LdBPK_281850.1	LdBPK_281850.1	1	proteasome regulatory non-ATP-ase subunit 2, putative
22.1538	21.498	20.1798	22.1049	21.7881	20.7653	20.7652	20.478	20.0277	20.0411	21.7783	20.4299	20.4603	20.3352	20.3346	20.1367	+		0.849686	1.16744	LdBPK_311530.1	LdBPK_311530.1	1	hypothetical protein, conserved
21.9767	21.9532	22.0576	22.1404	22.2668	20.3221	22.195	22.0752	21.8145	21.864	22.1635	22.1704	22.0242	22.2226	22.3754	22.4358			0.311068	-0.232538	LdBPK_281680.1	LdBPK_281680.1	1	hypothetical protein, conserved
23.7909	20.1915	22.0851	20.4002	22.1624	20.194	20.4835	20.4284	20.179	20.1889	20.5239	20.6066	20.3017	20.5681	20.2786	20.435	+		0.559504	1.22107	LdBPK_241400.1	LdBPK_241400.1	1	hypothetical protein, conserved
19.985	21.3767	21.9098	22.2231	22.1185	20.5049	22.4033	22.2879	21.8121	22.0038	22.2779	22.2945	21.6153	20.6334	22.0883	22.0643			0.23235	-0.226673	LdBPK_352400.1	LdBPK_352400.1	1	aminopeptidase P, putative
19.8791	22.2999	22.1468	21.9812	21.957	22.1708	21.5143	22.2275	21.6516	22.1362	22.5839	22.604	22.7058	20.7014	23.1953	22.1727			0.17536	-0.617044	LdBPK_352080.1	LdBPK_352080.1	1	calcium motive p-type ATPase, putative
21.8283	19.9827	22.1453	21.9744	21.8786	20.3417	22.0689	22.1853	20.4163	21.9775	21.5858	20.5251	20.537	20.5401	21.9098	22.2829			0.0575276	0.165232	LdBPK_130460.1	LdBPK_130460.1	1	40S ribosomal protein S12, putative
21.9887	20.3851	21.9868	22.112	21.6755	22.1602	22.0542	22.0612	20.2936	20.4206	22.2817	22.2841	22.2514	20.2641	22.423	22.1353			0.130191	-0.15027	LdBPK_354880.1	LdBPK_354880.1	1	hypothetical protein, conserved
21.6324	21.9938	22.1179	21.9606	22.0198	21.2238	22.4841	22.1943	21.8096	21.8498	22.0776	22.2114	22.1002	22.0759	22.2765	21.9679			0.0604043	-0.17897	LdBPK_322470.1	LdBPK_322470.1	1	C-14 sterol reductase, putative
21.8809	21.7378	22.0066	22.0498	21.977	21.8255	22.8301	22.2316	21.6482	21.8079	22.2172	22.0865	21.8706	22.0934	22.0045	22.4297			0.341316	-0.180758	LdBPK_211330.1	LdBPK_211330.1	1	T-complex protein 1, delta subunit, putative
21.0215	20.1342	21.946	22.1028	21.7175	21.9631	22.2568	22.9395	21.8146	22.0986	21.4637	20.1861	23.6982	22.3706	20.3818	22.3411	+		0.404557	-0.896795	LdBPK_141210.1	LdBPK_141210.1	1	hypothetical protein, conserved
22.2828	21.7054	22.2849	21.717	22.0733	21.8181	21.821	21.8273	20.0714	20.3007	22.0407	21.9773	21.3413	21.4099	22.1228	21.9748	+		0.714139	0.285351	LdBPK_110100.1	LdBPK_110100.1	1	seryl-tRNA synthetase, putative
22.1808	20.4614	22.011	21.9845	21.8641	20.1484	22.0406	22.151	20.2586	20.0837	22.2471	22.2363	21.8759	21.7319	22.2973	21.8338			0.153239	-0.275269	LdBPK_350720.1	LdBPK_350720.1	1	hypothetical protein, conserved
22.4631	21.8145	21.6811	22.2771	22.0004	20.5208	22.1663	21.9865	20.3932	22.2219	22.0136	21.7203	22.0557	22.4004	22.2241	22.1379			0.370519	-0.145535	LdBPK_303740.1	LdBPK_303740.1	1	hypothetical protein, conserved
22.046	20.3012	21.9648	21.9855	22.16	21.9837	22.2435	22.2006	21.9141	22.1144	22.2683	20.4869	20.6029	21.8923	22.0639	21.9872			0.192535	-0.0622177	LdBPK_365870.1	LdBPK_365870.1	1	isoleucyl-tRNA synthetase, putative
22.084	22.1504	21.9155	22.0266	21.7635	21.8651	22.4134	20.2871	22.0607	22.0215	21.8614	22.2068	22.3286	22.0422	20.5594	20.3389			0.407569	0.726833	LdBPK_080330.1	LdBPK_080330.1	1	mitochondrial associated ribonuclease, putative
21.3846	20.3281	21.8727	22.0506	21.8244	21.656	21.9418	22.2673	21.9589	21.7357	20.4507	20.39	22.0934	20.1709	22.197	21.9733			0.275539	-0.199621	LdBPK_261550.1	LdBPK_261550.1	1	thimet oligopeptidase, putative
22.6284	20.5292	22.0561	21.8587	21.9362	22.2954	22.2913	21.707	22.2808	22.2283	20.4945	20.53	20.6717	22.5406	20.4776	21.9427			0.191807	0.359993	LdBPK_120660.1	LdBPK_120660.1	1	hypothetical protein, conserved
21.3789	21.3728	21.8622	22.0362	22.0683	21.5955	22.4845	21.9536	20.4328	20.2665	21.8633	20.2879	21.7069	21.6854	21.9	22.1917			2.05832	-0.208464	LdBPK_050830.1	LdBPK_050830.1	1	methylthioadenosine phosphorylase, putative
22.0773	20.3923	21.8763	21.9492	21.5731	20.2886	22.0052	22.5385	22.2748	22.0137	22.3359	22.4584	22.4387	22.5884	20.1367	20.4778			0.251436	0.163393	LdBPK_151310.1	LdBPK_151310.1	1	mitochondrial DNA topoisomerase II
22.3921	23.0027	21.9556	21.8698	22.3257	20.5915	21.684	20.543	21.7028	21.4147	21.6732	21.5203	20.5087	20.2866	20.4392	20.2377	+		2.80169	1.93701	LdBPK_080630.1	LdBPK_080630.1	1	hypothetical protein, conserved
22.1134	20.2842	21.8739	21.9242	22.1962	22.3092	21.9778	21.9394	22.1997	22.3876	21.7702	22.0054	22.3982	22.3514	21.8986	21.8905			0.539456	-0.585745	LdBPK_321570.1	LdBPK_321570.1	1	ATP-dependent zinc metallopeptidase, putative
22.8066	20.2294	19.8673	21.8986	22.0352	20.4432	22.662	20.1973	22.884	23.2859	22.5731	22.482	22.7675	22.7516	20.3418	20.4995			0.623423	-0.389606	LdBPK_100760.1;LdBPK_100770.1	LdBPK_100760.1;LdBPK_100770.1	2	amino acid transporter, putative;amino acid transporter, putative
21.9	20.3125	22.0886	21.6676	21.8621	20.4681	21.6827	21.5409	22.0491	20.398	21.9424	20.5519	20.2299	20.6786	22.1081	21.887			0.0182282	0.266317	LdBPK_290890.1	LdBPK_290890.1	1	high mobility group protein homolog tdp-1, putative
21.6552	21.6558	21.7015	22.0387	21.9614	22.0131	22.1533	22.0966	22.0073	22.0166	23.359	22.1109	22.1317	20.3354	22.4607	21.646			0.480349	0.11935	LdBPK_367320.1	LdBPK_367320.1	1	eukaryotic translation initiation factor 3 subunit 8, putative
22.6686	20.2388	20.29	21.8368	21.8117	20.6542	20.435	20.5023	20.2107	20.4367	20.7721	20.3202	20.1357	20.1022	20.4825	20.2697	+		0.647839	1.011	LdBPK_091640.1	LdBPK_091640.1	1	hypothetical protein, conserved
21.5425	20.2742	21.8365	20.0411	21.9208	20.5275	22.3283	21.9243	20.5667	20.2198	22.187	20.3767	20.2526	20.5644	21.8083	21.7099			0.282372	-0.160263	LdBPK_292680.1	LdBPK_292680.1	1	serine/threonine-protein kinase, putative
21.699	20.3781	20.1865	21.812	22.1845	20.4275	20.2967	21.7684	21.4554	21.4827	21.8166	21.7604	21.902	22.2317	21.8539	21.6622			0.608319	-0.893536	LdBPK_181140.1	LdBPK_181140.1	1	ras-related protein rab-5, putative
21.7478	21.7078	21.5162	22.0678	22.2085	20.3768	22.0196	21.4483	22.0751	22.0344	21.8303	22.167	22.4151	22.3994	22.0069	20.3257			0.124152	-0.0268707	LdBPK_050490.1	LdBPK_050490.1	1	hypothetical protein, conserved
21.4678	20.7624	21.7793	20.6957	22.0201	20.4537	22.2443	20.1335	21.621	20.5675	20.4851	20.4234	20.6486	20.4742	21.7211	21.8455			0.0850169	0.00390816	LdBPK_367060.1	LdBPK_367060.1	1	prolyl oligopeptidase, putative
21.6958	20.0155	21.8638	21.63	21.8576	21.6316	22.0583	21.4406	21.5143	20.527	21.6665	21.7736	21.3185	21.5946	21.9648	21.9226	+		0.229072	-0.398869	LdBPK_351190.1;LdBPK_350850.1	LdBPK_351190.1	2	NADH-dependent fumarate reductase-like protein;NADH-dependent fumarate reductase, putative
21.8183	20.4864	21.5541	21.8772	22.0843	21.4994	21.79	21.9568	20.5253	21.7694	21.92	21.7277	21.7988	21.9058	22.1624	22.0077			0.447221	-0.534666	LdBPK_180560.1	LdBPK_180560.1	1	vacuolar ATP synthase subunit c, putative
21.7201	21.587	21.7696	21.6587	22.0179	21.5772	21.897	21.7701	21.8848	21.654	21.5463	21.7576	21.6655	22.0724	21.9955	22.1806			0.980458	-0.294664	LdBPK_120810.1	LdBPK_120810.1	1	hypothetical protein, conserved
21.5713	20.333	21.6862	20.0897	22.1076	20.3854	22.3606	20.281	22.0923	21.8064	22.0148	20.262	20.3019	20.5282	21.7323	22.2462			0.0835947	-0.282095	LdBPK_303440.1	LdBPK_303440.1	1	CAS/CSE/importin domain protein, putative
22.3408	22.0631	21.6491	21.6535	21.988	22.6913	21.8341	21.8785	22.5395	22.3247	22.2485	21.5546	22.9531	22.3882	21.631	21.5315			0.0475004	-0.199368	LdBPK_310670.1	LdBPK_310670.1	1	hypothetical protein, conserved
21.7498	20.1214	21.6024	21.6614	22.186	20.4182	21.8288	21.4659	20.3485	21.5555	20.4356	21.4908	20.0664	21.8182	21.6237	21.7266			0.09279	-0.0249863	LdBPK_350100.1	LdBPK_350100.1	1	hypothetical protein, conserved
21.4977	20.2975	21.6163	20.006	22.278	20.5144	21.7434	21.707	21.6396	21.9133	21.7267	21.2303	21.9422	22.2987	21.2137	21.1763			0.555552	-0.803335	LdBPK_281110.1	LdBPK_281110.1	1	hypothetical protein, conserved
22.0142	20.1222	21.5933	20.0359	21.792	20.87	22.0315	21.7327	20.2805	20.3544	21.853	20.5014	20.5333	21.7209	22.0861	22.1028			0.51686	-0.669373	LdBPK_300470.1;LdBPK_211120.1	LdBPK_300470.1	2	aspartyl-tRNA synthetase, putative;aspartyl-tRNA synthetase, putative
22.1635	22.1452	21.6216	21.5489	21.9714	20.1787	20.5471	20.5124	20.6045	20.2879	20.2948	20.5685	20.4422	20.3787	20.2392	20.3721	+		2.8445	1.51177	LdBPK_100620.1	LdBPK_100620.1	1	zinc-binding dehydrogenase-like protein
21.4324	20.3223	21.5397	21.6005	22.0165	20.6146	21.6374	21.5126	21.1948	20.6044	21.4027	21.2424	20.4967	20.8045	21.412	21.1271	+		0.231602	0.26363	LdBPK_261910.1	LdBPK_261910.1	1	hypothetical protein, conserved
21.649	20.3088	21.333	21.7895	21.9872	21.4532	21.6362	21.3671	21.6487	22.2121	22.0671	22.2224	22.593	21.9945	21.8122	21.5516			1.00103	-0.717735	LdBPK_292130.1	LdBPK_292130.1	1	hypothetical protein, conserved
21.8444	20.3748	21.6601	21.4558	22.0891	21.8095	21.5644	20.3927	21.9651	21.9378	21.5694	20.6385	21.9407	22.0414	21.2594	20.212			0.0092305	-0.0295753	LdBPK_361200.1	LdBPK_361200.1	1	short chain 3-hydroxyacyl-CoA dehydrogenase, putative
21.3298	21.4689	21.5482	21.5541	22.2863	20.4726	21.5544	21.67	20.1041	21.6227	21.9982	21.4515	20.3456	21.7741	21.6267	21.4355			0.0227481	0.179752	LdBPK_180960.1	LdBPK_180960.1	1	hypothetical protein, conserved
21.0815	20.2142	21.739	21.3111	22.1782	20.2768	21.4218	21.5761	19.9287	21.1867	21.3979	21.384	20.7758	21.6586	21.6566	21.8046			0.159247	-0.387438	LdBPK_130960.1	LdBPK_130960.1	1	NADH-cytochrome b5 reductase, putative
21.6756	20.1796	21.435	21.6027	21.8992	21.2794	22.0177	21.7846	21.496	21.4633	22.1608	22.17	21.3846	21.4391	21.7398	21.5898			0.563968	-0.315125	LdBPK_310170.1	LdBPK_310170.1	1	DNA-directed RNA polymerase II subunit 2, putative
21.8546	21.3395	20.0836	21.4911	22.0128	20.4398	21.9203	21.5931	22.2176	22.2501	21.9822	20.4727	22.3398	20.3202	21.8691	20.4495			0.0998924	-0.0524502	LdBPK_191030.1	LdBPK_191030.1	1	hypothetical protein, conserved
21.1869	20.3651	21.4238	21.5476	21.8157	20.2775	21.3147	21.4051	20.3801	21.2364	21.7203	21.4084	20.2865	21.4947	21.4989	21.4244			0.000726364	-0.0453053	LdBPK_282080.1	LdBPK_282080.1	1	X-pro, dipeptidyl-peptidase,serine peptidase, Clan SC, family S15, putative
21.0874	21.1177	21.3798	21.5872	21.8044	20.4628	21.8184	21.6958	21.5695	20.9616	21.4721	21.3429	21.666	21.5091	21.9702	21.8294			0.413076	-0.450665	LdBPK_270430.1	LdBPK_270430.1	1	ribokinase, putative
21.1925	21.0892	21.3899	21.577	22.2749	21.0941	21.5051	21.3167	21.0132	21.1639	21.2354	21.557	21.3875	20.6525	21.1805	21.3334			0.376996	0.173679	LdBPK_131260.1	LdBPK_131260.1	1	hypothetical protein, conserved
21.1198	20.3368	21.4717	20.3424	21.7199	20.4502	21.2439	21.1921	20.0936	20.1157	21.3231	21.6853	21.086	20.5552	21.2154	20.516			0.0883477	-0.0254478	LdBPK_091070.1	LdBPK_091070.1	1	hypothetical protein, conserved
22.0886	20.0714	21.4082	20.3992	22.0425	20.5113	22.0706	20.176	20.6005	19.9444	21.9449	22.2926	21.7815	21.7276	21.9141	20.5854			0.0499038	-0.510324	LdBPK_350070.1	LdBPK_350070.1	1	prohibitin, putative
20.1046	23.1335	20.3029	21.3565	21.854	20.3627	20.2088	20.3586	20.1361	20.3852	20.5499	20.1889	20.6222	20.6139	20.5045	20.4209	+		0.341533	0.683973	LdBPK_252140.1	LdBPK_252140.1	1	hypothetical protein, conserved
21.2186	20.0733	21.2656	21.4355	22.2651	20.3306	21.6382	22.0202	21.253	21.2702	20.2052	21.7263	21.4827	21.6093	20.2716	21.1085			0.170708	-0.119762	LdBPK_361840.1	LdBPK_361840.1	1	aldehyde dehydrogenase, putative
22.6379	22.5037	19.9535	21.3355	21.9966	20.5023	20.5073	20.4898	20.0018	20.1055	20.5093	20.0931	20.5239	20.1015	20.3284	20.1395	+		1.18996	1.33434	LdBPK_030720.1	LdBPK_030720.1	1	cytochrome c oxidase copper chaperone, putative
21.2614	21.1559	21.2938	21.3366	22.0545	21.6843	20.956	20.625	21.4566	21.5097	21.5875	21.6473	21.3971	21.4685	21.5659	20.9169			0.151821	-0.0751495	LdBPK_332800.1	LdBPK_332800.1	1	hypothetical protein, conserved
20.9792	20.8727	21.2593	21.3664	22.0567	21.0417	21.6328	21.1231	20.906	20.6994	21.6521	21.1833	21.0924	20.4787	21.7833	21.2898			0.207413	-0.0416794	LdBPK_170540.1	LdBPK_170540.1	1	hypothetical protein, unknown function
21.4673	21.2549	21.2054	21.4193	21.7936	21.5207	21.3946	21.6071	21.3138	21.397	21.7282	21.8628	21.7361	21.6167	21.7544	21.7455			1.25735	-0.376448	LdBPK_211930.1	LdBPK_211930.1	1	hypothetical protein, unknown function
21.8082	20.2448	21.302	20.3225	22.0241	20.4762	22.631	20.5285	21.4091	22.3793	20.1416	20.2121	20.5833	20.4702	20.3753	20.0445			0.377038	0.551046	LdBPK_090120.1	LdBPK_090120.1	1	hypothetical protein, conserved
20.8546	20.2071	21.2998	20.3684	22.1984	20.2306	21.1386	20.3119	20.3276	20.6005	21.3408	21.3181	20.0657	20.8026	21.2734	20.1625			0.0918204	0.106419	LdBPK_361080.1	LdBPK_361080.1	1	hypothetical protein, conserved
19.7455	21.3606	21.2763	20.6591	21.9123	20.2322	20.1464	21.2432	20.1566	21.9363	21.7707	21.4864	20.4467	21.6195	21.5032	20.5622			0.133612	-0.272541	LdBPK_332940.1	LdBPK_332940.1	1	hypothetical protein, conserved
21.1672	20.779	21.4153	21.1023	22.394	20.391	21.4796	21.3499	20.9958	21.043	21.3553	21.2266	21.0622	21.2644	21.2749	21.2701			0.096166	-0.10195	LdBPK_040680.1	LdBPK_040680.1	1	ubiquitin-conjugating enzyme e2, putative
21.1543	20.3362	21.2479	20.3585	21.7712	21.3491	21.4106	21.4284	21.1433	21.3254	21.5235	20.6151	20.4381	21.458	20.2131	21.2365			0.840681	-0.0621853	LdBPK_241910.1	LdBPK_241910.1	1	lysophospholipase, putative
22.4183	20.2941	21.2207	20.3067	22.0939	20.3561	20.2907	20.659	19.9541	20.1469	20.2887	20.2622	20.7739	20.567	20.4538	20.2122			0.530127	0.558254	LdBPK_353550.1	LdBPK_353550.1	1	hypothetical protein, conserved
21.5509	20.2507	21.4582	20.9775	21.8522	20.4756	21.8279	20.6186	21.2163	20.0158	20.8569	20.0224	20.5359	20.8547	21.3139	19.9744			0.367367	0.389587	LdBPK_362670.1	LdBPK_362670.1	1	hypothetical protein, unknown function
21.3748	20.6936	21.08	21.2883	21.5235	21.4304	21.2089	21.3395	21.396	21.5832	21.4618	21.014	21.5959	21.7987	21.1903	20.9463			0.320915	-0.273628	LdBPK_211860.1	LdBPK_211860.1	1	choline dehydrogenase, like protein
20.8132	20.6038	21.0689	21.2175	22.1198	20.4367	21.5397	21.4937	20.3443	20.334	21.6001	21.5559	21.1713	21.1129	21.5214	21.5468			0.314042	-0.412252	LdBPK_240990.1	LdBPK_240990.1	1	hypothetical protein, conserved
21.4055	20.0887	20.4473	21.1401	21.8307	20.3965	20.7165	20.4463	21.3534	20.1669	21.3318	20.4977	21.1319	20.6358	21.211	21.0558			0.0270993	-0.238241	LdBPK_210600.1	LdBPK_210600.1	1	la RNA binding protein, putative
19.975	20.2676	20.7613	21.4927	21.8917	20.8064	21.0759	20.9033	20.6011	21.0091	21.4229	20.4049	20.8265	21.2169	21.1033	21.0164			0.360696	-0.416613	LdBPK_262620.1	LdBPK_262620.1	1	hypothetical protein, conserved
21.5759	20.0642	21.0457	21.1769	22.0553	21.1449	21.242	20.3799	20.101	19.9692	21.3696	20.4605	20.6054	20.2781	21.2225	20.4457			0.447504	0.327759	LdBPK_364850.1	LdBPK_364850.1	1	hypothetical protein, conserved
21.3078	20.85	20.79	21.0871	21.9544	21.1503	20.5172	21.2208	21.0877	21.1202	21.2244	21.0808	21.3805	21.203	21.3042	20.3538			0.0461841	-0.0516224	LdBPK_340510.1	LdBPK_340510.1	1	importin beta-1 subunit, putative
20.7212	20.6583	20.8026	20.9548	21.772	20.5404	20.9727	20.8365	20.6374	20.8041	20.9446	20.8365	20.7947	20.5193	20.7068	20.8404			0.330286	0.0689087	LdBPK_363120.1	LdBPK_363120.1	1	hypothetical protein, conserved
20.3927	20.2579	20.764	20.8924	22.1263	20.7233	21.1941	20.7997	20.4183	20.7521	21.0516	20.3067	21.0192	20.9929	21.4703	21.0037			0.977528	-0.544785	LdBPK_230060.1	LdBPK_230060.1	1	cyclophilin, putative
20.5917	19.9659	20.9663	20.4147	22.1304	20.7142	20.6998	20.5188	20.5572	20.4165	20.8091	20.6747	20.6141	20.6375	20.5801	20.5111			0.431442	-0.101086	LdBPK_367220.1	LdBPK_367220.1	1	nuclear pore complex protein (NUP155), putative
20.2609	20.0719	20.698	20.6753	21.883	20.3724	21.0295	21.2358	20.4551	20.6349	20.5194	20.5477	20.8556	21.2386	20.6349	20.4713			1.00155	-0.373579	LdBPK_070700.1;LdBPK_070720.1	LdBPK_070700.1;LdBPK_070720.1	2	vacuolar-type Ca2 -ATPase, putative;vacuolar-type Ca2 -ATPase, putative
21.1695	21.0511	20.899	20.3894	21.8343	20.2465	20.4001	20.6959	20.263	20.3503	20.4001	20.7446	20.2441	20.2438	20.5212	20.4088	+		0.588723	0.522781	LdBPK_231150.1	LdBPK_231150.1	1	hypothetical protein, unknown function
20.7723	20.4532	20.5476	20.6016	21.7687	20.8773	20.9722	20.8211	20.7448	20.8785	21.034	21.0416	20.782	21.0204	21.24	20.8179			1.04214	-0.371393	LdBPK_071150.1	LdBPK_071150.1	1	RNA binding protein-like protein
20.1567	20.3348	20.4826	20.6342	21.8958	20.4121	21.039	20.208	20.289	20.1127	20.8775	20.7727	20.4877	20.1915	20.7739	20.6647			0.316624	-0.127361	LdBPK_170440.1	LdBPK_170440.1	1	protein kinase, putative
20.2326	20.3652	20.3544	20.1592	22.1879	20.2239	20.1481	20.0369	20.4841	20.4226	20.184	20.2465	20.2094	20.7654	20.5916	20.2563			0.111054	-0.177835	LdBPK_282820.1	LdBPK_282820.1	1	coatomer gamma subunit, putative
20.0242	19.1607	20.2457	20.19	21.9699	20.4031	21.6805	20.78	20.3513	20.2708	20.767	21.0686	20.1566	21.0868	19.5644	20.6906			1.27751	-0.469423	LdBPK_291360.1	LdBPK_291360.1	1	ATP-dependent Clp protease subunit, heat shock protein 100 (HSP100), putative
19.9476	20.4132	19.8783	20.1167	21.9012	20.1329	20.1722	20.477	20.2465	20.2963	20.36	20.3112	20.7363	20.7206	20.0625	20.2329			0.408309	-0.349108	LdBPK_200820.1	LdBPK_200820.1	1	vesicle-fusing ATPase, putative
21.1016	20.5303	19.9319	20.4264	22.0424	20.231	20.188	20.1977	20.1934	20.4868	20.366	20.5882	20.691	20.6332	20.4248	20.1967	+		0.0360504	0.0111141	LdBPK_161290.1	LdBPK_161290.1	1	hypothetical protein, unknown function
27.7609	27.6953	27.2272	27.12	27.7728	27.7425	27.1947	27.2857	27.967	27.8269	27.3782	27.1746	27.8425	27.6913	27.0646	26.8804			0.0613276	0.0811539	LdBPK_110600.1	LdBPK_110600.1	1	3-methylcrotonoyl-CoA carboxylase beta subunit, putative
27.639	27.449	28.3609	28.3706	27.6729	27.7158	28.4406	28.5747	27.632	27.8019	28.2133	28.3525	28.082	28.1237	28.6725	28.4562			0.245743	-0.378702	LdBPK_221310.1	LdBPK_221310.1	1	i/6 autoantigen-like protein
26.4959	26.2405	26.6068	26.6016	26.5573	26.4042	26.645	26.7614	26.568	26.4539	26.714	26.6424	26.6729	26.5828	26.8566	26.7374			0.681043	-0.226212	LdBPK_365410.1	LdBPK_365410.1	1	aldehyde dehydrogenase, putative
29.2217	29.0533	29.8968	30.0274	29.3773	29.3971	29.9292	30.1595	29.4308	29.4495	29.9083	29.9151	29.7455	29.5881	30.1833	30.2215			0.257363	-0.38479	LdBPK_230810.1	LdBPK_230810.1	1	hypothetical protein, conserved
27.7273	27.506	28.1164	28.2575	27.7088	27.8932	28.3351	28.3261	28.004	28.0247	28.2453	28.0444	28.2424	28.158	28.511	28.3672			0.719603	-0.417881	LdBPK_081680.1;LdBPK_181280.1	LdBPK_081680.1;LdBPK_181280.1	2	unspecified product;hypothetical protein, conserved
28.3568	27.8294	28.4591	28.5811	28.4208	28.4486	28.7957	28.9855	28.4946	28.4334	28.7473	28.5042	28.6904	28.5141	28.7851	28.6685			0.809411	-0.357941	LdBPK_282430.1	LdBPK_282430.1	1	glycosomal membrane protein, putative
26.4691	26.1303	26.5656	26.3618	26.5045	26.3525	26.6517	26.7284	26.5948	26.6255	26.5786	26.4235	26.7442	26.8301	26.5301	26.3505			0.530162	-0.23204	LdBPK_240310.1	LdBPK_240310.1	1	fumarate hydratase, putative
27.758	27.7659	28.0821	28.2717	28.2569	28.2553	28.135	28.4235	28.2861	28.147	28.3855	28.2343	28.2498	28.2878	28.6118	28.5751			1.69676	-0.461714	LdBPK_311930.1	LdBPK_311930.1	1	ubiquitin-fusion protein
25.8655	25.3726	26.4051	26.4477	25.9385	25.9331	26.6237	26.7158	26.1044	26.0839	26.6101	26.5468	26.0959	26.1054	26.5187	26.4521			0.199899	-0.270275	LdBPK_330870.1	LdBPK_330870.1	1	2,4-dienoyl-coa reductase fadh1, putative
29.2609	28.8702	29.8055	29.6958	29.2994	29.2558	29.8143	29.931	29.3483	29.2054	29.7602	29.5112	29.0644	29.0195	29.775	29.6564	+		0.0593681	0.0292892	LdBPK_310450.1	LdBPK_310450.1	1	cytoskeleton-associated protein CAP5.5, putative
27.955	27.4435	27.3024	27.2684	26.6983	26.8584	26.9687	26.967	26.9791	26.7501	26.7739	26.6831	26.8166	26.833	26.6901	26.5403			3.37638	0.772312	LdBPK_111210.1;LdBPK_111280.1;LdBPK_270840.1	LdBPK_111210.1	3	ATP-binding cassette protein subfamily A, member 2, putative;ATP-binding cassette protein subfamily A, member 6, putative;ATP-binding cassette protein subfamily A, member 9, putative
26.2248	25.792	25.6369	25.603	26.1641	25.962	25.7828	25.7931	26.1278	26.1722	25.8553	25.8497	26.3206	26.0978	25.7895	25.4967			0.101796	-0.111996	LdBPK_190970.1	LdBPK_190970.1	1	4-coumarate:coa ligase-like protein
27.6653	27.4819	27.4153	27.2839	27.6767	27.6144	27.3583	27.5347	27.7982	27.695	27.3007	27.2318	27.8599	27.798	27.4779	27.337			0.112964	-0.156565	LdBPK_190940.1;LdBPK_190950.1;LdBPK_190960.1	LdBPK_190940.1	3	4-coumarate:coa ligase-like protein;4-coumarate:coa ligase-like protein;4-coumarate:coa ligase-like protein
25.8356	25.7159	25.7694	25.7772	25.8374	25.8079	25.9596	25.8072	25.926	25.8337	25.7998	25.7967	26.153	26.0295	25.6192	25.5047			0.0392912	-0.0520592	LdBPK_261530.1	LdBPK_261530.1	1	trifunctional enzyme alpha subunit, mitochondrial precursor-like protein
29.8272	29.6375	29.545	29.5239	29.8144	29.7233	29.4574	29.5477	29.9538	29.9273	29.5406	29.5042	29.9963	29.9937	29.5655	29.3896			0.0711388	-0.102903	LdBPK_251160.1	LdBPK_251160.1	1	aldehyde dehydrogenase, mitochondrial precursor

## Sheet: Two sample t tests
Missing values imputed to simulate lower detection limit; T-tests: permutation correction (250 permutations), FDR of 0.001, S0 of 1
YnMyr				0.2 μM 2				0.2 μM 1				7 μM 1						0.2 μM 1			0.2 μM 2			7 μM 1
LFQ intensity YN_A	LFQ intensity YN_B	LFQ intensity YN_C	LFQ intensity YN_D	LFQ intensity 0.2 μM 2_A	LFQ intensity 0.2 μM 2_B	LFQ intensity 0.2 μM 2_C	LFQ intensity 0.2 μM 2_D	LFQ intensity 0.2 μM 1_A	LFQ intensity 0.2 μM 1_B	LFQ intensity 0.2 μM 1_C	LFQ intensity 0.2 μM 1_D	LFQ intensity 7 μM 1_A	LFQ intensity 7 μM 1_B	LFQ intensity 7 μM 1_C	LFQ intensity 7 μM 1_D	LFQ enrich Myr	MG	t-test Significant	p value	t-test Difference	t-test Significant	p value	t-test Difference	t-test Significant	p value	t-test Difference	Protein IDs	Majority protein IDs	Proteins	Product Description
24.6033	23.7182	23.9445	23.8063	21.849	20.2081	20.4124	20.4053	22.6802	20.3134	21.6281	20.4588	20.2739	20.405	20.3789	20.1294	3.33278	+		2.46004	2.74794	+	3.59431	3.29932	+	5.68185	3.72126	LdBPK_010400.1	LdBPK_010400.1	1	hypothetical protein, conserved
27.334	27.1869	27.0886	27.1849	25.0232	24.7249	25.3936	25.5959	25.2741	25.2064	25.5106	25.5252	25.3016	24.9898	25.7043	25.4762	6.52917	+		5.85998	1.81951		4.25222	2.0142		4.58988	1.83063	LdBPK_010490.1	LdBPK_010490.1	1	fatty acyl CoA syntetase 1, putative
28.6446	28.511	28.4017	28.403	27.4914	27.3606	27.6028	27.714	27.8027	27.8935	27.6239	27.6796	27.4736	27.3972	27.5714	27.3872	7.07106	+		3.93651	0.740185		4.22958	0.94788		5.15746	1.03274	LdBPK_010510.1	LdBPK_010510.1	1	long chain fatty acid CoA ligase, putative
23.1866	22.8164	23.8431	23.8136	22.7471	22.5129	22.8836	22.9323	22.4429	22.5034	23.1757	22.9067	22.9385	23.0047	23.0417	23.0899	2.66251	+		1.13003	0.657755		1.28215	0.645927		0.775753	0.396232	LdBPK_010540.1	LdBPK_010540.1	1	long chain fatty acid CoA ligase, putative
27.8213	27.6632	27.9947	27.8773	28.1401	27.8819	28.024	28.1182	27.8776	27.9512	28.062	27.7694	28.2173	28.0747	28.1699	28.2795	7.16873			0.353952	-0.0759377		1.17267	-0.201938		2.27325	-0.34624	LdBPK_010710.1	LdBPK_010710.1	1	hypothetical protein, unknown function
23.7286	20.0707	24.0475	24.1459	23.8531	24.0752	24.2428	24.4016	23.717	23.7182	24.3778	24.1731	24.1725	23.8714	24.5126	24.698	2.72286			0.451073	-0.998316		0.537535	-1.14498		0.628762	-1.31543	LdBPK_010720.1	LdBPK_010720.1	1	hypothetical protein, unknown function
25.4629	25.4443	26.4146	26.3579	25.8761	25.7296	26.4017	26.5201	25.8998	25.7043	26.5928	26.2369	26.0701	26.0185	26.7918	26.5833	5.10879			0.227922	-0.188528		0.262279	-0.211993		0.646859	-0.446018	LdBPK_020210.1	LdBPK_020210.1	1	hypothetical protein, conserved
23.2297	23.1667	23.7169	24.0726	23.842	23.4496	23.8409	24.3015	23.6545	23.377	24.0762	24.1635	23.6224	23.6717	24.3416	24.04	3.14096			0.427224	-0.271325		0.520703	-0.312015		0.655516	-0.372473	LdBPK_030270.1	LdBPK_030270.1	1	hypothetical protein
24.4522	24.456	24.9428	24.6548	24.495	24.3496	24.8781	24.7805	24.7015	24.5832	24.7908	24.8176	24.929	24.7258	25.0198	24.7	4.11714			0.323107	-0.0967951		0.00130381	0.000660419		0.768995	-0.2172	LdBPK_030360.1	LdBPK_030360.1	1	hypothetical protein, conserved
25.0644	24.7218	25.2428	25.3254	24.9447	25.0887	25.4714	25.4044	25.1285	25.0161	25.3586	25.2025	25.4759	25.4368	25.5839	25.3103	4.23836			0.233427	-0.08781		0.319698	-0.138662		1.33197	-0.363104	LdBPK_030380.1	LdBPK_030380.1	1	hypothetical protein, conserved
21.9914	22.0003	22.6093	21.7573	22.1138	21.8316	22.9972	22.2847	21.4404	21.6494	22.7208	22.336	21.912	22.1922	22.1298	22.4462	1.50404			0.0533275	0.0529103		0.294999	-0.217266		0.143729	-0.0804725	LdBPK_030670.1	LdBPK_030670.1	1	hypothetical protein, conserved
22.6379	22.5037	19.938	21.3355	21.8392	20.2761	20.5307	20.6683	20.3164	20.0748	20.5331	20.4683	20.4899	20.639	20.3943	20.3259	0.905665	+		1.01916	1.25565		0.493425	0.775237		0.918899	1.14154	LdBPK_030720.1	LdBPK_030720.1	1	cytochrome c oxidase copper chaperone, putative
23.8251	20.3386	23.5059	23.6512	23.8257	23.7504	23.5511	23.6118	23.7971	23.6578	23.7339	23.2857	23.9624	24.0471	23.6505	23.2544	2.01793			0.414929	-0.788432		0.461127	-0.854547		0.478346	-0.898399	LdBPK_030940.1	LdBPK_030940.1	1	hypothetical protein, conserved
23.0285	22.6192	23.3209	23.5064	22.0018	22.8699	23.6981	23.5205	23.4425	22.948	23.7903	23.6153	23.4312	23.3454	23.6386	23.5117	2.52888			0.585967	-0.330256		0.0807184	0.0961943		0.905701	-0.363003	LdBPK_040010.1	LdBPK_040010.1	1	calcium-translocating P-type ATPase
25.2498	24.6026	24.6489	24.3882	22.0919	20.6419	20.0592	20.0692	20.2504	23.2172	22.6733	20.1012	20.4951	20.5266	20.0874	20.594	3.92753	+		2.05539	3.16185	+	3.63395	4.00685	+	5.96269	4.29662	LdBPK_040470.1	LdBPK_040470.1	1	ADP-ribosylation factor, putative
21.1672	20.779	21.4153	21.1023	22.1333	20.4799	21.4796	21.3499	20.9958	21.043	21.3553	21.2266	21.0622	21.2644	21.2749	21.2701	0.35184			0.0920585	-0.0392122		0.27834	-0.244703		0.303963	-0.10195	LdBPK_040680.1	LdBPK_040680.1	1	ubiquitin-conjugating enzyme e2, putative
23.1395	23.1439	23.6645	23.6498	21.9295	23.2903	23.6804	23.9263	23.4904	23.2017	23.6925	23.7528	23.604	23.8489	24.0341	23.9219	2.83287			0.290337	-0.134944		0.15762	0.192808		1.38794	-0.45279	LdBPK_040780.1	LdBPK_040780.1	1	heat shock protein, putative
26.6315	26.4145	25.788	25.763	21.7035	22.0076	22.5692	22.4232	23.0273	22.8569	22.5219	22.6246	22.674	22.4651	22.5282	22.31	5.20176	+	+	5.02176	3.39159	+	4.97711	3.97337	+	5.37255	3.65494	LdBPK_041050.1;LdBPK_041040.1	LdBPK_041050.1	2	acyltransferase-like protein, copy 1;acyltransferase-like protein, copy 2
22.2706	22.3272	22.4985	20.2332	21.9228	20.8867	23.039	22.71	20.2274	22.5972	22.5747	20.6362	22.9034	22.8804	22.6263	22.5755	1.46991			0.149723	0.323536		0.165113	-0.30722		0.845719	-0.91401	LdBPK_041170.1	LdBPK_041170.1	1	fructose-1,6-bisphosphatase, cytosolic, putative
24.3452	24.1852	23.69	23.8201	24.1859	23.8299	23.7281	23.9796	24.3858	24.1238	23.9519	24.1486	24.3961	24.6222	24.0925	23.5621	3.55269			0.344538	-0.14243		0.167824	0.0792603		0.231161	-0.15811	LdBPK_050180.1	LdBPK_050180.1	1	dihydrolipoamide branched chain transacylase, putative
23.2457	20.2127	23.6058	23.2726	21.811	20.574	23.6137	23.4677	23.2253	23.2361	23.2708	23.1916	23.5354	23.54	23.7222	23.4524	2.05465	+		0.349777	-0.646787		0.0724715	0.217569		0.57597	-0.978323	LdBPK_050280.1	LdBPK_050280.1	1	protein tyrosine phosphatase, putative
25.6044	25.5358	25.8272	25.5893	25.6336	25.6861	25.7538	25.808	25.594	25.7003	25.9137	25.8253	25.7376	25.6383	25.8958	25.6809	5.23569			0.589897	-0.119172		0.495283	-0.0811844		0.535674	-0.0989618	LdBPK_050350.1	LdBPK_050350.1	1	trypanothione reductase
21.7478	21.7078	21.5162	22.0678	21.7582	20.4796	22.0196	21.4483	22.0751	22.0344	21.8303	22.167	22.4151	22.3994	22.0069	20.3908	1.17912			1.02266	-0.266783		0.415317	0.333499		0.0300291	-0.0431414	LdBPK_050490.1	LdBPK_050490.1	1	hypothetical protein, conserved
21.3789	21.3728	21.8622	22.0362	21.5931	21.5955	22.4845	21.9536	20.2187	20.4676	21.8633	19.9766	21.7069	21.6854	21.9	22.1917	1.3407			1.19281	1.031		0.397015	-0.244122		0.455289	-0.208462	LdBPK_050830.1	LdBPK_050830.1	1	methylthioadenosine phosphorylase, putative
22.1781	21.7637	22.316	22.205	21.9745	22.2996	22.3186	22.3305	22.4708	22.3353	22.3987	22.7064	22.5498	22.6362	22.1972	22.3134	1.42845			1.32354	-0.362096		0.330451	-0.115078		1.00379	-0.308448	LdBPK_051040.1	LdBPK_051040.1	1	stomatin-like protein
22.3656	22.6673	23.1761	23.1707	22.1156	23.2268	22.6957	21.9193	21.7685	22.1394	22.8412	22.724	22.3974	21.9706	22.2125	22.2124	2.38088			0.724554	0.47666		0.44671	0.355584		1.60263	0.646675	LdBPK_055450.1;LdBPK_350030.1	LdBPK_055450.1	2	unspecified product;pyruvate kinase
24.4117	24.3506	24.0252	19.9316	23.7413	24.2102	23.9784	23.7816	24.1896	20.5038	20.0888	23.9809	20.4221	24.112	24.0122	24.0478	2.64633			0.263172	0.989048		0.285132	-0.748078		0.00740165	0.0312691	LdBPK_060410.1	LdBPK_060410.1	1	60S ribosomal protein L19, putative
22.061	21.8077	22.1343	22.4833	22.0246	21.7865	22.1177	22.102	21.8661	22.5637	22.2802	22.7538	22.2036	21.9573	22.3692	22.2968	1.67051			0.463193	-0.244375		0.300249	0.113852		0.203581	-0.0851951	LdBPK_070130.1	LdBPK_070130.1	1	ATP-dependent DEAD/H RNA helicase, putative
23.2266	23.0831	23.2369	23.2413	23.3899	23.3402	23.2775	22.9226	23.5205	23.6322	23.2202	23.2108	23.8638	23.7383	23.0405	22.8911	2.70662			0.88796	-0.19898		0.117902	-0.0356154		0.319293	-0.18648	LdBPK_070380.1	LdBPK_070380.1	1	hypothetical protein, conserved
21.9434	20.1674	22.3623	22.7495	21.8558	22.2775	22.6918	22.2915	21.962	20.4927	22.3863	21.9639	20.5305	20.5617	22.4837	22.1362	1.22256			0.0520082	0.104442		0.340335	-0.473472		0.193603	0.37765	LdBPK_070660.1	LdBPK_070660.1	1	electron transfer flavoprotein-ubiquinone oxidoreductase, putative
20.2609	20.1354	20.698	20.6753	21.8276	20.3724	21.0295	21.2358	20.4551	20.6349	20.4151	20.5477	20.8556	21.2386	20.6349	20.4713	-0.10806			0.182521	-0.0708199		1.04973	-0.673913		0.812148	-0.357694	LdBPK_070700.1;LdBPK_070720.1	LdBPK_070700.1;LdBPK_070720.1	2	vacuolar-type Ca2 -ATPase, putative;vacuolar-type Ca2 -ATPase, putative
20.7723	20.1733	20.5476	20.6016	21.9193	20.8773	20.9722	20.8211	20.7448	20.8785	21.034	21.0416	20.782	21.0204	21.24	20.8179	-0.0921175			1.48994	-0.401044		1.1327	-0.623767		1.43834	-0.441362	LdBPK_071150.1	LdBPK_071150.1	1	RNA binding protein-like protein
23.6393	23.4981	23.6581	23.7208	21.7844	23.483	23.8669	23.8625	23.4105	23.5283	23.7269	23.9967	23.8665	23.9234	23.6903	23.7946	3.129			0.097974	-0.0365319		0.323227	0.379889		1.48102	-0.189625	LdBPK_071210.1	LdBPK_071210.1	1	cation-transporting ATPase, putative
26.312	25.9524	27.0254	27.1209	26.54	26.1208	27.3503	27.309	26.5992	26.555	27.4871	27.4509	26.8881	26.8087	27.3073	27.1364	6.17889			0.50392	-0.420375		0.220799	-0.227333		0.687807	-0.432448	LdBPK_080030.1	LdBPK_080030.1	1	vesicle-associated membrane protein, putative
19.6604	22.7644	22.7547	22.6913	21.7447	22.2759	22.7463	22.9982	23.434	22.7572	23.0021	23.1351	22.5265	22.2796	23.3351	22.6651	1.47381			0.690252	-1.11441		0.234029	-0.473576		0.40311	-0.733897	LdBPK_080210.1	LdBPK_080210.1	1	hypothetical protein, conserved
22.084	22.1504	21.9155	22.0266	22.1486	21.8651	22.4134	20.7015	22.0607	22.0215	21.8614	22.2068	22.3286	22.0422	20.4472	20.323	1.64895			0.0257594	0.00653028		0.286644	0.261984		0.700793	0.75889	LdBPK_080330.1	LdBPK_080330.1	1	mitochondrial associated ribonuclease, putative
22.4994	22.8865	22.6853	23.5036	22.361	23.0088	23.5424	23.2977	23.0984	22.6276	23.0429	23.2281	23.7629	22.5295	23.4703	23.3896	2.29777			0.159908	-0.105557		0.185185	-0.158753		0.530853	-0.39438	LdBPK_080470.1	LdBPK_080470.1	1	hypothetical protein, unknown function
22.3921	23.0027	21.9556	21.8698	21.8968	20.3659	21.684	20.0208	21.7028	21.4147	21.6732	21.5203	20.3521	20.464	20.6729	19.9289	1.63969	+		1.45825	0.727323		1.30478	1.3132		3.17904	1.95059	LdBPK_080630.1	LdBPK_080630.1	1	hypothetical protein, conserved
26.8369	26.4903	27.4608	27.4843	27.1056	26.9633	27.6699	27.92	27.1368	27.1298	27.6958	27.5366	27.4224	27.4254	28.0877	27.8022	6.40043			0.494823	-0.306678		0.470266	-0.346643		1.09848	-0.616358	LdBPK_080650.1	LdBPK_080650.1	1	hypothetical protein, unknown function
22.1824	21.7525	22.6197	22.2489	21.7398	21.9592	22.9454	22.6714	22.0213	22.2186	22.6614	22.7826	21.8714	22.0524	22.5791	22.5999	1.47837			0.378935	-0.22008		0.144591	-0.128042		0.107687	-0.0748096	LdBPK_081020.1	LdBPK_081020.1	1	stress-induced protein sti1
27.7273	27.506	28.1164	28.2575	27.7088	27.8932	28.3351	28.3261	28.004	28.0247	28.2453	28.0444	28.2424	28.158	28.511	28.3672	4.50234			0.436343	-0.1778		0.292714	-0.164015		1.15767	-0.417883	LdBPK_081680.1;LdBPK_181280.1	LdBPK_081680.1;LdBPK_181280.1	2	unspecified product;hypothetical protein, conserved
22.4079	20.2965	23.6461	22.18	21.9263	20.271	22.091	20.4173	20.1771	20.0303	23.0136	23.0822	21.7597	20.1559	25.667	22.506	1.53244			0.200917	0.556828		0.522704	0.956221		0.106595	-0.389524	LdBPK_090030.1	LdBPK_090030.1	1	hypothetical protein, conserved
21.8082	20.3409	21.302	20.202	21.67	20.5496	22.631	20.3197	21.4091	22.3793	20.7244	20.3944	20.4903	20.6373	20.6877	20.4166	0.65258			0.214219	-0.313549		0.232066	-0.379303		0.399705	0.355286	LdBPK_090120.1	LdBPK_090120.1	1	hypothetical protein, conserved
23.8744	23.7652	24.2426	24.1417	23.9961	23.6388	24.0326	24.1673	24.0311	24.0827	23.9836	23.976	24.2691	24.195	23.8619	23.8693	3.44762			0.0374016	-0.0123606		0.110225	0.0472918		0.101925	-0.0428805	LdBPK_090430.1	LdBPK_090430.1	1	hypothetical protein, conserved
24.5255	24.4254	25.8477	25.6954	25.0895	25.0799	25.9624	25.9013	25.0547	24.6801	25.9452	25.382	25.1483	24.9946	26.1886	26.1991	4.39162			0.114158	-0.142008		0.372541	-0.384762		0.461655	-0.509172	LdBPK_090690.1	LdBPK_090690.1	1	hypothetical protein, conserved
21.1198	20.4162	21.4717	20.3779	22.0959	20.5869	21.2439	21.1921	20.0622	20.0778	21.3231	21.6853	21.086	20.5215	21.2154	20.3982	0.584075			0.0412656	0.0592999		0.478654	-0.433321		0.0424686	0.0411429	LdBPK_091070.1	LdBPK_091070.1	1	hypothetical protein, conserved
21.9916	20.2586	21.9655	22.3482	21.9836	21.9639	22.6607	21.9536	21.7195	21.9529	22.1824	21.9619	22.0884	22.3029	22.0171	22.1878	1.35845			0.270089	-0.31322		0.448045	-0.499484		0.489361	-0.508105	LdBPK_091110.1	LdBPK_091110.1	1	hypothetical protein, conserved
22.6686	20.4694	20.3772	21.8368	21.8275	20.3208	20.1987	20.5262	20.4241	20.2276	20.2035	20.4399	20.5044	20.4318	20.5251	20.3884	0.844843	+		0.923298	1.01425		0.407936	0.619717		0.779012	0.875589	LdBPK_091640.1	LdBPK_091640.1	1	hypothetical protein, conserved
22.7128	22.5786	22.195	22.7127	21.8299	22.5547	22.0898	22.4324	22.9198	22.4637	22.8073	22.6636	22.9038	22.6579	22.8389	22.5507	1.92734			0.472233	-0.163845		0.778111	0.323072		0.605842	-0.188037	LdBPK_100420.1;LdBPK_100370.1	LdBPK_100420.1	2	folate/biopterin transporter, putative;folate/biopterin transporter, putative
24.9116	25.0286	25.2024	25.3169	25.5291	25.1339	25.5329	25.6227	25.121	25.1718	25.3443	25.3321	25.8011	25.6134	25.4662	25.3162	4.4013			0.559993	-0.127438		1.27466	-0.339753		1.71141	-0.43434	LdBPK_100560.1	LdBPK_100560.1	1	glycerol-3-phosphate dehydrogenase [NAD ], glycosomal
22.1635	22.1452	21.6216	21.5489	21.6298	20.4285	20.0361	20.4078	20.5915	20.2967	20.7079	20.4497	20.3769	20.696	19.9261	20.6802	1.32105	+		3.45495	1.35833		1.75266	1.24422		2.99072	1.44997	LdBPK_100620.1	LdBPK_100620.1	1	zinc-binding dehydrogenase-like protein
22.8066	20.3405	19.8708	21.8986	21.5298	20.3174	22.662	20.3584	22.884	23.2859	22.5731	22.482	22.7675	22.7516	20.3256	20.2411	1.13101			1.17612	-1.57711		0.00463653	0.0122156		0.109454	-0.292337	LdBPK_100760.1;LdBPK_100770.1	LdBPK_100760.1;LdBPK_100770.1	2	amino acid transporter, putative;amino acid transporter, putative
22.3444	20.0974	22.3251	20.0107	22.0874	20.0084	22.1636	22.0736	22.4037	22.0876	22.1341	20.0777	22.1833	20.7801	22.4346	20.526	0.800608			0.227913	-0.481381		0.180031	-0.388861		0.132085	-0.286597	LdBPK_100900.1	LdBPK_100900.1	1	nuclear transport factor 2, putative
24.9595	24.4558	24.6843	24.9758	21.7637	20.4312	20.3064	20.0444	19.9618	19.9519	20.3046	20.3514	20.449	20.2135	20.076	20.5649	4.34494	+	+	6.87968	4.62642	+	4.29459	4.13244	+	6.74182	4.44299	LdBPK_101370.1	LdBPK_101370.1	1	hypothetical protein, conserved
29.5991	29.1952	29.4326	29.3951	25.376	25.5356	25.8332	25.2585	26.9764	26.5268	26.5173	25.6552	24.2771	24.189	24.7453	24.8369	6.81698	+	+	4.3241	2.98655	+	6.68059	3.90468	+	6.7427	4.89342	LdBPK_101380.1	LdBPK_101380.1	1	hypothetical protein, conserved
22.2828	21.7054	22.2849	21.717	21.6721	21.8181	21.821	21.8273	20.7276	20.3498	22.0407	21.9773	21.3413	21.4099	22.1228	21.9748	1.38708	+		0.773655	0.723692		0.591972	0.212903		0.508756	0.285352	LdBPK_110100.1	LdBPK_110100.1	1	seryl-tRNA synthetase, putative
23.5013	23.778	24.1935	24.5311	21.8109	23.4114	24.547	24.6655	24.112	24.027	24.8796	24.818	23.9256	23.8002	24.8829	24.5608	3.5449	+		0.693792	-0.458185		0.22497	0.392239		0.367888	-0.291409	LdBPK_110370.1	LdBPK_110370.1	1	hypothetical protein, conserved
27.7609	27.6953	27.2272	27.12	27.7728	27.7425	27.1947	27.2857	27.967	27.8269	27.3782	27.1746	27.8425	27.6913	27.0646	26.8804	6.06043			0.220495	-0.135855		0.0782387	-0.0481		0.104895	0.0811529	LdBPK_110600.1	LdBPK_110600.1	1	3-methylcrotonoyl-CoA carboxylase beta subunit, putative
22.8126	20.6243	22.8639	22.5131	21.8687	22.9258	23.988	23.8236	22.5097	20.4047	22.9955	23.9639	23.5901	23.2719	23.0862	22.7267	1.55982			0.106148	-0.264994		0.625654	-0.948054		0.864679	-0.965279	LdBPK_111030.1	LdBPK_111030.1	1	hypothetical protein, conserved
24.1218	23.794	24.4106	24.1796	24.1524	24.1095	24.551	24.3283	24.113	24.2369	24.3116	23.8973	24.2705	24.4153	24.5232	24.5489	3.46604			0.0290416	-0.0132122		0.437779	-0.158813		1.15597	-0.31297	LdBPK_111180.1;LdBPK_291920.1	LdBPK_111180.1;LdBPK_291920.1	2	40S ribosomal protein S15A, putative;40S ribosomal protein S15A, putative
27.955	27.4435	27.3024	27.2684	26.6983	26.8584	26.9687	26.967	26.9791	26.7501	26.7739	26.6831	26.8166	26.833	26.6901	26.5403	4.85744			2.17965	0.69576		1.95409	0.619222		2.37365	0.772312	LdBPK_111210.1;LdBPK_111280.1;LdBPK_270840.1	LdBPK_111210.1	3	ATP-binding cassette protein subfamily A, member 2, putative;ATP-binding cassette protein subfamily A, member 6, putative;ATP-binding cassette protein subfamily A, member 9, putative
21.9689	21.6943	22.1562	22.2274	21.8086	22.1882	22.3171	22.4875	22.2331	22.0013	22.2177	22.208	22.2557	22.2446	22.527	22.0977	1.62062			0.543288	-0.153345		0.453474	-0.188651		0.920139	-0.269567	LdBPK_120550.1	LdBPK_120550.1	1	hypothetical protein, conserved
24.0731	23.3044	23.5826	23.6914	22.0157	21.9789	22.2782	21.2293	22.4401	22.314	21.7962	21.1933	21.7029	21.0453	21.4928	21.4826	3.26064	+		2.73908	1.72692		3.19104	1.7873		4.37921	2.23195	LdBPK_120610.1	LdBPK_120610.1	1	serine/threonine protein phosphatase-like protein, PPEF
22.6284	20.1689	22.0561	21.8587	22.0342	22.2954	22.2913	21.707	22.2808	22.2283	20.5911	20.5724	20.2631	22.5406	20.8199	21.9427	1.056			0.137179	0.25989		0.311619	-0.403963		0.147388	0.286464	LdBPK_120660.1	LdBPK_120660.1	1	hypothetical protein, conserved
21.7201	21.587	21.7696	21.6587	21.8114	21.5772	21.897	21.7701	21.8848	21.654	21.5463	21.7576	21.6655	22.0724	21.9955	22.1806	0.943488			0.121684	-0.0268397		0.461349	-0.0801034		1.33273	-0.294664	LdBPK_120810.1	LdBPK_120810.1	1	hypothetical protein, conserved
21.8283	20.2086	22.1453	21.9744	21.9515	20.6774	22.0689	22.1853	20.3091	21.9775	21.5858	20.8657	20.5928	20.3851	21.9098	22.2829	1.04685			0.248086	0.354637		0.118876	-0.181614		0.143893	0.246514	LdBPK_130460.1	LdBPK_130460.1	1	40S ribosomal protein S12, putative
22.5845	20.474	23.0175	22.7897	22.8158	22.0368	22.9429	23.0163	22.4622	22.548	22.9754	22.2436	22.4515	22.5106	23.1701	23.155	1.70028			0.225599	-0.340894		0.328951	-0.486551		0.436149	-0.605424	LdBPK_130540.1	LdBPK_130540.1	1	hypothetical protein, conserved
27.2825	27.1421	27.229	27.3152	27.5677	27.438	27.2091	27.4539	27.5057	27.4634	27.4771	27.378	27.605	27.4344	26.9639	26.965	6.64375			2.42193	-0.213833		1.08247	-0.17496		0.000261869	0.000132561	LdBPK_130760.1	LdBPK_130760.1	1	mitochondrial processing peptidase alpha subunit, putative
21.0815	20.2043	21.739	21.3111	21.9502	20.3074	21.4218	21.5761	20.4095	21.1867	21.3979	21.384	20.3319	21.6586	21.6566	21.8046	0.484098			0.00886659	-0.010529		0.188251	-0.229869		0.238829	-0.278938	LdBPK_130960.1	LdBPK_130960.1	1	NADH-cytochrome b5 reductase, putative
27.102	26.866	26.1558	26.1178	24.2842	24.4711	23.4497	23.0363	25.9043	25.7453	24.5146	24.6614	20.4418	23.2428	21.7462	20.0525	6.23406	+		1.67159	1.35399	+	3.20606	2.75007	+	3.30451	5.1896	LdBPK_130990.1;LdBPK_090090.1	LdBPK_130990.1	2	RNA helicase, putative;proteasome regulatory ATPase subunit 2, putative
21.1925	21.0892	21.3899	21.577	21.9725	21.0941	21.5051	21.3167	21.0132	21.1639	21.2354	21.557	21.3875	20.3803	21.1805	21.3334	0.593745			0.171669	0.0697575		0.312935	-0.15996		0.41476	0.241738	LdBPK_131260.1	LdBPK_131260.1	1	hypothetical protein, conserved
23.4851	23.4661	24.0875	24.0753	23.8094	23.5746	24.1123	24.1205	23.7111	23.6191	24.2451	23.8715	24.0144	23.9372	24.3693	24.1693	2.97312	+		0.141694	-0.0832295		0.231655	-0.125717		0.869865	-0.344065	LdBPK_131280.1	LdBPK_131280.1	1	endomembrane protein, putative
22.0283	20.5354	23.1868	20.2255	22.1042	20.2795	22.1299	22.1133	20.3189	20.2812	22.6097	22.5073	20.2824	20.4459	20.3362	20.5831	0.781305			0.0232967	0.0647454		0.0703243	-0.162742		0.773509	1.0821	LdBPK_131320.1	LdBPK_131320.1	1	ubiquitin-conjugating enzyme-like protein
23.4157	23.4798	23.1909	23.183	23.8624	23.6754	23.1263	23.2013	23.6503	23.9319	23.2949	23.2092	23.8586	23.8628	22.876	22.8965	2.50971			0.511093	-0.20425		0.324408	-0.14903		0.0687431	-0.0561552	LdBPK_131340.1	LdBPK_131340.1	1	hypothetical protein, conserved
24.7257	24.8299	25.4038	25.3155	25.5613	25.1739	25.6243	25.7699	25.1215	25.1504	25.6367	25.4994	25.3179	25.4011	25.6572	25.3322	4.80796			0.634717	-0.283253		1.143	-0.463608		0.980084	-0.358391	LdBPK_131590.1	LdBPK_131590.1	1	phospholipid-transporting ATPase 1-like protein
21.7743	20.3285	22.37	22.4612	22.0819	22.1556	22.8086	22.5263	21.7929	21.9126	22.7588	22.824	21.7814	21.6801	22.6253	22.4681	1.46925			0.473752	-0.588573		0.598188	-0.659579		0.312498	-0.405216	LdBPK_140180.1;LdBPK_366520.1	LdBPK_140180.1;LdBPK_366520.1	2	carboxypeptidase, putative;carboxypeptidase, putative
24.9324	24.9693	25.2037	25.1622	25.4726	25.07	25.1382	25.2715	25.0948	25.1565	25.2592	25.2701	24.9781	24.8338	25.0217	24.789	4.58998			0.796483	-0.128234		0.753787	-0.171185		0.933881	0.161268	LdBPK_140380.1	LdBPK_140380.1	1	hypothetical protein, conserved
22.3696	22.1914	23.3191	23.0302	22.3582	22.4013	23.2775	23.044	22.3909	22.4451	23.2089	23.0503	22.9419	22.5969	23.3589	23.3171	1.9843	+		0.0477275	-0.0462322		0.0420465	-0.042675		0.456398	-0.326135	LdBPK_140400.1	LdBPK_140400.1	1	hypothetical protein, conserved
22.4725	20.4523	22.6129	21.9937	21.7453	20.3194	23.0434	23.4123	22.9156	22.9696	23.0823	22.503	23.4355	23.2022	23.5404	23.3537	1.27606			0.990821	-0.98479		0.106224	-0.24726		1.61965	-1.50011	LdBPK_140500.1;LdBPK_140490.1	LdBPK_140500.1;LdBPK_140490.1	2	hypothetical protein, unknown function;hypothetical protein, unknown function
23.1334	20.2575	23.1212	23.0684	23.25	23.0668	23.1576	23.3621	23.2008	23.3299	23.3314	23.3066	23.7525	23.3753	23.4551	23.5276	1.88333			0.592937	-0.89703		0.524851	-0.81398		0.781304	-1.13245	LdBPK_140660.1	LdBPK_140660.1	1	fatty acid elongase, putative
23.903	23.5187	23.5924	23.3542	21.8471	23.3404	23.2139	24.0412	23.6255	23.8134	24.4816	24.0438	23.922	23.8092	24.393	23.431	3.06722			0.934979	-0.399013		0.4584	0.481419		0.614604	-0.296712	LdBPK_140670.1	LdBPK_140670.1	1	fatty acid elongase, putative
26.7719	26.1798	27.1437	27.179	27.1618	26.7519	27.1652	27.2246	26.9431	26.9075	27.4862	26.9732	27.1268	27.0834	27.6201	27.3775	6.19984			0.427619	-0.258903		0.450744	-0.257285		0.935875	-0.48337	LdBPK_140710.1;LdBPK_140740.1	LdBPK_140710.1	2	fatty acid elongase, putative;fatty acid elongase, putative
26.952	20.2316	27.4492	27.2989	21.9056	26.8276	27.5645	20.297	26.962	26.7414	27.4632	26.8866	27.026	26.9228	27.765	27.5828	5.04387			0.378692	-1.53034		0.211738	1.33427		0.472071	-1.8412	LdBPK_140730.1	LdBPK_140730.1	1	fatty acid elongase, putative
26.1055	26.113	26.1875	26.102	26.0776	26.0245	26.2375	26.3563	26.4237	25.949	26.1328	26.1448	26.4084	26.427	26.3925	26.351	5.39319			0.134141	-0.035553		0.243076	-0.046958		4.31367	-0.267723	LdBPK_140760.1	LdBPK_140760.1	1	fatty acid elongase, putative
23.9024	23.7354	24.5478	24.6767	21.7429	24.4217	24.5215	24.6008	24.4966	24.4273	24.423	24.5812	24.5052	20.7098	24.816	24.4621	3.6644			0.520071	-0.266435		0.214722	0.393824		0.239609	0.592287	LdBPK_141100.1	LdBPK_141100.1	1	hypothetical protein, conserved
21.0215	20.3578	21.946	22.1028	22.0298	21.9631	22.2568	22.9395	21.8146	22.0986	21.4637	20.6114	23.6982	22.3706	20.4134	22.3411	0.785318	+		0.0984069	-0.140038		1.04358	-0.940269		0.489141	-0.848794	LdBPK_141210.1	LdBPK_141210.1	1	hypothetical protein, conserved
22.1858	21.919	22.3028	22.0804	21.9046	22.4246	22.6153	22.4479	22.1265	22.2321	22.6461	22.4659	22.0994	22.4998	22.8062	22.4539	1.61313			0.868632	-0.245675		0.616854	-0.226132		1.07268	-0.34287	LdBPK_150810.1	LdBPK_150810.1	1	protein kinase, putative
21.2086	20.509	22.7074	22.6781	22.0023	21.5042	21.2569	22.526	21.4377	22.4722	23.0499	23.5533	20.6127	21.9561	23.4746	23.335	1.14675			0.558541	-0.852511		0.025855	-0.0465798		0.270814	-0.568818	LdBPK_151050.1	LdBPK_151050.1	1	succinate dehydrogenase, putative
23.29	22.8975	23.4032	23.1257	21.8387	22.8641	23.3966	23.4544	22.9432	22.9898	23.4613	23.5541	23.1183	23.3408	23.3042	23.0765	2.70749			0.111958	-0.0580468		0.314805	0.29062		0.0876069	-0.0309143	LdBPK_151170.1	LdBPK_151170.1	1	hypothetical protein, conserved
22.0773	20.1243	21.8763	21.9492	22.0238	20.4956	22.0052	22.5385	22.2748	22.0137	22.3359	22.4584	22.4387	22.5884	20.5643	20.5198	1.01242			0.804706	-0.763871		0.155239	-0.258948		0.00961064	-0.0209947	LdBPK_151310.1	LdBPK_151310.1	1	mitochondrial DNA topoisomerase II
23.7044	20.3589	23.6206	23.6024	21.9461	23.1374	23.5959	23.8823	23.1634	23.4659	23.8167	23.5058	22.7564	20.6145	23.6723	23.8095	2.21525			0.34322	-0.666378		0.12949	-0.318863		0.0338748	0.108404	LdBPK_160260.1	LdBPK_160260.1	1	protein tyrosine phosphatase-likie protein
22.512	22.1412	22.6393	22.7013	21.8223	22.3973	22.8136	22.5917	22.1444	22.7173	22.6787	22.5256	22.7255	22.7011	22.6138	22.4751	2.09198			0.0343733	-0.0180478		0.141835	0.0922222		0.420464	-0.130435	LdBPK_160270.1	LdBPK_160270.1	1	hypothetical protein, conserved
19.8926	25.191	25.0518	25.233	22.1842	25.5044	25.2472	25.4955	19.9364	25.2334	25.4414	25.2605	25.3772	25.5055	25.6926	25.4039	3.59748			0.0227965	-0.125851		0.19514	-0.765726		0.590354	-1.65269	LdBPK_160510.1	LdBPK_160510.1	1	hypothetical protein, unknown function
22.5394	20.6768	22.7308	22.9071	22.2572	20.1084	22.8945	22.9731	22.4545	22.6315	23.1566	22.5861	22.6501	22.4705	23.1376	22.789	1.43664			0.402176	-0.493628		0.0652524	0.155244		0.460445	-0.548226	LdBPK_160560.1	LdBPK_160560.1	1	orotidine-5-phosphate decarboxylase/orotate phosphoribosyltransferase, putative
22.4142	22.1991	23.1007	23.1898	22.7383	22.3746	23.4082	23.48	22.6274	22.7118	23.4217	23.1234	22.5917	22.6575	23.5472	23.3994	2.00811			0.33993	-0.24511		0.319446	-0.274303		0.408058	-0.32297	LdBPK_161240.1	LdBPK_161240.1	1	hypothetical protein, conserved
23.278	23.4018	23.2554	23.3627	21.9531	20.4092	23.0936	23.2788	23.4145	23.6184	23.1984	23.3616	23.9675	23.4483	23.0808	20.1839	2.5871			0.338171	-0.0737829		0.869198	1.14078		0.327684	0.654302	LdBPK_161280.1	LdBPK_161280.1	1	hypothetical protein, conserved
21.1016	20.3411	19.9319	19.8811	21.9558	20.2898	20.8142	20.1671	20.3011	20.1456	20.5662	20.3084	20.6086	20.3974	20.2646	20.2011	-0.337103	+		0.0188345	-0.0163765		0.445239	-0.492824		0.0648588	-0.0540018	LdBPK_161290.1	LdBPK_161290.1	1	hypothetical protein, unknown function
22.1351	19.9394	22.972	22.9151	22.1116	22.2927	23.3327	23.2792	20.0167	20.3062	22.9178	20.3845	22.9704	22.5031	23.287	22.8635	1.47691			0.507473	1.08409		0.437934	-0.763639		0.593078	-0.915606	LdBPK_161340.1	LdBPK_161340.1	1	hypothetical protein, conserved
25.1399	24.7709	25.4844	24.9057	21.9626	24.7874	25.239	25.0341	25.1551	24.7762	25.2123	24.5985	24.8746	25.1437	25.1821	25.1618	4.24794			0.267138	0.139718		0.47223	0.819477		0.0306312	-0.0153446	LdBPK_161380.1;LdBPK_161390.1	LdBPK_161380.1;LdBPK_161390.1	2	cytochrome c, putative;cytochrome c, putative
22.4608	22.5406	22.6282	22.5712	21.9909	22.3842	22.7028	22.5939	22.3288	22.3129	22.3862	22.7678	22.8447	22.9839	22.8359	22.7344	2.23535			0.393021	0.101283		0.354311	0.132237		2.53636	-0.2995	LdBPK_161430.1	LdBPK_161430.1	1	hypothetical protein, conserved
24.3348	23.5322	23.9029	22.7122	22.0763	20.66	20.2477	20.237	21.3871	21.0553	20.6076	20.1787	20.4135	20.3244	20.2852	20.3313	2.82897	+		3.19601	2.81336		2.64255	2.81527	+	4.11107	3.28192	LdBPK_161450.1	LdBPK_161450.1	1	ADP-ribosylation factor-like, putative
24.4189	24.2684	24.2467	24.2034	21.963	22.613	23.6294	23.7987	23.6897	23.7444	23.6617	23.9121	22.9398	23.1604	23.43	23.3781	3.50169			3.46779	0.532377		1.5862	1.28331		3.89459	1.05728	LdBPK_161580.1	LdBPK_161580.1	1	hypothetical protein, conserved
27.0216	26.1102	26.7291	26.7614	21.6929	20.1557	22.7195	23.1552	24.6209	23.5359	23.7827	23.3009	20.1678	20.1787	20.303	21.8327	6.00583	+	+	3.75471	2.84547	+	3.3084	4.72472	+	4.97901	6.03501	LdBPK_170080.1	LdBPK_170080.1	1	ADP-ribosylation factor, putative
22.055	21.9752	22.7076	22.5013	21.9004	22.1122	22.9768	22.7234	21.8809	22.0848	22.3265	22.1324	22.1655	22.0564	22.4776	22.9644	1.76473			0.463088	0.203609		0.146395	-0.118434		0.150795	-0.106203	LdBPK_170330.1	LdBPK_170330.1	1	histone H2A, putative
23.4659	23.6864	23.8597	23.9386	23.8189	23.6557	24.0434	24.0239	23.869	23.7567	24.2549	24.1786	24.0369	23.7777	24.3631	24.4149	3.13047			0.878411	-0.277161		0.481937	-0.147842		1.18526	-0.410482	LdBPK_170390.1	LdBPK_170390.1	1	hypothetical protein, conserved
20.1567	20.0492	20.4826	20.6342	21.8256	20.5838	21.039	20.1701	20.4868	20.3244	20.8775	20.7727	20.4534	20.5554	20.7739	20.6647	-0.20581			0.747969	-0.284645		0.740533	-0.57394		0.934278	-0.281172	LdBPK_170440.1	LdBPK_170440.1	1	protein kinase, putative
20.9792	20.8727	21.2593	21.3664	22.0479	21.0417	21.6328	21.1231	20.906	20.6994	21.6521	21.1833	21.0924	20.8145	21.7833	21.2898	0.667907			0.0131448	0.00920963		0.619946	-0.341999		0.213344	-0.125619	LdBPK_170540.1	LdBPK_170540.1	1	hypothetical protein, unknown function
24.1052	24.0215	24.9208	24.8915	24.3449	24.2333	24.9021	25.0183	24.3205	24.1376	25.0496	24.8363	24.7415	24.5178	24.995	24.9195	3.98427			0.115996	-0.101238		0.173365	-0.139893		0.537579	-0.308708	LdBPK_171110.1	LdBPK_171110.1	1	hydrolase, alpha/beta fold family-like protein
21.6497	20.1908	22.1984	20.1069	21.9059	20.583	22.1253	21.6242	20.6103	19.9282	21.5308	21.4703	20.4765	20.3638	21.7071	21.5192	0.734017			0.0845267	0.151562		0.361139	-0.523131		0.0105986	0.019825	LdBPK_171390.1	LdBPK_171390.1	1	translation initiation factor, putative
22.3089	22.0883	22.3933	20.2827	22.1865	22.4676	22.3208	22.4209	22.4393	22.5401	22.2864	20.7523	22.6207	22.6374	22.1807	22.5009	1.68237			0.136729	-0.236217		0.533973	-0.580657		0.677904	-0.716622	LdBPK_180010.1	LdBPK_180010.1	1	hypothetical protein, conserved
23.9103	23.4456	24.131	24.2061	23.6109	24.2055	24.2258	24.4834	23.7591	23.9048	24.2484	24.0845	23.9997	23.9278	24.6663	24.332	3.59074			0.143153	-0.0759697		0.356523	-0.208155		0.605468	-0.308222	LdBPK_180160.1	LdBPK_180160.1	1	hypothetical protein, conserved
22.5587	20.64	22.4884	22.3102	21.4931	22.6127	22.5696	22.9388	22.2892	22.7027	22.921	22.7405	22.6072	22.2777	23.0539	22.8133	1.25999			0.674007	-0.66404		0.30709	-0.404263		0.68762	-0.688718	LdBPK_180280.1	LdBPK_180280.1	1	hypothetical protein, conserved
21.8183	20.425	21.5541	21.8772	21.8456	21.4994	21.79	21.9568	20.1333	21.7694	21.92	21.7277	21.7988	21.9058	22.1624	22.0077	0.687298			0.0195511	0.0310512		0.451596	-0.354276		0.784154	-0.550021	LdBPK_180560.1	LdBPK_180560.1	1	vacuolar ATP synthase subunit c, putative
21.3298	21.4689	21.5482	21.5541	22.2999	20.5213	21.5544	21.67	20.0653	21.6227	21.9982	21.4515	20.6662	21.7741	21.6267	21.4355	0.690562			0.174256	0.190787		0.0335123	-0.03617		0.151081	0.0996127	LdBPK_180960.1	LdBPK_180960.1	1	hypothetical protein, conserved
21.699	20.4676	20.1604	21.812	21.829	20.3362	20.7022	21.7684	21.4554	21.4827	21.8166	21.7604	21.902	22.2317	21.8539	21.6622	0.717832			0.661733	-0.594024		0.0791285	-0.124207		1.03719	-0.877713	LdBPK_181140.1	LdBPK_181140.1	1	ras-related protein rab-5, putative
26.9947	26.572	26.1551	26.1089	25.1909	24.9066	24.0004	24.1427	26.0309	25.8716	25.3854	24.9526	22.1392	22.7825	22.0934	20.0768	5.6925	+		1.50638	0.89756		2.7506	1.89753	+	3.54549	4.68468	LdBPK_181160.1	LdBPK_181160.1	1	hypothetical protein, conserved
22.0075	20.2774	22.0082	22.2518	22.1239	20.2516	23.7255	21.8836	20.2584	20.4344	22.1027	20.6263	20.4789	20.5105	20.5313	20.8107	1.05389			0.591596	0.780764		0.164348	-0.359922		1.19923	1.05338	LdBPK_181570.1	LdBPK_181570.1	1	nonspecific nucleoside hydrolasewith=GeneDB:LmjF18.1580
23.1145	23.1733	23.1588	23.4669	23.2886	23.0201	23.4197	23.7227	23.3717	23.2122	23.4361	23.5229	23.271	20.6991	23.5994	23.4289	2.51822			0.743584	-0.157362		0.345982	-0.134406		0.28853	0.478746	LdBPK_190010.1	LdBPK_190010.1	1	hypothetical protein, conserved
23.2399	23.0416	24.1087	23.8877	23.0802	23.2253	23.8883	24.23	23.4153	23.4653	23.9872	24.1522	23.5751	23.3309	24.0931	24.0681	2.95248			0.238597	-0.185532		0.0337308	-0.0364847		0.254825	-0.19733	LdBPK_190080.1	LdBPK_190080.1	1	hypothetical protein, conserved
27.6653	27.4819	27.4153	27.2839	27.6767	27.6144	27.3583	27.5347	27.7982	27.695	27.3007	27.2318	27.8599	27.798	27.4779	27.337	2.4986			0.101752	-0.0448017		0.344075	-0.0844069		0.477823	-0.156565	LdBPK_190940.1;LdBPK_190950.1;LdBPK_190960.1	LdBPK_190940.1	3	4-coumarate:coa ligase-like protein;4-coumarate:coa ligase-like protein;4-coumarate:coa ligase-like protein
26.2248	25.792	25.6369	25.603	26.1641	25.962	25.7828	25.7931	26.1278	26.1722	25.8553	25.8497	26.3206	26.0978	25.7895	25.4967	3.89145			0.515169	-0.187088		0.272813	-0.111354		0.191681	-0.111997	LdBPK_190970.1	LdBPK_190970.1	1	4-coumarate:coa ligase-like protein
21.8546	21.3395	20.4081	21.4911	21.8788	20.4429	21.9203	21.5931	22.2176	22.2501	21.9822	20.3133	22.3398	20.3245	21.8691	20.5058	0.773315			0.317625	-0.417441		0.153084	-0.185441		0.00773387	0.0135112	LdBPK_191030.1	LdBPK_191030.1	1	hypothetical protein, conserved
22.8023	22.6591	23.0143	22.9325	22.2598	22.448	23.0271	22.9895	22.6344	22.8015	23.0977	23.2856	22.5311	22.769	22.7044	22.6395	2.58093			0.253712	-0.102715		0.354094	0.170983		1.06947	0.191088	LdBPK_191560.1	LdBPK_191560.1	1	peptidylprolyl isomerase-like protein
24.375	24.424	23.6546	23.7584	22.1005	21.7074	21.5281	21.2848	23.0486	23.2209	22.781	22.2706	20.4199	20.4543	20.4229	20.2832	3.71011	+		2.2595	1.22268		3.99298	2.39778	+	5.7009	3.65791	LdBPK_200750.1	LdBPK_200750.1	1	hypothetical protein, conserved
25.3025	25.2337	25.3209	25.4799	22.1566	23.5171	23.5274	23.3927	24.4945	24.7019	24.4561	24.602	20.6513	20.4738	20.0514	20.088	4.75165	+		4.2691	0.770613		3.20107	2.1858	+	7.22236	5.01812	LdBPK_200770.1	LdBPK_200770.1	1	hypothetical protein, conserved
23.4161	23.3573	22.4747	22.7787	21.6698	20.6502	20.1358	20.2791	20.4	20.0858	20.2449	20.3823	20.6596	20.828	20.5892	20.1925	2.56026	+	+	4.56008	2.72844		2.86094	2.32296	+	4.0326	2.43937	LdBPK_200810.1	LdBPK_200810.1	1	hypothetical protein, unknown function
19.9476	20.3669	19.8783	20.1167	22.0594	20.5904	20.1722	20.3962	20.1508	20.4894	20.36	20.3112	20.5967	20.639	20.0625	20.2329	-0.545845			0.996609	-0.250485		0.824135	-0.72716		0.865819	-0.305381	LdBPK_200820.1	LdBPK_200820.1	1	vesicle-fusing ATPase, putative
24.4225	24.3968	25.7617	26.0243	25.2915	25.1421	26.1533	26.0784	24.9028	24.8886	26.2558	26.0891	25.3587	25.2263	26.1963	25.9206	4.60587			0.279119	-0.38277		0.45976	-0.51504		0.488243	-0.524177	LdBPK_201130.1	LdBPK_201130.1	1	hypothetical protein, conserved
24.8518	20.5159	24.3649	20.1695	22.1738	20.4848	20.0946	20.0805	24.2813	19.988	20.0528	20.4046	20.4638	20.3644	20.3638	20.1513	1.76925			0.343422	1.29385		0.631927	1.76709		0.869793	2.13971	LdBPK_201290.1	LdBPK_201290.1	1	hypothetical protein, conserved
26.9851	26.7429	26.5959	25.8848	21.9557	24.5423	23.7599	24.0352	25.9201	25.1057	24.6355	24.5002	22.2663	20.2026	22.3741	20.3007	6.13855	+		2.04446	1.51182		2.55729	2.97893	+	3.74835	5.26624	LdBPK_201320.1	LdBPK_201320.1	1	calpain-like cysteine peptidase, putative
24.683	24.3162	24.1309	19.9058	22.3901	20.4533	20.3661	20.5954	20.5015	20.266	20.3581	20.6472	20.2199	20.5197	20.1515	20.419	2.70961	+		1.33179	2.8158		0.966526	2.30776		1.39164	2.93144	LdBPK_201350.1	LdBPK_201350.1	1	calpain-like cysteine peptidase, SMP1
24.8942	24.5978	24.8264	24.6723	21.9767	23.4055	24.055	23.5797	24.0706	23.6416	23.8523	23.8104	23.5421	23.5426	23.7851	23.6521	3.9939	+		3.72258	0.903938		1.78494	1.49345		4.79748	1.11721	LdBPK_201540.1	LdBPK_201540.1	1	hypothetical protein, conserved
23.9791	23.7674	24.0246	24.1009	24.1943	24.0577	24.3255	24.3949	24.3542	23.9881	24.433	24.4692	24.232	24.2049	24.4672	24.4059	3.22343			1.39689	-0.34312		1.4288	-0.275093		2.01492	-0.359466	LdBPK_210080.1	LdBPK_210080.1	1	syntaxin, putative
25.962	25.927	25.609	25.7731	25.8608	25.5248	25.0839	25.3414	26.1604	25.8993	25.6092	25.3182	20.1788	22.905	22.8939	23.032	5.17153	+		0.134552	0.0709701		1.03619	0.365055	+	2.66113	3.56535	LdBPK_210100.1	LdBPK_210100.1	1	hypothetical protein, conserved
23.9974	20.3121	23.9408	23.6091	22.2661	23.8181	24.1466	23.442	23.5317	23.4033	23.7359	20.2008	23.8343	23.8712	24.0737	23.7316	2.45744			0.0722363	0.24694		0.180804	-0.453337		0.461861	-0.912821	LdBPK_210300.1	LdBPK_210300.1	1	hexokinase, putative
19.6483	24.5586	24.5366	24.4052	21.7947	20.4384	24.3294	24.2987	19.9734	19.9767	24.4666	24.6001	20.2416	24.5043	24.849	24.5434	2.83356			0.232912	1.03297		0.139797	0.57184		0.0531061	-0.247403	LdBPK_210490.1	LdBPK_210490.1	1	hypothetical protein, conserved
21.4055	20.5155	20.0342	21.1401	21.911	20.5947	20.7165	20.3862	21.3534	20.5105	21.3318	20.4697	21.1319	20.5625	21.211	21.0558	0.244188			0.136219	-0.142524		0.102092	-0.128296		0.259651	-0.216503	LdBPK_210600.1	LdBPK_210600.1	1	la RNA binding protein, putative
21.9333	20.3364	22.4283	22.1285	21.9314	21.7922	22.9929	22.1998	22.0275	22.1562	23.0004	22.8046	22.0635	21.8783	22.1709	21.8841	1.15528			0.737318	-0.790543		0.431593	-0.522427		0.252399	-0.29258	LdBPK_210880.1	LdBPK_210880.1	1	hypothetical protein, conserved
21.8809	21.7378	22.0066	22.0498	21.858	21.8255	22.8301	22.2316	21.6482	21.8079	22.2172	22.0865	21.8706	22.0934	22.0045	22.4297	1.28954			0.0503941	-0.021152		0.50215	-0.267531		0.621339	-0.180757	LdBPK_211330.1	LdBPK_211330.1	1	T-complex protein 1, delta subunit, putative
[truncated: 207 more rows]

## Sheet: heat maps
																Where values were imputed, replaced with NaN to help define potential low abundance hits
[truncated: 348 more rows]
