# Supplementary material for: Global Analysis of Protein N-Myristoylation and Exploration of N-Myristoyltransferase as a Drug Target in the Neglected Human Pathogen Leishmania donovani
Source: Chem Biol. 2015 Mar 19;22(3):342–54. doi: 10.1016/j.chembiol.2015.01.003 (PMC4372256; doi:10.1016/j.chembiol.2015.01.003)
Supplement: Table S5. All N-terminal Glycine-Containing (MG) L. donovani Proteins; Related to Figures 3, 5, and 6 [file mmc6.xlsx]

## Sheet: Key
Supplementary Table S5	Leishmania donovani proteins with an N-terminal glycine. Prediction of myristoylation by bioinformatics; cross-reference to data in current study; list of previously known N-myristoylated proteins
Abbreviations	Ld = Leishmania donovani; Lm = Leishmania major; AM = Amastigotes; PRO = promastigotes; MG = sequence contains an N-terminal glycine after leader methioinine; NA = not applicable (bioinformatic prediction not possible because sequence too short); NaN = not a number (not quantified in proteomics: not detected, or not detected in sufficient samples to be included in analysis)
Bioinformatic tools used	MYR = myristoylator (http://web.expasy.org/myristoylator/)
	MPred = NMT predictor (http://mendel.imp.ac.at/myristate/SUPLpredictor.htm)
Contained in this spreadsheet:
MG master sheet	Dataset:	all MG proteins in L. donovani LdBPK database (TriTrypDB) plus HASPB sequence from Uniprot (not present in TriTrypDB database)
	Bioinformatic predictions of N-myristoylation:	Disagreement of prediction between the two tools is defined as a strong or medium prediction from one tool and prediction of no myristoylation from the other.
	Definitions:	T-test difference = Log2(Mean LFQ sample X/Mean LFQ sample Y)
	T-tests used (see Main text and Methods for details):	AM: two-sample two-sided t-test with permutation-based statistics; FDR = 0.05, S0 = 1
		PRO: two-sample two-sided t-test with permutation-based statistics; FDR = 0.01, S0 = 1
		ANOVA: Benjamini Hochberg correction, FDR 0.001
		Inhibition two sample t-tests (compare each inhibition condition to YnMyr): two-sided with permutation-based statistics; FDR = 0.001, S0 = 1
Known Nmyr proteins		Proteins for which there is prior evidence of N-myristoylation in Leishmania, trypanosomatids (related organisms), or other organisms

## Sheet: MG master sheet
				Bioinformatic prediction			Amastigotes					Promastigotes					Inhibition - ANOVA		Inhibition - 0.2 μM 1			Inhibition - 7 μM 1			Inhibition - 0.2 μM 2			Modified peptide identified
Gene ID (TritrypDB)	Product Description	Predicted protein sequence	MG	MYR	MPred	Disagreement	t-test Significant AM	High confidence hit AM	Low abundance hit AM	-Log10(p value) AM	t-test Difference AM	t-test Significant PRO	High confidence hit PRO	Low abundance hit PRO	-Log10(p value) PRO	t-test Difference PRO	ANOVA Significant	-Log10(p value) ANOVA	t-test Significant 0.2 μM 1	-Log10(p value) 0.2 μM 1	t-test Difference 0.2 μM 1	t-test Significant 7 μM 1	-Log10(p value) 7 μM 1	t-test Difference 7 μM 1	t-test Significant 0.2 μM 2	-Log10(p value) 0.2 μM 2	t-test Difference 0.2 μM 2	YnMyr-AzRB N-terminal modified peptide
High confidence myristoylation (strong response to inhibition)
LdBPK_321900.1	protein kinase, putative	MGGGLSKSQLNVHYQGATEVESTYIVTKTDPNNNVVGAASATKPLSVVDAQWARNATEPGRDGVAVSAAAAAAAPRKEEARGLGTAPARAGSALDGVGGNRGTNSATSAVDDNGSPIPIRNGGSHVGYICLSDIIGDKDSHSKYIKISSIGRGAYGEAYVVKRNPAYDAAARPMVEAQIQSNALANPTQPNGLYVAKIMDLRAMVSQDRQYAQTEIMCLAHTHHFAIIRYYEHYVLDSDDETVVIVTELADHGDLRRNLYNASAVRPFLEAGSQATTGGNAGTNDSRMLLTEREAGTYFVQLLLALHHISARRMIHRDIKSANVLLTSRGFLKLGDFGFSQKYESTVSSETIAGTFLGTPYYLSPEMWKGKRYGKKADVWAAGVVLYEMLMGGRRPFEA…	+	high	reliable		+	+		1.28	2.99				NaN	NaN	+	8.1		0.07	-0.04	+	5.49	2.78		1.15	0.31	+
LdBPK_360560.1	protein phosphatase 2C-like protein	MGDMLAKPETQKFSTVFETSHLRVGCCSMQGWRKSMEDAHVAQLNLNGNKDQAFFGVFDGHQSDEASRYCRAHMLDELLKNIAIYKDDVAKAFEVSFQEVDKQICKKFVSSGTTANCVYLSNQQIFCANAGDSRAVLYRGGKAVPLSVDHKPSVPAEEARIVAAGCHVENGRVNMTLAVSRALGDVDFKSCAAKSWVDQAVTACPDITVTPSRSDDEFIVIGCDGIWDVLSNEECCELVKTLIQNNDIDKNGHPVAVDISLVCEQVLDRCLAQSNSVKAGTDNMTIIVVEFKPPFFKC	+	high	no	+	+	+		2.93	1.55			+	2.65	1.15	+	7.19	+	5.87	4.3	+	5.91	4.13	+	4.06	3.86	+
LdBPK_130990.1	proteasome regulatory ATPase subunit 2, putative	MGQNMPKPPGAGKPEKWEPPVAPEIGKRKKKRGPDAATRIPKVYPNRACLLRKYRLERCKDYLLLEEEFLRTINAQRDAQSNLEEGAMGHYEAELKRVEDIRGTPLEVATLEEAVDDSHAIVSISGTEYYVPLMSFVDKEQLELGCSVLLHDRQHSIVGVLKDDVDPLVSVMKVDKAPEDTYADIGGLEQQIQEIKEAVEFPLSHPELYDEIGIKPPKGVILYGVPGTGKTLLAKAVANRTSATFLRVVGSELIQKYSGEGPKLVRELFRVAEEHSPAIVFIDEIDAIGTKRYDTDSSGTKEVQRTMLELLTQLDGFDSSNDVKVIMATNRIDTLDPALIRPGRIDRKIEFPFPDEKTKRRIFEIHTSRMSLAEDVDISEFIHAKDEMSGADVKAICTE…	+	high	no	+	+	+		4.64	4.55	+	+		3.74	4.26	+	4.64		1.67	1.35	+	3.3	5.19	+	3.21	2.75	+
LdBPK_101380.1	hypothetical protein, conserved	MGLLNTKPCSLIPAKEAFEREKKIYGKAILSFDGVNGYDVYNCSVPFTYDGKTYIFGRVEKKDEWVHSNSILFEKVGENRYRRHPTSITYNLEDPFVVKIHGEMVFGGTHVTKNGGKVSDYRCEFYHGTPLNLKYFASGPSKMKDIRLVELADGKIGIFTHFRTEGSCLTGFATIDKIEDLTVEVINSAKLINHRPFGDAWGGPSQVYLLSSGLLGCISHHGYLLDQKDDIQLRIYACTSFVFDPATYDVYNFKIIGTKGCFPPCEPKLPHLADCAFVSGIEMRDDGKCNLYSGIGDVAEGYIVIDYPFEGYGNIVSDVAF	+	no	twilight	+	+	+		6.48	6.6	+	+		4.45	4.4	+	8.92	+	4.32	2.99	+	6.74	4.89	+	6.68	3.9	+
LdBPK_170080.1	ADP-ribosylation factor, putative (ARL1)	MGAWLTSLKQTLGLLPADRKIRVLMLGLDNAGKTSILYRLHLGDVVTTVPTVGVNLETLQYKNISFEVWDLGGQTGVRPYWRCYFSDTDAVIYVVDSTDRDRMGVAKHELYALLDEDELRKSLLLIFANKQDLPDAASEVEIAEQLGVSSIMNRTWTIVKSSSKTGDGLVEGMDWLVERLREQGIGA	+	medium	no	+	+	+		6.13	4.2	+	+		4.88	3.46	+	6.07	+	3.75	2.85	+	4.98	6.04	+	3.31	4.72	+
LdBPK_101370.1	hypothetical protein, conserved	MGSNASHTEPQVPKECAMVAKRKEFERTKVIQEATFLTFKGLDTHDVYNCCVPFKINGTYHIFGRAERRSEWVNSHVRLFRKTGHDEYTLVEHAMQYQLEDPFLVKINEEALFGGVRVTKDHGKVSGYVCDFYRGKIDDLHYFTSGPKNMKDIRLVGLADGKIGVFSHHKTSKTCITGFIIIDSLDDLCSQVIDSAKPIDHTLFGDAWGGVNQPYLLSTGKIGCISHHGYLDTDANGEIINVYCITSFVYKPSTNKCYDYKILGTKNCFPDYPAKAPKLIDCAFVSGIVMREDGKCDLYSGVGDTREGRMVIDYPFEGHGTIADNVDF	+	high	twilight				+	0.25	0.3	+	+		3.94	6.42	+	8.62	+	6.88	4.63	+	6.74	4.44	+	4.29	4.13	+
LdBPK_331090.1	hypothetical protein, conserved	MGCSASKSKEVRRSGKPGASAATASSPIGASANGARAQKPTAETAPAPPAQPNQNGTTLPANKSPSSHSVEAPSGRAADANHDNKSTNVDSTEAPDKGPRQNGAGLGNGDVDENGNAVLLPKGVWVKTEGTPYYYCLEENLYFHPPSCQFYDPTNEMWYDPDKDEWYRDDGSDAEAA	+	high	reliable					NaN	NaN				NaN	NaN	+	7.25		0.04	0.02	+	4.79	2.85		0.59	0.25	+
LdBPK_360030.1	hypothetical protein, conserved	MGCTASKTKTPVANVASKGADEFYALATTERHPVAQKLLEEWVLFVDAQARRNAGDSSAARAYQTRLKEVWADTANHPVTHRSVDYVGKMFLEYIKEDLSHRGWGGNFDYKVAGVVTQGFLKANANIDTALSDTPEEVTWEIKIHYDSLGVS	+	high	reliable					NaN	NaN				NaN	NaN		3.76		0.56	0.45	+	2.73	3.87		2.13	0.94	+
LdBPK_181160.1	hypothetical protein, conserved	MGGKNSTQRQGAQLRNGNGGGSTAPGRQAPSNMPPHLADQYDNNSTRQRNQPPSNANNTTPPQQNAPQPPPQQQQPQPQQQNRSGNPMGNNAANNSNERGGVQEGQMVKMLATIEASTVSYMPATQVLTFYITSICESLTYEIHTGVKEFVHNGTVCYRPNRPKLEPVKTEIRGPQENRKITLKLDINSLEEKEKSFNKHYPKQMPCVIVLRYKTTEICKRDDGRDNNNQTEEEMRVEHTEHTSVDLAEKPKRRVISQIVTAGGNAYTVENLYGVDNDGTAPASGNGGGAVMIGSTIEDEEDGLCVICLTNPKDTAVMPCRHMCMCKDCGEQLLKHKPVCPVCRAPISTLLHMPSLSNKAAASTA	+	high	reliable		+	+		4.67	4.05				NaN	NaN	+	5.29		1.51	0.9	+	3.55	4.68		2.75	1.9
LdBPK_201320.1	calpain-like cysteine peptidase, putative	MGNKQSHAQGEFRYSGPTDFPYDEKVPLFEEKNGLLFRLVNNQNSSWAFYNDCKRFEFHVKVTFGSNSRNLQALGNTYLAEDPDGGWVAKTIVYPGNTEPFIQGEVVGFNSVVNAVLLTTEYKERRKEEKRAAKKAAKEAENGDELGSSTR	+	high	reliable		+	+		1.72	2.99	+	+		4.34	6.17	+	4.66		2.04	1.51	+	3.75	5.27		2.56	2.98
LdBPK_312890.1	ADP-ribosylation factor, putative	MGGWLSSLLGKKEVRILMVGLDAAGKTTILYKLKLGEVVTTIPTIGFNVETLEYKNLKFTMWDVGGQDKLRPLWRHYYQNTNGIIFVVDSNDRDRMRDARAELDKMLVEDDLRAATLLVFANKQDLPNAMSTTEVTEKLGLHALRQRNWYIQGCCGTTAQGLYEGLDWLSANIKKSMN	+	high	twilight		+	+		6.83	7.59	+	+		4.62	7.05	+	9.6		3.48	1.93	+	6.92	5.67	+	5.65	3.19
LdBPK_210100.1	hypothetical protein, conserved	MGNTCTKTGEVVDNRSNGTSGSKHFNRYRTKQYAKPEDVPSPPANDERVADLKKMTVVKKIEALQHMLKPVVSVVLSELLHEDFRQFTSVFARGKAALAVASCAQAQRPRHILAAGEDRSVALLNYETGHVMQRWVHAHQNDINCVTTPTSSGVFATASRDKTVKVWNLTSDSSLAELRGHTLTVTSIDTNPGCNLLVSGSKDNTVRLWDVNRAEELFCGDVKLNIVHFVRFMSSMNCVAQGGEDLAVRLWDVRTKGTHSDLHLSKTIEGMDYYPVCCETIPENPYMLLTGHNGVNDCGSYVAQWDVRTGKRVALYKGHGSTVSSVRMVAASVYGNGSFFTSSDDGTFGVWNLEDGEASREVQLSVEHHFCLPEGRVTTFEAEDNGDIVIALENGCLVV…	+	medium	reliable		+	+		4.57	3.36	+	+		1.97	2.74	+	5.11		0.13	0.07	+	2.66	3.57		1.04	0.37
LdBPK_041050.1	acyltransferase-like protein, copy 2	MGAAVARVVHETAARLPHLTGRQQGALLAVALGTGYTLLRQRLVPKWIMQKWFLLSSTALIIPSSALVYLIDPLRYLGVPRRCVQSICVFIFGCVFKAVWWVNPQIRMHVQFDANEHGKPGCWDDIARTGTAFTLNHTSFWDAFVMVGITPMLHLIQMRTLMKSSLRKIPIFGGVFDRVGHFPVHFKSGEDGNFHVDKEKQAIVSQHMRWHLRLGGSVAFFPEGAVNKTPETLQPFRYGTFATVIEHRLRVYYVVSVGSEKTWPPRMACGGLPADVHIRIGAYPIDFDRDSSRNVAVGLQVRMQQVRDEIAAEVAAAEERRRRRRNGPVSEAKGAKTLDIAPPHTAREAHPTRATA	+	no	reliable	+	+	+		4.28	2.92	+	+		2.72	2.71	+	8.67	+	5.02	3.39	+	5.37	3.65	+	4.98	3.97
LdBPK_200770.1	hypothetical protein, conserved	MGAVPSRECTSLFSYFRGSYEVGMVPLTKYYFGKDTDAATAPVDVDASVHIAPLQRATTAGRKPQQQPSSLLSHAGSRSHMRQQLRQQLLLMRRDPAVLYANARDAQNILQSLSHHENSAQHRRSSSSNEARAASAETTSLSPAALVGKEVSTSSAAAGVAAAADHSVNENSGAATPEENSRTDSLTGASDSERSDSNLPVHQQDGSSAIDPCVAERLLSNYWSIMPDSNFTEADLDRFLDLVDATLFDTNDELLSVDPVLPGTAAAPGTSSGKPFMPVPCALCLAYPDGKEREGALALDGRVINIIGYFGLMTREMQDAFKVVKRFPNELEKQRQHAEEADSASGPIMFLNTAILTSAGDRTLERVLVLAAVMLRQQFHTIGRRHVLQAKLNQLLHEQ…	+	high	no	+	+	+		1.51	2.21				NaN	NaN	+	8.55		4.27	0.77	+	7.22	5.02		3.2	2.19
LdBPK_312350.1	ADP-ribosylation factor, putative	MGQWLASAFSSLMGKKEVRIVMVGLDAAGKTTIIYKLKLGEVVTTTPTIGFNVETVEYKNLKFTMWDVGGQQKLRSLWHYYYQGSNGVIFVVDSNDPERMMLAKEELDKILAEEELRNAVLLVFANKQDLPNALTTTQITEKLGLYNVRNRRWYIQGCCATTAQGLYEGLDWLSNNISATMQ	+	high	no	+	+	+		5.91	4.84	+	+		3.67	4.5	+	7.61	+	4.58	3.41	+	4.64	6.35	+	4.71	6.07
LdBPK_261380.1	hypothetical protein, conserved	MGAGGVSPQSRGVALSLTTGGSSRAAATTARANPRRRASAPRAAGTSGAAAAAGTKPGAAISYMKGDTLRVIARLLKPGETLSQEVGRVMEGALITGHSIPPPPPETKKEGTVFGWFVEDLERPGTWEPYAKESADRLEDAFLNMRGTCTVVMKKRSYTVDLHTMQQLPAASAGAASTYPAQQQQRTREVKRVPVVTYTDPNTGEVKVQEALLKMVDPFMDEEEDNDNGQPQQIAEGAGDVIGAGADGAAVAAELEAGHLPHLIRTVVPHSSPIYTMECTPDVQQLCPEARAVVDPAGGALVLSSGRDRQLLEWSIETSTVITRYEVPGTTSKNSVLTANYSCTAKWMVAGLDDCTARLYAIGNPSEVYRLEGHTHKVYGAGVLVGDAQAATASMDCHV…	+	no	no		+	+		2.14	1.81				NaN	NaN	+	5.63	+	6.31	2.86	+	5.34	2.75		3.21	2.46
LdBPK_250780.1	protein phosphatase, putative	MGIPLPKPVMTQLQERYGNAIFRCGSNCVNGYRETMEDAHLTYLTDSWGFFGVFDGHVNDQCSQYLERAWRSAIEKESIPMTDERMKELALRIDQEWMDSGREGGSTGTFFVALKEGNKVHLQVGNVGDSRVVACIDGVCVPLTEDHKPNNEGERQRIENCAGRVENNRVDGSLAVSRAFGDREYKLGSGSQLEQKVIALADVQHKDFTFDSSDFVLLCCDGVFEGNFPNEEVVAYVKQQLETCNDLAEVAGRVCEEAIERGSRDNISCMIVQFKDGSDYAAEPHTTVVPGPFSAPRNSGFRKAYESMADKGNTTVGALLEKRYDTLKAAEALTPEETEELSQFENGPEAKLTGAERQKWFSNYFQKLCEAASNGPSDQMERLQSLQQQAGIPLSILLS…	+	no	no		+	+		5.93	6.36	+			2.44	5.53	+	8.38		2.07	1.32	+	7.06	5.18	+	4.15	2.58
LdBPK_300380.1	phosphatase 2C, putative	MGLMLPKPILSKVVDRAGNSFVNAACASQNGFRNSMEDAHMLVATDDADVAYFGIFDGHSNAECSAYVARELPQRLKKLPETITAEMLEKVCIEVDEAYMKANTEGGTTGTFCVIRKDLTVTIANVGDSRILVCRGGKLIFATEDHKPYIPGETERIVACGGSVVSNRVDGDLAVSRAFGDASFKVKGTKDYRMQKVIAVPDVSVLQCEPNDFVILACDGVFEGNFSNEDVCQFVWEQQQNCWDDLAVVACRVCDEAIRCGSKDNISCLVVQLAEGASKVKLFGATSFVPGPPFPRNQQPCRAAYAQMAELGHTTTAAALQTRYQLLQAFSKNKLNSQPPVMRTAFEMSDEVDVETEWSFFGKGPAPGNEKSFFEALANTGNSS	+	no	no		+			4.45	4.76	+	+		4.92	4.36	+	8.44		3.42	2.02	+	6.94	4.42	+	5.02	2.96
LdBPK_040470.1	ADP-ribosylation factor, putative	MGNVFSSWFEGLFSNKKASIVMVGLDAAGKTTILDKLKLGASRETVPTIGFHVETVDYRNVTFHLWDVGGQKRLRALWKMYYEGANAVIFVVDSNDRARVGEVREELRTLLSDPLLAGAALLVLCNKQDLPHRLTPAELVEGLGFRDLSDNGLGRYLAGHKWYVQGCCAHTGDGLYEGLDWMCSHLPDNV	+	high	reliable				+	1.09	0.9				NaN	NaN	+	4.33		2.06	3.16	+	5.96	4.3	+	3.63	4.01
LdBPK_161450.1	ADP-ribosylation factor-like, putative	MGQAKTKLNIIICGLDNSGKTTIINFMKPENQRSENIAATVGYNVDSFKKGNVYITAFDMSGAQKFRGLWESYYSNIDGVVFVIDSSDALRLCVVKDELEQMLHHADLKTCKVPFVFFANKMDLAGAKTPMELTQILQLNSLMGDHPMNIFASNALRGEGIHEGMDWLRSVMLRHLEQSKKK	+	no	twilight	+			+	1.66	1.5	+	+		2.29	2.28	+	4.96		3.2	2.81	+	4.11	3.28		2.64	2.82
LdBPK_010400.1	hypothetical protein, conserved	MGAALRKEASEYFTAALTSDAAAAPGESEFLEKVKQYERGLCGGSELYGVAEPIAAAVMSKAAETGSVRWLLRLCSEVMRRCVEAPYGVDASTPAVLHLAEVLLRHILRLTKGQSAQLIGVLEAVGARGETAPSNGAPCEDTAALLCRMAFSFLVSVPLDSATVATHLEVLRLLLTMTSSALHHGTDFQEDTMDLFTGLMMSSPLLGDCLAVLLQTVVLWGKPSWTAQSPALYHEGHQPSFLNLFNIFSTTVSAPRLASGKAAYVLDVPSSTTVNSAAASGAGGPSALKAGALPKDPAAVLVNSCSCWEQVGRHATALLCVLVVHQKGGGRNPALEYVTATRDGSPVSFVALLSAIRCQLTSFPELSILLYVLLHDHYEFLHTVLTEDAALLVSTLQQL…	+	medium	no	+				NaN	NaN				NaN	NaN	+	4.04		2.46	2.75	+	5.68	3.72	+	3.59	3.3
LdBPK_200810.1	hypothetical protein, unknown function	MGQSAPTPTPRTQRPARLTPQQRRQQLKQQEMQKPLRAVEQVRRRQPTLKEQWQVQREANAAAREAKAMERKRKKEALHAELMAQQKQAEDEQENVDDVDDDADLAGGGSDGDDGCLQNAEEEAMLAQARINAQLAAFQAFMQNNPDLEEGLDSADADPASMFDREAMPAAALKVAQHGGCTGGSGGLGDRDDDEAIANVSVHSSDYADEELMQGLDDLDEELEQEFLNRIDVLQQQVAEHKQQSLAYLREHNDKAAALQELQKAKQIEAQIKQLLDEHATPLRVQIEEQQTKIVELENLVATRKQQSVATLRGGDKPTALTLLKEARGFESQLEEAKATLAALKKEKEKQLRSKGEE	+	no	no					NaN	NaN				NaN	NaN	+	4.29	+	4.56	2.73	+	4.03	2.44		2.86	2.32
LdBPK_230500.1	trypanothione synthetase, putative	MGCTSSTEAKANEAHSSSARLSRNRVTRPPDRMGTARRLRPAAREEVDFNPENAAGAERLRPFVVTARSSSRVGAVTLHGVCGYTQNGVPAYSNGTSNTWTSTKNFREGIFMGYQWQCVEFARRWLWVTHRLLLPERSCAYCFSSCTYAYRLKKDPSPTSQRARAAMHGTAAETGAGSPSSFKEVNAATEVKLLGPYTNRDAWEKVPAKFVKQGSLVPPVADSLIVYPMSWGSPWGHIGVITAVDLDRNCVYVADQNRYFHDWNGKSYSAVFRLDCDKGRFYIRDHESECMGWLTFPTAVEGHDVWCAGDQAPRKACKRQQEAGA	+	high	reliable					NaN	NaN				NaN	NaN	+	5.14		3.21	2.01	+	3.78	2.57		3.03	2.17
LdBPK_260270.1	hypothetical protein, conserved	MGQRQSFEAKLHECVCNNNLEQMKELIRQPEFVGENMNDTMFLDLVERCWDPATTMAFAKHANDHQLAILVSTAIIHSRVLPLGSLFDLMKDASATIRDEHLDELFTTACDHIDTEAVKAMLSVNCFDPTDGRPIVTVVRRELSKMAPDEELVQLVLDALPGHEDAATYLLETCVPTAKNEATKAMLTTKLKNYVACTLRAG	+	medium	twilight					NaN	NaN				NaN	NaN	+	5.27	+	5.13	3.91	+	6.88	3.97	+	3.17	3.75
LdBPK_360400.1	phosphatidylinositol-4-phosphate 5-kinase-like protein	MGQVGGTATSGRGLTALQVAAALRVTAAARLKKAEAATSSSQAMHSTHCSLAEQSKAIKPEDCSAVQQLTVPSTDHKGKHVKVRVTEYAPEVFSFLRQLKGVTDPQFADEWSLPENRLKMEMGEGRSQAFFLKSKTMLFMCKTISVEEVRALLRVLRAYTLHITAHPSSLLMRFYMLLKVSVRNEEGYILCFNDVFGAASVLHEKWDIKGRVPKNGKHLHYPHLIRSGYEPDPHVTKTRKKPHVLANPAIDASQQHPGRESAVVVRGTEGAQGLPTLHDKDLTRLFWAPRTARKRLVEELLRDYDFLKNAGMMDYSLLIGVAYQDDKTRPPEKRYGIENTNVASSSGVAPVSTSAEVRPATLAQDNHPFGTRTTLTTFPEFANGVRSFDDQEVYYIGVI…	+	no	reliable	+				NaN	NaN				NaN	NaN	+	5.65	+	3.94	3.09	+	7.02	3.62	+	4.25	3.35
LdBPK_340980.1	hypothetical protein, conserved	MGQSNGAALAKDTIASEQFLKYQEARHRIVHRAFVKCVVPSSKGKDDGYDLTPEERMCVEEFAILYAGFAKKEFLHFSSLYEQYQRDQYEKMRLEVMQQQARKDIQH	+	no	reliable	+				NaN	NaN				NaN	NaN	+	5.76	+	4.54	3.68	+	4.52	3.6	+	2.85	3.22
LdBPK_271740.1	hypothetical protein, conserved	MGNRVSTAAAPFSLEDLEALARAPSLFDTLPNDAGNSAGSGASALFRKEIIAEMERQYAECDTSLHALRCVLDRRGTRHRLGSYEATTSPAPSGGAPKAISDQGWGKQSAGASIPSLADTMTTNRSGPTQDLLQSPRELHGSRHSDPNEVADSGEAATAAAIAADRSLPNANDDSFPQRPASSRLGALPESAPAETPLSPHSWLFREVSVQPVDLTRHAEVQAAEVYVLVIVQRSTMLRTPPTSTTPATPFVSVTNTRSATPPPSSPSAATPSGAARSVATSAAMSANTNTEWPRDMVQLFTPRGLTTPFSSDMTRPTLANISHGSGASYWYSPSATPRTNGSTSDRPTPRSTTAAAAAAAPSSATGNGSGAGGFPQASPRSTSSQATPRATSFHFSVH…	+	high	reliable					NaN	NaN				NaN	NaN	+	6.97		3.59	1.42	+	6.41	3.96	+	3.88	3.53
LdBPK_200750.1	hypothetical protein, conserved	MGGYPSHDAPNFLFATAAQHPNNGGTTEVCLVPLLRRHFNDTNRRLKDAVAQLYFDGPPNTTALALQAMQNGISSNCTTPDLSAQTSLHNMSDTASGVTPSAGPPPPALNAAFASSGNFDASAETKRKAVHAYKAMDQLLNEIEASFFTTTRVVYDSASQANAKLREKRLASIKGMDKTKSPKVGPAVGGSVKGDLAAPRAIGSSSRASLSSQQSLTPPPPPILRPVPCAVCTIEPDTSGRRGSSGQQNSTSPNGAKGNNTLTALNVPTPTAGPNGLQMSGSSGSVGSNPSSPEWVTVQGRRLRCIGYLSCFSKPRTVDYESREVYGPESKPPLHVLRINECGSKGLDVAFELIFENEYKYMHLLEPVVFLASIMFRSQYLTSSMLQRPVHSPEVENAY…	+	medium	no	+				NaN	NaN				NaN	NaN	+	8		2.26	1.22	+	5.7	3.66		3.99	2.4
LdBPK_230530.1	hypothetical protein, conserved	MGQPNTKDSKRRRVGLPSRSVSGANRPTCVRPTAVSDSVLQQAGATSGATRHSDPSSAHSTSRSSLPRLHSGSVGATGSMTGNVPAATFPIVLRYQDQDVGTLIESRKPVYVAVEAMNWQPLPMTPSADSFYALLELPPGNHNYRFLVNGMEVVDSTQPLAPGTASSDAPVPLQTPQKPVVLAVTQPLPKPVPARDGKPANTIFLNDVLLTTKEDDDIMDNGEGWGQEPIMFEESRKYPPIVPLHLRYTPLNTPPTLVRCSRDGRMAVMDAGAEHSSRVPPEHLPLPLSVTINHVYFQRREDHAVMGVTTRYCNKYTTVVYYSHLPANPVDPLESLQA	+	medium	no	+				NaN	NaN				NaN	NaN		3.09		1.24	1.7	+	4.94	3.54		2.44	2.3
LdBPK_311540.1	hypothetical protein, conserved	MGAVPSRETVEHWLSQPPFYGQRQQIVLIPLLKKFFPSPDCSLFVQLYDARCDPAVRYYYYANDGINKVQSTPTSPVSPTVHAAHESVGNVASPTYLAEVIGNAPVYCPPADVFPSVNLTREAMYDAYITNGGERMVYETDEEMLRAYRADATSVRPLPCAVAFLYHRPASAASPTTSTATGDAGFEGSSAAASINGTAAVGAHSFPEDCTEVLGCYVKATGFIGDVHGLGASCPRKLPDCEMQMFLTKSAGDHHRTHVLLTAVYTYAEQWQRACLHCVPCDLTARELAPAVTKGGGTADKDLGDVFFYYKPFSQPHYMLVEASRVAGHNCTAKSAAAERNGNRGGTLKVDEKARFWAPPPLPSLVMRSRRTNVPLLCFLREMRTCARSFFLFYFKHYL…	+	high	reliable					NaN	NaN				NaN	NaN		3.76		3.09	2.23	+	7.08	2.59		2.54	1.95
Lower confidence N-myristoylation assigned (response to inhibition but low detection levels)
LdBPK_201350.1	calpain-like cysteine peptidase, SMP1	MGCGASSENSSVTYVNGKPTFMGEEVTKGFEKDNGLLFRIVNKKKKQWAYYNDTTQYEMHVLVTFNEDCDIKALGKTKLEQQENGEWVASVVVYPCETEMFIEGRVNGFKSKMDALPLSEEYRQRQAEKEK	+	high	reliable					NaN	NaN	+	+		2.76	5.85		2.38		1.33	2.82		1.39	2.93		0.97	2.31	+
LdBPK_241400.1	hypothetical protein, conserved	MGSSSSTLETAKLVRMLLSEDAASPESLSQLLNMTMTEEETSRIFTVEKVRQLRHLYTRNFAALLYRCIGAISAVAVKRHEINTSTNPPSALLTTEVMTQYHSALRILLCILPIALESGATPLEDAADASPKSKDPAAPAGADDATPPPAAMTRSRTAATAHFQQLFFVEGKTCDDANPEDTFPLLPRQNAHLSPTQLCTEPLPLGSFMVWSLVECCFVRGLTLPEYPVLPTEASVSITHTEVDTGLMWCPGLASEDPIQALAINTSTPSFTWATPRLPRRRKALLEVLFVALSSLIYHEAGFRDTIFLEPLLSTSTVPLTPTLSISMLNTILQFVPYGYLPYTSHLGVEEKELVVASARLLNATLCYMGVPLDPILPSERQHSVADGAGPSLDQRISQ…	+	high	reliable					NaN	NaN				NaN	NaN		0.56		0.76	1.26		0.67	1.14		0.41	0.87	+
LdBPK_291980.1	hypothetical protein, conserved	MGLFSSKYARGDDGKPLSLDVIASRPRLEPHEVSLLQLTLHGVYATLAAHVYCAAAPETAMQVPLPEGWEVLLQCSSLHLDKEGYFAVAYVHRGSRHCIISERGTSEVLGLRAGIWMYFEQPTIQFFLAAQFSKAVRHKLEVMDRVCSGSWFVSYTGHSLGAVIAGCRAVEEGTLAVTFESPGARVFIEKTLDASSSMDEHLITYLRAPNPINTLKPQCGYVIMIPTQQVVLPSGTLFLAPSNPAAAEDEDERQSPRSGSGSRASRMPSKVPLSSTSSTNPSGYAGLVAAPVTTAASTGTTAAATLAARSPTPPSVPASNSNNSGPGVAVASAPARWRIPSFRPQEYLRGYLFGGVGMGVPELQQYVGKVEPMIREMLEHTQQVHSIHSLRSHFQKSDE…	+	high	no	+				NaN	NaN				NaN	NaN		2.91		1.86	1.35		3.88	1.87		2.01	1.7	+
LdBPK_311430.1	hypothetical protein, conserved	MGALPSHETHERGLYSHRHGRNRRNEIILIPLTTSFFPSPDCPLFQHLYNSRYRRTAKYYFRALRSAQTPRDSDYFCTTTAINEEEEFEKFYKEYLEKRELCGEKASVAAATATAVSPTASSPLLSGCSATGDSGADAGSTNGLSGAIPSAQSPQDCLNAQGLPPRVGPMDFRSYSDTREGLYQILIRDNEPGVFATDEELRQAYWKQLQEQQTGRQRAYQQQQQQQGRHSASQAATGGAGAAGSMPPPPPLPPPLSLSPSAPLSPSAGMNDAHALHGGLNASGAPSAASAAMDDLSFDEFVSGYVAAKRYMKGKPLHTSFSTTAAADVKGNPITPAMGAAGSAKVLNEYSARHYKHVTSPVAYDMRPLPCVIASRYDPGKPQPVNDPLYVQFGDSYVR…	+	high	no	+				NaN	NaN				NaN	NaN		2.83		2.54	1.4		5.14	1.79		1.63	1.32	+
LdBPK_030720.1	cytochrome c oxidase copper chaperone, putative	MGNSTSSVGGAAPPQQQDQRQSSKTPSCRICCACPQERRARDECTLLRNVDECETEIEAFYACLRREGFSAEEVNALKRNTKTM	+	high	reliable					NaN	NaN				NaN	NaN		1.19		1.02	1.26		0.92	1.14		0.49	0.78
LdBPK_080630.1	hypothetical protein, conserved	MGILPSRESHEYPGAFHFALSGSHAMAILPLTEHFFPSVDSLAFRQLYAGRDMQSAKYNFSLISPELLRKYRHRSMEQRRGKGGVGDEAMAPPAGRSKPQPYLRHGQPPGDDSDADEKWVGVDTIDASNYGQFFKDDTQCVSPNDPTSLSPDGDEEVCEELQWPNPVAHWRTHDTAKQLIQDKDNELGFTDELNYVSLDGKGGGLRCLPSSLSLPCSSGQCPRYGQTHNASMEAGTDSTAATAHLTAEERDLVNRFFARSPEALYNALVVEPNKGFLVDTNKEMCHLYAAEQRWKEARNVVRAYRRQCKQDAAAEGAPQPVAGESPNSPKGQPQRRITKEEAERAATVPPPPVFLRPVPQVIMVRMSREEEEATRAAYLAEQQRLRSRSGQPQQSQSGG…	+	no	no					NaN	NaN				NaN	NaN		2.8		1.46	0.73		3.18	1.95		1.3	1.31
LdBPK_091640.1	hypothetical protein, conserved	MGGSSSKVETMPAASVPHYEDSPPESTNIGDLVVSGRYKVASPETVELMKQIQAPRDASKMYPDSDVKDLKQYIIEQEGLEIGQARRRALAQQWRFFLSCEPMQRGLDAGIILGSVSAFIAFRKPRNRIPAKISLIFVGGFCVGMVSVPLMVVATDAYNSQRIKKLEQELFEKQRSEFYKR	+	high	reliable					NaN	NaN				NaN	NaN		0.65		0.92	1.01		0.78	0.88		0.41	0.62
LdBPK_100620.1	zinc-binding dehydrogenase-like protein	MGHKNSSNISSAPVPPPFYVLPAVPVPSLKPSNLDFSETSGKPILCAGWIAPHGNRSWSRRNVVYSSEIEVPVPQPCQVRVKIYAAGVNPVDAHRTAVLTSFPEVGTSGKSRCASRHPRPPFKFPYVVGIEGAGVVESVGWAAASSGERDGSAGAPASANARDIRVGDRVAFLADFTQGSGGTFCQYAVVDSDVLWKLPEVVCAPPPSTDGLVPGRLIDFVEAASLPAAAATAYIALFDKLRIETQRAIFISGASGGVGSAAVQLAHYFGLYVIASCSTPNMRYVQSLGADYVVDYTRADVVKEILTYTDNYGVDYLLECAGASMAEAHSETVRFGGALCVLTGLLSPRSDMVFRRQLSVHYVCLGMQHQDPLARTQLQPLGELVMQLYIQGAFSVNAE…	+	no	no					NaN	NaN				NaN	NaN		2.84		3.45	1.36		2.99	1.45		1.75	1.24
LdBPK_161290.1	hypothetical protein, unknown function	MGCANEKLHAQQIAYQRDFLGACWNSVLGEDEAKEYLASRWMGVSRQVMGLYTNNHCFTVHTLRKEEETAAADPSKALGDLAGARPGVGGSIGVGSGGRQRSPSVSVGASPHAGSPPASPNSPLPVIKPSPCAPASGSFPKTTRYGQSGSNGAPYPANADAELSMVNARVAAAGKTKSANSGTLRTVMKDAIQLEKAAHSHHPYLRRHELSVYGGVVFRCAPAHRLYHRISFVPEARAKRLNDAPVSAAAGTRQDQQPASTPPSTSSVVAAPGRALSSRKRSRSSLETSVRAVKHSPLREGDGGSVEDMPALQLGSTLARHTTSSGADWETDDPLSASNNYPIEDRDVDGVAATRPPVIIGSITAMELQALPPNAELCFGGWLYVSLQDEQERLRRSLA…	+	medium	no	+				NaN	NaN				NaN	NaN		0.04		0.02	-0.02		0.06	-0.05		0.45	-0.49
LdBPK_231150.1	hypothetical protein, unknown function	MGNKISSADQSNADDRGVHSEFVYRYETTKKLKLSYMMLKKNVATAVMTMEITPQHLRDVGTGYSNVCACLKHGGSGGANSRIQGRAEGRDQAPTSRSRVDRELADESYQGFQTFCEAMDDIKTGVCVTCRTAIHERITVELDRMVLTAERVLKQGRKTMRSMARLTKVARQVSRRERLAVSQGKDLSSSKSYAKAVKRRDAKESLYKTELEAFDQLYENVMVGSQEFCSSTTDIFLDCIVGYYREIVTTIDVSDTPQCSRLRSRFRSREREVVLHQASDARFCEMPAGHKDGSKSSPSTVPLKWD	+	high	reliable					NaN	NaN				NaN	NaN		0.59		1.77	0.61		1.69	0.55		0.02	-0.02
LdBPK_252140.1	hypothetical protein, conserved	MGARHSVPLTPSGQPSAQALAQANDNDVNSWGTPPDEAPEDEKDPTELVLQSWAFCKAKPTPQKMYRSDTDERKRRQSVSWRKRASFIELDCGEDSFFVANNYKVIGVADGVGGWRSEGVDPSLFANALMENAKLFAETHRGERDPEKILDAAYTKVVKDGIVKVGSSTACVATLRKEDDGSHRLDVANLGDSGVMVVRNRDMYFRVHEKVHGFNAPFQLAVLPRSMVGRAFSDRVQDCVRESVPVQEGDVIVMGTDGLFDNRFNSELAADAGWIGKVEESPIAKIPLVGFFLSGILDAKIEYVDPYRVAQRIITDAYKTSVNPDTNSPWASMLRRFGQTDAKGGKPDDITVLLSRVSTREELNNNTSW	+	high	reliable					NaN	NaN				NaN	NaN		0.34		0.62	0.94		0.54	0.83		0.15	0.33
LdBPK_311530.1	hypothetical protein, conserved	MGVAPSRETIRRGFFNVSQANSTAAGSGSGGGGGSSKRQDIILIPLTKEYFPSPDCPLFVQFHKARCDAAVNYYFRRPGNPGDLSRIPNYASSYRLPGDETRAQRRRRRQQEREARAVAAAAESAPESGVDADLQAAGLMPERGHSSSEGDDDDNEDDSYPSREALYRGVIEHVEEMLFDTDAEMRQAYEWALAHPHTTMGPDGKKQRKVLPVLCAVAFRSDISKVLNLHNAVPGGAAARTATPVSSASPPSPSYCGSSASTAMNNIQAALESGVYMFGSIINIVGCFGFASMQEDVEDAQRVSTQASAMANQATSLLTPGSRQSPSLTAGGTYHNDPYSFTSSQASSGGMKATSPMTSSGTLLRTRGTGMKGGSYLARIGTSEDVMTLPPPVAAPLAA…	+	low	no	+				NaN	NaN				NaN	NaN		0.85		0.5	0.6		0.95	0.89		0.45	0.69
LdBPK_332510.1	Golgi reassembly stacking protein (GRASP homologue), putative	MGQDQSRAKGGQPGQSATGGADRSLSAGSVSAAPLEAPVSLAGVEGFQVVRLLPYSPAHKAGLVPFFDIITALDKVLLDSEGKAALSFFKSHVANHLDQPVCFTTFNLYSRTYRDVYCVPSDEWGGGGLLGCSIEWTRADACPERCVHVVDVLEGSPAACSTELQANRDYIIGMQTVQETLITLIKSQKDFYSRLEAWHEEQRWALERKQLFPNEMVEVPHVLLFLVYNSENNTVEEVEVEMGTNPDAAVGISVATGLLHIIPSVVTSADLAAGTSLPVMRKFASVRRSVVMPTRAQQQEHQLLQDVSLTRPVGAAPQLQEQSQESTFSSQPPPRLPSPQEAHARCAVVGSPEAHTMTNPHEPPMNSYPQPCPPRPQLQQQPTEAALYAMPPLASFNVA…	+	medium	reliable				+	1.56	1.63	+	+		2.14	4.32		2.07		0.09	-0.31		1.34	3.18		0.5	1.59
LdBPK_364660.1	hypothetical protein, conserved	MGSSSSRQTPLPARSANTAATAEVTANTTDYQEYIKFRDQLLDFALGESAFDYTERLFAQKPDSPEVMALLAETTFLYDKTKNKVSREHWCDRLDLLQRGVDVSRKCINENKDYGPCYRTYVMCATREAEALYYMKSFTGLGLVENYQAIMRKGVKGMELLPTDAEIPNTLGALCARCCFRWYDPSRVYAWFYGLPTTRRLRELSVDFHKKACENDPKNLEYACRLAQAYFQLGDLANARRWYVKVRDEMPPQELKDEKWQGVAHTQLSTAFVKPKWNVPFA	+	high	reliable					NaN	NaN				NaN	NaN	+	4.13		4.18	2.47		3.69	2.22		2.31	1.9
LdBPK_365910.1	hypothetical protein, conserved	MGQRGSRMPPVVASASDSTSPNPTERLSLVAPSAAVVGAGVAGVHVAYELAKLGFKVTVFERRGDIAGGETRFSLPFVGVGLIEPTLARTAFRTEVLRGMLFPTACPDLIAREHLFNTLLNPVVYRWMWGRLRSCFSDSEVMAYTNNLSCVSHSVVCELVNKYPHLHQHVFAGPVTVLNERKEAAVTAHAEPLTVDPVGWTRALAEVCRRDYDVQFALGERLEDAVTYLKYDVESTRSIRVSKPDPLHPEQRLFASEGYDVVVLAAGASTGTMTLPNSRLPVLGLSGLSAVVQQPSGALKDAIWSLFQCKPHRSPAAASTSSSPEVHASSSHDGVADSLARPAPGTLALLNSNCSLYGYTWPSSLTFSTNRNGGLPSRSSAVASMMQSKVLPASQDVVL…	+	high	reliable					NaN	NaN				NaN	NaN		2.34		1.26	1.44		3.49	2.24		2.65	1.97
Possible N-myristoylation (protein enriched by YnMyr tagging but insufficient data from inhibition experiments or moderate response to inhibitor)
LdBPK_010490.1	fatty acyl CoA syntetase 1, putative	MGGCVVSLMEVLNSTRLVEHPDFAARRVYGVINQRVTEDEADRSGVYRCARLTDAQHVECFNWYEGPTILQRLAIICTERGDQRAMAYRTVEKVVKESTKDEKGGTREWAYTFLNEPTYITYAEVWSRLVAFGRGLVELGLQKGSHVALYEDTRWEWLVTMLGVWTQEMIGVTVYANLGEDALLYALKEATCEALVCNGKNVGKLISLMNQYGVHNATIIYLDALPSNLNTESHKVVAWADVLAKGTPSTAPYKVQDNKDEEVLVMYTSGTTGNPKGVVHTIGALTQGALGLEERLTELIGKEENESYVAYLPAAHIFEFTCENIMLLRGALICFGTPRTLTDTYARPCGDLRAFNPFFFIGVPRIFETIKKAVEAKLPPVGTLKRQVFDHAYQSRLAA…	+	no	no		+	+		5.28	4.27	+	+		5.34	5.04	+	6.42		5.86	1.82		4.59	1.83		4.25	2.01
LdBPK_120610.1	PPEF, serine/threonine protein phosphatase-like protein	MGCDSSKESVASNTASASSRGSRNCAEKGKGGRRTYSNGSTEVKGKSGASGAHNGGSMAGAGGTMADQSRWPTCHFCHRKVPDKDYNAHTVMCDEREVTCWNSWCRQIVRQGDLQKHLEDCGRRQKAICPKCGAEILAMEMLAHRDSCQPKPCPQCGELCITRIHKWCPKTILAKVKFINGPFATEVLQRRFLPPGKEKDPRAKLEYSVARMQLLWRWIKCKGMIEETIFRSVYKEMDLKKEGFAIFKAHDKVNEQHVMAPKRSRSVIQAPVVAPATSSHYFPVNTNAPITLHHVEQMIKDIKNRVLLPYPAAWRVFTDAMNHLNTMPNVVRVSPAVGARVSNGRVIQGCKVVVVGDLHGQIADLLHILKESGMPSESNYYVFNGDYVDRGACGVEIIL…	+	high	reliable					NaN	NaN			+	1.06	1.48	+	4.5		2.74	1.73		4.38	2.23		3.19	1.79
LdBPK_364020.1	hypothetical protein, conserved	MGCCCCYPSDFRAARQASSPLQRRPSSVEHRSFEQNVFHRAKQPAKTRYICDLCGVEVDPTLFDGHQEVCRTNHLRTILAKNAALLSHANIQPSSSAKFHDDAASGDKELCLVCMDRPRSYAFLPCGHISCCQECTKSLDQCPLCRQPREGLCHVSPNVTAQYECKHCHELIAPTLFDGHREVCGLRQRQTQREAEEAAAAAAAAAVTVGVPVEAAENSATWQNSTKSMPSRSPPQAAVATPPDSMLSAATAPARNPTRSLSHVCLECGKTYGQLVVCVPCGHRVLCYTCSQKRTTCPVCVSEIRDIIVAFD	+	no	reliable	+	+	+		1.51	2.31				NaN	NaN		1.52		1.5	1.71		1.64	1.66		1.35	2.03
LdBPK_340030.1	protein kinase, putative	MGNYFSLCPEPFHGLISSYGIGSTSSTHPSGVAVKGQEYSAVKLVGEGGYSFVYEGYNNASGQRVALKRYVFSETQQQQGAVEEMSIYRDVCPNDYIVTYLDSEVVYRHGVPLPEMWVVMEFCDGPSLQEYINNRLRSPQPFSVREVFEIVDNIVHAIGHLHSQSPPVSHWDIKPENFLFTDTGRLKLCDFGSATRQFYAPTSAEEVSAAESELGSRMTLLYRPPESLDLWSKDRVDTKADIWALGVIIYVLVFREMPFDANPMEVMAAVPKRYKGKTQEGCPEEFRALMDIVRTKMLTKKPADRADIFSISEELEGITHLPPLSRPRPGFQSAQRPRFA	+	high	no	+	+	+		4.7	3.36	+	+		3.51	3.44		1.46		0.36	0.44		1.5	2.08		1.26	1.3
LdBPK_030220.1	long chain fatty Acyl CoA synthetase, putative	MGGAVSFCLQKLNKVSEVEYAPYKEYAAYGEQSVPVKGSDDSGRSMIYRMSNTSEEELKRLRNEWYAGGSCLSVLENLCKERGKRTCLAYRKLKTIEKNETTTSDGRKKVLETYVFEPGQKTMSYARFWQNIVNFGRGLHEIGLTKGNTVSVYEETRWQWLCTMYSCWSQGLLVSTVYANLGEDALQYALDETQCNAIVCNGSKVKDVLTMFKVIEAPKGTKVIYLDELPPSVTSEEYELYAWSDVMARGKNSEANCRIPSGAESKDELALIMYTSGTTGNPKGVMHTHGSLYCGCMTISQRINDLLGEMKEQEWYCSYLPLAHIMELAVTSVLMMRGVIIGYGSPRTLMDTFAKPYGDLTAYRPFVFVAVPRVFDSMRRAVEDKLPPPGSMKRKIFDK…	+	high	reliable		+			1.75	2.56			+	2.62	1.71		NaN		NaN	NaN		NaN	NaN		NaN	NaN
LdBPK_251830.1	hypothetical protein, conserved	MGCGYSTYSAQDDIVWKYGGPPEEPLKALKMFPKKQNGLLFRLLYDDGERWAFYNDTLEYEFHIRYYFSRDSDIEALHNATLSELENGNKLVEIIVYPKETQDFIVGVAGSYTSTIEAIPLTERFQWEKTKEKYEHKQSRRK	+	high	reliable					NaN	NaN	+	+		2.15	2.74		NaN		NaN	NaN		NaN	NaN		NaN	NaN
LdBPK_040160.1	hypothetical protein, conserved in leishmania	MGPFAPRCCALALLCAVVVLAAVLVRAESLTVTRDVTMSDASFDDYTMMLDLSSSSADVVTVQLINSQVSGSGLTVKNARGSSPSSARLSMNMAITTVAQSVITLSGVMPANSDIRIVATTGSLAPAQSLFDFSGLALDSNATVMVENTAVTWPKDSINTGSIVLISAGSNAVGIKSTAALFVLNATAINGASVVSIDTQSSFPITKGAALTVDYGRCERCSSALVSINVPLVVDASSLFRVANCKVVGASNGLLTSAGSITVSDKSAYVIHDSAVESGALFSFPTGLEDASEVYPFAVSGGSTVSFLNLKGSSTGVAAGQSVPNALEQSNVIGGGCVINDKELRVASEYRSHGLSVETVVDSQGASSGTCANAKCIPGNTKPGATVSGTEPCTCQCSS…	+	no	no					NaN	NaN	+	+		3.29	6.58		NaN		NaN	NaN		NaN	NaN		NaN	NaN
LdBPK_191270.1	hypothetical protein, conserved	MGTCPSISQSEVGIVETCGRFSYTADPGIHCLWCGSILVRRITLRLQEYELKVESKTKDNVFVTLSLVIQYQVAPDKLAEVYYACDSSLECMRDYVLNSIRAKIPLYKLEALYVERGTISQQLKDEVDAIINTYGIEIVSALISDIDPGAEITKAMNEVQKFQRLRVASVDAAETEKLKRVRAAEARCEARRLSGEGLAEQRKAIVAGLMQSIEDVQSEVRDLSSNDATNMLLMNQYYDTLQAIAANSSSSVIMLESNGGLEKVAAQLRQGVTHMMR	+	high	twilight					NaN	NaN	+	+		3.5	3.61		NaN		NaN	NaN		NaN	NaN		NaN	NaN
LdBPK_231190.1	hypothetical protein, unknown function	MGSFCAKPDAAPKDDVHEGEKNYQEEGEKSFNDANVEATSKPQQCDKDDAAKDVEAADDAAKDVEAADDAAKCAEVEDMEEKQEKFEVDPKNESDDMERQADEKREE	+	medium	reliable					NaN	NaN	+	+		3.64	5.02		NaN		NaN	NaN		NaN	NaN		NaN	NaN	+
LdBPK_150950.1	ATP-binding cassette protein subfamily G, member 4, putative	MGTQVDQAHKPSVGTPTELTSIPPTASVTPPQAKSNAEDAKVPALSRAVNFTWENLTYQVPVEDKDGNVIYKTLLFNLSGCAKGGRVLAIMGPSGAGKTTLMGTITGKLFNATARQEGCCFMNNNIYQQRYKRLVSYVCQDDIVMGKDTPREAIYFSARLRLGLDSETARRRVADVIKRLSLTKCQDTILGIPGILKGVSGGERKRANIGTELVTNPFVMLLDEPTTGLDSVNAVRVGHLLQDLAKNDMRTVIATVHSPSSELFDLFDDLLLLAKGHVIYHGPTADSIEYFASLGYDVPPRTNPTEYFMNLLQLPEEILSQLWLAWEDYVMSDAANDNPCLTPVTGVITLTDDYLEEQLELKGANFCLQFSELFKRSWRMYLRDPGNFYGRSVQTLFFA…	+	low	no					NaN	NaN	+	+		3.75	2.52		NaN		NaN	NaN		NaN	NaN		NaN	NaN
LdBPK_310950.1	sodium stibogluconate resistance protein, putative	MGNRQSSVPLEGEGHPEVFYRGVKAAQEGRFTVSEVYFVQALTRHPGRHFWDTFTKAVLQKERSAGFEGGGASLPKDGVQEDVDAGPAADGPLGPCNDVQPQTVLGGSVPDKADELPGSGDRGDGGDSAEQADARTNGAQSVHDTKVVDVFLPLDGGLTDVMDYYRLLADIGHTYLQLIPSTAHMEKVTGLAARYCIFTITHTQMLLHCLTLWKEAKLGDGGGFIDYAKVRNLKICSGVAELSAELNPDSHSSNKGKQKWRTIDRTASLLFTLQLLEANCRYYCLVFLADYCGLLLRSYSRLTDQRKVNRVHANIVEHLDMVSRLVLGLAGEYPNEYLSRLIMASLPKPSNFDRECLSSMGASSHMSSQKILSFGNDQHRHLYASGYPWSPTESALIPL…	+	high	reliable					NaN	NaN	+	+		4.79	5.22		NaN		NaN	NaN		NaN	NaN		NaN	NaN
LdBPK_362060.1	hypothetical protein, conserved	MGSFQAIYIYIYICTYMYTYMLVYIFLPQQLLLRLCPHTGLPSMGQSFSTPPPGSDGNECDDCNAKEEAKAYHMPPDLPSPEIVGVDDADKRMLVLTPKLAARLADALPPSCRCGAFSGVTRWYLLYSSYLHGKSFQRLVQRITSRGPTIIVIKAKDSPRVLGAFCESDWLTVAQREKNAKSAAAASARATREGQKQRVTSAPEKQSNTFFGNVNCFVFRAYADGTDDVSTEGEIYHSHSSMNSNFMYLFDTHPLEEKIGIGMGGQPGYYGWFIDRWLENGASHGARCTTFQNPRLSSTESWVVESVEVYAVKKDIVEQLLITGSSRTSGVSCVNDNPDSRACQMLLELNGTHEFNRRDRTEC	+	no	no					NaN	NaN			+	0.6	1.69		NaN		NaN	NaN		NaN	NaN		NaN	NaN
Unclear: enriched protein with YnMyr N-terminal modification, but YnMyr tagging does not respond clearly to inhibition
LdBPK_010510.1	long chain fatty acid CoA ligase, putative	MGGCVVSLMECKARSDEVPWEFSEDVKSYGPLSVAVAGTQTPNSSAVYVNGKRSTLAEQQECAKRFYYGPNQTQRFARLCQENLDDVALAYRRIEKMEKEQVAGASRPMDVAYFSAQCDLTYRELWHAVTGFSRGLAELGLEKRANVTIYEETRWEWLASIYGIWMQDMVAATVYANLGEDALFYALRETECEAILCNGKNVPNLLRGVGSGAFPACTLIYLDNLPAAGCAELHGCRVLSWEDVVALGHGAGAHHGAAPPEDNESVALIMYTSGTTGDPKGVMHTHGSIVAGILTMDDWLYSVIKHRPDDVYLSYLPLAHIMEFGVVNILLARRAHVAFGTPRTLTDATARPHGDFTQFRPTLLIGVPRIFDTLKKAVEAKLPPVGTLKRQVFDHAYQS…	+	no	twilight	+	+	+		5.25	5.66	+	+		4.08	6.18	+	6.8		3.94	0.74		5.16	1.03		4.23	0.95	+
LdBPK_010540.1	long chain fatty acid CoA ligase, putative	MGACVVSVMAKRNAAQVMPDPRAEELERRRAECGGNFVQRVPGTESEHASAIYRIAGVTAEQHEAILAAAAAKPTFYTTLMRHCAERTDQRVLGYRPVKCVTKEPAPSTSRGSTSEPAKKERLMSITHFDEVVYVTYSEMEERIFHFGAGLAALGVTANGNVSIYLDTCVEWLIGIYGIWSCSAVAATVYANLGEAALAHALHETESQAILCGSANVANVLKLMKNGVMPQVPIIYVGTLPASLDTHGVQVVSFKQVEMIGAAHLEGGAAKGTGPLNDDDLALIMYTSGTTGDPKGVMHTHRTLAAGLHTLEPRVVDLLGQPHSDDVYLSYLPMAHIMEFTITNLFIFRGAFIGFGTPRTLTDTTARPHGDLLTFNPSMLAGVPRIFDTLKKAVEAKLP…	+	no	no		+	+		3.63	3.25	+	+		4.56	7.99		1.37		1.13	0.66		0.78	0.4		1.28	0.65	+
LdBPK_300680.1	hypothetical protein, conserved	MGCLNSKSTAEKTTSGPKRFGYHPKSNNKHHNEEKGVVSKYSAVKGWAGSSDNDERTEEVGPDANKATKASAERFLRSILEGAELFFSGLPDSQAVKQLIALTFTNSCAEVTRTKFRLKLDLITVLLTSLARQLKLPLIEASVPQVEERAMDDGFSRILLAWFSNNPSFGKTIPVTSGQAVLNTLYIRYVVSKSVSFEDILAYQFRWVSANDAATEVFNKFTDGKESMTSEQLGKFLRDVQRSEVTDRQIVEKFKYCFGGGIHKYNFISYNGSVLTNNAIDPARTSDVWQDMTQSFTHYMVSCARIETEEDLKRAAADGTRALVLNINKASNGKLMVGSCELQTILEGVKKNGFATNTYPIVLCLSPGTPMPTPVQDEVAKMINDILESAVAEGLMFEG…	+	high	reliable		+	+		4.27	4.52	+	+		4.54	4.74	+	5.08		1.14	0.16		3.13	1.41		3.17	0.59	+
Unlikely N-myristoylation: tagging does not respond to inhibition
LdBPK_310450.1	cytoskeleton-associated protein CAP5.5, putative	MGCCNSKETKKPKEVKVPQAEAQSAKVSSETASVEEQRKIEFRVASAVEDLRAERIEAICAHSRACPYRYNACTVVGGEVKFYFEGGIIFCIVKEGSWYVYNDSLDYEAHVTVRFGQGSNIVAGERAELEEVEDGWTCAHAVVYPLETVHLVSGTANGYRTSITIKPLDGQYRHDACAAANGTAEAETEAVRSLVTEGMDEEAILHRCMETGTPYVDLKFPPNGEAVARAGRDTRTIPEMAMMRPTQYLSDNNRLSVNDICGPVLALSIEPGNLGDSWFMCAVAIMAENEAAVRNIFAQGSPAEKAVGAYRVLVNKNGWWHTLIMDDYLPTFNRMPVFARSYDNPAEMWTSLLQKAYAKLHGSYAAITGGDALQALADLSGSPMCRFDKEWEEATTDAG…	+	high	reliable		+			2.42	5.04	+			2.93	6.13		0.06		0.07	-0.05		0.03	0.03		0.25	-0.17
LdBPK_050280.1	protein tyrosine phosphatase, putative	MGIKDMYLLAYNAGMCVGWGTILVKVIGHLAEGRDPASVYPGIARLLCVAQTGAVAEILHAAFGVVRSPVGTTFLQVLSRLIVLYGAVRIGDTDSTKSLVFVQMLVAWCLSEIIRYSFYGANLLRVNLASLTWLRYSAFMVLYPVGITGEIGCLYKALPYIKKHKPWTVELPNKLNFTFSWYNTVWFILLGIYPYGSYVMYSYMLAQRRKTFAKSASERSKKSA	+	no	no				+	1.13	0.55				0.75	1.77		0.37		0.35	-0.65		0.58	-0.98		0.07	0.22
LdBPK_110370.1	hypothetical protein, conserved	MGKWKEAVTTQLNDAARKNKKLREELRLLREEKANALSGLRVQLTEEFQERTAMQRDELEALKKQAAALREEKKTMAATHEAELQAARTKLREVIQLELETEYKRREGDWEKEKTQLQMLTAAKETERAQAEHECGVLQLRLNRLGTQYDELATLLQPECGFTAETRVLEAGDHADDGTRSESASPAAAAAAAGASGTGSAAFNANGSNAERQKTAMAAAHARQMESIKADLQSKEQRTQFLLGRAKQEHEAEKTQLLRELHLREEELKVAHTLLKQVQVENSRYMERVSHAQTERQALEQRYAAKVSALSQELAERIQAADEVQLANKRLQEQLRTSQQQVATLEEESTMREEAFHSLMFSEDSKRITMDLQRALQAARDEAEEWKMQYYASVTASQP…	+	no	no				+	1.14	1.7	+	+		2.68	2.66		0.31		0.69	-0.46		0.37	-0.29		0.22	0.39
LdBPK_110100.1	seryl-tRNA synthetase, putative	MGLDIQLFRDPEMADIVRESERRRYARPEIVDDIIEIDKRWRRTQFLTEASKKMINTCSKAVGAKKKAKEADGDVSEVPADVMSAAREGTLDTEKLESLCILQLKQLSKALATQVESLAKLAAEQEAERDRMVISVGNVLHESVPVSNDEETGNVVVRTFGDVTRRLKMTHVDCMERLGLMDTSKAVTAMAGGRAFVLRGGLVQLQFALISYALNFLIARGYEPFYPPFFLNKEYMGAVAQLSDFDESLYKVSGDGDEKYLIATSEAPIAAYHTNKWFTEMKEPIKYAGVSSCFRKEAGAHGRDTLGIFRVHQFDKLEQFVVCSPREDQSWKMLEEMIQTSQDFNESLGLPYRVINICSGALNNAAAKKYDLEAWFPGSGAFRELVSCSNCTDYQARSV…	+	no	no					NaN	NaN				NaN	NaN		0.71		0.77	0.72		0.51	0.29		0.59	0.21
LdBPK_131280.1	endomembrane protein, putative	MGLSSLLTSAALVCMLCINAASASKHTYLGGDEVTVFASKMHPHGNTYETYHYTLLPGCALQEEKKSLTLGELLAGERVFTLATDIRFNHNTSDRVLCKHKFNVYEAKILAYVIQRNYLYELTIDELPVWGAIGDKISDNELSIFLHQTFYIGVNGNEIVNVTFETSSPAKFEIDTVYTFTYSVVFEPSTVEYANRFSTVFETRYVSSRTRLASLINTSLIVLLLFSLIALILSRTLRSEHAKIEREAQFRLEGQDIIDESGWRCLYADVFRVPRHTGIFCAILGCGTQLLLLTALTIFLSVVSNHRTSMSHNLVTFSVLGYVFTSSIAGYVSGYQFMGCGFMAPPMASKWIRAFHVTFLLVPVIYTTVFSPTWFVAMIYGSSKLPCFKGVIIVLCLWV…	+	no	no					NaN	NaN				NaN	NaN		0.43		0.14	-0.08		0.87	-0.34		0.23	-0.13
LdBPK_140400.1	hypothetical protein, conserved	MGLLGKERAGSFKATDTSGRHFLWTIDKFSQYTLGVTLDSDNVTCFTKVKFHLHMALGASGAVGIYIHYKKPPIPKYSYYLTNSKCEGTRQHTAHSLPDGTERCGHWNVCSHGDLKEFLGEDDTLLVHFCFDDDTLVVNQLGQSNISVTWSIPKLETQNLCPYSSRSFFVGDTVLIAQIDAKQKDGHTGRKYSYEDVVTYIIFVFCRKGNMPPHSIELVDSAGNAYFQLSKKEDESGLTALVDRSVVEKNIENTGALLVRINFSTSGNPLDLLNTISDDVNAEGERKGSTSNGCTVHLDDKKEVCTVMDD	+	no	no					NaN	NaN				NaN	NaN		0.14		0.05	-0.05		0.46	-0.33		0.04	-0.04
LdBPK_141210.1	hypothetical protein, conserved	MGLSCALTSGLSPRCFSNTPARLSCGAGILHRSKLCLSGFGEPAQGRPHSTNHGAVRLHGTVTAFKHRRGYGFVLAEGIAASAPPLKHTYVALDTHAAAARNDGVPPAREEPCNELHKSFFFTRSALMGGFYVTEGERVSFAVVPVPPRKGINRRVAGDSPSSCKDDGDHAALAAAETAEFSLGSPEGGLEEDSSAVTSDTQSQPHRIAVSLRYYDDKTGKEKPISPLTLYGKIVEWDAAAGVGVIAELDTRRQYHEDAPRFPFSLENVDLALGTELRSGRYVRFCLEPATPAHSGGGEDTAAAATPTSGAEAAADVDEDVELVAQRVIIDSTMERRKGAFGRPLVLADAAPGTMTSESRFSGVVREVKVDHFGFIQDDLSGESIFFHFSNTSSKVKAG…	+	no	no					NaN	NaN				NaN	NaN		0.4		0.1	-0.14		0.49	-0.85		1.04	-0.94
LdBPK_201540.1	hypothetical protein, conserved	MGATNSCTCSETKYRFKDFIVSVYPDNIHGGPDEDALAKLNSYIASNPERIPRVCRKIGKLLLIHLESKKEKKVMVSVLMLRSLIEHAARVVDFVPHSVDICALLLSTSVSRYHIGAADVLSTLCYRLSTQPNTDSARRRIADNKDRLVPQLLQMTSDHIESRKCANTVQTRYAAILALGNIANCIHTALAGNAAVIMQAMIVNLILVLRKRAQKPLSDASVHLLAKRHDGGADVTSVASPIVKLPAETEEQDVVYALACSHGIGATAACTTAAGVEGLLNRVTALLEAQNGWGIPHVPSLVFRDIVSAMQRRPQQLGFLVYQCLCDVGQRTSDPSVRIGVLRSLQACVDVLPMTGGRPAVVLDHIVSIMQLPMAGSTADGAAAVNEDGAESARLEKET…	+	high	reliable					NaN	NaN				NaN	NaN		2.52		3.72	0.9		4.8	1.12		1.78	1.49
LdBPK_261910.1	hypothetical protein, conserved	MGSVEEIDSLAESMYASPDPEARRLAQERLTALTQENADVAPLEAIFARSNNQYALMFVSQGVVTWFRANRKWLSNEQRFEVVVNMCGTCVQRVSLAGAPRHVTLGLMNAYAKLTKLCFEKGALLVEAVAFALQMLHDASPSYAKSVSQNGGCGTAAGSHGGNDDKANLIGSSNGGESSSSAMVGGASSISASSGGGGPSSNDGGPLGYGIIRHSRFAPTGYRNEEERRTAYYVALLLLSTLVNEFSKYDSAKSQTYMNFSSHRRCSNNFRDECMLDIFVASVAELEGINGASPMVLEVTEFVRDCLTYDFMAIMVDETEEALSAQFPSSWKGVLLAPHTWDVLWGQHATLPYPHCATLLTGLTSMCGVRRTFFESTEERVQYLNGALTHLVRTMQLTD…	+	no	no					NaN	NaN				NaN	NaN		0.23		0.15	0.13		0.49	0.43		0.18	-0.2
LdBPK_282610.1	vacuolar ATP synthase subunit b, putative	MGRDEKHVRVLSKQELLATHIKELNESYSVKPHLEYTTIRAVNGPLVILEDVRKPTFAEIVKIELADGTVRRGQVLEVDGTKAVVQVFEGTSGIDVVRSKCEFTGKVMELGVSEDMLGRIFNGSGIPIDNGPPVLPEQFRNIEGIPINPRARVYPEEMIQTGISSIDVMTSISRGQKIPLFSGAGLPHNEIAAQIVRQAGLVKREGKTEDFCVVFAAMGVNQETARFFRTEFEQNGSMEKTVLFLNLANDPTIERIVTPRLALTTAEYLAYDCGKHVLVILTDMSSYADALREVSAAREEVPGRRGFPGYMYTNLACIYERAGRVLGRAGSITQIPILSMPNDDITHPIPDLTGYITEGQIYVDRQLHNRQLYPPINILPSLSRLMKNAIGEGMTRKDH…	+	no	no					NaN	NaN				NaN	NaN		0.35		0.43	0.1		0.11	0.02		0.47	0.62
LdBPK_290120.1	proteasome regulatory non-ATPase subunit, putative	MGSKGEEVAVDVPSKDPQKDATINEKKKKENEHKMSEEDMRIKEEVELLVTRAADSDVDIAKIAVERLVDLLRTSSSGSLAAVPPPLKHVRALYPELEAALKSSQNPSVSRRLHDLLSFISMTLEPNNGGRTLLEHKLKGTKNDLAQWGHEYLRFLAGAIGEEWRERPNSKESTEHLNGFVDQIVSYMLAHQDEATAIDLLMEIDGVTRILPLVEASNYKRIANYIAAISKYLTRPSDSEALRTVYDIYKKMQAYPDAALTALRLNDRDLVAELFSECKSKPERLQMALLCARQKCFLDLDSEEDELLQDANGNMSLSQLYRHTAQEFDSMAPKTLEEVFKMSPDEKSGPKDLQNNLVCAFVSGLANCGYGTDKFLSDTPAFFFDQREDRIISTTAALG…	+	no	no					NaN	NaN				NaN	NaN		0.1		0.23	0.13		0.25	0.1		0.32	0.28
LdBPK_340690.1	ATP-binding cassette protein subfamily C, member 8, putative	MGKAPAMPSSTLTGAEVRVSRSRATFLVHGVLRRIPGYAFFLIHLCFVHILWGQLVDQFFNATITFTSANVTKTDLAKEAFIRVCNRICRSVDQTLLHGLVDVLKTKGGTGATGALAASREILAFLWKSPSSMVLFFGLAFICLNSVLAALRLFTGFLSSLTALCRSRRQLERSGSRKPVPLHITVRYGNGYDSMLRFALAAVELAWFMSYPVLNSTEAAKSAADKTRRVPGATEPTYASLRQLQVRHQAIASFQIEASLLLPPQLFDSTADAIAAGAFVIIFVKVVLGVVVALDAQRLFHALVGVRPLFIPNGWERCPVCGALWKRSRKATNAVHLCPNIFTATPLLSGCSPGMTASDTEEEEDMRGQVLGTVRRGVGDRRRVGPPTEAAHRPGDAFP…	+	no	no					NaN	NaN				NaN	NaN		0.14		0.31	-0.51		0.36	-0.62		0.27	-0.51
LdBPK_350850.1	NADH-dependent fumarate reductase-like protein	MGGCATATQRRCAATDSHTGASVVVSDPEKAARERDRIARGLLTTNFPELHVNQRSVLRYKDVMHTVPYTLTIAVDGNVARQDVDPVVKAILSDCFAMVDKHLNSFNPGSEVSQVNRMPVGKKHVMSEHLFEVVKCCEEVYSSSGSCFDPAAAPLVHKLRDAARRQDSAEGDFAISAEEAGRFTLTNSFAIDIKEGTIARKHEDAMLDLGGLNKGYTVDCVVDRLNAANFADVLFEWGGDCRASGVNVQRQPWAVGVVRPPSVDEVVAAAKSGKSVTMNAHSLGDHTDEPAQSTSAADGAAKAEHKALLRVMSLSNEALCTSGDYENVLFANALGCALSSTYDWRRRCLIEPCRNELAQVSIKCYSCLYADALATASFVKRDPVRVRYMLEHYRHDYNR…	+	medium	reliable					NaN	NaN				NaN	NaN		0.23		0.06	0.09		0.36	-0.33		0.5	-0.44
LdBPK_353010.1	hypothetical protein, conserved	MGTVIDEGSQFHEVNESFVRYRKKETAFTSKSEIFYNKGNEHSCINCFLVMRLERHASGEEVVKISWSYPYTPATSLLRYPNLGKFAMANSGTSYTVDQLSYTFVLTDSKGVREYGHTTAFVNGEAVVTISPYPWCNFFYRLAYLFVTNGHEGGQKLVKALCKCPTPPSGGMFNTPLDLGLTFNRPYDRLCSFIDTAPLDMLFIFPNMDDLFSVLADLMLEKHIIIVGPNFSIVSNVVMSLQALVAPFDWMHILIPILPTSLLDVLAAPPPYLVGILTSQLPQVARVPLDSVVAVHLGPGGVCERVDYQNETRDHLPHSGKLSALRTGLSILRMRHPKDQTVRDLCSLFLTYYASLFGEIVLKGKRGYERDKRVLGSTSVFFEKLLCTQSFTILSEEVK…	+	no	no					NaN	NaN				NaN	NaN		0.44		0.35	-0.21		1.13	-0.51		0.13	0.18
Unlikely N-myristoylation: protein not enriched by YnMyr tagging
LdBPK_364730.1	60S ribosomal protein L18, putative	MGVDLTGISKKSRVIRHHTYSTNPYIKLLIKLYKFLAKRTSSGFNKVVYQRLIKSRSNRAPISLSRIAVVMKRKAVFTAKSKAAPIAVVVGDVLDDVRMARIPAMRVCALRFSKSARQSIVAAGGECLTFDQLAMIAPTGKNTYLLRGRKSGRESVRHFGASGVPGSHSKPYATNRGKETKRGRRTGRSYKRKAFRHV	+	no	no					0.16	-0.19				0.41	0.54		NaN		NaN	NaN		NaN	NaN		NaN	NaN
LdBPK_332700.1	aminopeptidase, putative	MGTYKRIRSQSAYEEASVSAFVDSCVDYASNVTFHAVEKGRALTSKTGQVQTVLVLGTDAQLKEMATAAACPHYDAAACAAAATAPESRAHVVKVTATVRLLIGKVPSVASRHNCASRPDQVSEIVKQAMAECPAADAEAGLDIYYLGSGHEVSVAVAIARSCRRSFTAKRGHAEQNYLNVGRPVRVVMPSGKTAQLAVIAQCVQLCQRLVDAPTNLLDTVTFTEIAVRWAAKLKAAGIDVSADVIAGEELRERGYGGLYGTGKAAEYPPHLVTLSYKPKAAMPPKDRIALVGKGIVYDTGGLAIKPRDGMCTMKHDMGGAAAVFCGLLCLAMLRAPIEVSSILCLADNAVGPRSQRNDDILRMKSGVTVEVNNTDAEGRLVLSDGVYHACKELSYTPS…	+	no	no					0.29	0.58				NaN	NaN		NaN		NaN	NaN		NaN	NaN		NaN	NaN
LdBPK_170170.1	elongation factor 1-alpha	MGKDKVHMNLVVVGHVDAGKSTATGHLIYKCGGIDKRTIEKFEKEAAEIGKASFKYAWVLDKLKAERERGITIDIALWKFESPKSVFTIIDAPGHRDFIKNMITGTSQADAAILMIDSTHGGFEAGISKDGQTREHALLAFTLGVKQMVVCCNKMDDKTVTYAQSRYDEISKEVGAYLKRVGYNPEKVRFIPISGWQGDNMIERSDNMPWYKGPTLLDALDMLEPPVRPVDKPLRLPLQDVYKIGGIGTVPVGRVETGIMKPGDVVTFAPANVTTEVKSIEMHHEQLAEAQPGDNVGFNVKNVSVKDIRRGNVCGNSKNDPPKEAADFTAQVIVLNHPGQISNGYAPVLDCHTSHIACRFAEIESKIDRRSGKELEKNPKAIKSGDAAIVKMVPQKPMC…	+	no	no					0.52	1.2				0.67	1.04		NaN		NaN	NaN		NaN	NaN		NaN	NaN
LdBPK_242160.1	40S ribosomal protein S8, putative	MGIVRSRLHKRKITGGKTKIHRKRMKAELGRLPANTRLGARRVSPVRARGGNFKIRALRLDTGNFAWASEAIAHRVRLLDVVYNATSNELVRTKTLVKNCIVAVDAAPFKRWYAKHYGIDLDADRKTTKAAAAAEKKGRKSVHAAADKYDVNKASPKLQREWIRRRRNHRVEKAIADQLREGRVLARITSRPGQSGRADGILLEGAELQFYLKRLEKKKK	+	low	no					0.63	-0.37				0.27	0.25		NaN		NaN	NaN		NaN	NaN		NaN	NaN
LdBPK_242170.1	40S ribosomal protein S8, putative	MGIVRSRLHKRKITGGKTKIHRKRMKAELGRLPANTRLGARRVSPVRARGGNFKIRALRLDTGNFA	+	low	no					0.63	-0.37				0.27	0.25		NaN		NaN	NaN		NaN	NaN		NaN	NaN
LdBPK_332520.1	heat shock protein, putative	MGFKTETRQLLDIVACSLYSDKEVFIRELVSNASDALEKRHLLELSNPDYAREPADEAPLIALSCNQSKSRFIIRDTGIGMTREELTANLGTIAGSGSKAFVHELQSSGKSAAEKIIGQFGVGFYACFMVAKNVKVYSRSAKKGSKGYLWESEGTGTFKVTECEGVEKGTKIVLDVKDTELSFCTPQVVERVLKKYSNFVSYEITLNGGKVNTVEALWMKDKNDVTNEEHIDFYKFISGSYDSPMFRLHYSIDAPMSVRALLYVPQSHTEKYGGGRMEAGVNLYSRRVLIQSKAKGLLPDWLRFIKGAVDSESIPLNVSREHTQDGGMMRRLSTILTKRIIRWLEEESKRDRSKYERFIQEYGPFLKEGVCTDQVHKMELAKLLRFQTTKSDIDYPYVS…	+	no	no					0.75	1.87				0.9	2.28		NaN		NaN	NaN		NaN	NaN		NaN	NaN
LdBPK_353840.1	60S ribosomal protein L23, putative	MGKDQANVKGCRFRVSVALPVGAVVNCADNTGAKNLYVISVKGYHGRLNRLPSAALGDMVMCSVKKGKPELRKKVLNAVIIRQRKSWRRKDGTVIYFEDNAGVIVNPKGEMKGSGIAGPVAKESADLWPKISTHAPAIV	+	no	no					0.9	1.44				0.58	1.67		NaN		NaN	NaN		NaN	NaN		NaN	NaN
LdBPK_303710.1	ribosomal protein L15, putative	MGAFMYLNELWKKKSSDVMRFIQRIRSWEFRHQHTVVRLRRPTRPEKARMLGYKTKQGFCVFRVRVRRGGRKRPVHKGITYGKPKTSGVLGMKLNKNNQAVAEQRLGKRFGNLRVLNSYWVNMDSTFKWYEVIAVDPMCKTIRRDPRINWIVNSVHKHREQRGLTSAGRKHRGLRHKGHKASKLRPSYRAAWRRNNRIVFLRKR	+	no	no					1.09	-0.79				0.27	-0.65		NaN		NaN	NaN		NaN	NaN		NaN	NaN
LdBPK_351890.1	ribosomal protein L15, putative	MGAFMYLNELWKKKSSDVMRFIQRIRSWEFRHQHTVVRLRRPTRPEKARMLGYKTKQGFCVFRVRVRRGGRKRPVHKGITYGKPKTSGVLGMKLNKNNQAVAEQRLGKRFGNLRVLNSYWVNMDSTFKWYEVIAVDPMCKTIRRDPRINWIVNSVHKHREQRGLTSAGRKHRGLRHKGHKASKLRPSYRAAWRRNNRIVFLRKR	+	no	no					1.09	-0.79				0.27	-0.65		NaN		NaN	NaN		NaN	NaN		NaN	NaN
LdBPK_282750.1	40S ribosomal protein S17, putative	MGKIRTKTVKRASRQVVEKYYSKLNFDFYQNKRVIMDVTIAESKKLKNKIAGYTTHIMKRLARGPVRGISLKLQEEERERRMDHAPATSDVDKAIQSGVSVDKRTMQMLQRLEIGVPRRVKRADAAVAKVKAAPRRRQQKSSK	+	no	twilight	+				2.13	-1.05				0.3	-0.44		NaN		NaN	NaN		NaN	NaN		NaN	NaN
LdBPK_282760.1	40S ribosomal protein S17, putative	MGKIRTKTVKRASRQVVEKYYSKLNFDFYQNKRVIMDVTIAESKKLKNKIAGYTTHIMKRLARGPVRGISLKLQEEERERRMDHAPATSDVDKAIQSGVSVDKRTMQMLQRLEIGVPRRVKRADAAVAKVKAAPRRRQQKSSK	+	no	twilight	+				2.13	-1.05				0.3	-0.44		NaN		NaN	NaN		NaN	NaN		NaN	NaN
Not detected in current study/not detected in sufficient replicates
LdBPK_160930.1	flagellar calcium-binding protein, putative	MGCNATKAARKPSEDKTAADRKVAWEKICQRLPRQKTPEDKELHIELFKRFCQSDTEKLTMEEVYQGCVSILQLDEFTTRLRSIVKRAFTKAKSMGNTSGVGQCDDEVVEFLEFRLILCYIYDYLELTVMFDEIDTSGNMLVDAREFKAAVPKMGEWGLVIEDPDTIFKEIDDNGSGQVPFDELAAWASRSSAGH	+	high	reliable					NaN	NaN				NaN	NaN		NaN		NaN	NaN		NaN	NaN		NaN	NaN	+
LdBPK_366730.1	hypothetical protein, conserved	MGQGLSGGAVLGTALSMAAAPARTSLANHALIIAAGASIGLALDFTSDCLAKEGKIMIHRDVVLNAHDVLRHVYTFYAPCDSNAMAKLFRQKHEWLVLESHGRKFYTVQKCPGTGDVVMDMRLSLRAANDVGLVAAGRPTQTGEIQQHRADMEFDIPSEVQVAYMIAWLRKEDPRWAFSTENSRQFTTRARYALNDF	+	medium	twilight					NaN	NaN				NaN	NaN		NaN		NaN	NaN		NaN	NaN		NaN	NaN	+
LdBPK_201260.1	hypothetical protein, conserved	MGCFNSTDTVADQDPASGYMYTKPKAKGTKEALFGGLLYRITDEEEGGLAFYNNSKDYEFHIKYLFGADSQLNAVGDTKLEMQDDGILAEVVVYPLETKHFVQGTIDGYESKLEALPLSEEYFAQHPEMDEAAYYRRLEAPKSSQF	+	no	reliable	+				NaN	NaN				NaN	NaN		NaN		NaN	NaN		NaN	NaN		NaN	NaN	+
LdBPK_311550.1	hypothetical protein, conserved	MGTAPSAEIVPDAPFRVPQSGVRQVALIPIVEQYFPTPDCPLFRQLYEAYTDPSVRYYMRPNFDGKSGDLSRIPPIENSREDMHRLLLRHTAQGMFLTNAAVREVYEAGDLYRIRPVLCAVVFLYEGTNYVPEGSVQLPSPSRGGASAFAKVIGIIGDTCTLVNKPDDPLIPFRRDDVLKIRTLIMKSAGDHNMSRVVLLAAYIYYHQCCRIIGLPNVPALSASFTCFKTNIPFLCFLREMRDRMANILEAPKSSKFYIDEYCLHGAVSREYVAKMMPAVACYYISFLKAKSEQRVLKQLSHQQPIVTGCAGKERAGLTGKALMNRAETHVGSVYTDVFNDHVSLAVKAAALEGALKSGGNTAPKITYVVKGYVTRAVTSISNWSHAANEVYVVCVDST…	+	medium	no	+				NaN	NaN				NaN	NaN		NaN		NaN	NaN		NaN	NaN		NaN	NaN	+
O77300_LEIDO	HASPB	MGSSCTKDSAKEPQKRADNIHKTTEANHRGAAVPPKHAGGAMNDSAPKKDGHTQKNDGDG PKEDDHTQKNDGDGPKEDDHAHNDGGGPKEDENLPQNDGDAQEKNEDGHNVGDGANDNED GNDDQPKEHAAGN	+	high	reliable					NaN	NaN				NaN	NaN		NaN		NaN	NaN		NaN	NaN		NaN	NaN
LdBPK_271110.1	hypothetical protein, conserved	MGAAAAKPVREAPVRYVAKQMPRLDKIPVEQQFKKPQFTAQGINTRQDDVNTEPLMYVETSKDASSTELTDHVAPRWYLNTYLEMSDNMRTDQTVISGNLPLAWERDKHEPYSLVRGRIDDEDLRWVLQPEQRKKPLDELLGHTKLERQVLQDILDTVELPRTQYRNYKGKLHKSIDDANTHMTARKEQIEKAREAEILRQIGYTEEEVLKEEQYLTNRCRGVRTLDELGASDREKRRQQRAAEASELEDMLKERRIEQLERGEATVTAEEVAEKPEVLQMRNKHFSTHKNVYKRMYAADIGKDERNQSKFVWWLDRTRRIKRAVDTIHGVPVYNDRLSANEEQTRKQMQEAAEFNFSISRSQGAKGFTDPRGHYDQFMDIMRYNKEEMQSDTHVEVHE…	+	high	reliable					NaN	NaN				NaN	NaN		NaN		NaN	NaN		NaN	NaN		NaN	NaN
LdBPK_080640.1	hypothetical protein, unknown function	MGALPSRESNEDPSSVFFANCGSHVVFHIPMTDHYFPSPHSLAFRQLFHARNNQSALYCFDMKDVSSVMPKDVAAAFREAQEEDWGAEVDEVDPSLHYYDDEIREKVLECGRNADSICEDAGAGAAVPRVPRIGRHLRPSIEDREELYRVLVTEPMEGTLVDTDSEMCALFEQEQRWRAALPHLSNGQQQHGSHTGKRCNANGGHGVDEKDADHAQPVAGASATRQQSHDKVVKKGHSAAAANGAGVGEAATHSPSVTRPAMSSAPPPPAKFLHPIPRAIALRLTTEEEEEMRAEYCRQHGIPYVAPAFHSVGTATGNRADACAGGFSAQQQHMAPPTPLPVVERRHYHFEDDPQYRDGRVHLVEEHGVLYHFAYFAKRPSPTVAAVAVADSSRSSQKG…	+	high	reliable					NaN	NaN				NaN	NaN		NaN		NaN	NaN		NaN	NaN		NaN	NaN
LdBPK_200760.1	hypothetical protein, conserved	MGATPSREAKPIIRSLRYGNHEIGLIPITRAYFNDQNPQLRQQFIRVRNDPNVRYSHTRPRGYSMAEVPPANYTEADLEAFLDTVERSLFDTNEEMLDAGALQTPTISMAHLQHIMQCDGEVDVYDPTLEKEAEESDKSSQPPTSVEPFFLGAIGTPSLPPHNSVNSGHATSLQNPCPPRETTSWLRSTSLSLRASSSDEAGNSPAHSASAVSATLSLNAATSHMLLPPSTPTAPPQDEKTLKMPSAEDCATDWFLRLKGLLQAHHRRVDESCSPSDSDTHNHHEQSPCPSQFKSEEYMRFKRAVQPVPCAVLFIYVSNREEHDCFTFQGHRVNVIGSFDMRSHDDDRDAFTPTLQIRKAILKAAGDRTLERVLALSTRYYLDSFTEIVLQQLQRRPVA…	+	high	reliable					NaN	NaN				NaN	NaN		NaN		NaN	NaN		NaN	NaN		NaN	NaN
LdBPK_312260.1	hypothetical protein	MGCGLSLSTPSTANKKQQWDVTVRPNTAHGSSHHAQASRQLDHCKGLLRAATVYSSPNTSCPAFIERSGSAWSPSFSAQGSLFHQDRLSDGPQSSTPLCRGESPAGMEQVESMQCGALEEHGTVDDFDAIRQQLSMENVSWPYDVSVDAPLHKPVHSTKKEGATLSRPPRMTPGRPPNAVMGAVSARPPRSVGRTNSIVGRVAAKKAAKVSVSVKQPIPSATVRRASLSTNAGNSQVLAPSVQRMPGGRSRRGSPAAPGRSRRPVVDVFAEEAALPRSTDAGQRWRSGTMPIRHSVRTSSTAAHSVECTTGMPLADEYDLSVMMRAAEAPLTLSRSLSAHSTPSPKGKEAMSTPHSSLLGIVSANSSPFTLSRTSAPLGSAPSPTSPSELSTTESFERI…	+	high	reliable					NaN	NaN				NaN	NaN		NaN		NaN	NaN		NaN	NaN		NaN	NaN
LdBPK_201310.1	hypothetical protein, conserved	MGCGSSAPKADTSASTEEVRALSVDMKTHFANIDPEVLGPHKESAKAKLAFMYGKTANIFLLTTEPFHKPHHQPKPEGEEHAPEDDEKQASAVEEIRWTLFNDGKSDATVEATFFRAEALRPARAHGAAEDAESPVKLEFSDGGCVKAKVSVPAGATVAFVEGPIKGYMWKCMVLDPKTSRFEPALAAE	+	high	reliable					NaN	NaN				NaN	NaN		NaN		NaN	NaN		NaN	NaN		NaN	NaN
LdBPK_250880.1	hypothetical protein, conserved	MGCHTSRTFCTDAHDTAAATGAATQLSTYAGAPLDAVVAYERAALRLSHDLSHLRRSAETTTEIALVRSIASAPTGRNGPATASQPPRRPLLRACIDVQKALRRQHEQRRHHRHMYKDKEVVTVETAYQDGVPVLLQELAWEWCSSAAGERQGRASNAGRPPALSAEQMAAWKTRTAQLLYAYVSSRRYKKALRRARKAAATGARVRHPAAASAVRRGDEVRSDGEHGAPEPLVFRTLFKSYAELGRSLTTSHSAAVGAAARSSSAVNSRNTVTPSMWCAVLCRFVSALPEPLMPSLCSRRLEPFAGALPSRSAAATTPTSTSHAAYAAVRRVVSESFISTDVVAYITFCYILDLVHEHRAELTGDEVEAVAKAIVREPSLAQTTREVAHACDPEARMF…	+	high	reliable					NaN	NaN				NaN	NaN		NaN		NaN	NaN		NaN	NaN		NaN	NaN
LdBPK_161320.1	hypothetical protein, conserved	MGCRASASRNRESSHGSRAASLGVSALPSTHAGTRRAPKNWLSTSPRRSSRREADVGKASSGRTRNGEPGLQQCVYTQDDNPLLPPPPLSPEMVHQGNSTLVRSASPTSGRMKRIPSPRRYPSDSASPRVKDGFRNHDSAVLERLHKERPENHFDPLLMPDVLHRQESTGSRAASSSLPSRPSSYIATLDSEDHNATFRTEINSHDKTDSAQAAKEYQQHVQARRSAQAAHTKRRQLEEFDPVRPMDSFNVTHRGLLGRCWDRRGPELIPVSFVHAVEAALRAAEETHPASMTTSHPAGAETGRDEFTPVSPRVSLSPLSHASAHFSGFAGGSAPSQPIPCSPRGAGFGGRRVPRRSHWFSVGGVSCDTMCPPVNGSGLGSQAGASIVSSYCMNSGVSS…	+	high	reliable					NaN	NaN				NaN	NaN		NaN		NaN	NaN		NaN	NaN		NaN	NaN
LdBPK_241800.1	protein kinase, putative	MGCSTSTHASPEADEDAPLKRSVYSASRTSDQVVSGRQNSNKDQTNDACTAVSENPSRTRSSSDTEGRAHGRGIGAIHYPNQLGKDECDGGEDEVVVIPPSADKSTRTRFTFPQRTLLNVGSHTQAGDSGERKRNSITASPSSFTAMQRRLSDGSHGHSSFTTMSPAPPDAKETPLQLTQTRALPTAATIPTACLSISPPQRLSIPANSFAGSSASASGAVALPSQEQHQIETPHVNDGGFSIEWDEEDNTPRGRGIPDSTTMESGPCSVTRGMMAPSGSFGIGVGGGWRSKSPKWIDLSRKRSQSTVSLLSLADTPNNPHVLSSGSDFGRDILGGSHVFGGLATGGGSSRPQSGYAMGRDMCVERFDQQRHSNGLAVFCNQPRECALCRNATAAFACE…	+	high	reliable					NaN	NaN				NaN	NaN		NaN		NaN	NaN		NaN	NaN		NaN	NaN
LdBPK_231890.1	hypothetical protein, unknown function	MGGATSKDRYDRAATTGILTLNTQKVKSWSSVTKALTKLSTLRIITITHNPLRDPVPYAFTALSLWRTLVSLDLSHNGLTCACALGSEAPLSKTHAKEARTRIAAAPVSNAAPSTTRLPLESLNISGNDLHMLPPLLAARFPRLRRLVCTDNKTTLDIPLSLARCIGPSRSLEVVALQRNQLKTFVIADNAVDKPFPALRELLLDQNHLGGTVSLGFAADEEAPTMASLRRISLDEQKGTEPLRRVNAAIFAHCPGLTSLSLQGNCNEEEIHDSLVQSDIYRKWQERQKEVVDKKLHAGGQAELI	+	high	reliable					NaN	NaN				NaN	NaN		NaN		NaN	NaN		NaN	NaN		NaN	NaN
LdBPK_262080.1	hypothetical protein, conserved	MGGESSKHSNSSAHVRNRERKRGAVPSTLAGGSCRSDSLNGRTARLGPSCGDVPDYIPPSPVQCVASPILLSGSLDPSLTWILDTEAALITEWNRDLQEAAAPSAVARGVPRGRETAGEESTLSWTKTSPESGASTAASNTPGLTSSSTFPALSGWPSPTHAKSPSGLALTCDSVDVTTGRSTGMTLRVPTTWTQQSSSRATASTKTLASPKSPKALPKPLSDSAEGASPLVVSSLPVGIDYFRALQSRWLIQEQRSLPPATDEEDLNDSVILEAVSEPNGDVLSPPVPLGYMIDLFVPQWRSEGLFEAAQDHQTR	+	high	reliable					NaN	NaN				NaN	NaN		NaN		NaN	NaN		NaN	NaN		NaN	NaN
LdBPK_230190.1	hypothetical protein, conserved	MGGKASKVETALTPEAVDALYREAYAAGAVDADMYHTSKREVMQQQDAMAGIGACMFSAWVAYVYGRTTGVQAAEDAAALRLDAQQQMLDKTSKDLALKLEENRSLITVRQEQDVMIAHQRDELQRAAQQRRAMQRSMNALRRRNASVQRQMRSLKSSLSAIQLQMYAGMAGAALVLVAVVWSTRPLRNGHWSFLPVVASLGEERVIGASAPVPAVEAVEVKEQAES	+	high	reliable					NaN	NaN				NaN	NaN		NaN		NaN	NaN		NaN	NaN		NaN	NaN
LdBPK_181420.1	hypothetical protein, conserved	MGGRISREQMNDYREVVKDRISEEAIGFLHTRFMKAAPSGVMTPLLFKQYIESVGMFKNRRILQEQRRWQQGSIFDKLWASRYKGERQQPAAGANGDANRDAAEEDGIDYYDHLFRGYDINNEGVITFKKFLMYHVAVVYSTEDLFYVVFNAYDDDGDGFLSLTDIKAVITAATRYVGDYDVNDREVRRVIDEEARRLMGFLDIRKQGYIQMEDMRLITQKYPQVLEKMKNLM	+	high	reliable					NaN	NaN				NaN	NaN		NaN		NaN	NaN		NaN	NaN		NaN	NaN
LdBPK_160940.1	hypothetical protein, conserved	MGLSESKPKLSQTAAKPEKSQITPSDKARLQLKLQRDNVQAAIRKYERVADLEHEKAKEFMRVGNRRKALYCLKREKAQQSQISIVTDMLDNIQHLIDTVEFSQIQREVAAAMKDGKCELDNLNKMLDIDDIERLMNEASESIEEANQINAVLSQPLAGLPDDDELLRELEQSAGTQKVDQELPNLTVPSHTLPQKESKFKRKEEENEQYEDAVPARQYA	+	high	reliable					NaN	NaN				NaN	NaN		NaN		NaN	NaN		NaN	NaN		NaN	NaN
LdBPK_040890.1	hypothetical protein, conserved	MGNAASSPRRAPAASSSPARASSTAPATEPRPRKMLVNAAPRASASNFRSPAAITAASVNRQARSQSPEAKSASLQQATLQRRQRIPGMNGSGSAGGTSVRGDVGNETDVLLAFTRNADPISLRVLELIQQADAVPQDSPGEKLRLLQECYPLLARVPNDCFDQLAVTVYQKEGDVYHQQGDIENAKNTYSRAITLAEKRVARQDADMYMVLKRYVLAMVGMARIWYDHERDHQGFTFVDHKHPKVQAVDGGDAVHDANSSMSSLESSLMSDGGSVFSLNEAILKSMAPRPPRRQTGPLFQRVKMRAPHVMQSSQLNREDEFVLHSRMTRELVASPCELLLLRCCEVVQIGHNSQSELLIPAQIELAQIYEDLALYSRALLLVRRCVGILCSVYDYDHP…	+	high	reliable					NaN	NaN				NaN	NaN		NaN		NaN	NaN		NaN	NaN		NaN	NaN
LdBPK_050840.1	hypothetical protein, unknown function	MGNDLSTMSGGGRNLEVWGEARARRVSNELPTPRTIPLGHGDNLVPPALLLDAEMRSAADEASSTSSLRSAGTVSTYSTQHSALSKANRSPDPQPRRRSMSMSDMTAATALLAAAAPSQQQQQQQQQRQLQRRAQYSMYARQMRRPGCDGGRYGLQHHNSGVDFMVANEFFNCSDSTLGSEADLDSSSGIGSSGSDGNDDAGGVHHRCGMAPREPTLPYGSGRRLTGNELSAHSPRRGRNEVDGAPALGSTATAAAAASATSPAHAKSSSTGRAETITTKAVSVVVSGVDCSSDPPPALTSSRNSSNGSHDSKSSAASGKKGGVTPLPSARQGNWHKRLLRPVSRGSIRDDGISGSATQWGSPDAADGALSSHEEKKCKTGKRKTSKPRIHPEGLLELK…	+	high	reliable					NaN	NaN				NaN	NaN		NaN		NaN	NaN		NaN	NaN		NaN	NaN
LdBPK_210460.1	ubiquitin hydrolase, putative	MGNETSKSSGTASASNPLRRNSQSEAAVGFGGAPAATEKAGSPNAASTAASVPSRPIALSAETPPLRSASGATDTVGSSVPRYVDAKSMVYTLPCFTPDRSLSSPTSGGAGPRSQPIAIQMAASQQLPMMSSSSDFRVGAPSSPLSPSRRHFSAANLSNTMEIPTYNTSTPTAVEDLSCSSPVLKSYRQHSFSHSKRDACLADSPNSPDMSVHGGASLSAGASEAPVAMSLATSFSPGAGSGSPSTAIHTKFLEITGHPLGLENYGNTCYCNSVIQLIYHCAPLRLRLLELYHVYLTKKGKSGFEEDTVLFQLCSLIAVMHKSNNRTKDKYPREKIAPKELLNCVRAKNEVFNNDMQQDAHEFTMFLLNDIWDTEQRIMADPANVNLFLKHETSMKKKG…	+	high	reliable					NaN	NaN				NaN	NaN		NaN		NaN	NaN		NaN	NaN		NaN	NaN
LdBPK_211020.1	hypothetical protein	MGNSSSRRSSSSSSGSGSSLSHTAVGGSSRRQRSRDSQVRGRPALRSLYSGKNVSAVTSATATSSRVAASSLLTGSGLRTRKQHRDAAAGAMTTSAATQDNNLASPVSSIHRHGLLSLSSLPTKSLVPSPARATAAAVTASQHSVGERGHPLRDSRGRERPCDAELSPQQRHHQQQNNDFDLAVIDASNSCQAHGGDENANGGAARSGSAVSVHRARSSSTLQAATDSAVPLPLRTLLILEDAHPAAKVSTAPTPAGGHTRGTVSMRRGGDTEVDMNEHNTDSSQVCRAISPSTLNPKGRVPLESPAFSCPPSTAAPPLPVGRAARSTNAPCHPSTTTTSTATPQRPDEPLDLGVKGAVDRGSGNSKSDLKSKTEGAGDGRSGGGGGGFWRRQSRNLLF…	+	high	reliable					NaN	NaN				NaN	NaN		NaN		NaN	NaN		NaN	NaN		NaN	NaN
LdBPK_170420.1	hypothetical protein, unknown function	MGQAASYAESSVQRALLRLKEEEQADEDELLCACGYRRASLASSTEESAAVAARSSRDAEQSGSSPLSATRSADVQLPPPPESLGPLVSLTPEYYTLDELRHVLQYLPDPLWVSLYRVSLLYMLDNDRDGRINSTDISFFMDWGIKTVGRDVQPDQLAEVLQTYAALHCWHCCLHVGERIEAIKAAAAAQPHPGHGGNTGAGGAVRTRRHHILSPSAVGPLPLHQHHEQHHSQSVPSFMLFHFREAFLNAPAGGPVPLPGKMDITATKSSESTVSPTQSPPSLASSPSVFSQSITDNVRHAAAAHFAEWMLRLVQHQERDRRHERQRFERRVRSMATASDVRLGATARLRHSSYVAQQSLRLRLSATLLPTEAASADPSADGDDLVVSVSRNSTPGQHR…	+	high	reliable					NaN	NaN				NaN	NaN		NaN		NaN	NaN		NaN	NaN		NaN	NaN
LdBPK_261420.1	hypothetical protein, conserved	MGSACSYGEDARHHRENRKNRINPTETYDKWQQKMLLDIGADPLAVIRDFPRMTVFVHTMTCCNFVPDCYSPISDSEAAASSEKPHQQEQTRRKSPFNPLAPRSRSQTHYCVDTDAAGAADTEGESKQQQRRRRRMEKASGPALRVDASAGACANADAGGSWSSPTASPLLAPHPPPNVMARGGAGAQRSGLQEPSCDDDAFAARMQRVREAVLLLSELCNERATFGASFESAWDRLVVHGSVGGRANNLDSNAAGESAPGATQDGRPPPSSKKFRNQPITLDVHQVLLNACLDSGMLMLLDDANSAAALAPPPHGAAQERIIGSVLAPLSLQSGAPTGLVNRPSPPDTSSASGLQLHRASTATGLTAGGATGSKCGTVNSDSQQQRNRESAAASTSSV…	+	high	reliable					NaN	NaN				NaN	NaN		NaN		NaN	NaN		NaN	NaN		NaN	NaN
LdBPK_201300.1	hypothetical protein, unknown function	MGSGFSTASAGDTSAPLPPCPLFYNFMPDNQLIPASTLPMRGPGGTVRRPQGGCAARVIPLCSLPVVSEKSRKDAKKIVADAKRNKKRGSDSTAEEVEARAVAAANALLRNPSLLPSLSSCFLLNIAVDEQGRLVPLLTNDEYAVNTMAGFNDTGAGGPGSSCWNPLKSPRSSFLKKGFNFSTTNSPVRTPMLPGAASDRGDSLTSGAERSSQGGENGAAANQLVSTLLPSTTAAVNAVGRSAGAAPPPDPPSPQCSKRQPKRRSRTKKGGGDGAQPALSKAPEKLISTFAIAPAPSSSVGPARIVCDTTTDDEQDVPLATPSVCSVLVKDSHFRKSEDGQGGASASVAPALLNGGASGVDSVSPQRMRRQLSRITLLRVSERTRWLLFNDSGTHEAQV…	+	high	reliable					NaN	NaN				NaN	NaN		NaN		NaN	NaN		NaN	NaN		NaN	NaN
LdBPK_201270.1	hypothetical protein, conserved	MGSGISKEAAPVAFKNGKPTVKGTKTYPMFSNILYRIADTEARRWAFYNDSRELIIHVAVLFDYDSQIVPLGDTTAFRIDDPDEGNEDDFGKYLCEVDVRPLETQMFVEGSVTGWRVDTLEARTAEDERGYRL	+	high	reliable					NaN	NaN				NaN	NaN		NaN		NaN	NaN		NaN	NaN		NaN	NaN
LdBPK_040790.1	hypothetical protein, conserved	MGSNVSVLLHADTPVPNSVITTQHKVRASSNFGGSSGDVVVRCPKIRVMAAEKVKQLLRGSRAAKVAWAAKRASPLSAEESPVLVVADCAAPGALTTSRTYVPVLNAILDYAEAHRKARAAPADAPSGSKVVCPIGIEFDPTLCLGDRLNRSEARAACTEYCKLFFTHLIDALENVGKEVPVIAGGVVAPPRLSILYLDVRSCRLDDTTGPWLASSLIMRAVRRARPYALVSARANAAGSSEDGFMSYFSPDVKADMVWASLQHVLLAHNNMSIQGVEAVLENLLADDAMHDVLLQQQGVDAKALKSKEVIRALTHDRLFPRQDSQLLPHLYLVDVRYNQYSDAELQRLQGKTPASVRDESARRPITGTAPPSQVPVPTPGLAPLRQPREVRSGVADVS…	+	high	reliable					NaN	NaN				NaN	NaN		NaN		NaN	NaN		NaN	NaN		NaN	NaN
LdBPK_281890.1	hypothetical protein, conserved	MGTHVSKVKSVNMDAWVESMMLVVEHIGNARGRLLYEYNMPPSARVTNTTETAVVERVIRSKYERKLYYHPRFAELVAQFMETPMEAASSSGTTTLASSPGSNAPPCQGGEPGQTQPQGAVLEELWGAPVSSPNTNQPSQEATQGATGARTNVAELFSAYPTHGAGMGYAAAGGGAHSPPTAWGETAGPLSSVPPVSVNNDSGWFESQFGGAASIVLGPASGGAHSGAPLPNTLQSASSPQTAHDNTGDLFTGGNESAGCSKDEILSLFRTAPVAGAYGQTSSGSTANTSGHPLAW	+	high	reliable					NaN	NaN				NaN	NaN		NaN		NaN	NaN		NaN	NaN		NaN	NaN
LdBPK_101230.1	hypothetical protein, conserved	MGNRTSHEQPTATGITDIELRLAPHNFYLVFGKPSIQFARDRVRGPLIYDVEVEYDDDENLVERATMLDLTCAVPRRQKIELISAPLASPQAVGASKGLALTFQIAATQPPERVRVYAGASVEYRARDGVRLKTSGGVAAGSVCILDTTETDGLTTVVTNPLVLPQLLQPLKYEETASTLATSTVQRVSYAPLAIEVLVGATEDPINKTQQCAPADKAAHEATPPRSQPLQPSKREIVQYTFLEAPEEASPQPASSLGGSEARAVHRFTCKVAKQLLQVGNEVYDLEDVFDDGREDAVRDPGADEESEEGLCVICLTNQKDTTILPCRHMCLCNECAAHLRLSDNRCPLCRGYIDRVMTL	+	high	twilight					NaN	NaN				NaN	NaN		NaN		NaN	NaN		NaN	NaN		NaN	NaN
LdBPK_322270.1	hypothetical protein, conserved	MGNSSSREWFDPYAINTPLAGVCAVSCLFNSVPNGVLRISNVYTNVTLLVLLGCSTGFSTSLHMPLLGAQAGLTASLLFTLGAPMKILFTSRLFPRSVHYGIGAFYTTYHAMQLQKELNYFEDAHEDGEDEFF	+	high	twilight					NaN	NaN				NaN	NaN		NaN		NaN	NaN		NaN	NaN		NaN	NaN
LdBPK_060700.1	hypothetical protein, conserved	MGTKGSKAVSSSSAVPAAATTTGDNKGTSNWWDGAVSDASDADLGLTPDVSLSSDISTPEENAAKRKAYAHLKSPYARHRPAASMKGRGSSGNNGAEASANAHVNLIEQIYNEDFETIDHIQALRLPPMVARQLQNTVRDEAERHCAEVEKTMARCLQDKMWTSWKCQKERDTYYHCVEEIEQRNLRPDPTNPHWVDMLTSFRWKYNLGVFHGEIMGRNNIMKEIWREHYPDRELPHPWVKDT	+	high	twilight					NaN	NaN				NaN	NaN		NaN		NaN	NaN		NaN	NaN		NaN	NaN
LdBPK_292550.1	hypothetical protein, conserved	MGSGNTKQPTAALTPTPPSSNEMQMHSACKKKVDISSSADRAEAFTAAARLPAQAAPRPPPVVVPPHSPSTQTGWVNTTTSGNAPKLLGKDKYVKEYGALAMNNRAKAALLGTLFLFCDPETESTVVSYHEKSTGSVYARSYTDEELGQAKQAAGVCFSWAPFFKSLATAVIKSKATVTSLDPTRKDANFTIFNSKDPSQTYPFVVPMDMVSDGSSPNAREVFRFVVHPLTRALQYNRANSGSSVREACAEKLECELTVHTAATKQHTTYVDKLLPTVRPLREESALHSHRAMVVGREVRSLERRLKAREAQMITKHPLDQLYDEGGAQSFQHTLWSPEHIPHEGDPDEVLSFCIRCAFPLSPGMKLSDISGVLQRPEIRKQMEANGNGQVIAEAFEIF…	+	low	reliable					NaN	NaN				NaN	NaN		NaN		NaN	NaN		NaN	NaN		NaN	NaN
LdBPK_060680.1	hypothetical protein, conserved	MGCKCTKTKDKRKHEGLPGASAEDAGHEAVQYAGTSELDEALVSESVRPSATASASHRRGEGSPRSPARLPEEAVAEQQADDAAAAVGAPDDSTQTTTEMSVKPKQSDNAPAEADDASKSVGVVPHSFTSRTWTPSEQQKPEREVPKVGSQFDFEAESTDSEEKAAADEWEVELSQPCSLPPSTQQQPEPAPVPPAAVTATLNDAEATTPVAMESVPQPIPKRESPRSLPDVASGQSASAATSLNAPAPAPRRLSRKPSIASSSSVSARPSRRPSQRNLLQPSTHNGGSLRASQYVASPAAAAPPPPLALPRDEYRAAAAAPPSPTPSTASTSVTPINKKALIPVGKPSERMEALHHGADTGRETVASRQHLNRFLYRESPVGLCTPHSQPPLRPVSGQ…	+	medium	reliable					NaN	NaN				NaN	NaN		NaN		NaN	NaN		NaN	NaN		NaN	NaN
LdBPK_322340.1	hypothetical protein, unknown function	MGCVNCKRAKRRKDRPTLVEAAARETERERWAAAEQGLAAQDLYTSVHAANSLPLTEREDAMPLPTAPSPLEIVQQISAAAAASPGEMENSLGWNSKKKGNIQATAKADNDNTTAALARASRTTAPLESSRETPKGRRGKYQYRRHPEVSSRSDGSLPLPADAVESAKSRDSSSRSTRGSSSSSSAQAHKSKKGGEETKKHGSSGSISAAEVCPQESSGDSVAQGHLHSASHSQTAAVGLPIDGLTAAGTTSSTNSHQTRQPKMYHRSSNVSSDLRSNATPPGMETKVYPSADALDDGASDGGSTSHDVPAAIPAPNTSVESGGAAAEASFVSNRAPFEPYSDLEPRDATDYLPPYEWAPRTLPVPSPLRACGPVDMAQWEDGESQFCGLAAAGTTARF…	+	medium	reliable					NaN	NaN				NaN	NaN		NaN		NaN	NaN		NaN	NaN		NaN	NaN
LdBPK_201340.1	calpain-like cysteine peptidase, putative	MGGSNSTNRKIIYKNGRPTFKGDEVVKGFERDNGLLFRIVKRKKGHQTWAFYNDTTQYNMRINVTFAAGCELTALGHTKVVKGARGEWVATVVVMPGKTEMFVEGKIEGFKSNMDAYPAMSDGSGSRLAAGEAVAN	+	medium	reliable					NaN	NaN				NaN	NaN		NaN		NaN	NaN		NaN	NaN		NaN	NaN
LdBPK_060690.1	hypothetical protein, conserved	MGGVCSRATAKRARHDRGSAAGKDANQNHASLPKSPAANAAPGGSSGTYVRVTDRNGGAGNPEAGVPERPLSGSALVLPTSVDARSSNASSDFTRNIGLLSAKAPLRDMETKTSSVATAISSAGGNLAPLMNNGGACPSSAQAGPLYDTYFPPGHDAGMRLGTDKYTGVGASPLSAVNSPDLQSFASTASCGKESKPRDQVVHPGIARPHANPMIFTDDDTSVMETASSAFATPRELRKSSSSIAGFPRSASIISRGSMMSQQPHGYSYYNSSATCAEHRPMPPSASLPLSAAPASLTPAAPKGSQRQQLQQKPQPVSPGQHSNTTLTNVRANRQVLATRSFGGGSTPLTRQGSIVGSDCFQSCCSYTDVISSAAGHLTPATPAGAAAEADVRLLSGGY…	+	medium	reliable					NaN	NaN				NaN	NaN		NaN		NaN	NaN		NaN	NaN		NaN	NaN
LdBPK_312250.1	hypothetical protein, unknown function	MGNAVFCRADKEAGTECSTHGQIGQQRLLEKCPRRQKTLKPHLYDEAKAVWSTTPARADGRGGRSPEQQRQQQQNDLSSFTGISPVELSSVSTSISLIPDCGCASATPQLEWLQSSLPPSVSDPNLEPPHEYTVDFDTLSSDARPDRIAAAPHVGGSTESSSRSSYFTLSMSGLEMPPDLGFAAHLERVASPELRAPPSNSPTPVQPPLLAASPAERPHWNDAMLPAAALPVTAVSPTVPVAPSPYSPFARNASTGPKKPTGNWCSSDSESASPRREAPKMQKEPMNGSPTHPTQSQPHRRPFRQVTPLQAVHEVKSTDAVTSSAAHKGSKGHPQDTLPRRRLTDKGGASALILPPLDGAGALSAKAAAKAAYTGSSSIAGLHGSQPPLVPKDLLCYRE…	+	medium	reliable					NaN	NaN				NaN	NaN		NaN		NaN	NaN		NaN	NaN		NaN	NaN
LdBPK_250800.1	hypothetical protein, unknown function	MGQSASSSQENPSTGGGFISSAIHYQSRRAGRAESPAMEVQSMLCTLNFPPSASGAGAEGVDSPTCTVSSAGNASGAAAAIPILCLDASALDIRQLLKSLELPPAQCAKALQEASRKASGVLLHAPANTSVDALRQFLLAQTTSSASANTVDSGALTLHLFALRHPLLSIADGAAADVTPSCGAAEASSNSLVALAESMELSELSMNNQLFFFPLLGASETDCNPLAKNHVGAGATDSYWAALRREEAEVEEAAAASLSVGAGDPPITRRALVLLYTHETRFGFDGDDLLLLGCCASICACIAAGICCCMDAAKNNQQPNHVNTKPNYYGGNGVPQYYNNAAGNAYYGQQPQQSYYNSGAPGYGMPPNAYANTNTNVLQPQPLHQNYYGGGYQYQPQNQ…	+	medium	reliable					NaN	NaN				NaN	NaN		NaN		NaN	NaN		NaN	NaN		NaN	NaN
LdBPK_300070.1	hypothetical protein, conserved	MGGQDSMNPNAQITTRDAAGNMARARYRCHIESSGGMKLEMLVRVQMGWISPRVVFSQIPYVIHLGKGIDVSIPFVLHFTMVSLLDEHGDNTGSFLYFSGTPMLGFSSGFSRIKGGKMVLNPTKVVDPYVEVFDFIGHVHYRQMGFVLFKCLGYLLCFLACIPATQRMLQCVLPDPFHRHSEKPL	+	low	twilight					NaN	NaN				NaN	NaN		NaN		NaN	NaN		NaN	NaN		NaN	NaN
LdBPK_251540.1	calpain family cysteine protease-like protein	MGNGCCGCCDAKPEYKLGRPLVSGKTTPCFNDGRLFKIVKGDIWYFYNDTQDYQMKVTADFGNGSNIVAMSDTELVRKNDSGACTATVSVFPLETKAMVKTKEVNGFNVKYSGIAFTDAYRQKLRQKAAAQVSADLAEMRKLRERNPKVNNQNRLLKVARTMGKMYVDTSFPPTSQSLIRPGIDPDPDACLKRPETIAWRRPEDFLPKKWHPKIRLFGNISPKDISQGQLGDCYYLCALAALAEHDAAIKGIFKNRHGCCIRSQERKHGAWRVNLNISGWWRTIIIDSYLPSVQLLPVFARNRNHPNELWVSFAEKAYAKVFGSYQAIVAGYPWQALEDLTGFPAYDFGNMWRTAQTDTDTRKKLFDSLHWWNEKKYLICIATPSNGALKMAGKQRSAN…	+	low	twilight					NaN	NaN				NaN	NaN		NaN		NaN	NaN		NaN	NaN		NaN	NaN
LdBPK_362980.1	hypothetical protein, conserved	MGSAPSVQEHLQKWETALGELEQLCSVNRRLMDQDRIYGSGAALNDIHRATDDEATSDRGGARRPSSLVSFSPTATAVTPEAGMGVSAGSFHRLNRSGTSTAVTAPLPESRTGFGFTAYSGAPGTSTVTTLNFVQGGATALPGNAANDVTNRSAGSASVGQQQSKHTRQQVLEIRKARMSLFRSYEAENPDALTDLMQCSHFGAAAVALSYLLGGDANCKDRRRRVTLEDIFFATQSPLHMLHSGSPHLPIMTGIIREFLDVDNRFKGDYSLEAVHLDVSPTMGQVELGPNEVGDRQTRMQLPEFQRLITQDCEEETQAIRIVNYDPYVLEQAMLVDAFEDEDELNSPLATSVLGPNPHHMERQYSPRNEGAYAAVVDVRNAVQLMVTIAEGVVNDSLH…	+	low	twilight					NaN	NaN				NaN	NaN		NaN		NaN	NaN		NaN	NaN		NaN	NaN
LdBPK_160910.1	hypothetical protein, conserved	MGCTSSSLSFRDVYIDLQQRWGLDPKLYGVLEPNGVRERSSVFASCASSTARQASQELVLRDGCLFACDSLLVEQAPLLKHPLFHGEGKGTLHPYNAVLFRRLLSAVSAEHALHAATEVFSVVRDGRFIARWDYRVWMMACCEFYHVLAILQEQKALPKETKTFMKALTRSSEHSALLQSTKGTALSQDALEKVWRDGSAVQLTTSTLGAPVMRQFCSQMPSVLACAKKGASSTAVSTIDDSLAPRLIALAKEYEKRMVPMTRRQSSNPLRSCDNASAPSSVPLLVFAEWAAMECALSFCGQEEDFASYGVAPMPLSLVLAQRENNVRQQWRARLLYLSEVKSELAELEPFAHLSGAYKQLLAKAEGLEREVEEQVARWRRGREVLTAEDAEDMCWHLL…	+	medium	twilight					NaN	NaN				NaN	NaN		NaN		NaN	NaN		NaN	NaN		NaN	NaN
LdBPK_160920.1	flagellar calcium-binding protein, putative	MGCTSSSLSFRDVYIDLQQRWGLDPKLYGVLEPNGVRERSSVFASCASSTARQASQELVLRDGCLFACDSLLVEQAPLLKHPLFHGEGKGTLHPYNAVLFRRLLSAVSAEHALHAATEVFSVVRDGRFIARWDYRVWMMACCEFYHVLAILQEQKALPKETKTFMKALTRSSEHSALLQSTKGTALSQDALEKVWRDGSAVQLTTSTLGAPVMRQFCSQMPSVLACAKKGASSTAVSTIDDSLAPRLIALAKEYEKRMVPMTRRQSSNPLRSCDNASAPSSVPLLVFAEWAAMECALSFCGQEEDFASYGVAPMPLSLVLAQRENNVRQQWRARLLYLSEVKSELAELEPFAHLSGAYKQLLAKAEGLEREVEEQVARWRRGREVLTAEDAEDMCWHLL…	+	medium	twilight					NaN	NaN				NaN	NaN		NaN		NaN	NaN		NaN	NaN		NaN	NaN
LdBPK_281770.1	hypothetical protein, conserved	MGGAPSRETLVRHIVRDPRVRGSAAPIVGHSASPGANNAGEPPTDVPTATSQQPEIILIPLIPDYFPSSASPLFQQLLHVRREANVAYYYRDARSMATEHTVVRDQIGTDKDIYNWYMSLSEQRLLETDNELIALSRAGRVVSPVPCAVAFVYKASATAAVAAAGGAVASTTDTPSLASSIGGGKQKNGRNGRLHRHGKVSGAGALNGYMTIENTVRLPHYNLRVRIFGFVGDTRFCPPSMHHSQAARLPMCLTIFLSKSAGGNHRAQVTLLAAHTYITQMQAIGILRPHDEAPHVGGGVVQGLAARAAVRANAAGREADPLAALRLTAATGAGSAAAAYRDPYADPYAADLPAAADPYAIADDDHSSDVEGKRHLPLHMASLVPRDGLKTHLEGLGTM…	+	medium	twilight					NaN	NaN				NaN	NaN		NaN		NaN	NaN		NaN	NaN		NaN	NaN
LdBPK_311450.1	hypothetical protein, conserved	MGISPSREAQDQYLDELCYRKKKAWRADRRRKEVSLLPLTKKFMHFVQPDSATSLDSRTPSNSGSRNSNTDTSSSQTSRSSRRDYCPAQLCLDAAPASLPFVQQLYNAYREPGTQFYCRKESWGTLNALPRDLYYPTVESFYAATVSCYEGDMYETNEDMQRAYDQQKLACQLRAFGSMQKGAAPTRRQKKSTQGPQIRPTPCAICFEYPTSSIAPPPREGADAFSAANANRCGAPHGSVVFAPHCSFMVIGFVGLVPVRRQKTKASAESFLRPPAESAGDEGEGECTGTRDEPAEYELVAFISKSAGEQHLGRALFQAAFLYVDQCRRAGLPGNPPLPSTRFSCFLMDVPSLCFLREVRLRCAELQWTRRLARALRRIRIAAHHLAIEMNNAVASELC…	+	medium	twilight					NaN	NaN				NaN	NaN		NaN		NaN	NaN		NaN	NaN		NaN	NaN
LdBPK_050690.1	hypothetical protein, conserved	MGTLSSAGAVQLYRCWRRRQQKQQRRVDAHMPRSSRSARTAAVHPSSFSHTTSHLTTGTAKQDRERDVDVDVMQRSFQRLYAAMQDEGRRQGHDTVTTERVAHASHSVPCSPQRRSRSCPTRSQRRHMHTASPQALDGAAAAIRVPPMDFDSDSIIVIDDGDNRHRSGTKSVKAEKKSVKTQESPRPTAGSTAASVKVVSPALTSTDTSAITSSPSKPSTSSSRSCSPPRQPRAQRHQCPNCCRRCDSCDCIVLPCPVNAREHRSRGAVADAAHGRCHAHSSPARGRWLSSADCAATNKDGAPAASKTATVDSPRLQWPGQLPATPSRRPSPQQLSSPEVRCHSTRRARHRRRRQSPAHDKHHCRHDRRVDRSCGAHRREKSTSAGAVAAVSSTHGRVD…	+	medium	twilight					NaN	NaN				NaN	NaN		NaN		NaN	NaN		NaN	NaN		NaN	NaN
LdBPK_310510.1	hypothetical protein, unknown function	MGACCCKNPTSSVAMVAGEGVESIPQGGEGSGGAPTSSTFSGPSAHPLTLPGHPEGETATVASMPLALDSADKIGAEGHFERGDGSDELSSDTWPSLHARVWRRRGGVSGETPSRALTAAMWQWRQPPWESPEEWQVLRRVLCGHPLFAACRDDASMLRDVMEVFERQETQPGEVIASPGDSCAFHVVVKGQAVADVGDGDAVIAQAKNKRQEWAVGDYFGSEGLLYVLNPDDEGAAVCAAGHPDASSPTATWRLNRMLYQMLMRTFYDDAHLQLMKYLFQSPLFQHLCRAQIRHLCEKAEMVTWDTSARLLQRGEVPTSLFLLISGTVALMHVQRGGGGHAGVPRVQSIVLGAGDCVGDAELLLLHRAADEEDVTTASKRLIAMHSLCTYAVQKPVQA…	+	no	reliable	+				NaN	NaN				NaN	NaN		NaN		NaN	NaN		NaN	NaN		NaN	NaN
LdBPK_061010.1	hypothetical protein, conserved	MGCKNSSHTMSGSSSVAGTAPGAIEDAGSSSPVFGSGVHVGRSGNVDLSGRDLDVLGPQMVHMINEDELHRTATSLRLSNNRLYALAKELPLLSNLRELDIDHNRFQRFPEVLVRLPRLWRINASFNPIDSVRGFDVLPRLLSLRSLTVRDCSLKEIPMAVIQCEVLEELDVGNNPEIKITGVALHRLKRLKKLGVANCNLGGRTLPNAIKRMRLTSLDISGNAFTFTDPNFFGRSMPHSLIELHLVGMNLTAPPAVVALLKKLKFLDLAENPIETLDVLAGRVVKRLHHVASNGTVATAGTNGFSDAPAEEEDDFEEDETSTHASGGVASAVTSRVSLSKASREGIVSHVTQPIPLKRLSLRACNFRMVPKYFHKLDQLEELDLSENENLDDPNMTLF…	+	no	reliable	+				NaN	NaN				NaN	NaN		NaN		NaN	NaN		NaN	NaN		NaN	NaN
LdBPK_181020.1	hypothetical protein, unknown function	MGGSRGSGSSTSQQRRSSVLGPDPRDCIDLYDDDVAEEARESPLPYDQQKQAMHALACDLAALVNAGTVDRCRSDSRGQVDLIGNDVADQVTKNTVDACDRVESARSAGHSNDAGDDVNASYEFEQEYFYCPTTPPETVGPGESGERAASVLRGAETPRRAVSDSSSSSSTPRWVLSLAEETPFTPFVLSATGVATAPTPFLHVSPAIRATATAVAVATEEQLRQGHLGTSTGAQQQMRMPTQRLSVHKLVAAILSSTCTGTASGTAAPVLAAAPTPMASAADEAEDVSERRPEEPLPRRPPGCDEGMLVERERLRQRVRDTQARLTHVDQLMARFDVVVAARQAELEKLREKQAVMAQQADSYKSRAATATREVRRLRERQHGQDEVRLLCNMMADKK…	+	no	reliable	+				NaN	NaN				NaN	NaN		NaN		NaN	NaN		NaN	NaN		NaN	NaN
LdBPK_061120.1	hypothetical protein, unknown function	MGNSCCRDEHQTAGKSAAVVQASLAFFDALPPDAQEATVDHVYDGDTLTIREHNRMRVRLLGIDAPELKEREPYAKEAADYVKRLCPENSKVWLKTPHGGEKDRYNRMLSLVFVSSPSGGPGFVCVNIAIVEQGLGTFYSPAGSQVDFRGQLLKAQQSAMQRKVNMWKKQNLRKKVFCTPKGIAFHTSDCLTIQQTSPRNLQTLSAAQALSRGYSPCRVCKPQR	+	no	reliable	+				NaN	NaN				NaN	NaN		NaN		NaN	NaN		NaN	NaN		NaN	NaN
LdBPK_311660.1	putative 3-ketoacyl-coa thiolase-like protein	MGSQRCTLSAAPLFNGPSE	+	no	reliable	+				NaN	NaN				NaN	NaN		NaN		NaN	NaN		NaN	NaN		NaN	NaN
LdBPK_191510.1	protein kinase, putative	MGSQSGKASLSTSNRRRAVCDLCGTKATRKSSLQTGSTLVLKQCSRCHLRCCGECYVWRRYGSSFSTCYDEEHAVAEFAPVCRRCVAGPNLVANAPRFVWNKIFEYCDATAKHHLLQLCHATQMGVVLPYPHTRYGWSTFFEGRHFISKGANGEVYHTVVRRDITKELARSLIDALDAKVLADLSGRAVAVKAIRKSTVFSLRRWKHIQREVDTLRRCCHRHVVQLHFVAQGPSEVYIVLQYVAGGDLFDWLVRQQIPMEYDVVVIARQLLETLHFMHEVCGVVHRDIKPENILLQPVANPDVQRQGDGSLGADDGRSTEHTNSSDDLYIRLADFGYAKLLPQNEAGDATLSPAQISRPPLPPVPADAIGIVGPRAENVQRTEPRAKACKPLLISSTPC…	+	no	reliable	+				NaN	NaN				NaN	NaN		NaN		NaN	NaN		NaN	NaN		NaN	NaN
LdBPK_210360.1	hypothetical protein, conserved	MGCSASPWARWAAKVQHRCKASSSSTSATRSRPHNNLRSSTVESTPFHVKPNMCVPVWQPSAKFMKYTPVRWLSNNLFAIATYQLTLEVGFTVIFGSLLYADKMTAQGVCDALAAYHYPFVNWIDVEGGVYTEPVRVGPFTLNAQKMTALHTGHNIASGILPVQVLLLVTTFVPVQHAYRLLRHAAPATTSALHPASGVGGVNAAAAAAATTAPPTSVSAGARRASYARATNAKKASPAWPYY	+	high	no	+				NaN	NaN				NaN	NaN		NaN		NaN	NaN		NaN	NaN		NaN	NaN
LdBPK_312730.1	hypothetical protein, unknown function	MGFCLCHPKSTTALHAEQLEKLEAVPTEAPASASAPKIPLLVEPHDTKSTCPPAPPDPSPVHERELNGRCSSLSRSTIIEGCGNPGWAPGTRAFVGRDDSAHRGTSPRTRTLATDSIFDSSFQRGSDVVSRTLNCPSAAHSSNTSPLSLRDTRAGKPGSLSVTDMHTIANGVANHTRSISGPADALQLSSILRPSSGWTNSRSPLTQNRPPSTEHWSSSQSSGPQTTLVPSRGSVCFLGSDGKAAEPQGTGSNEVSHQGDQDRLKETSDGARTSAGTPTAQGNRQRVPRSLIAGNGGADGGSPKKKTDPKFCSPAPTAASVSRETPSPWPSVEGPPSSPSHHNGVFNDLAYFCFSENSDQSGVFYGNGGSGEMPPAAPLLTATSRASQSPKSILLRPSA…	+	high	no	+				NaN	NaN				NaN	NaN		NaN		NaN	NaN		NaN	NaN		NaN	NaN
LdBPK_262450.1	metallopeptidase, putative	MGLLLSRIEVQPFTETHMDGSRDAGFPASQTDGAVNGVCSRGSATAVSTAGAAPATLSSSAAKREKVAYIWGTHIGERNVQRSDRVEMSAESVASATEAADRMTTDTRALTYMVGWHHSHPRIPAVPSSVDLCTQRRFQQYTESG	+	high	no	+				NaN	NaN				NaN	NaN		NaN		NaN	NaN		NaN	NaN		NaN	NaN
LdBPK_040330.1	ADP-ribosylation factor, putative	MGQLFTSLWSMFKGNKSYKLLILGLNNAGKTSILYYLQLGHSIATQPTLGGNTETLTITHPQTNNTITFTCWDLGGQEQLRESWKLYYDHTDAVLFVVDAADAVKFPKAKEVLHQLLHGEPSLQHATLLVLANKQDMESAAAPAELIEYLELGKLRDRTWTLMGCSTSTGESLREAMNWIAENV	+	high	no	+				NaN	NaN				NaN	NaN		NaN		NaN	NaN		NaN	NaN		NaN	NaN
LdBPK_130570.1	hypothetical protein, conserved	MGRGYSASRSKSGRPTLRMKRSRSMSLHALKKNMDAHEAAKAANGGSAEASSLSSAATTEVPRKTLKVVRQRRAPSSLLSSSSPATASSTPAAAKVAMKGAATKVKSADGRGRTATSSPGPRSQSAAFRRNLEDLERQFDAAMEASEDEDETVMNTTTMTKYKECGRVVDAVLDQLAAACVPGANTKVLCDTGDEEIASRLKGLFVKTKGADGKRLARGISYPTNVSVNEMLCNDSPYRVEDGAILKDGDVVKLHVGCHLDGYPVSAARTVVVTTRAASAVTEGDEEEAQRRRSSTAATLSSRSAVGNTIEAARVALLAMMHALRPGTLNADITDVIAAVGQHYGVQAVEGVLSNRSKRWVPDGIDCIIARRVTSEDPHQDVADCEVGEHQVWCLDVAF…	+	high	no	+				NaN	NaN				NaN	NaN		NaN		NaN	NaN		NaN	NaN		NaN	NaN
LdBPK_140300.1	hypothetical protein, conserved	MGSWDSAYEDDAMDTRKLYCKALVHASGGSRLARDWIAGCAALTSPDPSLIYTALQHAATEADVEELREHILGRLLGQESPRRGGRSGGSRDNEVRTNFGMCAESEKEVVVPGTGNVAAERAVAPNCAGQPSIHERDGEDGASEAASPPITSEGIRDAEHYLLQRSREVRCFMYDAMTASLFHSNNDLRTVEAARRHTFWIGLAQFGLSFDELTALWRLVEAELLLKKEKIKVLGQPWGE	+	high	no	+				NaN	NaN				NaN	NaN		NaN		NaN	NaN		NaN	NaN		NaN	NaN
LdBPK_303500.1	hypothetical protein, conserved	MGTYLSLLVRKRPREDGSDDASSAAGCSASHAASLPPSSLSHLLRSLRYRCASPSRIGSEVCRSVAEDEATRRTYGCHAHVYETDTVDGSHGVALAWSVDEFASPLSALSLLSLCRVANSCRKKTLVTTPKGEAVVLAYAAAL	+	high	no	+				NaN	NaN				NaN	NaN		NaN		NaN	NaN		NaN	NaN		NaN	NaN
LdBPK_201250.1	calpain-like cysteine peptidase, putative	MGAAAFRFSGTGGRGRRHPSRRSTRASPSTSPTRRAAPRPREAPGTGGSRSTQPLAFLANHTSRSILDYPSSASSFLSPSLTSSSSQEAVAASEASGATRARSPDGRSGSPAIQSSVASDSSNDQRCKGPFIARRRASATARALCKMTSKNKNGRNIGIGMGDGAVPLEEHTAVLLTALMRPYCCLRQRVCGASMTPTTSSFSWTLDQQLGTGGNPDGVVHGYHQVTHRSADALALAPLLEPFVFEPAQPRRPKASAGTATTSSATTWMPSMTACFDEGLLYRVEWRRAEGADAAATEVVGGKNTHVLWCFFNATHVYTMEIHVSFPVSASWTTAEPLPLKALGMTQMEWADAQEDPGSPLWHRRRLLVARAACPPLSCVAFVEGTVGPFRTAVRAVPL…	+	no	twilight	+				NaN	NaN				NaN	NaN		NaN		NaN	NaN		NaN	NaN		NaN	NaN
LdBPK_301790.1	DNAJ domain protein, putative	MGAGAASVAPEPTGGPEASPRSVRSNTLYAVLNVSHTATLEEITAAYRKLALVYHPDRPNGLQWKFQEIQRAYEVLSQKDARAKYDILLRGKLAMQNFKRPPPLESVLQPVYALLADGAFYEFEAAPSKLKCSFHYGDGIQFNSDCGSFIGLAGDGFIYWTISGRGFASRLCKAGSTFALSSVRVMYRSNMGLLKMPLKRSSLRSSHTSRPAGSAGGKRAVRGSTGDAGPSERASSATCARAAKTSEADRIKKALLNKERSRNLKRRMEMLKEEETEERNYLQQDLWGQFSSLHTTAEAAFRCTLQGAAVPVEMALWMGYKSPEEVMLRSSDACSSPLLAEQVSLQASSLWVDPLQSDYYSDDEMLREACDGNKEDSRHCINNGGDVAARHKPDSADSS…	+	no	twilight	+				NaN	NaN				NaN	NaN		NaN		NaN	NaN		NaN	NaN		NaN	NaN
LdBPK_332210.1	copper-transporting ATPase-like protein, putative	MGATTAQVAGDRQATRRVTLNVFGMTCRGCAQHVQENLMALGGVHSVSVDLDAQLAEVDVDATDAASEFRIEQKVVSMGYTVQPAVLPSCGAPGREESELSPAPPPLRPSAASLSHVSSIASVPTCCASQLQRPSETSKSTETSSLRQGGGFLPFSRRFRRVPCGCGGRGCLCAYAPEPVMVTEETRLLPENDSEECLSERAESPSSVDITVDAVQARASQRRRAPVGVRATSPTAAAAAAEAKTSLLIEGMSCTSCAARIEAKLKQLKGVLGVSVNFSAMSGQVLHNPALASLQKVVSCVADMGYIVTAQDTTAPLGTADGEPPQQGECKCRTNLRAVPVHVGSLMSGYEHRVVVLGMPCASCAARIEHRLRQMPTVLSCTVSFATGTAVITTCTPSG…	+	no	twilight	+				NaN	NaN				NaN	NaN		NaN		NaN	NaN		NaN	NaN		NaN	NaN
LdBPK_365450.1	hypothetical protein, conserved	MGCRSSCMLWLAVAALAVLTLQLRSAAAAPMDLSNPVEHNHFLLLAPYGASHRSGAGADGENTARYVQLSNGSRFVCETASTKRREPLDAKSYPLRHQMESLMTVMRRSDHPCVHYAEENYVTVYCWDNEVREDALSENKGRSLGRRRIDGPQIYWTSNDAFGRYVATVYGDGDECPYDKGRCIETEVRFHCRYSEFENPIPYMSLHESSQCRYMLRLLSSKFCSVPQLDHPSEEETVRCQMLDD	+	no	twilight	+				NaN	NaN				NaN	NaN		NaN		NaN	NaN		NaN	NaN		NaN	NaN
LdBPK_010170.1	hypothetical protein, conserved	MGGCCGVASEAGTASYNDTVSSTPFPPPSRRGRWRGSTRSTSKNEKAALKRSGRLESAPSFLGKILPLKDRGDTDSAPTRGTAVDAVPSAAPLKLSDYATLAAPEHDQDLPFKVTPQHGANGSSPDPLLPDLFYISASSSSSLLANCDVDDSAEDGVGARLDGEGQSSLVEVSQPTQSFAGDVHTYSELDLTSEWEPPSFDRLGRRSERLGRNGTDRSRLRQLIVREAEVRASLTVMYVHQHQRFSLNLAKEHFIAVYVRMRQEYESEWTVQCICWIVAVESVMREALAREWWTERAALVRRVGSLRTPPPPPLRPTCDDARLGITAIHALKREDSLPYVSNLYTAADLTSSEEAAEGDPLNLCIPPMRASSLIALFSPPLQQQLSVLGGSRSASAGVS…	+	no	twilight	+				NaN	NaN				NaN	NaN		NaN		NaN	NaN		NaN	NaN		NaN	NaN
LdBPK_324140.1	GIPL galf transferase, putative	MGKSTSVHTLRSHRRFITVRTLLPILIFIFLCGAVSTIFLSSPDQWTVARTREATTWPPSGELTTTKPGEPRQSMTPTSPITTSAPAIDTTAEPTSIPAEQTSTFDGPATPTSAASASATGAEESGTLLADPTTETTKQNPAMKELDRWTKMQLPADWMECIRQNLQLDKRGRPMRAVTAMTDAIPLLITPLTGDVKFFPYFVCSMDVAVRYHYVIQNEREPDTTAVIDELQRRFGNSGRFLVLRNRYNRGYSGSMNQGFEWALKERTAEEVPWVFACGVDVIFEPGLLANMVKVVQENTRDDAAMLAALRAEVELEERLVREGNYSYYERWAPRGRPLKVLRSGYPGVPLNVRTAPLLPHRIRYMVADENRESGIVTPAELRKRFFGNYVATVTPVEY…	+	no	twilight	+				NaN	NaN				NaN	NaN		NaN		NaN	NaN		NaN	NaN		NaN	NaN
LdBPK_010200.1	hypothetical protein, conserved	MGLACCFPLSLCYAHRHAVPRTQVYQEHNHIKHRRMSTCRGIVVAGVTNQARTQMAEAFLRAFTGGRVFVCSGGVHHLGTVHPLAVTAMAEMGIDVSRQSSSSLAGVRRQRDTYDVYVSVDAPYTERTSDRYQRRYADTQAAQQNSMGASGLSASCASSTSDFCDPLLASATPAHWTVSQDTTDGRQSWTLWSPRNPAIYHERSTRKLQDHLYEGEPLFMRVRPHELRKACRVQRRWEVPELTQRFALETEAEQKARFVQARDLLGSLALALVRDLEREYGETMLDEATVAAYEKVAAMRCGP	+	no	twilight	+				NaN	NaN				NaN	NaN		NaN		NaN	NaN		NaN	NaN		NaN	NaN
LdBPK_361770.1	hypothetical protein, conserved	MGLLSSSSSSSSSAGTGAGAAAAQTDAQEVKRVDSLYNPHDVCEAAVDYVLRHVNTVQYMIQSIEEITGKPFLRDRIKCLPAVPRGEASCNSAMGLTPDRVLAGYMWRSARPDCQAKDVVLLEDHIARLFNTKHAAAFLKKDKAVNERAASPPTTSDATAAAASLPSTTATQSQLLRLLAGSQLPVLEQVERNIRHELVHAFDDARGAIESSDCVHQACSEIRAARLSGDCFVGQEMRKGRFNFFEGGQKCVRRRAVMAVDRNPVCRGFSERAVDTVFQKCYSDYEPFAAPIYALGSYGDSQFANGTLKL	+	no	twilight	+				NaN	NaN				NaN	NaN		NaN		NaN	NaN		NaN	NaN		NaN	NaN
LdBPK_252470.1	hypothetical protein, conserved	MGRTNAKKQEAREERLSKLPQSDRLAKIALIKKKGGRVLDAAEKHALKMSSAHGEILRLWEKLRTIEERTEEQAAMPSSKKTAYAHKYPMVDKLMHLIEPKFANLVRTPSVSRVVQSMIKYGSAEQVNRLLKWVSKDFSTYATDAYAHFVVCALVRHAPHEAYSKLMTHVIPSVPQLVAHKFGIEVLHSVYSSRWCSPADRSLLLLAVFKDNVAVMKRWPGYPEVEAVLKQNPSLQRRLLSRLFDLSDKLVSQKEAIGYPFVQRLVGTYVRCGTRDEVSELCDTLRPHITAISVTREGAPLASLAFSLTEPKKRKEVLHSFNAQLGELCTSKYAAPVIARLFDLLYDAQMLRKYVASDLAEHIGQVVNSPYGYQILMHLLTPHEERKWRFLLPNWQEHN…	+	no	twilight	+				NaN	NaN				NaN	NaN		NaN		NaN	NaN		NaN	NaN		NaN	NaN
LdBPK_282780.1	splicing factor 3B subunit 1, putative	MGSSGVTAGGGTPLFASGSTPRMGGVTPMFTGATPAAGATFGATPNYQYEGGTPLQSHFASSVETQSITTAAIEAKAKALEKEWNRKNKRLTSEYLDSILPREFFTVAAVPADYNPLPPEEPNFYEIAVRTMDVFSMQAGAAAAVTAGLDANGQPIKYDIPEDMGDGMPTMKVEDAAVFVELLKYHKAEKIPDEHLPSYLLMKNLFKIKNGDTMQRRAGTRYLLDKATIFGSHFIFQRLSYIWSSDILNIEEKHYFIDFIKSLLQQMGKGARQFTKEVIHLVEPLLTAHERILRDDGKQVLTLLTRVVGFQAVFAVIREDFGHAESIVRRHTARVMAVVGYAAGTEEVTAALRDMSYAPSALARQTVVRSMAELAKMVGHALIAALPEMVAMLERLLRD…	+	no	twilight	+				NaN	NaN				NaN	NaN		NaN		NaN	NaN		NaN	NaN		NaN	NaN
LdBPK_312270.1	hypothetical protein, unknown function	MGVTCTREKGVVSSSAVIRFGLTRRCSHVERTERPKSFTRETSCRHRSATRARADVCVGCDNSSEALRAVDTVTVPAPEPIEAPLLPSCAERLSSNRNRCHGSTAETTATPSFLVAETPTATRYSMYHIPGGEDDNSYTLVPFKSMYCLPRTTELEPDNFRAMVTHSHAAAAEAPSTEATAYNLKGDDGREKKDAASPKTVSRKAFGTASRTFSRQSLRALRRGFSFGIVSDCADDLVLRHADEMSCMSSVEYGLVRQQESHTDSASCWEVSSIFPRATISTEADESSSTVLTSQSTLSRRHTFGVMMPTGHSQVVEHTEDGGAWEPALVSPSVRLDARRSWQKQKSSMTVTNLTEEVVVQGGAFPLQDRHHHRHHVGRHCHLVGAAAAVPPRASSHAR…	+	no	twilight	+				NaN	NaN				NaN	NaN		NaN		NaN	NaN		NaN	NaN		NaN	NaN
LdBPK_242240.1	hypothetical protein, unknown function	MGHAVSRKTSLAKKLETTMRINEAPLPIASERGAPVAAAAHEKQCGDDSQEGLTEEMIEGLTRSSVGSTHSKAKDTVNDWITVANYFVKHNTDALKQHEESMRTLAAMQAAQHNLRSFSKPNLNAPSRSKDSRNHAAIVITRSHS	+	low	no					NaN	NaN				NaN	NaN		NaN		NaN	NaN		NaN	NaN		NaN	NaN
LdBPK_251340.1	hypothetical protein, conserved	MGPRKSNAFASGKDDGAAAGKIRKVGGNGVGASSATNSASHKHGGAAAATMTDIYTNEEKVFLESQLALFTSGGGGSGGTDFARMTKEQWFAGLPTLVSATEKLLQAAAEQYQQTCRERAAAAASVNGAQNAGSLPSADGSGVGKHGSTANSSHANSCTAEGIAPGGAAGSSDHRSTPAGGTPAQFAEENAYIIAQAQQLQWYPFTYQRWVELLLEPGKHHTACDDGGLRGDAIQTSLRRCILVTYPAVEGGDVI	+	low	no					NaN	NaN				NaN	NaN		NaN		NaN	NaN		NaN	NaN		NaN	NaN
LdBPK_310940.1	hypothetical protein, unknown function	MGGLLEKSENRQSRNASKRLRSSSVPRGNDSNDGEPSSSAERLVAPPAGLLTSTVRRYLCLPTTHSRSSKGEKATSLAAQFYLMTVSQAQIPLLCLTLWKEAKLCDGGGFIQRAKVCRF	+	medium	no	+				NaN	NaN				NaN	NaN		NaN		NaN	NaN		NaN	NaN		NaN	NaN
LdBPK_141070.1	hypothetical protein, conserved	MGSALQFRRLLLPSSQTKVFVLQRSGMQKKDVVTMALRTPRRWLSSLPPPAASPSPPALAGHWSTDSESDSGRMPATSHSGVHSIDAHVVTQFVAPVESSLWRAQGRFSHRRRRRHGAATSGKSSTECIEAATSRSASGADAALAANDPARMRPEPPCASPLPHVSASDAHSAMSPVQQRLCQLIGTGAWREALEVLRCYEQEDPTATQHAQASRQASSESGLHIRRASALAAAEDSDDCAVIPFMFVSLQEVSVWLLLWCGHGAAAWHVWRRTMEAVSSPSSPRLALLLALFTHVVERDTMRTRDMLLLFEMMNSSATTPPSEVEIGQMCKESPAPPLRVWRHLFWQWLWCCNECTGPRKSPSQAHRRCLVSFLEGAVEELTKFAFWSSATRAGQHMG…	+	medium	no	+				NaN	NaN				NaN	NaN		NaN		NaN	NaN		NaN	NaN		NaN	NaN
LdBPK_191060.1	hypothetical protein, conserved	MGSEHAHVDIDDEEEQVRAPTPSATATSVRIERGGIALTFDAGPAQQRKTPSSSATGGAPTTCRRRTDPATTSARYPAEFPRDCSRYEDDVMKGKDDNEESVEVASDFSDGNGDDPERRLLPSCARTPERTPRALARTPPRGNQVARELAAAEDADSERRRGGGSSKISERVSGAITAAPKSYCAGTRGSPQAATKTINWADKLLPNAKATRAGSRNCGSLRFPSVLHTEVEDKEQLDANRSVRGRGAALMPTTYGAAAERRAGVFGISGSNNIRRSSGPLPASLPAPRSNPFLMQTHKTPTANSNQPYDIDAGTSPRPSPLSRCFAGYTPFQPASGLPQHVPQHQQQTPIPDSRPTSVSATPTPTPTQCFSVPFTPFGQGAGSRYQTTAPTLQQQLLP…	+	medium	no	+				NaN	NaN				NaN	NaN		NaN		NaN	NaN		NaN	NaN		NaN	NaN
LdBPK_353430.1	hypothetical protein, conserved	MGSGYLKRKRQRQELLNDFYSALSSSSFDTTGDQFSKLVTRTVYHYPSSLPFPVLLDDDFPAEPYRSRNKDIKSAIHWGQRKLLLSEIQLLSMYCRPEISYHIVYAGAAPGTHLAFLDEMFSCRHTWELIDPGQFDRAVLEPRANFRLRNEFFTNATAYGINARRLTEVLPALGFVYQNAAVDSVQTDKKAIHEQLQGIVGTLDVARGTEDIPAMYEAPLSLPKGLELLSQVALERNKPLLFISDIRSGSVALPNFEDHVAENMRAQECWTNILHGEHSMLKFRLPYTSKSTKFGGQGAVRETRLIREDGTVPYLRGDLLLPIWTRPTSTEGRLVVPQGAFQKDYNVAHVEDQFFFFNSRVREQVHFNHLVVHDGELDHHYDAAAEVHCLLTYLRFIRP…	+	medium	no	+				NaN	NaN				NaN	NaN		NaN		NaN	NaN		NaN	NaN		NaN	NaN
LdBPK_300630.1	nitrate reductase, putative	MGSKHPRSTTSAPAREEERQAHVDTEHHTEPPFFNTAAPEAAEMQVTVTPTTPPTSMEQEAMMVSGEEPSKLAVPQQQHLPRTFFTMAEVQQLISVNPGRTLVIIRDKVYDVTTFLASHPGGKSALRRNNGKDVTDAFFSMHSATAMRKLPDFLIGELASSESTPAAAEETPTAALVPVRLRMADITKALSEDPNRIILILFSDAYDVTPMRDKHPGGLSVLANNNGRECGDTFMRIHGLLAKKMVKQFYLGPVEGPARRRSPLRPAVAAEAESAAIPPAGPKTQSTRILEMERVNSTATIRYFTFSCPKPLHMIPGGHIKLYSNLHKEESRFYTPFKTGATSFTICMKHYPNGRTSGYFFDLKEGDEVFFDGPLPPSWHLNTDAAVQRAAPEERHVVL…	+	medium	no	+				NaN	NaN				NaN	NaN		NaN		NaN	NaN		NaN	NaN		NaN	NaN
LdBPK_354230.1	hypothetical protein, conserved	MGSLVMGRCRRGAEETFEFREEYALLDAPIANAEHIPLRLSPQERKIQRLMRGVILASSYTDKVDSASALKLKNRELLIVKELTNALTGLIVGLDMRKAASFMRDHEFTPYQHEIRAAIEMCRRYKMMNPDLLRTDYVKFLYMIQDAVQSDMAREALGFNVVKELVTVGRYCETHNMQDILQDTRLPHCITPVPVMKDRNMLNRCLRGKDVVVGKLVKQYASEHRMHEDNVEVVVRSLNDANCFSNDNVETSERLLELLKQYFTPISCTELTSLAIDEGADGSRLTHNHKMQYIFVLQSLSLWKNMCRKMYLLWSLAEEDMLNPNEKYELRMTGQGLQRVQKAPQLFKAIQQVLQETKEELGEWVGSERIHLGDDQVPNAFHFIDKYGQVSRIIIPILR…	+	medium	no	+				NaN	NaN				NaN	NaN		NaN		NaN	NaN		NaN	NaN		NaN	NaN
LdBPK_366150.1	hypothetical protein, conserved	MGSSADGDAGEDHVDESDYIVETLAAAPYSVLSDASSNSSISLLPGLNGSAVSLPMQSSVSKRQVRSHALHLLEESPQQQSSARELASLTKVLSVLSAILQRSRRAHQRSRNFGRLLTLLTDGRFAATAAEHMQTLWLRCGGHASSLGAQAGEDAALSLYCDVLLLIAYHARMADPSDTVSSSLVVAEEALASLYAVNRDMGTELVRAAAHRPAYLRRSVASLTAFCILQAGCLSHKVLEDALQNLELGAAARANMAHMAFMAALPTSFPQMTQTWQCRALEVLRKATLYDAAADIVSCTDGAAAVSVIRRISTWVHGYAMQSLLSVMSEAAWCYCTADTLLHISRAVSVYGATWTAYSESYMSLISFLHRALTRYECSYAQEESMALKVPVLSAPKSI…	+	medium	no	+				NaN	NaN				NaN	NaN		NaN		NaN	NaN		NaN	NaN		NaN	NaN
LdBPK_340750.1	hypothetical protein, conserved	MGSVLQTFEDGLELTSILPAIKYPLGTHTISKLSAHLEASAGEVSAKELRQLASNISLSPENLEYYDAALSTPGVVAAIRCCLQLADNSELVAFARPFWRGCERALQVSRGLSSQVTQIAADELAFRLSTSNNKEIFFDLTLMESLPLEQKEMEGLVKQLQSATEELKEADLVGLLERIAAPRNSQRYAAWGAAVQKALIEKGGVSDSNCFDVFVRLMLTGTIIEDSICRQICQASGHLGSERIVELLNARRDSDSASCSSSSSLQDVEAALQRCIRMRLEQSQPKTPTEEYLEWVLCLSFFSREEASFLLSRAVASGRLAGELSAKETAVVCNIMISTGVFLISLLPAIRRSVERNELSQLTSVHALYILQRSGIKASPALLKKAIGRAGARLVTACA…	+	medium	no	+				NaN	NaN				NaN	NaN		NaN		NaN	NaN		NaN	NaN		NaN	NaN
LdBPK_210160.1	calpain, putative	MGTKQSPYTYPDTLTHTRTESEPFAAMPSNAELYIYYCRRSACHPNSAVKRYLDDTASSSLEVVDVSANYLGTRGLIPVLDLVKNTKTVHTLDLSNNMMELEHVEHLAYCLALHPCMRTVRLCNDGLHDGHVDALLQLLAENASIEHVSVEGNNLTAASVQAIARALEKSKAVRAQRRREEEEHDSYLKSHTPRARLSFQARLSDHISAAESGGYTHYATWWKNPQYSVKLSRSSRVSFVLECAHAEAANQVGMLLMRHDGVHRVVEILADTLVVESSIEDQRCAMEAHLRMDESYVVMPFSFNVGRAVDFTLVATLRNDHTAQEEGWITVERLNARYDWCMRTVEAAWTSDNAGGGPDCLSWRRNDMYHLTCANTAAAAGQQQQPSFMATVHVLLMKE…	+	medium	no	+				NaN	NaN				NaN	NaN		NaN		NaN	NaN		NaN	NaN		NaN	NaN
LdBPK_301280.1	hypothetical protein, unknown function	MGVGLSTVRHAGTAILVPTASAASAAVLPLSSEERVAALPVTTTRPAAADAAAAAPAPPTAEHTSNPRQRLTDTQAAHAAVSLRHAAPKPDRRFPPYPEETSALATPPPAAVLTAAPVVAEAAVKRHRKESGATKPLHPAQASLLTRAEEGQRDATGDAIIAVDRLRRRCCPDAGVGANRNMNCNEDATLLVRSPDEGRRSGTSLQTEGGLYGEKGQRQFAASAKSSPSPASPEAEEVATTACASVKAAAHADAPGGPAAPLLSSTFTAYRPVARSASPGPALGQYEGLPLTSVQQVLESKHKVYRICLTGGPCAGKSTMLSAIQAKIPQRTGFRVMCVPEAATLLVTGGMQWDGDLTVPQQLGLLRTQLALEDQFYALAVASNVPTVIVSDRGTMDGR…	+	medium	no	+				NaN	NaN				NaN	NaN		NaN		NaN	NaN		NaN	NaN		NaN	NaN
LdBPK_280840.1	hypothetical protein, conserved	MGYDMSIYIFGGLVTTGLLEVGGDVDFVGILDVEPGFAEAGEILRRSSSELRRLGLRSRAYPKARVPVLKADRVSRSLPGSPFHSLSCDGIFQFSRQVNAAEAESFRNRVESNYNATSVEWNSSYQFATVQFATTSSLIYGLANLKAHNEVEIPLRLPVDVRYGPEVYRFPFDFCLSSTGLRSSHVLGEALAQYPFSRHLLLVLKKWGRACGIINSIDGLLASYALTVMVVHFLSLVKAIPKVAAAKLNEGPKALSPNPQYRPLEDARPDAMAEVGYLLATFLEYFGCAFDYQKSVVCTTNMTLTKATMGWDRDNGAIGKPPFFHFAIKDPYGLDNIARNLDLESTAYVQKAHDLAVKMVMEEFNDPMFLVSALTKDPRKPPRVVRSLSDRGIHSECIP…	+	medium	no	+				NaN	NaN				NaN	NaN		NaN		NaN	NaN		NaN	NaN		NaN	NaN
LdBPK_220370.1	protein kinase, putative	MGACVCVHVFRLLLCSRFFLFAVPSSSPAPPPRVSCPSSQKAFLRARVCVCASASVSVRQRVFAPSGPCRSYTHFHTNSTLTKGAILVLPLHPSFYVFLLLAFCVLPPPLPPSHTSGDVREVSAVSTALVGLSRLCACISRISPATA	+	no	no					NaN	NaN				NaN	NaN		NaN		NaN	NaN		NaN	NaN		NaN	NaN
LdBPK_332290.1	hypothetical protein, conserved	MGAFALCLESAARDIRSLLTLHRVHPQVRSDIQRILGSLLRKNYENMTVPLPMDLIDPPEQVCRELVNGIVEDAFKTALPASDMRALERRCVELQQDNAELKAAADKADESVMELREVLSDLKRAHEYMLHSYFREVLMLRCRIDDLQRQLRTRRLHSMTLAPLVGGSAAQLIPTVESQLQHFLVNTSVATGQGEPASQSSTSPPRTPLPPSGSSDEESEADDGPVRRRISTHISHRGEGRDADAQAQTRPPALGAATVGAAPAAPPDAKGWSATPHPKHKGYSIRINVPIGTAARARTLGSPRSATAQKTTTFEVWSTETDSVDAIFDYEEYLRILNGADAAWLQRFTDAMGGSERGSPRHRCHSLSVRTRTKSKVSFLSGSLASNPDDTSSSAALSK…	+	no	no					NaN	NaN				NaN	NaN		NaN		NaN	NaN		NaN	NaN		NaN	NaN
LdBPK_282360.1	ribosomal protein S29, putative	MGHLDQWRSRQKIGMGKGARCCVICSNQKALIRKYELNVCRQCFRENAEHIGFTKLR	+	no	no					NaN	NaN				NaN	NaN		NaN		NaN	NaN		NaN	NaN		NaN	NaN
LdBPK_181170.1	hypothetical protein, conserved	MGYDSCATCCAIFSLLGIVHLVLFGRMFSEKAISFAIMAVEHGWDGETKAKACYNGAIIYTVTLFLSVLARVYFRRNDAAKAALLHAQHIEEIQGLLVPPTMSTGSSQH	+	no	no					NaN	NaN				NaN	NaN		NaN		NaN	NaN		NaN	NaN		NaN	NaN
LdBPK_282590.1	hypothetical protein	MGAGGRRVSLRYASCLHSTDEHEILCVSPSPSSRLCAHRMCTAPFAALAPLPLLLCRGFLSCVSFPAAAAAAAATPIPIDEGVHPLTHACGHSSAHRCFEIRREVPQLAMISRYVLTCVCVCASTIHTDTLLQEEYHCLTDII	+	no	no					NaN	NaN				NaN	NaN		NaN		NaN	NaN		NaN	NaN		NaN	NaN
LdBPK_010550.1	long chain fatty acid CoA ligase, putative	MGALLVTLLQCRNNQSLYPNLSATQHNQYVSCRQPCSVPLLPDARAYGRQSHQHSSLMTSTTATVPTDAVGDEATSGPPVARRVQPTNAGTPSSTSFAGVVSDMRGAEKQLFNLSKVCEEGGVTGVTTADADGDAAAAISRLLLARLLATKSTPTPPSTDSLHPQLQNRAAQKPAVDNALCTNTLPTVPPLSSAWMASSPSATPPTQPQNCPSLPSTTVFMPSATAAAPLAPTAPSKGQCSNGTESPLAMLLPVASMPTLAAAGGLTLTSQDAPVAKDGDTVKRMALPGDNAAAARPDEANDAGCSVDIDDDELGPMDCADAFQYFFDEDEGAYRDVESAVYAAPQMAHVPMPVLRDHYQNLRTALYTEKSSAALTAPSVPPLLGGSVAPTIPSIFLLG…	+	no	no					NaN	NaN				NaN	NaN		NaN		NaN	NaN		NaN	NaN		NaN	NaN
LdBPK_020700.1	dehydrogenase/oxidoreductase-like protein	MGALRDTTVQSACCAREDAAPLMRESLALELIPFNTCVNVRHLGTGNTPMGEHLTPATHQQPENLGKALPIGRLQHPHVITEPVSFFTSDRTSCMLGADAKRRRQLHSEISPVGGASKFQSSTETGRREMGGDVCARVGAQAYPPSSSSPHAPALHCLIYRRDTAVRVCFFFSIPSTIAIG	+	no	no					NaN	NaN				NaN	NaN		NaN		NaN	NaN		NaN	NaN		NaN	NaN
LdBPK_071270.1	hypothetical protein, conserved	MGAPDDAVSSSEASFHSSSSGSSAAPLSEDDDMQDELARCAALKSLSGAHTVETVEVTKLRLQREQRLRRVLSQRHLGQPEPVPQNAFCCTRATLSEEDTVWLYTLTNRACFERLMRDVHSTAMPALAGQLDTVLSHANPLFYFSYRMPVKVVDSAGDAAATSLREAPAMRRWLEDTPPVLRKRPAPEKEDAGQQQRDTDGKSATGALQKHPKTSTSRFSASSGLVAQSMKTWEAHLTATLTGEGETIENFRHGRTKSSYTDKKRFQEKAAWQEHVREVRIQAQQRDREIKRALRRGEVDEPRG	+	no	no					NaN	NaN				NaN	NaN		NaN		NaN	NaN		NaN	NaN		NaN	NaN
LdBPK_090650.1	cyclin 1, putative	MGAPHLNSIRACLAGSGHDAFSEPVTIDHLLSLVATPKTGVVSVAYVGTATYDLAESQAEQTSLLLQRGWTVRPIQVADPAVKAVNDGDAHFIQTAADIVLVSGGNTLYAVRRWEETGLARLLKDAAARQVVMAGGSAGAICWFTSGHSDSADPATYLQPSLKRAALKMGLIPQDQISKTEAELADLSTSWSYIRVRGLNILPGMLCPHFDVTQGNGVRREEDFTKMLKRHPTERGIGVDHWALLILKGDGTYESAALPGKTRVTTLGNTSPTSTVPGIFVLDVVDGAVQRRRVPTTGQLSDVLREPAGPVVLDPFERFHAMENPTSSSGSLMQR	+	no	no					NaN	NaN				NaN	NaN		NaN		NaN	NaN		NaN	NaN		NaN	NaN
LdBPK_071030.1	serine/threonine kinase, putative	MGAPKRLGKYELGRTLGTGNFSKVKIARDTETGKEWAIKVIDKEQLVRERMEEQLKREIAVMKMLRQPNIIELHEVMQTSHHIYLVLELVTGGELFEKIASAKRFDEPTARHYFHQLICGINYCHRQGIAHRDLKPENLLLDANDTLKISDFGLSNLQRTSVSGGTMLQTVCGTPNYVAPEVLKEQGYDGLKADIWSCGVVLFVMMAGYLPFDDENVNALFTKIERGEFRMARHFSADARDLISRMLTVDPQERISLDDVIAHPWFCVDWNPAMLTRGESHSSPNTAQISNAIRNM	+	no	no					NaN	NaN				NaN	NaN		NaN		NaN	NaN		NaN	NaN		NaN	NaN
LdBPK_150400.1	hypothetical protein, conserved	MGAPLDVLSGGGGSSVLLPAARAGVRRRRQHSRCAPSLFVTLLALALLSTVRVSAFSDPFEQVPNAFQTTDTAVRAVYEAAQLTRSNPAWGSQRLLRSDSYVLCVANGGGGSGGAANSSSTAVDLIARAWCTESGKGILVKQSVFWSMLASPGLQLSDSSMVSSRALSWDCLTYSCDMENTIVAHATVNASSSSTDVTYTSPLPAVGGLGVSTPCCGSTNSTFVLYMTRGLLVQSATLPVTALNNEAAALYSAFIDAESARDPLGERSNKNSSGGGGGSGADRAEAVTAKDLVAGPSRSKEMDFCLVRQLAPSFYARSARSDRGDGGAVFAVNASICGADISDRINEQDATLVMRGYTAVLTAAEGVEALSFPKELIVGIASWIASTRHNASCNDDAKQ…	+	no	no					NaN	NaN				NaN	NaN		NaN		NaN	NaN		NaN	NaN		NaN	NaN
LdBPK_040970.1	hypothetical protein, conserved	MGARSPTSAASNAATAPRHQRVKRTLRRYCLAPRAATATPAVAAPGDDQGAAQATTSSAAGSPRKSAAVAPQKPQCPSLPQQQRQPKRCTGRCPGQTSHATPILSAVNGDGDAGASPAGLVAPTPPLHTAAKARSGERGISAPSAALHQGRSHASPLFTRCSVPQRPISTTVGVARRLLASRPTEHCGRGSGAQPPSSSSITAPVPPVPAPSAPPPSAPAATAAAAHTGYHHRTKPHYSLRPSYAAHSAQWWRSPVPTIRVADRYRSPPAAREYRLRARQVRHASREDFVEALRSCMASGGQEVVPDGVVGALTDTRDAGSFDPSLHNYNVMVTDAFQNSIEERAARLQATENRMWERIILNVAPLAVAHQHVAEVGGWSVLDSGHVSSPIRISSAPEA…	+	no	no					NaN	NaN				NaN	NaN		NaN		NaN	NaN		NaN	NaN		NaN	NaN
LdBPK_220170.1	hypothetical protein, conserved	MGASSALTCSVKEAGFREVDAVRDEHDKDNFCYSAGPALLSGASQAILFNPIDRALYVRVKFRRQRFLDKRNFERPFQGFMNAVVYRTLVGASYIFWQDSMRISIERFGPAACQWDTSPQLNSMLIGLAAGSINGFSLNALQAVKFRMWNTNERGVTFLRTALHMYGEGGCLIFFRGCFTTMVRDSVFGVVYETSRRASAWKRFFDEKVGALYALFRTPSSALSSPQLLVGASARATNASRRSRADVGASTLEKPAFDDLKANETVSVGHDAVLAGPTLECGASAFISNLIAAVLASILSSPFNYVRSIVYGTPAGAIPLGYIPLLKSFYTQFYYTYRHGKSYTDRHGVPELGETEHPCSASASSSSTASAAERRWRHGGSSFTGAEVADCVQGTARAS…	+	no	no					NaN	NaN				NaN	NaN		NaN		NaN	NaN		NaN	NaN		NaN	NaN
LdBPK_344130.1	hypothetical protein, conserved	MGAVALLFLLLVADPGFVEVPTALSCRCSHCGTEVDDFDHHCGAVGACIGKGNMCYFILFLLFAALLCALGAVQNAAFVAATARAHIRDTGPSWTSIAALIQTVLTALRLPRILCLLVLSVAAVNGGVVCTFLCLRYTYLAYKGLSSVRRRRRFDVSGSLSKVFANTFRPAFSHNFMLPRYHALADMSD	+	no	no					NaN	NaN				NaN	NaN		NaN		NaN	NaN		NaN	NaN		NaN	NaN
LdBPK_364690.1	chaperone protein DNAj, putative	MGAVKFQLYKTLGVPVESSIEDIARSYRRLALKYHPDRNPEGVEKFKSISNAYAVLSDPERRAAYDLTGFVSDSAESPHAMSDEAARQQRSVELADQVRNFFATYAGSAEEQADVVRGYEKCNGDFKKMVREYLLFDNGVEAEVQRLHRLVSTLIEVGNLSPTPAWESTSTPEAILRLEKAMHRERQEAEKVLKDMAGSGTGAAGAADGDLSSLQVMIRQRQQSSYESMLSRLENKYVTKRNNARESSKRTREAAPTARKDERASKRHRKASHHR	+	no	no					NaN	NaN				NaN	NaN		NaN		NaN	NaN		NaN	NaN		NaN	NaN
LdBPK_281270.1	hypothetical protein	MGAVLRGAVGHLTADRHWGVDDLAPPPYLVPFPGASGADEHSARLYACGCLRALSADGWAKGKPIRWRIPESVSLSGMAGGGGGGADGRKTEGDPVADVLVQLVSALSSHQLVVFSVEGHSEVTAADVHQWASWLGTDALARAPAAPWSNIRVANLSDCSLGDAGVQAFLTIVFPSATSPSNEGSRHAVSAPHRAPLPLLESLILDGVGLTDRGAVWVTSYLDEVARCRVDARPFGDRDDASASPCKRCLLHTLSLQRNTLGAVGVLKLLHASLANPRSAGSANGHTVESVDPSWNSLASVPRGCVGEEENSSAARRKLLIALGAGMVRSTCEIQPPAASGEASPPRRSSLLLEGCGADEADARALYTEGLLFAFLECFREAAHREVGDLPHSPARQVL…	+	no	no					NaN	NaN				NaN	NaN		NaN		NaN	NaN		NaN	NaN		NaN	NaN
LdBPK_040450.1	hypothetical protein, conserved	MGCGGRLPDRYFSRIEAQQLLEELVCVCVCETAPFTCRPFTTIPHLSLSMDAHCYTLLSPFCYFCNPSW	+	no	no					NaN	NaN				NaN	NaN		NaN		NaN	NaN		NaN	NaN		NaN	NaN
LdBPK_365440.1	hypothetical protein, conserved	MGCHKGVLPMPCFAPQFHCPRVHRVHHPALSPPFLPPFPFGFLGDRTQTQQKPFGLLRSRPRPARMSCSAFSSPSAPMRCDVYDAPITAVVCSGGRGQVYFAAGNTVHCSRTESLACSTSVSEPHASSASGRFATAPPGTTISAIDVAHPSSPLPIVFMGAADRVLAQRGAAADPSRCSCSIVLHADEGRVLRIVVDERRGVVRVLTASNDLFCGALDSIAQALRAQPTSSDYDVSARCVFARVSGPRLGVVLAADCLVQHPLLPEGHEGGPTAVLEGMVCASCRLFSATYAGEVVEWEAEEQDYCAKAAGTESQQSRGQCARSCSVVSRVQAHPSGCAIFAVRVKATYSMLCGTDSAQDGATALALVHLVTCSDDRSVALYERRRPIASAGNHLERRT…	+	no	no					NaN	NaN				NaN	NaN		NaN		NaN	NaN		NaN	NaN		NaN	NaN
LdBPK_341050.1	amastin-like protein	MGCISGIIFGILQFVALLFIAVGTPLAMYMPLNDNALHIHNGYCISLWGIRDRCLILLYSVSPNDVWAECNGRVGRFKTAQVCAIAGAVILAASMLGSFLDACCCYCIKYVCVLLNLLAAALLAVSWGCMLDCYVHNQGSHIVGNVDVCTQMRNFTGVDNAHPEGMQLGAGFALLIAAFVISFVNIFVMFIPC	+	no	no					NaN	NaN				NaN	NaN		NaN		NaN	NaN		NaN	NaN		NaN	NaN
LdBPK_044340.1	amastin-like surface protein, putative	MGCKFNFLVYAILQLIAFLSVLIGTPLDMFRGDLNIFDKRPCVTLWGYKVMCDSIVYVDSTDTRWNRCHNRRNRFRMAEALAVISIMVYCAAFVLGVIMLFSCSLLRWVCLALNVVGLLTLGITWGLMVTEFNKGDGPLCPPLKNNYKFGYGFFLLLVAWVLDLVDIVFLLLPAHTKDSVESANSNEYIPLE	+	no	no					NaN	NaN				NaN	NaN		NaN		NaN	NaN		NaN	NaN		NaN	NaN
LdBPK_262060.1	hypothetical protein, conserved	MGCKSFKGRLGPLNRGDDGDPNDQLPSGKKGKALNNFNGVAFRGFGVGAPAHNNGKAGGNSIAAFRPDGETANAYYKYVMELRRVAVAQGILPSVTDDAIVALDATGDKDGTLAGTKGATDKAFHRSTNDDSTNASGQHVSPPARTLTVYQLQPLAGDTCIAKGMYSEVHLAHLSVFTGLSEETVNATLPRNAPARRGNTDGAAACAAGRDRSSFSFGGDVNSTKSLNSGRDIIDATSAHDANTIVGPVSAPAATPTVAPTCAAVAHYIIAMKEFFLHSGYTSSFVLEQVCLEVRRWARLSTYCPRLLRCYQLEYVFADGIFMTVPEASYQFFPGRENHGGNGGAAAGGLSASGNLATGSAGRAEDHRKPLSGSGAHLLASLLNRHSHSSPKSQQQNAV…	+	no	no					NaN	NaN				NaN	NaN		NaN		NaN	NaN		NaN	NaN		NaN	NaN
LdBPK_366280.1	hypothetical protein, conserved	MGCTAHTQTHTRSLCLTTFALLHWPVSHACATQCLHVFSLLRLQQSTHEVLRSRCAFSTFLFLFCIHRKASVPQPLTALSCGRCAPTVEPRFSVFSHRPANTQTHTQTQTERHLPCIMSISVRIRTPKSSTPEQVELNSSGTWGEAAALLSRKSEVALERLRVLAGFPPKAVDLAADSPLSALKLRANDMLIVQEGEAKVQLGNRGERYLPPAPERAHLTRRRCPADNSCLFHACAYVLRDKSRTEGPQLRQECVQAVLDHPEMFNVNTLGMDPLAYASWLSEKDTWGGAIELEILSFLYKTEIFALDLQSVTLQRFGTGMGYTVRAFLVYTGNHYDCIAMNPVYNPTSEREDQTLFSSRDENVLARAKRFVAEEGQKMKEGKST	+	no	no					NaN	NaN				NaN	NaN		NaN		NaN	NaN		NaN	NaN		NaN	NaN
LdBPK_251700.1	hypothetical protein, conserved	MGCVRIRKGFRIRCVRVSFACAQALMYARYRTRSRFYKRPEKMLKAYNVSPNLLRLPKVKPGLLKGIYTDDKIDLRDRERLELVESIRHPKERDFYQDHTYHNQWIARDLESHQKIQIAGRYPYFSPDYEIKPWIWYPGDTVEVVSGEGAGQRGAIIAVVKYKNEILVQNVNVQDVVIPASETRPEQVVQREHPISVLRVRHVDPSTNQLCHLEIVKVRNKETGELEERRISLESGALLPIPAPEETVEAGDPLKDTAIQDADEDTYDREKEMPLLVVRRLQAMENYFVDSLRKSYEYHRALQVRNAQDMQTFQKDVLVRATEKLAAAAAVAGHGGMAEAVSQATSAAMESSQAGDAEKDAVKSTITVETVVAEVLKSEQRFHSDAAAPGMPGWWQNMI…	+	no	no					NaN	NaN				NaN	NaN		NaN		NaN	NaN		NaN	NaN		NaN	NaN
LdBPK_120105.1	unspecified product	MGDHDVALCHVSRYNHANYWAFVPLPTVSDDTGCDSLHHDSASKRIRMAPPASASKAGAAEERLHPYERRLLDQYQIHLQPANRNPLSRADSAAGREETAQTPAQVQMVSGVAVADSTSDQHASVASSQDLVDLFFLEGSQAVDGLCFSPYPIYGWRTAEERRAAVCEVFKTYNVVTRLPASPAALAAAQRRYSRHRHSAIAPINKSAIETREQYWRRLSNLYTQKGVKDAASAADAAATTATNGAVPAAPAYEPEDPFYIIDLGRVVEQMARWRHELPMVRPYFAVKSNPQPAVLEVLSALGAGFDCASKEEIHMVLGHQLVASPDDIIFANPCKQLGDLREAQACGVTYVTVDNPLEMEKISRLMPSAHAIIRIKTNDSKAQCSFSTKFGAPLEDVE…	+	no	no					NaN	NaN				NaN	NaN		NaN		NaN	NaN		NaN	NaN		NaN	NaN
LdBPK_120130.1	unspecified product	MGDHLGSRFTVIEQIGSGNYGSLYRVIDGEAATLADRIIATKKLQDTINHPHVLREVSVQRHAQKCSPHIVKLLHVVPRDRVRAALVLEYVPLDLRTFLNAFYCDQAKSSAPTWCATAGAGEVKSAAAPPCHIPLIYVRRMLRGLIEALHCLHARGIVHRDVKPENILVEPLGLGHPLRCVCPPMGSFGPTGEAAGCWVHAPQCSDPRQEKDVTQPMQPRGTLEPCQFFCRNSVALHHELTGDELASAIHRLHCETCRPCPRARAGVGKHPLQQHRDRSDMKTSNSCSQERQADAVDGEGPASVDDDEENKFTAPTPPPLMPDVKLCDFGSARHIGTLRLRSAEEQREELTPGPTTPVYCAPEMMLLQRYGTSVDMWAVGAILFEMLTGEFFLGVGTLR…	+	no	no					NaN	NaN				NaN	NaN		NaN		NaN	NaN		NaN	NaN		NaN	NaN
LdBPK_190760.1	transporter, putative	MGDLYLGMMLITATTVGKIILCALAGMLVSRYFSNPKETLTGLSYISARVFLPCLLFANLSMNVTWEQLSKFYWAPLFALLPMGIGFLSSMLVRAVLRREYHFVVILASSFQNGLTFPVSVLLNLKGIEWFTGAAVVDAQSYIFLYNVVCSIGLWALGDPMIAYAKTKEVESEEANDEELVARRRPYSMDGRVDGEAEGKEKAQSSPHTAAAAQQGHATAHEQLEWYRPAQASDKPIMLPPGSPGILLDDEMRITNSKLKPRDDRLKRLGRIALTSIQSPTVLSSIIALIISLTPPLQRLAKSPFGEPFVGGMALVGKGAIPLHLVVLGSSVAASRPKAHPTSSAKRAQVTISSPTTSAPLPTSADGTVFDVSASQPGTGVNALRYWITSRVQPQILFT…	+	no	no					NaN	NaN				NaN	NaN		NaN		NaN	NaN		NaN	NaN		NaN	NaN
LdBPK_354150.1	hypothetical protein, conserved	MGDPFVRPGLEYAPHVEQVLLKHEGTMTLETTKDDWMRYQHRDTLATIIEHRDQLEYLCVAENLPPAKMERVLLERMVDPIAKR	+	no	no					NaN	NaN				NaN	NaN		NaN		NaN	NaN		NaN	NaN		NaN	NaN
LdBPK_290380.1	protein kinase-like protein	MGDSQHSSVHSRYGGGQSSIDVSSLMTVNVAGLRNSGVLSPLVWQTPRPTSSASLTMLGLNRRDVLSTSSLAPWSMTPKAGHQRQQGRGLEHGSVPTPTQSSSSSSQANDAATTAGSPFFAGAASLVASAEWAALITKLGDFYDFVVRLPGFHTDDRTAFSAMSSRGVDGDAEHKSYHSSELPRSPEPPGTLPPSLQQSRDPQRREVLFPDPAEAARQRKTVRSPKSCDASVTHEIVSASAVSVSSEASRRRNNNAGSLERNGKDEESEEDRPSTAPAAGPRRLNSTSRCLSQAPDAEAPPGVTTAFDRYLEQARHMILCADSSEVDRAVALDGLLMRCRELFDLLRDMYTLAHVPGATADRSHLSMVKVLPYDEVSTPSSTSVSSTSSIPPGPALRTQ…	+	no	no					NaN	NaN				NaN	NaN		NaN		NaN	NaN		NaN	NaN		NaN	NaN
LdBPK_365760.1	hypothetical protein, conserved	MGDTLTSYEARVRCRDIAQNKAAAITTKSVGEAANKLLGTAQRHLSFSPCPPTATRCRDLPLYDLSSIPEWLKGNPFILRYYRAGYTTKQCFKSVFALHNETLSIWTHLVGLLIVLVLSLHILLNLGLHRTQDYLVFSVFQLGSMVMLGGSSVYHTFSAHHSEQVHNIALAIDYFGITSMIVGSFYPPVFYLFSCLTVVRAVYLISITLLGILGLMGPFFTFFNTQTFYWPRMILYSSLTSIGILPTIHMFFGLPANEQTLPLYKGMFLMLATYCVGIVIYIFKVPERWYPGRFDVWLHSHQLWHFFVLCAAVVHYFTCIGAFQMWHVTRGVGGECA	+	no	no					NaN	NaN				NaN	NaN		NaN		NaN	NaN		NaN	NaN		NaN	NaN
LdBPK_252290.1	hypothetical protein, conserved	MGEGRIRCYYEVLEVERKATYDEIRAAYKKKSLQYHPDKNYGNQEEAAMRFKEVQNAYSILSDADERAWYDSHREAILRGGDGTGDADELNLYEYFTAGCFDGFDDSESGFYAVYRKVFDMLIEEESDYDSRAKLWPGFGTSTSDWADVQKFYGHWRNFSTYKTFTWKDEYKVNEMEDRYSRRMAGRINSKARDGAKKEYVRTVQSLAQFVYRRDPRVKAELERQEEEEQAKREERERQEIERLKRRREANERVWAEAAEREAREEAERAARGEAMDGSILEMLYEKERQTKEMMRGNGGAGAHTAGFAMLGGDDDEVVTVFNCPACKKQFKSENQYKEHVRSNKHKTKLKQLAAKGTDVAALMGEKVEGSSGGTEE	+	no	no					NaN	NaN				NaN	NaN		NaN		NaN	NaN		NaN	NaN		NaN	NaN
LdBPK_101130.1	hypothetical protein, conserved	MGEKEAVTCVCVCVRFCDSATRVDMLRHCPLHRCLPISVACRVLGFQAPPTSKHDLRKRFVQLTKECHPDLHAENEKAATAKMVQLTEAYTCLKKLLEHRVQYHQGAGLGPRPSSASASGEGSAAARPHEDVWAEVTASFRAPGSSISLRGFTLPWQRTTSNSVISSLEAKMREANVSFSDFVRYARHLEKDRQTKENRIRADAAMADGTHGFTAEYFESVNKNSAFRRATERRRLPMTHLMTLGAFYYGRRLRNGIEQAPRGAWRTLRYVVLGH	+	no	no					NaN	NaN				NaN	NaN		NaN		NaN	NaN		NaN	NaN		NaN	NaN
LdBPK_362460.1	endonuclease V, putative	MGEKPQQQQQRPESKDAADALGRSAEAHTPKAPSSAAAPQPSEEKTRAWEAEQLRVGLLADVPRTEYYYCRHLSNHSSSTVQLHAPRNEGAAPDGAFVHQRFALPNFEASLLARPQTGATGNSAAHDAGSTICVPSSFSSPWEALWCQLRFDEARQSAAAVAQPLPTLTLVGGVDISFIPDSDDGVACLAILRYPSMEQVKTYMHRCTLREPYMTGFLAFREIQPVCDLFDSVRVELLATQTMPQLLIVDGNGVQHPRRCGLATHLGVALDIPTIGCSKKMLQVDGLTREAVEAALETLGEAASSSPSLPRLLPLLGTSSPTQLYGYVVHRHLNSVKKCIYVSPGHCIGFAVATALVMTMLRHRIPEPIRAADLGSRAYISDALASAATNNSHPT	+	no	no					NaN	NaN				NaN	NaN		NaN		NaN	NaN		NaN	NaN		NaN	NaN
LdBPK_323280.1	ATP-binding cassette protein subfamily B, member 3, putative	MGERVAAAGQEAQRSPHRPLPPADQPASPGDDMPFNAAQKTSAGDATTEPELSAKKEKPTASITTPPRLDGIQISENASDIPVGRVLWKMWTYLWPHGEPKIKMLVASSVLCVLVAKVLRVAVPFWFKTIVDLLAPTTATAEAVTVAGPLTVGVFGCVVAYGICRITTFVSEELKTVLFAPVGGHASTKLSMEMFNKLHQLDLDYHLSRETGVLSKDLDRGSRAFWSLAYVLLFMIAPTIFEMGLVCYALNSQAGPQFIGIALIAVFSYVAWTFLVTNWRSKFRTRYNALESRVGGLIVDSLLNYETIKYFGSEKYESERIRKETENMNKKLVILDQTMALLNFGQQLIFVVASVLSLYLATCGVLTGAMTVGDLVLVDALLMQLYMPLSYLGMIYREV…	+	no	no					NaN	NaN				NaN	NaN		NaN		NaN	NaN		NaN	NaN		NaN	NaN
LdBPK_330020.1	hypothetical protein, conserved	MGEVSATATTISGDTIVLDISAENVYGFQPGQIVHFTKSLRNGKVALIRGISEGLLWFAVLADVASAASKQALHAPVSTVSCRGKEELIRQYGWMVDDTSNPFAVAPAP	+	no	no					NaN	NaN				NaN	NaN		NaN		NaN	NaN		NaN	NaN		NaN	NaN
LdBPK_300920.1	surface protein amastin, putative	MGFEALRGRMDVALSMLCSCIVFMFLVTSAPISQFRGRGINASATGGASKLSCVTVWGLKNDCNANNYDYRPTSIGCARSKQLFQVSEAFYILAVIVSFLSCLMSGLYFMGIKAKVLLVLLAVLEVVFALIPWVCMTAVWYGNYCGGSTVKINTSSGKADGVPHGSVLRESFKVSAGYGLTVAAWCTQVIGLVLLIAM	+	no	no					NaN	NaN				NaN	NaN		NaN		NaN	NaN		NaN	NaN		NaN	NaN
LdBPK_363940.1	40S ribosomal protein S27-1, putative	MGFFDADLSYPTVRTERMKHKRRRLVQGPNSYFMDVSCPRCRQVTVVYSHATTSVECKGCSKKLCRPTGGKALLVEGCGYRRKPDH	+	no	no					NaN	NaN				NaN	NaN		NaN		NaN	NaN		NaN	NaN		NaN	NaN
LdBPK_091460.1	hypothetical protein, conserved	MGFFKRTISLDSIGVVYDELHPQSRDGAAAHGAEREQSERRVVTPVLTPSLNVARIDDVLSETSTTAETRTYSSSYPVTTTSVRMHHLREASGDFTFTGQPRAVVHFRSCITANDARSRLHARAGRGGDGDGDNAAEAMLPVNTGPFSADIVCIILLYVDTGTHADIVQLGSVCRFWRFYANLAPHWTYFRCREWRKQANLPHYVRRIVAKTKVVTRDEYIRERMKVEDYKKKEYIIGTARHIRWCVATGIMVGVMLTANFVVAYFLGFLRTALSSDLSLGITTFVLLIVATLLEITLVIFPLAGSSVSSTNKHSTMRILAWCVFMLVCSMVLGTISALAFTRVRASRHVLDGPTIDLTMSAPCEAYSSKNLPSFVLVPAELSDLRWRPITLDESEKQL…	+	no	no					NaN	NaN				NaN	NaN		NaN		NaN	NaN		NaN	NaN		NaN	NaN
LdBPK_311020.1	hypothetical protein, conserved	MGFFSLLSGGVVKATEGKDARAHRERTNMSASSAQADGDDSHTKVVLSTPVRRVPAMNTQCKEEPKRSRLHTVAVPVKRDRLSLWSRLLCRPEVYDPHVEAAPMTYLLDVNEPHAMVNDVERADVQNEEHAAVCTESEGDLPQRRYSVRASIGEGCRPRTPLPKDDVEHLDDPEDTVMSCCRANASSDVEEFEDAEVQSDVAEANAGAPLLHRQVFHVFDTRRCRVRTPTLLWSPTLADNFSVTAPIPAGGNAPPTDTTESGAASSRGSGLSTERRLISREELTKKRLQRRQQLKEAAKREREYKEAWAALVASAGPHASSPEEDEMGRRTEVHNAEERGLQSTAAAGAAATPAVISSSLTNEALESLREGTQPLSYDLPETFLARLGHYTQLPKKAKG…	+	no	no					NaN	NaN				NaN	NaN		NaN		NaN	NaN		NaN	NaN		NaN	NaN
LdBPK_311740.1	hypothetical protein, conserved	MGFGTDFTEEELAELEKLDSIYDKLLPKRSSESNNVSSSFLYRLDDHGRIPLRDFFVPSAGSPSVARMRSNPPGIAAKWQTMLREMNGEMVVRSGQNIRNTRAVINRILSWSITFQQADRAAAAVSLGHDGGRALAREWVRGIVVYFQERMDKLFAELNITAQEDACVQELKLPGMDGVDLVSRCVEAARTVITPMLTTSPYFIGIVRCCREMVLALKVVQGLLSHISSHTRLMPSSAMVTTPDGRRNALAILTLGEDFLESLRTPLWLFRSVLLFLGALDLQQSPQREATISEQHLDHSIHCIASLVAEVESKRDSSAAASLEVRATLDALVLGHVKNACLARFPPSKTLELLEHAQGVRKDVAASEAAVGPLARCNPVLKQLLVDYPTFVESTAKFV…	+	no	no					NaN	NaN				NaN	NaN		NaN		NaN	NaN		NaN	NaN		NaN	NaN
LdBPK_342250.1	hypothetical protein, conserved	MGFGTRSCMVFCYLNGVCAVFISYLFKIGIDSMAITSVINKWDRQEKARACRNAGILYLILAVAVTVKDAIDTCRERRLSRGVDQRMAEYGVADAHAGAEETVPLLECSAYVHGDGTRRRSVAGRGGSGSGGYGGAYY	+	no	no					NaN	NaN				NaN	NaN		NaN		NaN	NaN		NaN	NaN		NaN	NaN
LdBPK_320590.1	hypothetical protein, conserved	MGFHESAGAPSQNGESSLFPCPQGELPSPFGCIPPSAEDTVFINTNKLVWVNSGAQLIIILVGVIEFLLGTLYFFIRRRRTEERLERSRAARQSLRVNEDGNVADPPKKHLFSRSPTLHRPLKPVSELNGRCCGCARIADTVLLPCKHAVCCYSCSDHATYCPFCKEACTDRQRLFAV	+	no	no					NaN	NaN				NaN	NaN		NaN		NaN	NaN		NaN	NaN		NaN	NaN
LdBPK_312050.1	hypothetical protein, unknown function	MGFIRAFFCFFFTLIRHLSCLSSSWATASESACTGLVPRSTLRRHRDASLRPRQVAPPPRRKVSGTDTSEPQRSELENEEKSAVVLLSRSEAVASLPRLFVLFCFLSCSMECINQENASARSATNVARGVDEPTVATVPFSPLQVELQRSDPLSRSLCEPVQRSQSSASNAAEANDTDVPPLLGGDPAAARSSSIISSHDASFYSSLMVSRAENLDALESCTSRTGCNLISPSTGAAAERYAHEQSPSAEPRLSTPGPRLAPNSADSHGGKEEVAPNAEAEIASEQPVSSGAAVRTVESGVAATGPHSVGAEDHSSGSQAHAHKCLASPVGNVKTLEELLDWRSHLSAWKQSVGAHESHNTDGNDNTVKHMCNDQASEGNMVGRVNRKGAPASEGSQVS…	+	no	no					NaN	NaN				NaN	NaN		NaN		NaN	NaN		NaN	NaN		NaN	NaN
LdBPK_365960.1	hypothetical protein, conserved	MGFLTVYKGGEPPKSNVAQEAFDYIYEQIPAPVEVDVERFLEIGHFESLATATCLSLEDLSLYLLAFAVDESAKRIYRISEKHFVAWMAGLISKLPRNAAPPTRENAYAPLFAAAHGAIVDLNNTIRNNEDKRSKFYQFLYNWCLKGNDASDRVDSAKELWSCFFSASPVSFTAEEARRKFTAYVCFPRINQWLDFITILGEKATESKSARAAVEQSGVSFDTWTQLLLFAQFDNYDAYDDEDSWPVTMDDFVEYVRKLEASKKA	+	no	no					NaN	NaN				NaN	NaN		NaN		NaN	NaN		NaN	NaN		NaN	NaN
LdBPK_323530.1	hypothetical protein, conserved	MGFRMLQDFMRVQRWERSIRRREDHSDGIVVRGIRMIPWSGVAMFFFIMVFFGFDLGAGIKQTARQIKEKKKDAQTTLEVQKIQARQWSVEQVKNFREGEMPQPSWEKGGPRAR	+	no	no					NaN	NaN				NaN	NaN		NaN		NaN	NaN		NaN	NaN		NaN	NaN
LdBPK_310630.1	hypothetical protein, conserved	MGFTASEASAPPHLLSDNAEKHFAADIYALHHRLGRCVKQVELLMSSSTGGSSPSHHKGGRASTSCVRRLGELLREARRLEKRVAEASLTKTGNTQETAEPADDDVTSPLRAYYRQELPGRLTHLLQDADAAQRLLAQYLSQTPTLAHLPVSCVGTAPRTLECGLTAVAATSFSRKCHIYVDVVPPHAACIPPAAVHFIEGASPAGADVQDSSLVRGSVAQTKEEPGFRERRTSAAASFAGYPFGTSSAVGAAITAEDRIMEDIQQAIHQMKDGALQMSALMEQEKAKMKSAADLLSDGVAKGQAHMHELDRVSYVAEAARVPWTLRFVPGMPILWRTVLQPMWAFLKQVLVMASIIAVTGCVLLLISVVPKPTVYRRHRLCTHDSRASPPQSTVASAT…	+	no	no					NaN	NaN				NaN	NaN		NaN		NaN	NaN		NaN	NaN		NaN	NaN
LdBPK_030730.1	hypothetical protein, conserved	MGFVDRGGGREAKGASLRRSKNNPGAPISKNKSAKKDYTTPATRATPTPPPACLPVLKALIAAASAEAAAMEATAASTVTGFEKALAAVRDAAQTGGSPYIDAAVALLSRKLEEDREGIFRRAAEEGKLAAVVCWCGEVERQSLLLSTCVQHNKLYRGTLEQQQQRSATGGDARHVHFNVDGAVVASVTAAATASSSPAFAGILLYAVLGIHVNSIDRVNMRLHDQWVKELEANVKHGDVVGVLTGLNLSREHGTHYAQERLFKECWRVAAEVRLPLVLHLGAADAASLTETVNRAVKLLDELLTATSATADGARAAPSAVVLHNGLRALHASTAMQQLVRAHRPAARPTAVSVPFYVLATADGLAVAKTEGSETEATATADSGPSVETLAALLPPRAG…	+	no	no					NaN	NaN				NaN	NaN		NaN		NaN	NaN		NaN	NaN		NaN	NaN
LdBPK_302850.1	GTPase activator-like protein	MGFYPTSTKRWAAIEAERLQEYNGVLEACGLGPEPSKLEPSDVSRFIDVDVPRTMPSLNFFLADESRLEISRDDSTAEVAHFTPSQHALRRILISTAMANKSLGYVQGMNEYVAHLLYAFAEGKASNVTASVEADTFFCFQTLLSYLGDDFCRSFDFDPACGLTSTMRLFDNVLRFFDPSLFQHLEYLGINAEHYALRWIMLLFTQEFNIADGLRVWDFLFSFGDEIRNAAFFVAAAMCHHLRSSILSGEAMSDVLPLLQEYPAEDVNLFLRIALKWIVKFDFDLLQELKPLSPEGVQALRRSRGLEGGMNFVQVMQSWVPSMF	+	no	no					NaN	NaN				NaN	NaN		NaN		NaN	NaN		NaN	NaN		NaN	NaN
LdBPK_262380.1	sec1 family transport protein, putative	MGGAGGPSARPPGGVFAGTPGAVAARLTPSQYWLRQRQEAVLAEMIRMAVPLDAQGNMVAEPYSTAAAASAEPVITTWRLLIFDDWGRDIIAPLLKVGQLRELGVTLYLHIATERDPVPGAPAIYFCAPTEENITRIAKDCAQSLYEWVYLNFTTQIPRPQLELLAQQLSASPLESIRHIHVYDRTLSYVALEDDLFSLMLNNSFPLLNKTNAKDEEIETHLNQVVLGISHVCLSLQVLPILVHSRSGAAAEVARRLSVRLNDALNDRQLTPAPSSVLGRPLLLLVDRSSDLATALHHPFTYRGLLVEIGGMKLNKCTITTPDGKDEVLEVDPDKDEVYRENANLEFGTVGGNIEAALRRYKEEYAALAQEAPGGAGGMMGDGGDGNDMSKLLANAPAL…	+	no	no					NaN	NaN				NaN	NaN		NaN		NaN	NaN		NaN	NaN		NaN	NaN
LdBPK_303420.1	hypothetical protein, conserved	MGGCCKGARCPFSHELVQLPPKGVDASGGYFISGNVANYKAAASTTAAKPPSRSLVGRWDDPTASSSTDGLSTLASPSSCCVTTGTSLSAEAKEWVGADSAAASSSANSATASITSVQSLRGAASPTVCVSSSSLRYRSATLRRTAQQVSPLPVPHSQRDSQPQPQQAQMQLQSQHSQKPQPSPPQPQLHQQHKRQYQQPPQPRSVANALSALLPNHSEGSGAAETRRTSAAPTHPAATARTVSFTQSSNGSGSTTIAALASFFDMQRVSTGAPSVTSSSVVSQPSKVIFSTRRDDQPPATAPSPATAALPRYTAACVTVAASNQRFDPLPSVPSVPTTATPAPAHGSSRSATPSQNVEAPLPRSREALATGAERHAATEAKAHVAQSAAPPSTAAAPT…	+	no	no					NaN	NaN				NaN	NaN		NaN		NaN	NaN		NaN	NaN		NaN	NaN
LdBPK_320490.1	hypothetical protein, conserved	MGGDGQALANKRSLLQKSRVYVTAIDLESGQAKEKTSQKSRTVERWSHCALSLQPLEAPVVFDGAGDIFSKQSVINYLFDRKERSYGAVGDKEDKFCIKKLADVKEIANEVGSDGSVCCPITDYSTVSGVHSFVGFWGCGHVVSASTLNKSNDLKSQIDVECPFCGLESFYVRLICEDAEDAENQQMFLRHYIKRFRKRVRDDDAD	+	no	no					NaN	NaN				NaN	NaN		NaN		NaN	NaN		NaN	NaN		NaN	NaN
LdBPK_240480.1	hypothetical protein, conserved	MGGEGRHRLSPGDTRSRGQREADLFAHRQPSSGTGEHSVWCDLILVEAGFRPLEARNVVLVITRSKVLLRVVATGFALTIHLQDIVQVRHVVPARAVELHVEVPLAASPEEHNHPGPERWCTVAKNRLYRVYPKECGRYSTSACAQLFQLITSLLPAHVQQASEESHLDDAVAWYERVDACSMLPYHLSEEVGLRELDSISYSLPHLSSSASVARLAAFHAEARQHPPTRRQARSALSLGSSCRGFRAPSDFFDDADMAMAPHLRQIYVVPSPSFWRLPKASSPSTPSHLLSHERWTPPRLRHDVSAEAASQSASSSTSTMQRQHALRRTPESPGTFFATTAPASRHQLHQSEKRNQQSARSSPAVGVGMSRREPSLTAGMPGLRPLTARAPPFLSYSS…	+	no	no					NaN	NaN				NaN	NaN		NaN		NaN	NaN		NaN	NaN		NaN	NaN
LdBPK_110110.1	protein kinase, putative	MGGELDGQNKDAPDDGNAARKRACLEHVLPSMQQRFAELAHASVGESSLTVEALFQRYQRVLKVGEGTFGEVFVLYDTVAHTYITMKRMHTLLSLRRRSLGIHRCTFREVELLAALQHPNIVQVLDYHILSDGSLVMLMPVIAHDLTSLLRRWPATPQSSGHGTASTAASIRPRMPLHVVKCIFRQIIAGIAYLHKHKVVHRDLKPSNVMVDHTGVVKLIDFGWSRFCAAAGAMTGPPCVTAFRPPEVLVGAHNHYTFSLDIWCCGCILFEMLTGGTPFAKSRNEAECLANIVDWLGSPPSSSEVYYRCAARCTFPLAPGRPDTFAQRCNNYGIKSAEAMFLRRMLCLEPGERATAEALLRDPWFTTAPTMCVPRAIPLPAHNMFRLVEIKRKELEH	+	no	no					NaN	NaN				NaN	NaN		NaN		NaN	NaN		NaN	NaN		NaN	NaN
LdBPK_080100.1	dual-specificity protein phosphatase, putative	MGGGATPATAGSQVVDLRALDPSPCPSRGSRSPLRSCHVHERGSRCEDVPATQILEFLYLGSVKDAQDAAFLARHQIRYIINVSQEEYWSVDKKVQIFTFKVDDSATADIAALFQPTRDLINSIRGRYYRYARGESSTRPAVLVHCQKGRSRSATIVLAYLIYTNGWSVAEAMKYVGARRPCAEPNIGFMEELRKLQESLSFEERTRRYSELCWFMRNLNAETSQSHVRELFEKRIGMVRHVVTYVVAGGGAGNVADGGTAGNCGDGSRVTVQRDTRFSASWPAAPSTGDSDAADSLVAFDLGAALGKQNDGLDDQRAAKDSDTHAYKDASAAVSLLRGPSTEKTMLCFVFFTCREDVLHGIKSGQFQQLLLQLPSAAGKQIKYATGPKLKKIMTEHQS…	+	no	no					NaN	NaN				NaN	NaN		NaN		NaN	NaN		NaN	NaN		NaN	NaN
LdBPK_300130.1	lysyl-tRNA synthetase, putative	MGGILFITIRSGEAQLQVLRQVNESFTKADLRAFASTLHTGDILGATGVPGRTAKGELSLYATEASILAPYVCTDQALCPDLKGFVPLTDTGIKYRYRFVDMMSSPSVVQHFRKRHAITRALRDFLDARSFVEVETPVLHSVASGANAKPFVTHHNANDADLFLRVAPELHLKQCVVGGMERVYEIGRVFRNEDADRSHNPEFTTCEFYAAYHTYKDLMTMTEEILRHLALAANGTTKITVTSCVEKKPVEIDLAQPFRRVNAYDAVQEAAGVELPPPTELSTPRGLAYMSAIMLRYNIPLPSVRTAAKMFDKLIDYFITDRVVEPTFVTDHPLFMSPLAMEQRTRPGLSARFELFINGTEYCNAYSELNDPQEQYYRFQQQLLDRQTGDDEAMALDET…	+	no	no					NaN	NaN				NaN	NaN		NaN		NaN	NaN		NaN	NaN		NaN	NaN
LdBPK_343370.1	phosphatidylinositol 4-kinase, putative	MGGIPKRRAEAQRRSMLKNLQLISFTDQSAEEQEMCVRQLYDTDISTLEECLLQVTHVCITHPNPNAQELLHNFMLWLAGRSLNIALRLAWTVDAVSAFYSSTGFAGRLKHIHDKLESYAINQGQPAVPSDSTSGGDGSRTSSDPEEGLGDVDASVVQRKEVRLKLYNDERTFVTTLTNLSNTLRFFPDRNYRKDELRRGLRVLNQRLESMRLVHPLCTSSESVQWIVNISVEDCTVFSSRERAPCLIRYEVIVDDTATMQDPTVTRLRQPDGRFRVRADSDEIFVPAPPPGSEPRAAPLVEASGSGAVEDASPEALQCLHAVFGESKKARMARVRKSSPWGAHPNWSMNAMIVKAGDDLRQEELALQLIHTFRCIWQEAGLTVRVKPYAALPTHRDCG…	+	no	no					NaN	NaN				NaN	NaN		NaN		NaN	NaN		NaN	NaN		NaN	NaN
LdBPK_291990.1	hypothetical protein, conserved	MGGKAKPTKHTAGETARKNHLATTNMGGGSAGLADRKGGVAGHSKFICKVCMAQAPDLKSMRIHFESRHPNETFNENDFEDLHEKYGGTTRGVAVHGSLKKDKNKKKE	+	no	no					NaN	NaN				NaN	NaN		NaN		NaN	NaN		NaN	NaN		NaN	NaN
LdBPK_200890.1	hypothetical protein, conserved	MGGKRKKSNNGPVKKESKYKIPTRFDCPLCDTKASIVVRIFRATSDATVRCRVCGTGGTKRWNVLRLEKPVDVFFRFHEALIQRDHADLQQVEMGREAKLSVGAPNADLGGSHSSMEKGAYSPGDAAVAGWARLGSSAAAAATASGSSHSQHVRSLGELQRKLTMPTWPGFATAPTASCAVDLRDDYEGEAEGAAAHYFAPRQEVHSAEDEDDEYDQLFQ	+	no	no					NaN	NaN				NaN	NaN		NaN		NaN	NaN		NaN	NaN		NaN	NaN
LdBPK_320580.1	hypothetical protein, conserved	MGGKTAFDDVCANEAKAWSICLETNLGGKDVRKKCSVQQQTFDTCVSAWRAKVGQAVQVKGENEGDPPFQCASMSCHIGECLRKYNYDFDRCKPHTQFFKYCVKSFYGQDYIS	+	no	no					NaN	NaN				NaN	NaN		NaN		NaN	NaN		NaN	NaN		NaN	NaN
LdBPK_161030a.1	hypothetical protein, unknown function	MGGLTLPRSLCVCACAPHALDLARSALVLGNDAGRCGGAAPPPPLNWHACFRGRFPSFPRALYVTHSMKKDAGGVAESLRLRWAWAAMRLRSWPRWWGRTGWRCVCVCVSLVVVDTCFLSFLIILFSSDVFIFSALFWGTC	+	no	no					NaN	NaN				NaN	NaN		NaN		NaN	NaN		NaN	NaN		NaN	NaN
LdBPK_321310.1	ubiquitin hydrolase, putative	MGGPPGSQVAQKKPNRPRHKKQEGVSENGASAKGATTLASSNGCGVTAMQAAASPSPFQPPRQPNVYTDCAPLRELYDQVRLSECGLHGSSVRGGAGRPRRREEKGRPFTLQQSFSELPYPRGIMNNSNFCFMNSMLQALMFIPSFAQLTVSVSCDAQARQLCPTLATLGKWTLQYWKPGFTRLAMIAPTLMPRLPAGANNSNSGAPRSAVVPASQRILDGSVQEDAQEFLQKLLERVHEELVGLEEAFQQADASEAATESEMGLIAPAATTTTASGGGGGGGGRADAPDDATASTFHKKGWTFVKGKEKLAVREHEDVQGQSKLLASIFGGTLESHLQGKQRQRDRVSVLIERYYCLPVDVGFAPECTVEQALERTFMTERIYDSEHEKKLKKTLRLG…	+	no	no					NaN	NaN				NaN	NaN		NaN		NaN	NaN		NaN	NaN		NaN	NaN
LdBPK_365550.1	hypothetical protein, conserved	MGGRPTATPFRVFGSPYTLSLHQHVTYLRLKQLPFRVYCRSFTTTLLYSLYFRARSVFCTLTPSGASPLQVWQLAEAAELDEDVEAVARTAKGEVSYTGKDNYGRCGALHASGAATAAPRTQRILVRKETHPQLHLASWCVVVYTCWWLAKTGAMFRYIRGDALDVLEGYVRYFFPIPGIGFARAMAPRFREAMKQLVSATGASEVTAPFMEDHFQRFCAALEAHLREHPNEHFLLGTPHPTLADVTLGAAFSSLFLMDDPPSSMLADKFPCVTEYVERVTGWRGATFVGTTDDAALTTEDASVGSAAPNADTISNSVATSTADRNTDYPDTVPESLGPCFELIAEVLPFLMSQCASFNAFMAGDGVRTLRREPLEGEWKGCTGYLMPQLANVRSLMIV…	+	no	no					NaN	NaN				NaN	NaN		NaN		NaN	NaN		NaN	NaN		NaN	NaN
LdBPK_050330.1	DNA replication licensing factor, putative	MGGRQGGDGATGAKSAGLPAAAAASAKADAWMDALWEIHCGTPLAGAVRYTDAIVKTMWEVFQPLLSELDVYPLAIADVQPETVTATTAATVPFTDFIVLRLIEPATPARHGHRQRGGDHGDAEEDPQNEFGNALTAVMRTALLEQPYIVLSLVEFFTAVWLYQYEARKLSTSQNVPHGKRRQGDGGAQRARSPTVASAASRAPALRRVYAAVSGDVRHATPFDHLGAAQLGRVLTIKGTVVRMSPARISCVCMSYRCGHCGVVKKQTTQDGVLTYPGPCASARCRGYKWTPLTDQAVCEEVQLLRLQEHTTFFDASSSPASPSGGSGATQQHGGGGNRGNAGGSDSQRMGSGGMHVMIEVELRAPWLDAVTVGDCVCVCGVLETRRGEGKQGGGMQQV…	+	no	no					NaN	NaN				NaN	NaN		NaN		NaN	NaN		NaN	NaN		NaN	NaN
LdBPK_313200.1	hypothetical protein, conserved	MGGSCMGLQSIIVVRIVGPLIYGMDSDEEPPAAVANTFSTTAARGVSSSLISRPLLSSGVGFRRESDSLAELCAHLKRRYEGLSRLPSHVPSVVSFCVGGKDFAVSRALLEKDPGSLLFSLARLHFCSTSSAKGAADASARGRKRSRDGNDETMTDAVVSIPERNARLFGMLLNLLRGYKNAIPEEWMDSCREEAAYYGLSGLWNSRFHITSSQYYFRNPLHNSKLISDAVLGVASDFFSTGQHHIDFSVSQCDRVAVGMISSNVGSAEELATPPHDGNNGAFYWNDGKLSFYLGEPRVVETGLPFPAGAIIRIIFDADERIVRWIVNGEYCVAMERLPAGRQYAFSSIAARSSQVTIVPT	+	no	no					NaN	NaN				NaN	NaN		NaN		NaN	NaN		NaN	NaN		NaN	NaN
LdBPK_320090.1	hypothetical protein, conserved	MGGSSDTIGVRTKHDREEEERDRKLIERIMEENQNPFQTLVDPLLEQASYVYNTYLYASGVMFLTLSFWGAYPSFVRFRHAHIFRYRRTQLSFRRGLFATEHMPKWNKNRLQRIVVPPLPTSDLVVVGSAAASPVHPTLYSPSAATSNVSVVAAADTAVTARPASNLDRRFDVMELSATRTPHGSFGAGDTEKSERALSRELQSINRDFFGPQSRLFHRPIQENASTGDLRQRLRAAVTTAKAVVVLVENHRTVRSIPEGWEVWWVSEPEARRRRFCKFWLGGLVCARAFQDLMDMPDMPDFIN	+	no	no					NaN	NaN				NaN	NaN		NaN		NaN	NaN		NaN	NaN		NaN	NaN
LdBPK_364050.1	similar to leishmania major. l411.4-like protein	MGGTAAATAYVRSCDGASLPTPPGCGLKLVVDLTLDDSILTGSVLETEVTVTHALHQSLFPRDAASNAAGTAATSLQVSLPPITVAIQRGAVQMRYGLTYLRTFPAALRDSVRVLRTAMSCDDGVTRCPSYMSMTGALVSAPLGLCCLCTSVECALTSDLCNASMRAHFCFRTGAAGITCVQGEGITYHGWSVGSSSPYYTMNLSASGRGIAPTTLQLTTDAPEAQNGASALQLLRASDVLPEESNPKVDISGRVLFVPSAEHSRASRGTTSTGPVRDDDPAEWLLLPAPLVSVSGNDCDKVGISPDYFYSLSSTTQCNAQKGTCVRHQLADYRAADLEQIAQGVGGRYIGASLGTFTRQKMGEQEFLFDTVERTGGAMLRWTVNADGLAFQPLPVHGV…	+	no	no					NaN	NaN				NaN	NaN		NaN		NaN	NaN		NaN	NaN		NaN	NaN
LdBPK_131230.1	hypothetical protein, conserved	MGGVDVAAAAGSVVDGNGQAQQAASLFLRDVKHVLRWHAVAAGVALAATPVVYQVARVVAHRYRAELVNLAKDAVQREEIFNGAEADGVLIDPAEEGDISISYKGNAKGAREAEGDADDDASALWARPSRRSSQQPASIFALRVGRRHSWVVSSFAYQVLAAQRAPNVQFVRTCSRAAVCQYGVVVLRAATTSCLASVASFIVLYAGCRAVDYVAPFGAPPAVDGAKDLSPRSLLSAFATDSLFTTAAPPSPAVNSTYGLYSFGVSAAGVWSRLFPRFGAAQTLWQRLAGFTQPLHAEWRDGSATLSSSSPLSSQHALADSVWASLSPRGYFIVSLLPRLPPRIAAGLSWLARHTSTAVMRWFYAAPSPVSPKAKATAPTAAAAAPPPPSASASTGAAA…	+	no	no					NaN	NaN				NaN	NaN		NaN		NaN	NaN		NaN	NaN		NaN	NaN
LdBPK_353870.1	hypothetical protein, conserved	MGGVRIARCNPKLLDFVTWAVMKGCRLFQRVHVTPLGLVATERIPEFDFVAVVPVEATQSLLSIADDPSFALKVSAERHGEPVPFWEDLTRGSFVFLGFLTKALLTGHPRGVQTYLDVLPFDPAMPIGKVADAAQTTKGYKEWAAPLVAQCKVEESDFDAAFRHVYCLFRRHAIPFWSTSDVGGSGHPYFRQFPYARRGQGELMGMVPVMDLALHSPQPNAMIGYPDEEMLQWLSLHKKAAVQQEKGYFVMQAFRDIEEGEVISVNKNAYFNFDDDAFEAWFGYPNVSQVSAEGSGELGSGSKSNGGEGAAVNCAF	+	no	no					NaN	NaN				NaN	NaN		NaN		NaN	NaN		NaN	NaN		NaN	NaN
LdBPK_343700.1	hypothetical protein, conserved	MGHHADPNKYVAYRDATVLQRRIATFVLVFSVMIIALVMTFSSVQHREAPCQDRAHEVEFDFMIRPDSTHEAIVTALQTILEKRRCWLDFAPQNDDAPTMVQLNVLDTTTGLIAGRGFRVVRRSDGSNYHYELRAVFDKLCGTYPPISMEVMANVDYERVTYNIKAASLMNSTVKYLQHSSLLTKEKNRVTTVTQLQSVFPGFHQLGPSTARLSTIQSAKYTVEGVSQVYFNGSPLDIRVRVQHWLSDKGTPDFWRVVLSTQNIMAERDLVSLQSSIREGLTKLNLLCNATSSSCANELDLYLR	+	no	no					NaN	NaN				NaN	NaN		NaN		NaN	NaN		NaN	NaN		NaN	NaN
LdBPK_282650.1	ribosomal protein S29, putative	MGHLDQWRSRQKIGMGKGARCCVICSNQKALIRKYELNVCRQCFRENAEHIGFTKLR	+	no	no					NaN	NaN				NaN	NaN		NaN		NaN	NaN		NaN	NaN		NaN	NaN
LdBPK_361870.1	exoribonuclease 2, putative	MGIAGFFLWLQRWYGDCIDNIPQDVVDAAFKGQTLPHSHASAYSYDNFYVDMNGLIHPCCHDTAPLPEPENEEEMFERMFDQLDLLVRVVRPKKCLVLCVDGVAPRSKMNQQRSRRFRAADERLESDAISNACADRIVSEYHLPRPRVRERWDHNVITPSTAFMERVALALEWYIMKKLNEDAAWRHLTVVFSDAHVPGEGEHKIMQYIRGLRSQPGYDYNTSHVIHGMDADLICLGLSTHEKHVCILRNQLTETFQPDHNRFCYFNLSTYREKLMQDFSNIEGMQFERVVDDFIFLCFFVGNDFLPHVPLVSIKTRGIEMLLDHYVRDFALHGYLTQLGEVDYAHLHIFLMNFTSKCMMKLTKEYYGVVRAKERAKQHVEERVTKTEAQVSEVLGTLL…	+	no	no					NaN	NaN				NaN	NaN		NaN		NaN	NaN		NaN	NaN		NaN	NaN
LdBPK_130710.1	hypothetical protein, conserved	MGIDAGESAIGVDAVARPIGYGPFSAAAKTRLACEKAHKAVETCDSAAAAASATVMNNVTLDTNLYLRLSLAGLPHPSQLQEWAYMSPEWRLAFVRLYRTILRLHNKAVAVSLRTARRQGSEAALSAATGVHATSQISVAGAAVAATEVDNSLAEDKDDYFLRYLLTPDQQEFGNRFVQGEFARHMDADAVAAAIFYASWYEYVLQLASGVTAREMTEKEKRLLTDEQKETLNSLRGAFFGLRASQQPKYMP	+	no	no					NaN	NaN				NaN	NaN		NaN		NaN	NaN		NaN	NaN		NaN	NaN
LdBPK_120770.1	hypothetical protein, conserved	MGIFTLLSFFYGAVGGATSFLMFFFIIFRKTESVLSDTVRKKALKHAEFDAVAKEAAVVAPAKVETLCKMVRFDDGIVGDAIQCRMVFYGSTIDVYQVDKLRTLPDHRHEVVSEHMLGRINRACIIATSQRISKYHRHRNQSTRYAAIKGKCTVLNHKDDMPLFLEDPNAILKERLRCIKEHQAHEAMMERLCRRFRRDSSPMTDKEFAVEMKGTQDGAYDERSDHFDTAARGLGYQHDLMGMNTAATSCRGASSLSALNLPCCSSGASAGRCSNDLSPGALEEAPLSKWTCVAIKFPTRRVQERWLNLLQSTPESAQWHDFITHLPQVDVFNLLIARLFFENSRANTLHDLLEEKLKKKLARVSKSLPPKLRGNIFLDLLDVGGEIPLISNVSDPVSS…	+	no	no					NaN	NaN				NaN	NaN		NaN		NaN	NaN		NaN	NaN		NaN	NaN
LdBPK_060230.1	hypothetical protein, conserved	MGIILNMSVHGLMIIPLAAMVKGHNISLRRLAKLSIVMAAVQLAQSTITMAVPPDVVVAQVCVQGALLPLVTVAFCFFILNDAKAAKVMHLHDCGDGDTGAAVATMWCLCYTVLFRWFPWYHSMSSRGFEAANLACGAEAYLTLITMLAMCRSFTTGQSVAATAAWGLHAIGAVVGAASGMPMAGTVLMTALMTAASATVFRAPAEGRGNKED	+	no	no					NaN	NaN				NaN	NaN		NaN		NaN	NaN		NaN	NaN		NaN	NaN
LdBPK_231530.1	hypothetical protein, conserved	MGIKGLWQALREYVDDGHLSQFRGQRVAVDMYVWLHRCIHRSVRIRTESVVAFFDAKYSDTPSSTEPDSLDGGGDAVACTSPSPAALALDDVLVIDDQFVTHVVDKVSALQRFGVIPVCVFDGAAMPMKGSTDEERQRRRVEAFQGALIKLERLYCDACRRRGYTAEGHATGTRITLPRDSRPYEEAVQLLEKAVDISTELAHAVIQVLKEERHVECIVAPYEADAQLAYLCREGYVSAAASEDSDLIAYYCPCVISKLDTFSGKCEVLQPPLCAPHFFRRMAATSATASSAAALLLRSATGNRRAAADEDAVDHRRDCVNSAHAHMRASALQSLQGPHNSVNGVTDANLGEGTTSASMTATASAFTYESFLLGCILSGCDYVPNLRSIGVKKAFKLVA…	+	no	no					NaN	NaN				NaN	NaN		NaN		NaN	NaN		NaN	NaN		NaN	NaN
LdBPK_322380.1	ATP-dependent RNA helicase, putative	MGIKGRRKKLRQREELARQQQAQGCGSPDDDEAEGVGDSLASGVVAMSDSPFRSPVDAMGQLKMKKSDFFRMQDMEVLEQMQEEHQCRRKQSQFGALVAGGGSASRKRRRGAAEDSVEDVAEEVETSYLGHQYAHEDLFEGPKGAKSGHQSTTLSSATGGAPGDRGSAQACKGRGASSKAEELDNQEEEQVDLIERRRKAAHGALFSHPLIGLDPVVVDALQKNGFHRMTRIQERSIPYALEGYDLLGQARTGSGKTLAFCVPLLHLAKNTANKYPHATVGLLLAPTKELCVQTHSVLSRLCNHIAAVPVTAGGAQFHVQLITGGTKVSEERRRLMSGMASIVVGTPGRIHDHVLHCKGWDLSRLRLLVLDEADRMLADGFQRDLDAVITRIPKGRQTF…	+	no	no					NaN	NaN				NaN	NaN		NaN		NaN	NaN		NaN	NaN		NaN	NaN
LdBPK_366490.1	ADP ribosylation factor 3, putative	MGILDFLMRIRPTSRPAGILILGLDNAGKTSILRQLSDEDISHVASTQGFQIKKLVTGGIKINVWDMGGQRAARYYWRQYFKEADVVIYVIDAADPRRIREARRELEHLLEEEKVAGVPMLVFANKQDLLGAMSVEEVSVALNLTDLRDRRWHIQACSAKTGEGLDEGISWAVKQVKK	+	no	no					NaN	NaN				NaN	NaN		NaN		NaN	NaN		NaN	NaN		NaN	NaN
LdBPK_270260.1	flap endonuclease-1 (FEN-1), putative	MGILGLSKLLYDKSPNAIREQELKNFFGRRIAIDASMSIYQFIIAMKGFQDGQGLELTNEKGDVTSHLNGLFARTLRMIDEGIKPIYVFDGKPPKLKADELEMRRQKAAEAEREFEKAKDAGDDEMMEKMSKRTVRVSRDQIDESKKLLRLMGIPVIQAPSEAEAQCAELVKKGKAWAVGTEDMDALTFGSTVMLRHLNISDAKKRPIAEIHLDEVLQITGLSMGQFVDLCILLGCDYVPKVPGIGPQKAWEGIQRYGSIESFLESLDTTKHPVPADFYYKEARAFFQNPEVTPAEEINIQFSEPDEVGLIQFLVKEKLFNPDRVNKGIARLRAALTRKTQGRLDSFFTVTKVPQQTAAARAPLAGTKRPRDGKYVHVSGTLRKATSGHKKAVKK	+	no	no					NaN	NaN				NaN	NaN		NaN		NaN	NaN		NaN	NaN		NaN	NaN
LdBPK_271250.1	hypothetical protein, conserved	MGILTNWYESLAQEKQLELLMTLGMYDERVYEVVERHHLAPDILQTLPSPLTAHFLARGMCYDAINEEVVRNFVRICMMLSRYRTVEEASTLAELIGSCGLPEQYRMQMFNFSETYRHMILSQSYFPQRAVLRLLSYIFCDDVLSDAVAQLQYKSDILNHVNKVFVTTPDFVSWRFSVRCMSLAGGFNEDRSDVEYTELLTRAVSQALPEFFSYLLVAFCYARFRLYPQRVRGITPRWLVRQRACFSALYCALLGVYCNAILEYRVHEHRVLYELRKSREMRRRRGAERRGLPYENNPYFDNLEGVTRRVYMMQLSAYTFTALGLAVSMLPLTSVKFPKFMGDVAWRHPFVPRLFPALLGMHAASRCLIPFVVAPFTAVSLAMHGNWGTTLYDRYVELR…	+	no	no					NaN	NaN				NaN	NaN		NaN		NaN	NaN		NaN	NaN		NaN	NaN
LdBPK_361560.1	hypothetical protein, conserved	MGIPDFVKFIARSSPSALCRVPKGSSRHEPLIFDFILIDATNAAQTVGLDNLRAFLNPDHVVARSAVIFALDSQRDRSGTARAHRHALVGIGDLDVHVQKLCGQLADAYRAQQGSNNGLGTGSRANPYVLTSGRGVAGEADYKLLDLQRCLVTCAIASGATVLPTFLFISEDSDVLCGVLCGPAPQQVSIATKLQDVLFEPSILRLDRVLAFVATCTDAFYAASEEEEEAAAAAAAKMKAMAERNAAEPNRANSFATAPATKRAGKQHSDEEVELSVKDTAVATATATAARDDGVVRRRKQDGPMVATGVRIELADSSDDDQPEHVETKPTKVPTATAGATAKAPVSEMEEVPIDDGKYVKEASAAPTEGELLVSSITHTSCVDMVFLFMIVMGNAVNV…	+	no	no					NaN	NaN				NaN	NaN		NaN		NaN	NaN		NaN	NaN		NaN	NaN
LdBPK_161330.1	hypothetical protein, conserved	MGIQIPWLFVCVSTVPVFMIYTKTKRMDAREMHEIQMRVKYHSEYWKKGNVFVKEFQDKVAAQVMRTADPLVGKDIANISVKELAAAENPVRARRWLLF	+	no	no					NaN	NaN				NaN	NaN		NaN		NaN	NaN		NaN	NaN		NaN	NaN
LdBPK_352550.1	hypothetical protein, conserved	MGISVYSLISAVVLCLNALAILSESRFLSKFGLATPQALQGGIAPQQDTAFNDMVPSSFDADFSSNGNGGVRSVSSMKLQIASLLHSIRLLMRWPLIFVNITLIGLALIFG	+	no	no					NaN	NaN				NaN	NaN		NaN		NaN	NaN		NaN	NaN		NaN	NaN
LdBPK_100840.1	hypothetical protein, conserved	MGKAEQKKKEKIVEDKTFGLKNKNRSAKVQAYVQQVKQSVDQRNPQDRKSQAELAARRAAKEEKRAREAELAKLFNDVDQQQRKKRDAEAAETAEGDDQYMCHPEEYLFRPEDFDEVEQDDERLEEKLEAEREKLKDRTDLTPVTEASFQAWKQRKREEAAEKEAARVRRAKSGDGKLRGWDLWQMDQELFVDDENADEFYEREELEGLDAGEDEAAFDLS	+	no	no					NaN	NaN				NaN	NaN		NaN		NaN	NaN		NaN	NaN		NaN	NaN
LdBPK_332010.1	vesicular protein trafficking mediator, putative	MGKEDRMYDILFNMKFASKQMSKSAAVSEKAAEREKLNVKKALEKGNPEAARIYAENAIRKRNEGLNYLRLASRLDAASSRIQTAMQMKMVTKTMSTTVKGMDKILTSMDPMKIAKVMDAFEQQVGAMDVNLGTMDAAFESSSAGTVPVAQVDSLMEQLAAENNIDLSAKLGNGPLGSSIAMPARKQDVDEDDIAERLKALQAL	+	no	no					NaN	NaN				NaN	NaN		NaN		NaN	NaN		NaN	NaN		NaN	NaN
LdBPK_270460.1	RNA processing factor 1, putative	MGKGARSKRSTRPYAKRQHVLESKAQEVDPALLERYRNTQQPIRKSQLFTEILKQKKDTKRARRESRENERRHLKDKAPVKATPKTKERKRRADVTIIENKEDAEIINDEADDEFAAFFRDRKNPKTLITTGEHPCFRTKQLVKELLWLVPNSIYRPRKSYTLKEITLFCCNREFTDLLVVTDRIKEPYNLIVSHLPEGPTATFRVSNFLSYTQLEDPAPRTEHYPELIFKNFDTRLGRRISRMLECLFPATRDYAGRAVATFHNQRDYIFLRTHRYIFDGLEAVRLQEMGPRFTLRLLSLQSGTFDRQFGEYEWYRKKEHDADTLEWYM	+	no	no					NaN	NaN				NaN	NaN		NaN		NaN	NaN		NaN	NaN		NaN	NaN
LdBPK_322090.1	hypothetical protein, conserved	MGKGDARTRSGRFRGRGRGGGSGGVCSTSGFHSNEPPAHPCSVPLAMWDFEQCDPNACSGKKLYRLNALRLLRLNEPFHGVVLTPSATEIVSPADRGIVLQNGVAVVDCSWKELDAVPWRKMRMSAPRLLPLLLAANPVNYGRPSKLNCAEALAATLAIVGLMDDARSIMAYFSYGASFFDVNRELLAGYQKCANSAEISAFQDKYVETELQESEARRGLDLDSIDLSAARPLNERRGRLKNRREWQQPSCSEDDEENDKAGEDEGSDWGANARAGEEDEDRRGFERAAADNTEETA	+	no	no					NaN	NaN				NaN	NaN		NaN		NaN	NaN		NaN	NaN		NaN	NaN
LdBPK_160090.1	hypothetical protein, conserved	MGKGRDKRKKNEDPAKAAKRAARQALKLQKNMKKENGEEAAEGFNNEEAIEVTLKRIQKQEGKVKTVEEVANVAPPTPRVNVVLVPHPERDSELILFGGEFWNGETTEAYNDTYFFNAKRNAWARLSSALNPAPRSSSQAVVYKQYLILFGGEFVSQSQSQYLHFKDVWRFNCRSSEWEELKNLKGGPSSRSGHRMALWKRNAIMFGGFYDNAQECRYFDDLWILSNLDGAGHWSQVKTAPMTDLPHARSGHSMSVYQDELFVYGGYSTQKFNRFKKSEATVHHDLWMITLRQEKALAGGEGPLPVWTKIKLGGIPPPIRCGVSCAFKDKRLYLFGGVVDIESPGGKMVSTFYNDLYVFHMDTKRFYPVVLRRVAKRAAAAGKCDRLDDLAAQLSALDL…	+	no	no					NaN	NaN				NaN	NaN		NaN		NaN	NaN		NaN	NaN		NaN	NaN
LdBPK_310710.1	hypothetical protein, conserved	MGKIEVTVCAARKLHDCQLIGLPDPFVRLVMGDKKYKTQVVKNSLNPEWGETFRFHIPDEMSTQLRLEVWNKCTYSDDLMGYYTLSLGGLTKGIVKDQWYILEKSKTQAELHVRLLAVDFGALPKQEELWMVTTDINRDPVKRAIEDGTWRPGQKTAPPQPQQQAYALPAPVPQQQQQNLGVQCVAVSPQQVPYVPLLPVQYVPLPQAQYTPQPQPVQYVQQQPPQGYYQPRPPLPQPSYYPPGPPSPLQSGYHQQPPVPSQQVYYTQLPSQCYAPQPQYQY	+	no	no					NaN	NaN				NaN	NaN		NaN		NaN	NaN		NaN	NaN		NaN	NaN
LdBPK_300690.1	40S ribosomal protein S30, putative	MGKIHGSLARAGKVKNQTPKVAKQEKPKQPRGRALKRLKYTRRFLSKTVKPGEKVHMNKQPPGKAG	+	no	no					NaN	NaN				NaN	NaN		NaN		NaN	NaN		NaN	NaN		NaN	NaN
LdBPK_300710.1	40S ribosomal protein S30, putative	MGKIHGSLARAGKVKNQTPKVAKQEKPKQPRGRALKRLKYTRRFLSKTVKPGEKVHMNKQPPGKAG	+	no	no					NaN	NaN				NaN	NaN		NaN		NaN	NaN		NaN	NaN		NaN	NaN
LdBPK_110470.1	pumilio-repeat, RNA-binding protein, putative	MGKKAEFARSRFKEARQKREERMQRSRAERDRRHGIDKLARKIDKVVVQRPLPNEAQQALLLAQFAQACRLVAPSTDMCILMRHYAKVAEAAEQKSESTTMVTASASSSKSTTRKRKRDEAEEEEEAPAAGAAFLDTVADALLQTQNAPAVIEEAAVSAKDGENALGDDDDDDTVTVLQDILQDDSGRRVVATLLASLNAVRSSKCEAVAKAVLEQFEENEHLPQHHVACRVMSALAQFGSDATRQGVLNLLRQRSTTIEGVERLLSDRHTAGTIEQLLKSYGPETAAWLCEVLSLSTPVTSSSAAEAGGRKKKAAKQRGAAAEETASGERITTEKLMELVNGPVSGQVLLQLLHTDARRELLKRLPIVELLRSKRGTAFLTQLLTLTASVASSEGREA…	+	no	no					NaN	NaN				NaN	NaN		NaN		NaN	NaN		NaN	NaN		NaN	NaN
LdBPK_302180.1	hypothetical protein, conserved	MGKKDKEVMYDPGYDKEYYGEDDDEYAYEDQEAAATVVPSASVAAEQKYAQCEERTMDVSEVLAMQSAVVREVVNLTCLSTSAATLLLRRYRWSRDVAVERYFENSTAVLSDLGITEEASLHEAKLLHGEAGGPIVCGICAMEYNPQKVACLSTCQHYFCLECWRDHIKSRIVENLIGTHCPEQGCCQLVGLSVMCELFSECDDEAKNGKSKSILKQIHRKYLTSFVETCPTLHWCPNRQGCAAVIYAPVPPLQGQGVRCLLCNRSYCLRCSYEPHRPATCENIRQWKSYCSKEGANLAYILSRTKQCPECKKTIEKSGGCNHMTCKCGHEFCWVCLGPWKQHSGDYYSCRNVEHHGSAASEEAVDASRRFTYHYERYTLHLDSAERDEKLLRTMAHNP…	+	no	no					NaN	NaN				NaN	NaN		NaN		NaN	NaN		NaN	NaN		NaN	NaN
LdBPK_170890.1	OSM3-like kinesin, putative	MGKKDQAAAAENIKVLVRCRPFSEKENAMGHKSCVDLDMVQNTVTVKSIIGEPDRWTFDAVINNSFSQEDIFTQFIMPLTESVLGGFNATVFAYGQSGSGKTHTMTGVMGNSTLEGVIPRCVKHIFDSVQKMRDEAPSTTVSMYVSFMELYNGKVRDLLAKQQVSLDIRENKDHTFFVKGAVVAQVKFPEDVIRHLEEGTDRRRVASTELNADSSRSHSVFSLILECTETLEDGSTRAVSSKLNLVDLAGSERQGKTGASGDTLKEGCNINLSLSALGTVIDTIVKGGAHVPFRSSPLTMLLKDSLGGNSKTVMFANINPSERNMSETVSTLRFADRAKQIKNKPVVNMDSKDQKIAELTEIVKELREKLAKYENEGTAGLEEEVVQLQEKIGQLEVQL…	+	no	no					NaN	NaN				NaN	NaN		NaN		NaN	NaN		NaN	NaN		NaN	NaN
LdBPK_351170.1	oligosaccharyl transferase subunit, putative	MGKKGNLLGDSGSAATASPPANMILLPKTPIDTKDFIGIFSFPFWPVRFVVTVVALFVVGASCFQAFTVRMTSVQIYGYLIHEFDPWFNYRAAEYMSTHGWSAFFSWFDYMSWYPLGRPVGSTTYPGLQLTAVAIHRALAAAGMPMSLNNVCVLMPAWFGAIATATLAFCTYEA	+	no	no					NaN	NaN				NaN	NaN		NaN		NaN	NaN		NaN	NaN		NaN	NaN
LdBPK_212130.1	centromere/microtubule binding protein cbf5, putative	MGKKKVGEIQRSEDFCIPAGDRDANSALPAEEWPLLLKNYDKMNVRSTHFTLLECGWSPLRRPLAEYIKYGMINMDKPSNPSSHEVVSWIKRILKCDKTGHAGTLDPKVTGALIICTDRATRLVKSQQNAGKTYIGVLRLHDTVSQKKVNAALQRLTGPCFQRPPLIAAVKRQLRIRNIYSNQLIEYDKHRHLAVFETHCEAGTYIRTLCVHLGLILGAGGHMEELRRIRTGVITENDHLSTMHDVMDAQWLYENERDDTYLRRVILPCEYLLSNHKRIVVKDSAVNAVCYGAKLMIPGLARFDNGIERDDVVVLMTTKGEAIALAYAEMTTSQMASVDHGIVARSKRVIMDRDTYPRRWGLGPIAVKKRSMMKDGLLDKYGRPQSNTPPDWFYVDYGG…	+	no	no					NaN	NaN				NaN	NaN		NaN		NaN	NaN		NaN	NaN		NaN	NaN
LdBPK_310200.1	nucleolar protein, putative	MGKKMATVAAKKKVVPQAAAPAAKSLKKANGTAVVVAVKKTAKKSAMAPKAAQRAPVAKEEEEEEDSSFHYDDAAVNSSHYDGAPDDEDGAGDEENIVFDDVMDGDEEDEEDFDAEIQDDDDFEVKAEKYRRRMLAQRQLADAEQQEDIVTRTAKPTPLHDREQRDNEAQQEEDGAAAVQLLGKTSTAEELRDRIQETVRVLSNFKQEREEDRERGEYLELLRSDLLELYEYSEFLMDSILQLFPPAEAVDFLEAMEKTRPTTIRVNTLKAKRRDLVQALVKRGMNVEPLEKWSKVGLQVFESNVPIAGTIEYLAGHYMLQAAASFLPVMALAPQENERVLDMSAAPGGKTTYIAQLMKNTGVLFANDVSEPRCKSLNANLQRLGVTNCIVTNYDGTGY…	+	no	no					NaN	NaN				NaN	NaN		NaN		NaN	NaN		NaN	NaN		NaN	NaN
LdBPK_364530.1	hypothetical protein, conserved	MGKLTVKVHKCELYRPVSSGNCAVNPRVTIVVDGTYRFQTNIKKNTFDPEFRVSFVVGNTHRLAVIEVSVHDVQEPSGLVLPGIGVLAAKRGLVRELNGVRMDEGEGVGASTAGPTGGGGSSGISSGTSSSFKARLPVLLGRCYISIERLVHHERKRRKYYLATPLPPSSATATAGSNGCATAASVAANAIAAGASPATMASDVGPSFLQQALPTGIAGTITISLESDSLGEPPSELSLNEPLETAYVRRLRRFLMCYDPPKVAMLDVMMAHVRDTTEVGPHNNSRRRYSNSNGTGTVALAASSAPASRIHKQDRSSATSATSGTTTPLRPGADSVTSPTGGASTLLMSSHDQVDSLMWNPSNNCPNRVLQLDHKRSPPSSNGSPPFVAALRTRSVCLG…	+	no	no					NaN	NaN				NaN	NaN		NaN		NaN	NaN		NaN	NaN		NaN	NaN
LdBPK_180230.1	60S ribosomal protein L7, putative	MGKNPPKWLPGERVKETILLQRKSVEQLRADRVLRKDKLQERRERHKNKLDAKRKRKLSTKKFISAQTILKHAQRKENQGRKFQKIGEKVEGRRRHVNFGELKKRLRESPVRLVVRAKGSQIPPEVAAAFRKLGLLKIYSARLISLTPRTEKLIEQLTPFSIVGQPDRAQVESLLRTRGSLYNEETQTKRLISGNLLLEQALGQYNVLCIEDLVETIATHGEHVEEVLRHIAPFDFHPPRQLFIERHRSVHQKLEIVNKHSFAAYLSDQLQQITVEKQCKTAAAAKKSTTVAVKRKAA	+	no	no					NaN	NaN				NaN	NaN		NaN		NaN	NaN		NaN	NaN		NaN	NaN
LdBPK_050460.1	GTPase, putative	MGKPGKKAGKGLLAPTNPNRRTDPNKTSLRDQRTIKRLKMYKSKIKRDEKGNIIKGSVLKASDRIEQQMARIAPDRRWFGNTRTIGQEALQKFREEMGAKYKDPYSVIIKQSKLPLSLLEEPKNTDGSIRKEMEWDKTFGDKANRKRVRLNAVDMSTLATEANAKGDYYNCNQKEKDRDLMKGVHKDRDDKTRNGILMTKGQSNRIWCELYKVIDSSDVVLYVVDARDPMGTRSTFLEDFMRREKKYKHFVLVLNKCDLVPLWATARWLQILSKDYPTIAFHASVNHPFGKGNVISLLRQFARLHNVTHRGSKRTKTPISVGVIGYPNVGKSSLINTLRRKSVCKVAPIPGETKVWQYVALTRSIFLIDCPGVVYDRESNNDIQAVLKGVVRVERLGNA…	+	no	no					NaN	NaN				NaN	NaN		NaN		NaN	NaN		NaN	NaN		NaN	NaN
LdBPK_190800.1	ATP-binding cassette protein subfamily F, member 2, putative	MGKPKYLKKKQAAAAAGSEEGADKDVGDNTESTNGSPTTANALGKKSEAAKEEPHSSGAMVSFANPVYRQGVNDILVEKLDISYQGNAILENATLNLVSGHRYGLVGPNGCGKSTLLRVLGCHEIPFPSHVDRYYVSQEVEASDMSALDAVLAVDKEREKLESEMEDLALGDQEDPHVLSRLDDIYKRLDELDADTAAARAGKILFGLGFTKEMQRRPTKAFSGGWRMRISLAQALFINPTVLLLDEPTNHLDIEAVVWLENYLSKFKKTLFMVSHSQDFMNNVCTDICHMHLKKLNCYDGNYDQYCITREEKESNQIKKYQWEQNQIKNMKDYIARFGHGSAKLARQAQSKEKTLAKMTRGGLTDAVVKDSRINFEFPCAGPLPPPMLQFREVSFNYP…	+	no	no					NaN	NaN				NaN	NaN		NaN		NaN	NaN		NaN	NaN		NaN	NaN
LdBPK_313270.1	hypothetical protein, conserved	MGKPPSTSATRASSSLSWRTTSHMVTLSVSALSLPLGSSVALMYAVKPWGHVILVGGCVGTYAMGIGMRWRESNVTIVERRRSPSYERAEMRRCVLTDQTVKLLTDLGCTERKVLSVLRPARGWRFLSPDLTPLREGSVFPGCAIGESAYQCTEGVLLRTLRTEFLRFGGTIDWETEAHSADANNDGSDTWCLRRDYGLSTNVEAIITMAKGTPFAEMLVARDPSRIAVLFDVERGVCKLESRDTSVLFDQQSDVSIVVGNGIALHCWRSGTDECAWRLVRSATTHSSLDASLDGMHDVLKTVIQKSQQRIRSVCALPGTTPAIKDEAVRFRVGLLGDGLLPIDPFEWRGDNARCMIEEASAVCRLLYGKKYQRGDVASLLRGAEQDSISKRANLLQRD…	+	no	no					NaN	NaN				NaN	NaN		NaN		NaN	NaN		NaN	NaN		NaN	NaN
LdBPK_362570.1	hypothetical protein, conserved	MGKPSDPAPPNRRCAECERSFGITVWKHICDVCHRTVCDDCAPRSTESVDAKGEKAMLRVCKTCGTTGHRLGSAAGGNCATDGAQGTGTARPDPHSEAERERRARIIEERNKAQKNRGRPQRAGGEDGSRAAVASARPAPPAPATSSPTSAPPRASASPPAALPPPPANSGSQERLVNPALEAAMRRQQQQQAHSRAAASSPAANMSPEKMRLLCEIEALLAKHLEDPPFGLRAADEAKLHGYLQFLKKKYHLSE	+	no	no					NaN	NaN				NaN	NaN		NaN		NaN	NaN		NaN	NaN		NaN	NaN
LdBPK_351080.1	hypothetical protein, conserved	MGKRNESGGGDVSSLRRHRSRRSDRRDDDDDVGDYGDRHRRRRRDSDSLADRQHHHHHRHRSSHHHRRGSAEGREDSSDVTRSERVLRSHHRPRPELSDSDDEYGNFNDNRLSRRRRDGQQRRERSRSEEDDIDDRRGRREKGKRYRDTAATDDDDDGRQQGRKCRRDGRQSVDEASRSVGGNAAANLSDCRAYGDRFQAGNSAASSTYTESSTVDWSSRRGRQRMRGLAYDVDQRKRFLGFLDRCDASGGRAAAAAMEFGIGPDGLVQMPPPPTLVRRQNRSRFGATDNNDGNGSGVCQQPQQHRRRRPPNSVAPMANTHDKDGDDNSSVASHESLYNDPAAADMGILPDIIPPSNLYRVALCGVDLSVTASHLSSMVAQLLGGGAKPWRVRRPAREM…	+	no	no					NaN	NaN				NaN	NaN		NaN		NaN	NaN		NaN	NaN		NaN	NaN
LdBPK_365970.1	phosphoprotein lepp12	MGKRTKKAPKQKRKLAMADRPRKLTSKGKVKHKRGDLKMVSSRNVSFDVRQGKGGKWIKTGERKCNIHTVCDCVKRTDPARMRYITNR	+	no	no					NaN	NaN				NaN	NaN		NaN		NaN	NaN		NaN	NaN		NaN	NaN
LdBPK_303640.1	serine/threonine-protein kinase, putative	MGKSKKHGKPVKGASKKGSKHDKSKRKAKFIDPTSSVSRDVRETVAALVQEIEREEPVAEEKLQPLKKGKKCQEIAEKEGILVKTGMTKEQAHTIANRLKQQQSTTHRSDGEGDVGSDGGCDGDGGGTEEDYSDTANEPSREYRKGGYHHVVIGEVYNDRYRVVKKLGWGYFSTVWLVWDYQKERYQAMKIQKSAASYSEAAYDEIKLLSEIMEADPHKNRCCARLNDYFKHTGPNGTHVCMLFDVYGENLLSLMERYEYRGIPLPIVKCIARQVLIGLDHINSIDIIHTDLKPENVLLSTPKHSIISLMKHFHPPPLHQRPKLTERDPKTMTKSQRRRYYKKLAKEERKTLLGEDDGDHKSRGDEHGSNENGDADSEGSKTDPESEVERFHHVILADF…	+	no	no					NaN	NaN				NaN	NaN		NaN		NaN	NaN		NaN	NaN		NaN	NaN
LdBPK_050820.1	hypothetical protein, conserved	MGKSNPRRRNKASAKNRPKGHQDCTEVEKDVAGHVVLAPAQPPHTFTPLCVQQLRESREYAVLEDACSDIAYFALQLRHNNDFLREAVPQRLAQLLIFSPPYEPPQLNTNADATPVVASPTLSAAATAGEEEPQPHKGILHMQIAAAEALRTLVVNSEQDRVIDALTSAGADAASGDRFAEGLARLVQAGWQRVQQARRRMAPEDWMGVNGEEGEEDAGSGGGDEAAAEGEAEPAADASARHHRRRQSGFTRNLYFILLRHLEEVLALASVCVEASEVCAQTFSSTSALLLLLDVLRVAITTTWETLLHPSADYYADEAQVPVASETALAIRAFKRREAGLLASLAVSTADLLLLLSPENQSLAQVFTGSSEGNGAAVAASSSSFPSAAGSSPAMTAEQ…	+	no	no					NaN	NaN				NaN	NaN		NaN		NaN	NaN		NaN	NaN		NaN	NaN
LdBPK_030880.1	peter pan protein, putative	MGKTAKGSTAMPGKLDTTEADKRTPKSIIIYRGDVGVHVRSLMHEWRNVFLPWSSKKLHGKNKSLKDFLAVAATFSASHLQLFTAPSQGTSLRIMRFFNGPTLSFRVLSFTLHKEIVAKQRRPVAVDRAAWEVAPIVVLNNFTHPDLAHRAEVPLLMATFKALFPSLNVQTIQSSEIQRICLFHYDHVEHVVEVRHYYVNARTVGVTKTVKKLLENRRPTKLGTLESIDEVLDREDAWSDTDGEGEEVPLVQPFRQHREQCRVKLQEIGPRMTLQLSKVENGFAGGEVIYHRTEKKTLREVQVNASKVRARKTEKAKRRALQDENVRRKRQKREDRLERKRQRREAAAEAQQANPFEVAHGDGNGNGDGDGDGYVGGDEE	+	no	no					NaN	NaN				NaN	NaN		NaN		NaN	NaN		NaN	NaN		NaN	NaN
LdBPK_323700.1	hypothetical protein, conserved	MGKTHDHEPPATMKPLEELTDADTREMRDLGIGEGMFNRILTSCMKFALSGGWSVRKRDAKYDIVWETKPSHNSNKQAMRFTAKVPNCNTGSLEAILADDEYLEDDPNVSYMYKYDGLLQQNHAEKRIAGNVTVQSTHYGAPVMFVAPRHIISYVTLGALLTPAQQKELGIRPTGLRDQPADAERTDNLMAFTQCCIDYTGDAVELRKGSERGHVYSYSLLGQEEPDGSMTVTMTLDMDPAGKLPAKVVDMSSDEQHKKMQRIVELLKAKGPQPHLCSVYQNTRDFPFRNPSKGEVEKRS	+	no	no					NaN	NaN				NaN	NaN		NaN		NaN	NaN		NaN	NaN		NaN	NaN
LdBPK_300450.1	hypothetical protein, conserved	MGKTKDQRESREQLAQEAQVMVSEDFPEELEAIYAKTSEKANISAMKVLNMAKCLELLEVEVAGGHTVLLVKVAQVVKTSTTTIEITPNSASFGNTILQRVSRFDSALQVSKEGTKIRVVIPPITTARRDKTVAEVNNLISTFRQRVKQSRTKAVKVLQDAGLADGVQQELTALVDSTANAFVEEKAAELELLSEEVMTMGIDESDVAAGR	+	no	no					NaN	NaN				NaN	NaN		NaN		NaN	NaN		NaN	NaN		NaN	NaN
LdBPK_282450.1	DNA topoisomerase ii	MGKTVEQIYQKKTQHDHILTRPDMYIGTIEPVTDDIWVYDDAENTMKQRKCTWTPGLYKIFDEILVNAADNKVRDPIGQTVIRVWMTENYVRVYNNGEGIPIQKHREHDLWVPEMIFGHLLTSSNYDDEEAKVTGGRNGFGAKLTNVFSKQFEVETVHSRSRKKFYMKWANNMLQHDDPVIVPCDSADYTMVTFYPDFALFHVDKFSEDMLLMMKRRVYDVAGCTDKTLKCFLNDERIACTTFPEYVDLYPTMGEERKAASYSRVNDRWEVCVRVSNIGPQQVSFVNSIATTRGGTHVKYIMDQIISKVVEQAKKKKKTDVKPHMIRPHIFLFVNCLIENPGFDSQTKETLNTVKSKFGSTCDLPNSIVDYIMSSGIVERSVEMANSKIAREMASKMRS…	+	no	no					NaN	NaN				NaN	NaN		NaN		NaN	NaN		NaN	NaN		NaN	NaN
LdBPK_351450.1	60S ribosomal protein L2, putative	MGKTVLSCRKGNGSVYQVHGHKRLGPAKLRILDYAERHGYMRGVVKSIEHEAGRGAALARVEFRHPYKFRRVKELMVAPEGMFTGQSVFCGQKAPLA	+	no	no					NaN	NaN				NaN	NaN		NaN		NaN	NaN		NaN	NaN		NaN	NaN
LdBPK_351440.1	60S ribosomal protein L2, putative	MGKTVLSCRKGNGSVYQVHGHKRLGPAKLRILDYAERHGYMRGVVKSIEHEAGRGAALARVEFRHPYKFRRVKELMVAPEGMFTGQSVFCGQKAPLAIGNVLPL	+	no	no					NaN	NaN				NaN	NaN		NaN		NaN	NaN		NaN	NaN		NaN	NaN
LdBPK_090940.1	phospholipid transporting ATPase-like protein, putative	MGKVKASFGSLVAAIRSTVSCTSPGDNVIDDEDENNFMADNAKDGGASESGQPAFVEIDLLRSDRNRQRNFPDNSIRTAKYTLLTGLPLSLLYQFYKISNIYFLLVMIIALVPGASPINPFSSIVPLSFVIGAGIFKDLWEDCKRRRADRQANEMIVYVLRACAEVSSKGSTTASSSSSGTLTEKQNSTSDSDGAAAASLRVHGGHNHQQNPRRWRQRIVRVVSRPSSPREDTAVSRKKSYDGKGVHAVEEVEMTTYGRSCGASTTCPTALSLRRTSAQPQESATPDAATEPVVTFQPVRSCEVYPGDIMLFRLGEEVKADCLILNTSLPDGLTYIETANLDGETNAKTRRAKIQTVEALGTVEDVVEKALGVSPRNAAAVHARMNGIDAGPQDVWGVS…	+	no	no					NaN	NaN				NaN	NaN		NaN		NaN	NaN		NaN	NaN		NaN	NaN
LdBPK_191200.1	hypothetical protein, conserved	MGKVKRQANHAIKKILMKEKSLAMKKKREAESYHETPESNTTKQATKDYAAVLFRKALVTQAAPTRTAHFLSYNTALGPPYRIWLDTNFINFSMQNKIDIVQGLMDCLLAKVIPCICDCVFAELEKLGKKFRIALKLARDKRFERLTCDSKYADDCVVRTVTQHPIYIVATCDQELKRRLRKVPGVPIMYIAKHRYTIERLPEAYGAPE	+	no	no					NaN	NaN				NaN	NaN		NaN		NaN	NaN		NaN	NaN		NaN	NaN
LdBPK_251430.1	hypothetical protein, conserved	MGKYAAVIIGPAGSGKSTLCGVLAEHYATMGRSTHIANMDPAADSLPYEPSMDIRDLISLEDAMEGKGLGPNGGLVFCMEYLVTAGATWVSQQLGDYAEDFIIVDMPGQVEVLSNQPAVPAFVRLLQQEGYYTTVLYLLDALATTADSGKFISGCMFSLSSMVCFDCPFINVLTKCDLLSKDFKENGMLEHFCMCDFDYMDLSRLPSRFRAMSRQIGALLADFNLVTFRPVDIEDVGYVSNLCSVLDETLQVADEAEVQDHDLADN	+	no	no					NaN	NaN				NaN	NaN		NaN		NaN	NaN		NaN	NaN		NaN	NaN
LdBPK_271890.1	small nuclear ribonucleoprotein protein, putative	MGKYTMLHNINKVLCVMLDDGRTVTGKLLVFDKHMNVVLGDAVEERPQSKKMAEEGVSPKRQLGLILLRGEHVVSVTVMKGSENGGSGAVANFGGAPKSAKATAVKRKRGA	+	no	no					NaN	NaN				NaN	NaN		NaN		NaN	NaN		NaN	NaN		NaN	NaN
LdBPK_320830.1	hypothetical protein, conserved	MGLDILEIDTTTPHPGVTIDGTTAQRETNGGWVTLRAKTPLSATNHQWAIRIIDQGEGADGSGLMIGLLPQLSAQLASATGSKYISELGGWCLSRAGDTYGAWKCDRFPYSTDCVVEFDWDAVTGTLCMVSGNKKGTGHIPGLKESDALYPAVSMYYLNQKVAFV	+	no	no					NaN	NaN				NaN	NaN		NaN		NaN	NaN		NaN	NaN		NaN	NaN
LdBPK_230870.1	hypothetical protein, conserved	MGLDTWKTFPKILSEYPKHGVPLPCSDQHPRLPCPETRWARDFCLAQGGNCEYKIEAHFDCLEQHYPKEKVDELRKIFKPSTLDYPTSDTYIRYRHYYIGAPWMSKNNWEGTR	+	no	no					NaN	NaN				NaN	NaN		NaN		NaN	NaN		NaN	NaN		NaN	NaN
LdBPK_343380.1	adenosine kinase-like protein	MGLETLSNGTSPAPISVVCFGHPLLDMMATVENDFLREHNVEPGSVTLAAPEQLVLFSKLLDEFKDQVDYVPGGAAMNTARVLAWMLPDAHIAYVGALGKDRFAEILKSALTKAGVEQLFEECEDKPTGTCAGLVVQKDRTLLANLGAAVTLSLTHIQTDAVQSAIEKASLYYAEGFFLNTASSPNNLLYVAHHAHLHGKLFCFNLNAPYISIAFESRLHVLLPHVDILFGSDEDLLTYASVRWPHDFDLSTLGTVMHANSRRHEAFVRCLARISMLPRANSARPRLVVGTCGPHDTYVACGDHVRSYPVPPMAQEEMVDVNGAGDAFVAGFLAQYIVNRDESTSVVVGHASAQNCIRHNGAVVSGAPPALTRRISGTTEPVMTANSA	+	no	no					NaN	NaN				NaN	NaN		NaN		NaN	NaN		NaN	NaN		NaN	NaN
LdBPK_340140.1	malate dehydrogenase, putative	MGLFFRRSPTALKKGKVVLFGCSNAVGQPLSLLLKMNPHVEELVCCNTAADGDVPGSGIAADLSHIDTLPKVHYATDEGQWPALLRDAQLILLCFGSSFDLLRQDRDIALKAAAPTMRRVMAAVASSDTTGNVAVVSSPVNALTPLCAELLKASGKFDPRKLFGVTTLDVIRTRKLVAGTLHMNPYDVNVPVVGGRGGVTACPLIAQTGLRIPLDDIVRISGEVQSYGVPFEAAAGAGSHDALSTEVAPPVALGLAYAACDFSTSLLKALRGDVGIVECALVESTIRSETPFFSSRVELGREGVQRIFPMGALTSYEHDLIEAAVPELMRDVQAGIEASTKF	+	no	no					NaN	NaN				NaN	NaN		NaN		NaN	NaN		NaN	NaN		NaN	NaN
LdBPK_280680.1	hypothetical protein, conserved	MGLFLGTLIFIIIGAIGALSAPLWAKSQVDLVRVLCAVATFCCWMSWVLIYMAQMNPLLLPTRSIKVE	+	no	no					NaN	NaN				NaN	NaN		NaN		NaN	NaN		NaN	NaN		NaN	NaN
LdBPK_313050.1	farnesyltransferase, putative	MGLFSDSVAMMRVKWQMRSVKIQVPPEETDLRFCYDIMNDVSRSFAVVVAQLADQQLRDAICIFYLVLRALDTLEDDMSVPVDVKLKELPKFHTHTSDMSWCMSGVGEGRERELLEKYPCVSRAFKKLKKGYQDVIANICERMANGMCEFLKRPVVTKDDYNEYCHYVAGLVGHGLTQLFARCGFEDPSLDDDLTSSNHMGLFLQKTNIIRDYYEDIREEPPRMFWPKEIWGTYVTELKELKSESNNAAAVQCLNAMVADALVHVPYIVDYLSALRDPSVFRFCAIPQVMAIATLKEVYNNPDTFQVKVKVSRPESCRIMLKATTLYSSLSMLRDYCVELQEKLDMQDASSTSIANSLAAAIERIDLQLKKCQDVSYTRSLLARYPGLGGQFLLTVMDT…	+	no	no					NaN	NaN				NaN	NaN		NaN		NaN	NaN		NaN	NaN		NaN	NaN
LdBPK_010240.1	DNA excision/repair protein SNF2, putative	MGLGKTVQVAAFLGQLYARQMIKTTILVVPPTLVSIWTAAFAEWGGASLTRVVEVIHNEPRKKRQARWRKLRYGLPCVLLTTYGVLRQDAADMSVTLVDYVVLDEAHLIKDPNTCVFKSALTLAARHKIALTGTPLMNTFDDMWSIFRFLDGSILDMDKSNFNAVSATLLRGNERDASAAQREAASSELAKLQAAIRPFMLRREKKDVAAQVLSSSKEDVVVWVRLTDVQQQLYAAFLDSKEVASAREGAADVDLTEGTTDEDGVVMEKSSLGGGDSSAAATVRTNPLLLLTMLSQICNHPWLSLLDEAFAAALSRNPYKAPVAEMGDVFGGAKLWVALQLLRRCVSEQRKTLVFSRSRRFLHLLSFLLQEWRLTHTQVDGNTPSERRCAEVERFNNDA…	+	no	no					NaN	NaN				NaN	NaN		NaN		NaN	NaN		NaN	NaN		NaN	NaN
LdBPK_363530.1	hypothetical protein, conserved	MGLKRLAKATKITSKHMLLLNRREPYKPVTSDRVMIENRRRLEDFEAKNAEGIVFVPDTALPPWQKSIATNLKQQATQMNFRGFRVRVADKQDEPGFPTHFR	+	no	no					NaN	NaN				NaN	NaN		NaN		NaN	NaN		NaN	NaN		NaN	NaN
LdBPK_355280.1	GTP-binding protein, putative	MGLLERRKAIEEEIARTQKNKKTEYHVGRLKGQLARIKTEMMENAARAAGAKGGDGFDVRKSGDVRCALVGFPSVGKSSFLSRVTQTESEAAGYEFTTLTCIPGKLMHKGTEIQILDLPGIIEGAAEGKGRGRQVIATARTADMIILMLDAAKAEAQRSKIESELESVGIRLNQRFPNVTFKKKASCSMNVVSYSSTVPQTRGVSEQMVKEVLKDYGIFNADVALREDITVDQFIDVIEGNRKYMPCLYVYNKIDTITMEEMDRLSRLPHSVVLSLHWDLNVDEVIDEVWEHLNIIRIYTKKHGEHPDFGKPFIVKRDASVEHICKRIHKDIASRFKYALVWGTSAKHQPQRVGISHELEDEDVLQIMLRTANE	+	no	no					NaN	NaN				NaN	NaN		NaN		NaN	NaN		NaN	NaN		NaN	NaN
LdBPK_160400.1	hypothetical protein, conserved	MGLLGLRKFIDSCGCTRLLPVPLSDAEAAEEVKRRLRVEGCYEITGEDADADSGALYANSGEKNETDDVDRRGARRRPLTSSSHMSRPESAGAVATGSYTPMVDHVLVDMNCVVHSCFRHQCSENKPKRQLIQEVLERLRVLVTEVVVPRQSLSICFDGPAPIAKLQTQRLRRRKVSLLDTGSVQQLNTLSITAGSLFMIELENAIASQFKLNRGRGFLRRACPVYLYGTTVMGEGEAKISRALAFLAYGSGGTADSTTPPPQDEKALLSRRELGNAGRRRSSVGGGGGGRHRRNGSGGSRGERDGRDDAATAPYLRCRSDDTVVVMGDDIDLVLTCLGATAFHNFSIISPSSLQLIRVSDILYRWLKATSATRGDTPFSPSQLPSIRIDFIFLFLLNG…	+	no	no					NaN	NaN				NaN	NaN		NaN		NaN	NaN		NaN	NaN		NaN	NaN
LdBPK_340020.1	hypothetical protein, unknown function	MGLLLLTEVCQFHEGGERSPLSTRRRLMLASLSPATRKLALTGEGLTIGSVSFRNGGTEMNITIANDGPPPPVGWWRYSGTVTVAGHNAPLGACGVISTVKNAWSVCRVTRVELTSDDGVDAVVQRQILYILGLLQNEVISLCLGKLRMKNADLAPCLPSLNSLSLYGCDGRIEKWLSALSTAAEIVEISDCFSLSDATFKSMPTTSVDRLVLDNTNVAASFLEHLKCRHSVRTLSLMDCRKIDTSQVGAFPQLRRLLLCRTPVASESLEGVEKCHHLQIVNLGGCQEVVDVNVLGALKQLRELFLHETSVTNAGIAALANCKRLEKLNLGGCVHVSNVNHLGRLANLLELHLWSTKVTNSGIEGLASCCSLVELVLDDCVRITDVLPLGCLQSIRWLS…	+	no	no					NaN	NaN				NaN	NaN		NaN		NaN	NaN		NaN	NaN		NaN	NaN
LdBPK_241300.1	amastin-like surface protein-like protein	MGLLPPFVGALLFTVIQFLVLLFVVIATPISQIDSKTSRTCYTFWGMKSDCRKVHYTAKGKGAFGNCRQRLNNMSGGAAFAIVSVFTTLAALVFGILMLIRVSCAVVFPLIFTCISIFTIFISWACVAGAYTIKMCGMKWSNYSLEYGPGFGLMITAWCLQIVNVLVLVLISFF	+	no	no					NaN	NaN				NaN	NaN		NaN		NaN	NaN		NaN	NaN		NaN	NaN
LdBPK_302700.1	hypothetical protein, conserved	MGLLRQVLDPNRRCVDLSDQRGGLTAGVLESLRTFLRYNDRYVHLCVSDNVLGSAAIAGLCALIKRHPHLIALEAQHCGLLDKDFRFYVGPAILTMRHLTFVDLSRNCGLTDVSAETLARILVETDVETVRLFGTSLTECGGRVIATAAANTTTLVSCELPFTVGSAVLEDIEVCTRRNRAHRAILNNASAHYTRLQVRRSRLPCPPALKHMEANPMVAIDELLSLESKPGAPPRSPVIDVVPKVCYTETDRRWRACIHKGRKNALMHTETLLPPSLSSSVPSAQVPSSFAAASVANTKVASTAVTRRGKVTPDSLDEVTMWDWADPAMSTTLHCLYLLDRQAQLAPNRANSVVAVPNINGLSHTGPSKKATGGTVRLPYLRVGKRAAAG	+	no	no					NaN	NaN				NaN	NaN		NaN		NaN	NaN		NaN	NaN		NaN	NaN
LdBPK_350130.1	ADP-ribosylation factor, putative	MGLLSIIKKTKRKEREMRILMLGLDNAGKTTCVKKLCGKDTSSISPTLGFQITALTFRGCTLNVWDVGGQQSLRSYWRNYFESTDGLVWVVDSNDVKRLLMCKEELHHLLQEERLAGASLLVFLNKIDIPTALSPQEIARLLDVDTIRQGKRHVHLCACSARTGEGLLDGISWMVDDVSKRMYLSS	+	no	no					NaN	NaN				NaN	NaN		NaN		NaN	NaN		NaN	NaN		NaN	NaN
LdBPK_290950.1	ADP ribosylation factor 3, putative	MGLLTLLRKLKKSETEPRMLILGLDNAGKTSILRKLSDEDPTTTQATQGFNIKSINCEGFKLNMWDIGGQKAIRTYWPNYYDEVDCLIYVVDAADRRRLEETAAELDTLLQEEKLREAPVLIFSNKCDLATALSPENVSTALNLHSLRDRTWSIQKCSAKTGEGLHEGLEWAVKNLKPK	+	no	no					NaN	NaN				NaN	NaN		NaN		NaN	NaN		NaN	NaN		NaN	NaN
LdBPK_181660.1	gamma-glutamylcysteine synthetase, putative	MGLLTTGGAPIQWGTDANRKAIPHVREHGIQQFLNVFKNKKDLHGMPFLWGEELEHQLIQIHDNTVTLSTESAMVMNKLRARPDNCAVWNPEYGSFMIESTPDHPYSLSVESLDSVQDNIERRYDMLNKEAPPGVVGTTFVTFPLMGQGNFVHCSDKSSPYSQSLFVPDACINQTHPRFANLTANIRLRRGQKVCVLVPLYMDSRTMQDTVDPQLNIDLTPHNKDIFYSMRENGRNMTDELYAETDASAALLVPSSSLDPREDYPVTETLKQLFTPATLYYYAQYFTGQRREHMQERYNACNCPVTLVSHPCIYMDCMAFGMGNSALQVTMQLDNIHEARHVYDQLAILCPAFLALSSATPFQKGLLCDTDVRWLTIAGAVDDRRVEEVPRILKSRYDS…	+	no	no					NaN	NaN				NaN	NaN		NaN		NaN	NaN		NaN	NaN		NaN	NaN
LdBPK_332710.1	hypothetical protein, conserved	MGLPGWMRRCEIYAICMVWPIATVVGLVGTYRLFMWSYGGRECFRYVAIQEPFKEEWYQANPKSALGMDTPLSHVPKYLETPGYTVDGATDDHPHHRNF	+	no	no					NaN	NaN				NaN	NaN		NaN		NaN	NaN		NaN	NaN		NaN	NaN
LdBPK_351680.1	hypothetical protein, conserved	MGLQIIEGLGGSSRCVTLLTFTIHFLHSLFSVVNFLSWVQTPGSRLTHSTQMAYLSLTVVCCLFYFFGASVFYMWAWRFPEPEEVAKRRRVYGVGIHLFFCDLPIFIIETRIVWRVQFPAAIMGFNYVLTCVSLSYSTLRVWFFLMVRLIKFHLPTARSIGANYTTRTSLAARRAMDESDYTGHGGATPPSAAAGHTIFLNRNAGLHSDDRVSATRLYYTPDTDRDRRDVYYGPSPSRYYSSSSDDLSISQRPSQHGCRRSPGANVYSPQSAAPPFRI	+	no	no					NaN	NaN				NaN	NaN		NaN		NaN	NaN		NaN	NaN		NaN	NaN
LdBPK_324010.1	hypothetical protein, conserved	MGLQSPLWLWTHQQITRDAGAPKGMRKIIHLVQWMHLHGVESRHIAILVPFSWKAMCQQEFAQHSAQAEMKECPILLAHHELPALNKRDHTKYRYRAVFYLMDALPRNLNLSAPLQASEELLISEAMGAALDAFVLCADAGWMAPQVQAKWYKMFVAKLEDVRAVVSYDATTTTQAAMEAAAAYFPSLVGPTIPLCCSRHPNQRQLEYGLARMEPCCKRLCLSLYACRRPDHVCTRTCHPEESHLTCSYACGASLPCGHKCLLECGAPCNCFEVVEMQLPCSHEKLLGMNKETLEPIYAVVRHVYKGVCGDAALPCAVSYETECARCLGLFTVSCFEAQEQGHSLAHRTLICAACKRRERELRARLLGELLTGVESQKKKVKAELQRSLHHQRKAAAQG…	+	no	no					NaN	NaN				NaN	NaN		NaN		NaN	NaN		NaN	NaN		NaN	NaN
LdBPK_330830.1	CYC2-like cyclin, putative	MGLRQLYSLPGSRVGSSLGIPTHTQRGAAQSSAAADAFSMERFAAFYEVALEELMDECERRVANAPAAWRDSQQQLIGGDMNRDLATSTHSFDSPRSSAMSPFGGAPSSVALSCGTPVYSPRFTDPLHSTHGLHIRELSSDIAAVQNRTSTPLPPPSLHSNMAFFSAAGQARQAEQEKSVANEGAVSKLLAALGRHHGKMAPMVFIAGLAYLARVTAQCASEFLSVTRANWYRLTTTAILVAAKVYDEHSSSRLNACFAQSSGIPLSEMTRMELDFLYLLDFDLLLKESEVEQWLIWMETLALRRDLMTPLNTYVLDTSASTPAVQLASTPKPSFTSSTTLTEYGERCKTCAMCEASRTPGLSSEVPEGEEEAVGTSLSSVVVLRSVPQMHVASSCAMT…	+	no	no					NaN	NaN				NaN	NaN		NaN		NaN	NaN		NaN	NaN		NaN	NaN
LdBPK_291480.1	RNA binding protein, putative	MGLRRTDPLDRHRRGCGEEGSSQLNTDAATDGAEDGEDQASIRSEQCGRAKQTGRSTPGAANLSPHALSSQQLLQNQVQQQQRSGKPHDSAQMESSFSSSQIGSVVLNSCSATLPATCSGATGGNGGGRRCGSTPAAAGRGGDGASPPSSRQLQPPANHSHVNLFVRHLPLELNEEKLRAMFTPFGEIVNSAIMRNIHTGVSLGTAFVRFAKHEEAMRAMEAFAGGRPVTGSKRVTVQWARREHDKAPSGDERRKMRKLFIRNVPKDVTQEMLMALFSQHGSVKSVSTHRDTAAANAVSQPGGGGATAAAEADPSSHSGPDSAAASGSTDDRRIAFVTFEQEGVAEQATAAVHNTMPFASCQGIPLMVKLAEDTPVRHNALGGNIARANNVGIPSGIGT…	+	no	no					NaN	NaN				NaN	NaN		NaN		NaN	NaN		NaN	NaN		NaN	NaN
LdBPK_290960.1	hypothetical protein, conserved	MGLSLVEHTCSRCGKKLREAAIRKSVHCIKCNRWYHRTCFMADTGVVIEEKAPTSDRCVCCLAGTIDMKSKRYSHHMNKYAKGFIKNGFCVVPLAETKTELEQITQDLSTWNADLLRYFKALLTTYECQAEMGGAVPSLESGYSNFRQRCPGRFEIIADFITSKVIPLVANAQTVQQTLDALLCNSQLQTGKKVMSSGCFLSLMGSETQNAHTDGPALSNVVNLFPYAINVFVPLISVDSRNGTEFFPGSHVVGDRRQSKSVSPPVALGSVLLFDYRVVHRGLRNAKSEPRPCYYVTFSRSWYQDTYNFSERRYKKRLDVDPTLLESREERMAKKSRSDDGGSSASQLR	+	no	no					NaN	NaN				NaN	NaN		NaN		NaN	NaN		NaN	NaN		NaN	NaN
LdBPK_240660.1	hypothetical protein, conserved	MGLSRGHSPRLRRTEVQVPVTLNVYSLIESNKRLSKMGMGVFHTGVVVYGIEWGYGEVVDNPNASGLFCVHPGQAAGTLYRTIRIGHTTRSPMQVDTILHRLENEWRSSDYHILHHNCNHFAQAFCDLLSTTEKLQVPSWCNRAARVGDRVIPRRLATKVQHMMDDEPPKAAAPPTPASNISEVPTSVVPHEWYLHPSICQPLRYIDESKPLSVVTQDGHSASASVAAVDGGGSHYSAECDIVPPPGYEMTDTGSVCPPITRRETYCSTDEKGSITHMMAIEEQPSVAPSSRRESACKSTASQRAAKTTSGHSPAPPSPGIAFSSGGEDRVVLPRMRASTSQSYSVAPTGSPQASEIEIDVENVLQSETSEEPSPPVMSHLPMISSPNRGIVNPRKATP…	+	no	no					NaN	NaN				NaN	NaN		NaN		NaN	NaN		NaN	NaN		NaN	NaN
LdBPK_272420.1	protein kinase, putative	MGLTAEAIAPSEGHFRHHYSLGDEIGKGAYAVVFRCNHRETKAVYAVKIVDKRKAGPKDIDDITHEIDVMGRIGYHPNVVQMIEYFSTERRFYIILDLLSGGMLFDRIIELKHYSESNASVLVRNVLSGLAHIHSRGVIHRDLKPENLLLRYAASPSTSPNSNLTDVCLADFGLAGYVPSTTCCGSPSYIAPEVISVGYYRTRKEPYDAKCDIWSIGVITYILLSGKMPFHGNSFKETFELIVSNRWSFNSDTWASVTPTAKDFIQACLTYDPVERPTALELLQHPWLANEQPHVHLGRSLESLRDLTKKKVKAAVQVFCWTQSLLGPLDWTPPFMRFLRHTDKFSTVLTHQSQTDPKQVHTVDFSKALDHKKPGWRIQDCCTCPSEQVCRHIQNVHEY…	+	no	no					NaN	NaN				NaN	NaN		NaN		NaN	NaN		NaN	NaN		NaN	NaN
LdBPK_271350.1	hypothetical protein, conserved	MGLTDLFRRETPQERIRMYKRQLDRTCRDLDRERNKLSTQERKIMMEMKKMAKQDQVDAVRIMARDLVRTRKYNQKMYRMRTQIQGVSLRMQTMQSSAQMADAMKGVTKAMRSMNKKMNIPEVQKIMREFEKQNEMMGMKEDMMNDAVDEVMDDDGMEEEETEQEIQKVMDEAGLEFRTKVGVTDTALPQKSTETQGETDEELDARLAALKASMK	+	no	no					NaN	NaN				NaN	NaN		NaN		NaN	NaN		NaN	NaN		NaN	NaN
LdBPK_230980.1	actin interacting protein-like protein	MGLTPVERASHYATRSPRFAKITSKHLSYFHSVLEKPCSASKRKGKILTDTEAIAPFNVDWMRQVQGATPAVLMPTCATHVSEILKYCQAEKLAVVPQSGNTSMVYGAEPVHDELVLSTHLMNATPVVSKNTMSVEAESGVILQQCQEACAKEGLLFPLMMGSKGSSMIGGNVSTNAGGIHFARYGSMHSNVLGVEVVTAKGDILNMMSTLRKDNAGYDLKHLFIGSEGTLGVVTRAAIKLYPQPTSKQLAMFRLKDFESVLELYHLANNHLAECLSAFEVMDGESMTTSPAKEVPYERTYKNDVFCGGKDFTSAYFCVLVETHGSNEKHDFDKLSEFVEAAQAKLGDKLSGGGQYEPILSQSAAQTEQLWALREGIPVHLASGGLIYKYDVSFPIDKF…	+	no	no					NaN	NaN				NaN	NaN		NaN		NaN	NaN		NaN	NaN		NaN	NaN
LdBPK_241870.1	hypothetical protein, conserved	MGLTQDQTQRVKTAFLSYAQGQPKVSEAMMDQLICGAIPGLSWEQLQAKKAVRKVSADGYDLVAFFAIVNSDPAYIAFIQQHFPPAPPEQKEPEVDALALKTAKGF	+	no	no					NaN	NaN				NaN	NaN		NaN		NaN	NaN		NaN	NaN		NaN	NaN
LdBPK_250200.1	hypothetical protein, conserved	MGLTQQFVISNADVGRGHVVQALHPSAPLIAVTGSKGRVLILNKLGKVEHQFPMPGVVDMAWECGSDTLAIITGSSSDVHLYTHRTRHTDTIDTKMSDLRFICWSHSQPQFAIGAKSGQFVVYNRRTLRLVPVVGTHTQQLLSGVWTPAPDSRLLIISADRSLSISDAEGSMLKTIPLPSAPQSVCVSGTASSPKRLSLAAVNLGNAVLVVNLRSFSTSVGQFNTGLGLITSLTAGINGEFVVGFKSGAVGLLDLAGSEVRLRSSVSLAKSAVHMVNFGEGSGLVAAAADNRVRLLRINDDGIAATGDEAAFESDKGVPDLLTWSRDGQQLLLGTDQGNVTVFTLKVLNVSASFGTLVFSFISTRTIGVKNLQDNRMVCTVPVNSDPTFISAGMAMLGV…	+	no	no					NaN	NaN				NaN	NaN		NaN		NaN	NaN		NaN	NaN		NaN	NaN
LdBPK_272170.1	hypothetical protein, conserved	MGLVDAYDRAATTEIANESLKDVRPDIVHQCLLALFDSDLAYQHRLRVYISLFVRQGKVIEVSPALRPPRTYARFRGLMSALLRDGRICSTDGQVLMRLMPGSVAPIIPHGAEVVGLTNSLSSPIVTATQLAQQAVAAPVDDSLQGGIKHVTAFYCISCTDDCNLDGIDYITKSVCLSAYPMTAHVQCARVCEGHTRVEPASSVSGSAAGMGAGGGQAKTDRCSTPEPPKRRGEVFPVDQAEDNEL	+	no	no					NaN	NaN				NaN	NaN		NaN		NaN	NaN		NaN	NaN		NaN	NaN
LdBPK_311440.1	hypothetical protein, conserved	MGLVPSRESLYETPAAASQPRALPFISRAAENYMYKTNRTERVFGSGMALGSAGDAPRPTALLNGVPTAELAHKIMEADPNAVFIEDPAEATAAVAASRGSRRGSAKSTEVQCRGRDAGTLALETPAAEALRQGRVPYVYYYEHRVLPLTTEFFPSPDCVLFRQLWHARKQQNPRYHFQLDHTWSPGALTDPTAVYESFTELATRNMADIQAACLSAGQPVAKENLAQAQGQLQAAMRALNGGGVDMGHCAASSAGSQRTRVPFATREEFYSLVVLTTKESVIYDTNQELRAAVCGAATSGEAMRKRTDNAGKKPAAEESSKAERDRQRLRPVPCAVVLVRRCMPAHEYRYTYFVANNERHHKASAGAAGGSSRRRGPANACGTSEAHQPQQRESCSTL…	+	no	no					NaN	NaN				NaN	NaN		NaN		NaN	NaN		NaN	NaN		NaN	NaN
LdBPK_160210.1	mitochondrial ornithine carrier protein-like protein	MGLWNDFVAGTAGGCAGVLIEHPFDTIKVLLQTYGGTRYTGYTDCVTKLFRQDGVIGFYRGVTARLFASGFEHAWVLATYKWTLRLIGAGDRPTLPQILLGGCGSGVAATLCLTPFELVKCRLQADDSKGQRRYRGSLDCAQQVVREHGFKGLYKGGFAMLCREVPGSVAWCGTYDTLKSWMTPEGVPTQSLPLWKLMIAGGCSGVAFWTAFYPSDLVKTRIQVDPAYEKLSLWGAMTRVYQKEGLRALYRGWTLTAARSFPSNAVIFGVFDSCNRALSCESTLTADVPSTLSGHGGAL	+	no	no					NaN	NaN				NaN	NaN		NaN		NaN	NaN		NaN	NaN		NaN	NaN
LdBPK_010620.1	hypothetical protein, conserved	MGMDLALPAGPTGARGAGRVSAARRSLADAAPPPSHNVLVDVDGLRCEVRSMRSVPHALYSTPSVSHVLATYVQQLIDDFTRSLLLCRPAQRSSSSISSRVIQAESGDPQRQKQLQSTTTTTLGAADLTVDGALSSEDEETYLLLRLCHLHKAELQQQQQPSESSGGDASAMAGGWRMAGANTGSVAEQLFALFAAADRPCCRHGPNGGAREEDSEQHDAAVLMPPLLSSLLLFKPMLHDMRYLAQHLLLPRHAWQHHQREWVIVYEDVAVTLRDRLSRYRRASMRSRGRDGEVVTNDEDGTEDRDAASILTGMQRLFPASELQHLWHTLWELLGAAWRQRDRLWGAYRYLHGPRRLPPLCLSGQAPCAVPPGVHACPIMREQYEAYIARVHALTASPS…	+	no	no					NaN	NaN				NaN	NaN		NaN		NaN	NaN		NaN	NaN		NaN	NaN
LdBPK_070320.1	protein kinase, putative	MGMEHYTKVKDLGGTNGAFLARDRQQPDRLVVIKRLADGTQGIEELNASLRLRHPHIVRFLESFVYNGSLFVVMSYESGGDLDGLFHYLTQSHRTPTTHTLLLWFVQLLEALAYCHDSHVIHRDIKPSNILVSEDTKVLYLGDFGSAKTLSTSNVTSTFVGSPMWISPEVLLGTSYGYAADVWSMGCVFYEMATLRKPFSAPSFAHLVQQITWGHITPLPAHVAQEVRSIIHSMLVLDPAQRVTAKAALEVARGALGRAEELRQASPSPLRPAGMPSKSSATSLPPRLTSPPEVVAHQPRQTPPPPSPPPSQPYSSCPSASSTTPPRKGGLTQTAAPPVPTPSDSTPPPSSTVSDPLLVVASEAKAGEDPTPHGSPPSAAAPEFSSQAAVVKQRPGASS…	+	no	no					NaN	NaN				NaN	NaN		NaN		NaN	NaN		NaN	NaN		NaN	NaN
LdBPK_170340.1	hypothetical protein, conserved	MGMSVTMIDAIPLLKSTHANCVCPVCLDVFKKPVCFPCGHILCRACASRCIAARPRCPLCNQAVPNLRHCSPLPQLSLLCVLTREVGLRASGRQLRSSVQNAATPLSHSDHDSSMKRRRGATGYDAVEGAQGENQAPRPRRSSLSPPPEQHPFLSLREPRASHRVASAVAATEGSTANHAQHSSLPGLLRAAAGETQRLQSESPSPPPLMAGVGDDVLSDEAPHRSIIAQATTSLPSAVARRVGDSGALGRDQDRPPTTTPSPALSPSPAPFSTPLQLMRNHITDHADQLDSTPRLSPPPFIAFAVAEAASVTAAASTAHRSGEASASVLAAEHALNSKKASAWSLWRRGRGVIHCTLTPPAARLLARQAGVADGAGREKTEAVSKTASSWSVASADTA…	+	no	no					NaN	NaN				NaN	NaN		NaN		NaN	NaN		NaN	NaN		NaN	NaN
LdBPK_351520.1	hypothetical protein, conserved	MGMWSRIDRLASCPSTGFSTVLDDIRLSREARTSGGTLLSELWRRARGIREESLFYDNAAEFIALETEIKRFVRANHTLGMHPPHYGDVLSSVADILGLNVTADLLPPDGDGPLPIMADGPGMESVDQECESDPICLQRGALNEYRRHANRTLEASPHLIVSDATFAQAMAYYQKNLVSSIVVRAYDLMSGPSHSFEHDLAGFLRTVQQMWDAATREVEREEGNAAAKDETVALRGANITDSSKGRRASPSLSQPFLPFIKVTDFTGPPMLNRARSIFFHDRPEPPLRGSGSTRQRPLHRVLPAAIVYHTSPSCASCEVYDRAFDLLPSLFKGLCSRPHVSMVSCSPLTLFLRTTQIGAFDLVPSMGIYARLVYSREAVLRTADASGFFFSGGSADPVD…	+	no	no					NaN	NaN				NaN	NaN		NaN		NaN	NaN		NaN	NaN		NaN	NaN
LdBPK_302500.1	hypothetical protein, conserved	MGNAYEPPTKTACRLEVVGMVSSIRYDCTTSSCLVTTILNGTHVFNLDDSFYGANLAAGLSASNVESYPYHSIGEEPLMSSCFFNAGQLFAVGSSCGSVTVVSRRSRALTSCYATPDSFPIRSLSEIPAQPNCLLTCTEQGAAIVDVERSQLRMSLANPAAGRAVAAVPLQLHTFIVANYDGKVLLYDTRYRSSPSSVLSLPDQITCLAVARDTSEVCVGTVGGRVFTLRCAEGPQREQAFGMSNRRSPVRCVAIDNGRIAAGDLAGRLALIDTADVPDPTVYWSAETLLRLSRPSGRAGTLDVPVDTAAASAAFSGTEVTAVALAQGTAWMSFCSPKNATSQVVAIPA	+	no	no					NaN	NaN				NaN	NaN		NaN		NaN	NaN		NaN	NaN		NaN	NaN
LdBPK_341640.1	kinesin, putative	MGNDDKRGDSQSPPRRTRQVAWMPPDVSASPIHLSTPSAHRDPIASSGAFATEEAVKEGERCFGRIRVVVRCRPLQPDTEADHSSECVRIKGDEVIVCDKAMQKEGRCYRFDRVLPAEADQVTTFAEIAPLVEHVLDGFHATVFAYGQTGSGKTHTMDGLRYASNSQQRKAIVPDVDGTEVQQHGIMPRVIQLLFDRARERQCATVFESTEAQHDAETLDDGVEYTFRCSFYQIYNEKITDLLRGTGIPGDVGEATASSLSSSSALTKLKMGARSKRGVGDGDLRVRWHKGDVFKVENLFICTCDSPAEMREMLFSGIRQKVVSSHLLNHRSSRSHCVFTIYVESRARQKGELLNRSELSLVDLAGSEKIGLLSHNPSARLVKESIDINTSLLALGKVI…	+	no	no					NaN	NaN				NaN	NaN		NaN		NaN	NaN		NaN	NaN		NaN	NaN
LdBPK_341100.1	hypothetical protein, conserved	MGNLKHRLSAFYPHLTSKEYKFLVEDPSGSTGGGGAASSAARSGAAARHGGAADGCGGSTRGPTTSSLALAASSARPSNLSVDEGGDTAHIDGALPGEGVASGAGGSHTAGARAGLDVDQLWDLINSFQQLQRTFGAAQAGQAEGQNAQNTRSAFNASFDAYLVSAHGNQGIRSADIGFDAVGEAFRIYDPHNTHYVEEEVLSCIMARVGFGELTEEELAVLVSTADFDGDGRISLEDFRRLVSMKGRFKK	+	no	no					NaN	NaN				NaN	NaN		NaN		NaN	NaN		NaN	NaN		NaN	NaN
LdBPK_010100.1	hypothetical protein, conserved	MGNQLFLVANLLATAHRTGIPAYLEAAPFSSSAEGPRPTYWDTLFRDLGRHGVQMCASSPPLPVVTVPETRPVRKVQLDAQRPCAFHMIGFFQSDAFFDDHPIMSSVIPRELWDSAREHLATYYGGGSCHTVALHVRRGDYTRFTDIFEQLDVVEYYDVAVRQLLGGLLLQPPSLLRPQQSSVDSAQAPTAGTPPLLPLHLLVFCDEERFGRTVVGYFRTKYKGAVMASLVCAATEASAIWARPTASSPSVPIMPRDVLELLMMSQCNDVVMANSTFSWWGAYLNRVSLRRVIAPSRWFVKDPYPASNHLYCPGWILI	+	no	no					NaN	NaN				NaN	NaN		NaN		NaN	NaN		NaN	NaN		NaN	NaN
LdBPK_360040.1	N-acetylglucosamine-6-phosphate deacetylase-like protein	MGNVTVIKGNIVTTSKVLYGGCVIVVNDLIVSVCDNEAVARKELGELENTHPGVGAATWYEAAFVLPGFVDIHNHGLGGASDVIGHWSNPEYSLKELARCGTLTTLASIIFSDSHKKLVTDCIDAIEKRVGTYTKDNCILGGIHAEGPVIHDRGGLPECKSEMSLGDFKRLVDSMPSLRVMTISPHIEARCNYEKIRHLLEKKVRVALGHDRAASKSEIMGALKLATSEEEKMHVTHLCNVSTFNHRASSLVNTAMCPRFPNAPLYKGARPPTLEIIADLIHVDSVTLQSVLASRSVEDIAIITDCISAHIPGKHVVYNGRDSVVQAGGACYLCDSFGRASNTLAGGTSMLADLFHILITLFCKDVVEACLHTATVPARIANLPDVGAIAVRKKANLLL…	+	no	no					NaN	NaN				NaN	NaN		NaN		NaN	NaN		NaN	NaN		NaN	NaN
LdBPK_190530.1	hypothetical protein, conserved	MGPAGALHAHAANGYNSVASEGTAADDSISSAAGVTELLSAAESTAAVPLMHSIGRTKRHRMASSADTQHSLASSTLPPPRCHRTSGHGSVDAESAPQRDVCFGASMTGALPSSEGLYLSDGHDEDADGAPRRCGSGSNSSRGEVSYRASSIRASVAGVPGKLDMITPRAGQRAFDDSAAGAQCLVIDDSVDTDAVVTPAQLQQMKAEAAGGGVHRRTSDELSTLYESRLVTADVLRDWTGWEDLDLVLTAQLRVDADAMIGVDQIGAQLSSLSSLKLNGSRICRVRQLGTGFHALKYLWLNSCHVTDLCGIAACCPSLVELYVPFNRVRDATPVMALSATLEVLDVEGNLLDDATDLGAVLASLRGVRALSILGNPLTCEYQARVRDAYRDLLVEGGR…	+	no	no					NaN	NaN				NaN	NaN		NaN		NaN	NaN		NaN	NaN		NaN	NaN
LdBPK_260950.1	protein kinase, putative	MGPDCTAGGNGGGAHRYPPHRDVRGDEEASPRCPSPHRMRLQKQQCFQSSPENQQQQHPRALSSSNPGSPLMYTVCPATPDRSMNPYDRASPLYRSHASPHSRLGDSASPSSAMTEAGMYESNSDLSAVCPTWFNRCAASSPSLSSVMASRHLPPLQAHSPDPQSRCPQPFNSIAAAVSYSSPLGVASNESPHMKTALTSFGEASWGGLTSPNSNRGGMMASAPQQQSLGNCRSNVGHVMLPEEVSHPSKLAQSGMLNSSSPSHSGGAGPARVSGASPYQCALDGLASQQQEKQQQSTLERYAPGNVTTPVGASSSAAAGGASPGSVPTGDADADKIVPRQHGDNNSLALNSSLEERLPTTAASVPHRHTSPSSVSWPRDAFASSPFSRDAPPSSHLHP…	+	no	no					NaN	NaN				NaN	NaN		NaN		NaN	NaN		NaN	NaN		NaN	NaN
LdBPK_321630.1	hypothetical protein, conserved	MGPLEVLSEVRAVNGYLQLLAEQLHGWAETGPSAVTCTSRSPTVTSAGGSGAHGYPAKPGATQAALSWRRASERDALYLLQTVMENTRRLVIQSQNVVCTLLSRDTVTSGATSGQASCGISYSESPFDVAKRSVDACAYPLDTEEPRVSLMRVMQGSPLRVALTPSLARSDVRDTSRTPASASATQPRLSDDVAAQPRRRRWPVSQFCYMTHVEFKRGRLRRFLSPVTVKAGAYVIVPGDRGYDCGLVVQCALWNPHKQAYDVDTIQSLDPGVLPPGNAGSIMEVIRVATDEEVHRLHREHVSMERLALTTCRDIADRLHLSMEVLDCEYQYDGTKISFFFDSAEVIDFRELNKELFRVFNARIWMQNTNTAVRNEAPRNVVPSRRAHRLRFGFQGTSS…	+	no	no					NaN	NaN				NaN	NaN		NaN		NaN	NaN		NaN	NaN		NaN	NaN
LdBPK_330160.1	hypothetical protein, conserved	MGPLPPVLHATLSCRTKFIFRRLRHLGAEQSTGMAKALMPQVSTNRQTRPFRSPVERVTASGQCVVIECGDGVSRVDDGAAVVELFTLDSEATEEDTMVEAFGEFAITEDDLVGCTRSSLKRGRVEEDEDLPCYFLAPRRCTCSVGGHSSADANLVSASPSRWGAVETDADGAMWRLLQEYDELLCVEAIGDATEDLYCYPDHRKDDEFDSNAEDFSGNDYPDDADGRSGESAERAEDEASGSSTGRRRGRVASRSTYGMLCEEGYSERSLSSGWNSDD	+	no	no					NaN	NaN				NaN	NaN		NaN		NaN	NaN		NaN	NaN		NaN	NaN
LdBPK_241310.1	amastin-like surface protein-like protein	MGPSPHSSIHHPPTRTLAFAFACFTTNPTPYHAINTPCAVSLSPSLILQQHAANSHLNHYRSFHLYRTLFLPCYPPVHLYRPPPTSGFALRTPNLPIFRLDTYGHRIHTKMPACLAYYTGAMCFTIIHFLAWAFAFVATPTAQFQTPGHGCYTMWGYRQFCGNVPYDLTGDAAFGCARRTSTMRCGAAF	+	no	no					NaN	NaN				NaN	NaN		NaN		NaN	NaN		NaN	NaN		NaN	NaN
LdBPK_231080.1	hypothetical protein, conserved	MGPSSSGSSVAAPFMRHYRAGLLRSTPARLAMNLHASDLSTPDRATVNSANKKEFKTALCNELVNKITAQGYYPMSQFVKDCLTHPQYGYYAAKKNVIGSEKADFITAAEIPFFGDVLAAWVMDAWQKMGTPRVLHLVEMGPGRGTLMRTMLKQIQYSNPHLLHFLQIHLVEVGAARREEQKRALTEFQTAQGKIKWWMDLESLPFSLEPTVFIANEYFDALPVAQFRYTERGWVETCVEVDTDPGTEAHFRLVHAPSGSMSAYLIPDDIRTKGKTGDCVEVNTVGMQTMETLMKKMIDCQKAACLLIDYGKDDHMHSTLRGIRGHRFVDPLLSPGEVDLSCWVSFRQLRWALERLEVARRHLKWFPVMTQHEFLLENGIDIRLAHVIKDEETKTALKV…	+	no	no					NaN	NaN				NaN	NaN		NaN		NaN	NaN		NaN	NaN		NaN	NaN
LdBPK_252350.1	hypothetical protein, conserved	MGPTNIMCDFFHGDAASPRYQSSAKSTFTPLLQTWVKPERLENSTAVFLDALLYTDDSGAAVAQIWLRIDPDDSHGLGAAPLFSFLVAACRAPLVCPSQADVPIISGAAVLADDATSAVRQFHLVYPCVSGTNALLREVVHSWGGARLSVTRKRALLRVAGATAPYTATAVVNEAATAGVFVLESGAYHRADAFHVRTDAAARQGLVPPVTVLQMRAPLPQSETYRSLQHGCLTESLVGFVVHEPYRQRSIFSLAAVPSAGAQALYGEIDTVLEMSTAALHDADEALVPCCGLAQRIVYTGCALTRTQLHASPLLEVTQVVLRVHVEGALSRPASLSPLSNVTWQLCGSQRYEATVIRLQRPLEERLSWVVEPLRAVSSDLRCVDSALNRAGAKATAAR…	+	no	no					NaN	NaN				NaN	NaN		NaN		NaN	NaN		NaN	NaN		NaN	NaN
LdBPK_190290.1	RNA binding protein, putative	MGPYHGNGMMAPAMSANEPMQVVYNRTQKRVPVFRDSLIMYEQQMVRVMEELRTLTMDVNALRAHYEEALQEKLYIENLAAQAEKRVQDVKEIVDRYVGVKDAVVASDGFTYERETISSYIEGCKEAGGTPTSYQTEKPLTSLLIPNRSLKTLVDRLATLQKAEPTPPAPADRNPVQHHSKSMTAGRAGNVSINQHEGQRRNMHGGGKDSSGPVELNAKGERVHPCIRVYGYCNYNESCAYAKYPYDACLSNLKNKCRFKNQCHERHVEFRGPLDDYGNCASTNQGPNQEIIASEPVGEANK	+	no	no					NaN	NaN				NaN	NaN		NaN		NaN	NaN		NaN	NaN		NaN	NaN
LdBPK_170060.1	hypothetical protein, conserved	MGQAVMEDQGNSLVVWGSTGRRLQFSMQDLKLPASLRDNPHFHFYEKQWDAVASFWFNRVLKESALQHLSVEAIIELIREDISKRWERRRQEQSIYKKRKRLLQRSGPAGTPSSSVLLTNVTTLEGYHAATEMEQKDLVTALVERVEDVAKDKVESWRVLIDDASEQRPAKAARVEGTTATSGEHSENDADAAGDFDDRVAVILKLSSKEKAATTIAHLHGSRFDDRRVLCRFWSES	+	no	no					NaN	NaN				NaN	NaN		NaN		NaN	NaN		NaN	NaN		NaN	NaN
LdBPK_141230.1	hypothetical protein	MGQLRGSAHLTRHWTRRAEPHCSGVTCGSRSITSTPTASPSTSSDTDAGAASAARLARAAEIRRKELLFRWLRRLVVPAFSIYGLFLLRPTEGHFLRYVAERRHLDAPFNAWFPPIIVSSTTEPGSKVEPAKRAPTATSTSSPTGGAGAKGGAPSLAPEVIPTVFRSERDREWAAQRFNYKKGSDDEERVARKRLLFARDRVHLPDDTVVETIRSPSEQLEELRALREHPPMHLLSEQLNSIAEESHRYAATLATAAAAAAQLTDPKDVASPASLSSDAAATSSLDGVASPPSQGAAAVVSSPPQVEIQFEDRSLFATAAILFRDRDDRVVRAMRFIGACGMIWKEVA	+	no	no					NaN	NaN				NaN	NaN		NaN		NaN	NaN		NaN	NaN		NaN	NaN
LdBPK_330590.1	hypothetical protein, conserved	MGQSFDLLRTHDEVPDDVKAAIPPIKYTAAPEESRPHNRELCEDCGEYFGWFCWSTNCDWCGRQLCARCCPNHHLLGGNPGCKDCTRKAFRIRRQAMLEDHLQNAGLPLQRPRGRAAEGEPITTASGALESVDALAPSKARIPA	+	no	no					NaN	NaN				NaN	NaN		NaN		NaN	NaN		NaN	NaN		NaN	NaN
LdBPK_320480.1	hypothetical protein, conserved	MGQTPINAAELAIPSDGIDAFLSLMARRSAESNGRFASDSVTKLVALPSADTVASLSEIIGSLVSSKPVMERLSGLVACGASAATADDVLAEFLSSATKLEELCLVNCTLENTVTALMEAVKNTEMKRLGLERSDLGIGSADSDCEGLTTSFCEALKVNKFLTSLNLSNTNLDTTFVVALIDALLESDTKLLPEDLGEDAEEVTGWSLEGRLDKAAFVSGGGRDDSNASLTDDETVGDDDDATPSPDASESDAGEDDAGDKDSGDEEADGDTEDEEGSEEEEEEEEAAHEAKARRLRERQEKEEWQARQERIRQELKALLQSEVRERSDLAHEYYQGLQDVVAINNAPIANLRATERQQKKEAYCSRRSGWSRLETLVLRGNQVGDRGCRKLASLLRDE…	+	no	no					NaN	NaN				NaN	NaN		NaN		NaN	NaN		NaN	NaN		NaN	NaN
LdBPK_020350.1	FtsJ-like methyltransferase, putative	MGRASKDKRDIYYRKAKEEGYRARSAYKLLQIHEEFNILDPAEIRTGAVDLCAAPGSWSQVLAQHFKMIGANLTAAAEGDSLPAQTPRVVAVDLQEMAPIDGVTLLQGDITSEVTAREIIRLLNAPTPTGVALTDDEQQQPANSSFSSPAPSPALGASPRKADIVLCDGAPDVTGMHELDEYLQHHLLLAALHITTFVLRAGGCFLTKMFRGPNTAFLVAKSGLFFQQVRVVKPKSSRNASMESFLLCQGFRMPLGYVPRFVGAVAPAAASSAATGCSRGAASTSAGCGSRVEADNEQGMKGERSETATVSDGPLRASGFTPEAPLYCYDTTASFSHASDGGAAAAATVHDVAHHNQRTSCALADRVLAPFLSCGDLSGFDADMCYDRDEDADVLEPVQ…	+	no	no					NaN	NaN				NaN	NaN		NaN		NaN	NaN		NaN	NaN		NaN	NaN
LdBPK_100670.1	hypothetical protein, conserved	MGRCIRRVSSAAAAALLIALAAAAAVATTTARAYDHAGITVAGALLVGQNLQGKAGASRILNPFAICADFDTADVEDTTLLIGGASYFFSFNRYSTYLGFWYGQGSMNLNSGPIDKVRLTGVFGCVTLRPNSSNGLVTSTVYYVQNDGMLYWVSNSVVYLTQVKHGISFVDVTVHDNNVYLLSTQNGIYQCGIGAGGAVVGSACTQITLTGSTEFHQLIPISSDFRGFAVSSSGIFITPTSDLYWFNLSGAFIAKSVGVTFVDTKFTSSRDTANRGTSVLMAASTSAVYTVTTSDATISYALVSGKEVKSCNPALNNVDSDTSPTFCGIARIYPLSTDMVYMTTGGASVVRAIIVSNTTISDTITRTPFPVYFLDNSSIMPLILDGMNYELVSNSNIPF…	+	no	no					NaN	NaN				NaN	NaN		NaN		NaN	NaN		NaN	NaN		NaN	NaN
LdBPK_271620.1	hypothetical protein	MGRDCSASSQSCSQYAAELLRILP*SGIDIVLSIDHVVVRPPPRIQVCAKGHAHSRTAPRSRVGAGFPIHASRHIQRRRRLHPLSAPLGRGTDGRRIRAHYVGTVGGDGAGRTPRDRNVPGLPASFRAAAPNRQYERTASNRPVRMACRGRCCTHEAPLCTIPQNKAVCRESNKLCGATG	+	no	no					NaN	NaN				NaN	NaN		NaN		NaN	NaN		NaN	NaN		NaN	NaN
LdBPK_291590.1	hypothetical protein, conserved	MGRDGSVRDLRGAIPYATSFGDRSKQGEGVKTKRLRSSDSVDVDYRPPSPTFFGLLPFCSCDPPGSPLRFIHALFIDPLSFSTSAHAHLVAQAISGRRQGLACPPWFPLAPS	+	no	no					NaN	NaN				NaN	NaN		NaN		NaN	NaN		NaN	NaN		NaN	NaN
LdBPK_020590.1	hypothetical protein, conserved	MGRDRTHCETSCVSESSCTVAMPAQVRSCSAVALELRRVASVDTPRTCNCLLAAPCSPPSEPGGLSAQSSAAPDGDKVQRPALRFLAASYELRVASSSATAPASTEVSDGDEAAGPRHVGECALYECVASGDGEGVDEASLHVQRRTAALPGVFDAVSVPSSFFSTATLLSAADAPPCIVLACTDGSVRVLDPFTLSPVVDPLRDLHAEMLTSCTALHYPTPHLLCSAHTGSVYLYSLAERCVTQELEGHEYDAWCTAMLPTGRWWPAAPASPPNGGCSDHDNIDGEAEAGDMPARASTSALLASGGDDGYCKLYDMRTNPSRAVSRSRFGAGVVSITPVLDTLDGLLAAHATPYLLVGSYDESISLVDVRSMRRPVAQRGGLGGGVWRTSRCLLPLWD…	+	no	no					NaN	NaN				NaN	NaN		NaN		NaN	NaN		NaN	NaN		NaN	NaN
LdBPK_321640.1	hypothetical protein, conserved	MGRERNGEKSAAKGSSASAAKQPRPPRGTGDAPPLSSPAPRRRPTFQSARAFPPSTMASVTASTSLQSSAPPNGLPRRSRSPVFWGALKEAPLYAGPLGEAVGTVPVGAVLLEASRYRDVFGGWWISTRCDDGTLGWIAYSDSIETTTTEDAGAAPFWLRVYDTRATPAAASDSVEAPSPRAALPSTQVCWHSVLPSVSCADFSRTAAAHFLFRDAELYAYYWDTIHPEEKAARDWNFEYQRGVELRWLWADFFRPAAPASSILSSAPPETARHAQLDALIAAFRSEVERIVVQIWKEATMPPPSRQVAAHPQFPDQVYFDGGILLRRCVDTADGVLGGDEMAMKCGHAIYRNQEMLAVVAPRHTLHVPLHACCTFGGFSFLCSTIPPYGSANLVAGDS…	+	no	no					NaN	NaN				NaN	NaN		NaN		NaN	NaN		NaN	NaN		NaN	NaN
LdBPK_161220.1	60S ribosomal protein L39, putative	MGRFKPLAVKKKYAKKMNQNKPVPYWIRLRTGNRIKWNEKRRHWRRTKLNY	+	no	no					NaN	NaN				NaN	NaN		NaN		NaN	NaN		NaN	NaN		NaN	NaN
LdBPK_292480.1	60S ribosomal protein L39, putative	MGRFKPLAVKKKYAKKMNQNKPVPYWIRLRTGNRIKWNEKRRHWRRTKLNY	+	no	no					NaN	NaN				NaN	NaN		NaN		NaN	NaN		NaN	NaN		NaN	NaN
LdBPK_211280.1	kinesin, putative	MGRGAAQEVYPDDGHIFVCVRIRNVPQNAACLTNNGGAATNTRSSTVARKSVLREAQRICVSVVENVVVMHDPTSIDDAATVAKDGNNVVQMLTDRANHAGAARNSRKTAGGGGAAAGASGISSRRTVGGARATTAGDARLVSTSTANYYECDYCIASMEESQLLQMPLIRTSDFLQPPPYGTQEEVYQRTAMHAVKAAIDGINSCVFAYGQTGSGKTYTLFGDTTNIRRDPGVVPRTLDDLFGRLEAVKQSYRNDKVTDYSYLVHLSFYEIYQNEVYCLFSRQGPLRVQFVRDLTGKRETMIIHDLQQQTVTSAEKAYPMIEMGLRRRQTAETGMNAHSSRSHAILQIRVAQYRTNRDARETVEHQATINLVDLAGSERQKTANTSGTNRAEGIQINQ…	+	no	no					NaN	NaN				NaN	NaN		NaN		NaN	NaN		NaN	NaN		NaN	NaN
LdBPK_170950.1	hypothetical protein, conserved	MGRGFGRGAKSVAIVTHAQAGNAGKKTPKGLRGTRQRKRQKFLNRNSEQAQLEESLGLAKPEKHAPKNLAQEIASIQFAHVVNKREKGLKHLRKQIMGAVKNVRRLHADKARRKSEK	+	no	no					NaN	NaN				NaN	NaN		NaN		NaN	NaN		NaN	NaN		NaN	NaN
LdBPK_261190.1	aldo/keto reductase, putative	MGRGRARGYGRVTAAASRASCTLLPSYQAVWSVCPWRKCPALSIDGSVRCLVTWRRAARVSAALQPPSRPLSQTSARPVMGPPPVCLYVNAAQPPLRPVLSAAWFSLIRYTSRWPRCSPLFFSHAGPHRLCHFPLPFLLCTRAGARTRARKSTMATTAVAAAGFLPSLSFGVPPIGIGTYELRGDACVSAVRAALQMGYRLIDTAAAYRNEEFVGEGIISSGVPRADLFIVVKIAMKSMGTDEAVRQGILDSIRKLRIDYADCVLMHWPGCGGLKPQDASGHQAARARCWRIMHELQALGKVRYCGVSNFLPRHFKELNCFHDGDGGRSEDEAVAAAAQPHASIKGERNADVAAHRHCSNTSSASSPSSSEAWPASASSHLLSPPILNQIELHPLCIQR…	+	no	no					NaN	NaN				NaN	NaN		NaN		NaN	NaN		NaN	NaN		NaN	NaN
LdBPK_331770.1	n-acetylglucosaminyl-phosphatidylinositolbiosyn th eticprotein, putative	MGRHRVALVSDFFFPGFGGVEVHIYNLALCLMRRGHKIIIITRAYGDRVGIRYYTNGLKVYYLPMLAAKLPPGSVTLPTWLGAFPMLRTIFIRERITVVHGHQTTSNMCHEAIFHAGTMGIKTCFTDHSLFGFADAASININKVLVWSLRTVDQVICVSNTSRENTVLRARIAPQRASVIPNATDTSAFTPPDDLKYKSWASKIDKEGLTIVVITRLVYRKGADLFVDVIPEICLRHPDIKWVIGGDGPRRSQLEQMIERHNLMDRVKMLGALKHSEVKSVLNQGQIFLNCSLTEAFCIALIEAASCGLLCVSTKVGGVPEVLPPPMLLLADADPSSIVAALEEAINDVPHHSPWTLHDNCKQFYSWDWVAERTERVYDRIMEMPVLSLYERLMNYASV…	+	no	no					NaN	NaN				NaN	NaN		NaN		NaN	NaN		NaN	NaN		NaN	NaN
LdBPK_364190.1	hypothetical protein	MGRIDSSCVAATVTPSKVGASSSCPGTATSTGKIDEPASRAAAPQGRAQRCGRARPAQMHNGLSAGMCDNQQQHAAGVWQLIAGPQSASTTPPPLVMGDGTGGEDHAQAAHAGVRWTKHSWEKGNDCPAGSAYGSFVGAPLRRLPPTPPFPGVRLPAWCRSASATAYPLSEDGLTNELLDFFYYLQLTSHEEAARERLLGYVQACVAKLWGPCKPGSEAEGTAQVMLYGSYALGLSLPSSDIDLALTFPAEEQVDVATIAVEERSGDRALLAPAVSKKRQALHLERLHDLAEQLRNSATFPELEVEVYDQCRVPRIHLRDRTCGGVSCDINSSFASARIARIVARQRLWLQDSPLAAFLVRVTKAAVKQWGLHEVFWGGVASTALYCLVLRFLAQMEQL…	+	no	no					NaN	NaN				NaN	NaN		NaN		NaN	NaN		NaN	NaN		NaN	NaN
LdBPK_290550.1	hypothetical protein, conserved	MGRIRSLAKELRQLELQKQTASPPPPRAASGDDVLDDATRSATSSRKPEAPSCSSSPRVGDILTNAAHAATTAEAEAVPSSSPASSTGAAAEPQPTSAFPLPRLSSSSRDGAHDRSRNSLYSLGGSRFDILMGGSHGDGGACRKSQVRKATKACASGGGKNGAATTTATQEPQLRGDAEGSSLLENGEDGEAATNPAPPLGTSSGIPTRPPFKRLLAQPFSHVLVCDFEATCASGSVHYPHEIIEFPVVVLDTATLRIVAEFHRYVRPLRNPKLTAFCTELTGITQEMVDVADPLPTVVAQFQDWLKTEVYPLCRMWARHYGPNRLSHNLKSEQRRFVYDEHTDAAKANTSAEAMICMATDGPWDMRRFMHECSVLRDGVDFPPVCYRYINVRHSYSDH…	+	no	no					NaN	NaN				NaN	NaN		NaN		NaN	NaN		NaN	NaN		NaN	NaN
LdBPK_312970.1	hypothetical protein, conserved	MGRKKRVSDVETTPELSFVQGGVLNTIIVKGTEEMQQIAVDTAAFLEDKRVVRSTNMDQVTFSQNAIFKVTLDFAEAIPCIPEIAVRESTDWMLLSCAGNHAHYSTVDQRLILQQCKASLQSNIPELEFPICLVLRFDDDQWVVERAIR	+	no	no					NaN	NaN				NaN	NaN		NaN		NaN	NaN		NaN	NaN		NaN	NaN
LdBPK_364330.1	hypothetical protein, unknown function	MGRLDHRAEDKRSCGGRVVDALCSVFSLRIALSIIYFILVVLLCIMQDISLFSTPTIRIMNIEASHIVGAKTFIADTWFKVDQSIYGANVTGRIDVKLWVTKINMNVEIPYGYVPQNISQVYRVQDVPCAEFRNFFRCMQIFSLLSIFTGFIVWVFTVSNFFTRMFLPLLWLFLWVTIAFTATTVAMMLRVLCDGACYGEVDEIPPFTALATPMGGFALAFISLQTYLVTSIMTVFL	+	no	no					NaN	NaN				NaN	NaN		NaN		NaN	NaN		NaN	NaN		NaN	NaN
LdBPK_310820.1	c2 domain protein, putative	MGRLEIRVCGARNVANVQKVGKPDPYVKVKLGSNKKSQIKYKTHVAENCLNPVWNELFKFQVADYDSMQVVFELWNDNVIVDDLLGSYSLSLNGLTRGVVVDTWVLLEGTKGSPSELHLRVLAVDFGRDPGPGDRLTLSLEGDTMVPSTGQTYRPPKNYVPPAQGIVLQSYPPAPLGPPPPVVYSASAAPMPQVQYGYMAPPQPQGYAYGAPPPLPQQPPSQGYGYGAAPAPQNYSYGAPPPPQPMYGAPQPPQSLPYAAGPPPPQMYGPPPPQRRPVQMAYGIPPDM	+	no	no					NaN	NaN				NaN	NaN		NaN		NaN	NaN		NaN	NaN		NaN	NaN
LdBPK_310810.1	c2 domain protein, putative	MGRLEVCICGARNIGDTRKAGAPDPYVKVVMGDRKKTQSKYKTKVASSSLHPVWNEVVKFQVADYDSEQIVFELWNNNVIVDDLMGAYALSLNGLTRGVVSDLWVILKGTGLSSAELHLQALAVDFGADPQPSSMVVRSIEEYNAAAATKHATGTTEMKQVACADDLDCVQKPSSSEPAIGIPLQAQVALPPKLQPQPFYTQQPTYAQQAQPPPHPIYYQQAPLQGSYYGAPPQPPQCMYGPSPI	+	no	no					NaN	NaN				NaN	NaN		NaN		NaN	NaN		NaN	NaN		NaN	NaN
LdBPK_231030.1	hypothetical protein	MGRLLREHSGRVHASSAARPAAAPVSTAPHVLNAVVSSSLPNQERYVDASAGVMLCAPCPRSSKLLPSFALDSQCPVERDSPVTDGRSSPAAVLYCSQRPTRVRDCEQAAVRERHTAAAASPEGPLRNPSGSHMHSSSSVGISTKASMPLSKTSRQHRQVPSSSTHAVTPEACLAEQLHHHRLDRAGQRYPTPPWWLPGGIEADSDLLVRGSTHHFSRSMLQRRAGADDVTPHTGQAERGLGEEHRLPWPSTPAPPTLRSRARSAIKGCLPRPRSPSARLQAHLNTSLNKLQEADGGASPLGFVNPGAYRLGDAETRSSRAGLGLRGACAPVHRLGRQSGCMSSRYALFNGVFSTSPSVDSVRPRGTLCTTSSSMETASDSDTEAMPRRVVFNNVLATT…	+	no	no					NaN	NaN				NaN	NaN		NaN		NaN	NaN		NaN	NaN		NaN	NaN
LdBPK_290430.1	hypothetical protein, conserved	MGRNKPRSKAVDVTKSLLQPTSITDHIAVQVAANNVIQVAEDDLSPTQGSEAAFALRREGKLDASMKLCLNWRQGNCHNHAACSFAHVIPYFGVSSDGGGTPGTPGKPAGLNADGSGGFTYSSAAAAGEAGGRGGNAASSSSWPQKVASPLYTATTVGQRGEEDKTMPAAASAQLSAASAASVKPEVADSTDTAELGSMAPSSNASAPPPAVVSAEGLRSILVSLTAALANKAALCAISDLAEPTDADDDVDFTQPHAAWLREMAERAEEEERATLTDGAYSWQQPLKASLAEFVEVAGKSLLGEPLWQDCSAVDLYHSLADRATAAAATSMRRLLEAAQSQAQEEAAGHVAAADPRAFSTAPTPADAGGVGARAAPLTLVDLLLDEAGGADAEADSTP…	+	no	no					NaN	NaN				NaN	NaN		NaN		NaN	NaN		NaN	NaN		NaN	NaN
LdBPK_281900.1	DNA topoisomerase III, putative	MGRNVLMVAEKPSLAESIATILSNGSCSRRTRALPVYEYTGNFMGSPAYFKVTSTTGHVFSCDFTSQHQNWDRTDEEQLFTAPITWKDTSGKVSRHLEHEAQGCDTLVLWLDCDREGENICFEVMQVVRREIYNHHSIFRAHFSAITAEEIFHAFRNLGKPNKNISDAVTCRQELDLKVGVAFTRFQTKYFQGKYGDLDASVISYGPCQTPTLGFCVQRHDEILNFKPENFWRLVPVASRGGALLQFEWDRGRLFDETMARLILQRITKSGKVATVVNVSVSNDTRPRPTGLNTVDLMKIASRALGIGPHYVMSIAENLYIRGYISYPRTESTAYPPSFNLAGALAQQKNHSMWGAYVTALLQQGHARPKAGKDAGDHPPITPMRSASPSELSGDEWRI…	+	no	no					NaN	NaN				NaN	NaN		NaN		NaN	NaN		NaN	NaN		NaN	NaN
LdBPK_140420.1	hypothetical protein, conserved	MGRPGGFFKKLKAKEKRASSRKQRGTKGASKEDRRRKHNERVELYAAKREAEQLAAVSSSSDDEPSTDSDAEEYRQTKSLRKLQRLLGVTPSSDTQATSHKRARRQSASASRLGVSEDDEDEKMADPWNSSGDDDAENANARESPSADGKRNRRPPLQRRRTRHESDQAKASSTLANDDDLDGEDWRLYLGGASDSDDDDESVDGGLEADGEVTELEEETDDADDVVDKDLLMDMGDADDGDSDHGNDNYEGSEDDDNPLFELEKGDGDAEEVDDDDDDGADLFDDAMMYDGEAEDEEEDEDEEREDTFVEDDDDDDAAEGKVRERDAQRRLLLQRFELSTSSVSVLQQCGIAGVANGTKGSISNSVVLTEKDEWMRKYHLDLHGTLDETPLKPLPVPH…	+	no	no					NaN	NaN				NaN	NaN		NaN		NaN	NaN		NaN	NaN		NaN	NaN
LdBPK_364060.1	hypothetical protein, conserved	MGRPSLMERYFAQCQAHRTSPHPAFVAGLREGAMDINFAEIPLADIRLFAHALLDVSPAARAARSPAARSRNTSGQLSRRDAASDTSPSSRPRTSAFSRTQFAKLHFSYNATVPAAQLPCGAASPPASTPWFTQNEPTLRRLPQAVAQAVKESATTLSSFSWCGMPLTSMAVQGRAPLQQQRGIGRVLPSLTRVLPLCHCLTSLRLDGVPLSHAQFMQLTTPFPKSPEASADGGVTWPALEEASFVGCGLTDACKNGLVHLIRAAVPTASDSTWQRSLRGGYANLDDRLLPRPAGGTVPLGHSATRGVKGLDASQNPLGDETARAVANAVPGSALRYLNMSSTSITWMGGSLLASRPVLEGTAMELLDMSNTGVSEVFSHAGGAAEAKMLVESSAAAGF…	+	no	no					NaN	NaN				NaN	NaN		NaN		NaN	NaN		NaN	NaN		NaN	NaN
LdBPK_300360.1	endosomal integral membrane protein, putative	MGRREVPTRLPAAPATLRAALCVVVVVLCWASSITYGFSFSFMHDLGLAYSQGETVHVLAKSVTSRSKIVPLRWSSVFPCAASLSQSTLPPSRRSIGQVLMGETLEDSGIRLKVLTDMKCVLICSARFNTAEREQYEKRILGRYRAHLVLDGLPALEAPSVDGEHRRIRTGFPLGNFSRAVATGIIEAYNHLHLIVSYYPITSADSLTVRIVQFEVQPRSVYHTGELGGDGTCTFPAVLKPQITPMESIRFSYSVEWVVSTTPWKTRWDNYVDDNSHESKARWHSIVNVLSLVLLQSVLLWYILVRSVRRDILSYNEEDLLGDREDSGWKLVHGDVFRPPRGAVFLSVLVGNGMQIMCMVIASLLFAVAGMLSHDSRGTLASLLVMLFVLFSSVNGLVT…	+	no	no					NaN	NaN				NaN	NaN		NaN		NaN	NaN		NaN	NaN		NaN	NaN
LdBPK_360120.1	hypothetical protein, conserved	MGRRGCCMRQQKRTRPAFTTRVFLFLVVHCRFSLFPFLYLSFTSAGQGCKGEDCPMSSYQFARPSDGALRTALKAVLTTSQPPTLVPHPPARNVAWRPRRIVEELKALRCVEALSSFEAELRGLVGLQETRCRTKLVNRGYRDECALREVEHLLAAEAAQRRDVTKNFFAIVRPPFEALHLCLQEELTRRSLRCEERSIWRALQLRASGSRLGLTEADNRAALGALEEFSRDELRNRRLIELGDNVQREIVVQSRLAGHLRCVDHSKGAQRVRRRLQWQEEMDRATVERLYSLHLILLLQDMNVDFAAAVKRDVVLLSEACRATTQQVRVADCEECVLACLEQEQRLRLTLEEQEHTGFKAVTQAFLLGWRGVYKQITKDSDVTSVFGKIELLVRRDIV…	+	no	no					NaN	NaN				NaN	NaN		NaN		NaN	NaN		NaN	NaN		NaN	NaN
LdBPK_333160.1	hypothetical protein, unknown function	MGRRKRVVPMETAEMRRHQSEDGRRGSMSACSTSRSNNTNSSIHAPGGGGGGDHLSRRGSFAVLGGDPARERTSKHLSRNQSRSGSSFRRPSQQQGVGGGLLPNSGLSVTPPSQQRQSQPSQQPYPCAPHREQKPYPQGIGFPSSAHPMTPSNGQTCDSDGSARHHYSGSIQPGEFSGNPFVARRSSRLLFAAGGAVQEPQQQYAPYPSSPGYDRNSSRPTQNAQAQPYSPYCGSPLFPPPQLTNARHLPPLPYVMTPQGMMAPPLLYLLPMHSCPPMPNMLPQQQQQEHCCEIPDTSNGAAPSQYNAMNGNVMPASPQAPWGWQQHVLLDRPQAVSPQPTLVRYPSFLAEKNTATSVVPTAAPPAAADPQAATRAAGGILLPRTQSILNRVSSFKKAA…	+	no	no					NaN	NaN				NaN	NaN		NaN		NaN	NaN		NaN	NaN		NaN	NaN
LdBPK_352360.1	hypothetical protein, conserved	MGRRTVATPTVMTSVPPASYSSGAYTTLTSRLRSAATAAAANAAVATRRGALGADSPPLRGCVGTGGSSPALFRPTRVARIPPQLARFLIAGSAALLQVFMVAYQRESQKLRQEEQARGAVGSAQDSTGIRNPRAMSAMEAMQVLGLDRRFPDVYTSVQQAEARSTSTSALLPLAPGEARRAAQLNFERMFGLAAKEGNAFLAGKLSAAYRICVDPSWDQAMSGEDETADANTRSTTAVNAGEQGRSL	+	no	no					NaN	NaN				NaN	NaN		NaN		NaN	NaN		NaN	NaN		NaN	NaN
LdBPK_250420.1	hypothetical protein, conserved	MGRSKRSKATAHAQPCSDGEREEEHDSAPATVLPEQAEGCGDENGASAAADGAQATPDQHSGRCSERGRDSDDDAPKTKKKEYRGNRLKKLEVQRKKGKGKGANEDDKAEEAAREGDADEEPLIVTRQRAVEVLYCPICTFPAEMCEFSGIVEKCRPWLLEYAADLADAEERGRKRRILTEKDRLEAMLEGRGVKKALERIVVLEVEKRTGRRMITSVFGMDLFGFNLKDVSRDWRKRFSCGAGVRAAEEGKHQDCIDIQGNVVDQLADMLITKYRIPKESVYLMEGKKKVPYPY	+	no	no					NaN	NaN				NaN	NaN		NaN		NaN	NaN		NaN	NaN		NaN	NaN
LdBPK_262020.1	hypothetical protein, conserved	MGRSNNQRRRTAKARGKPFIPKTVKSKVRNQNRRMKIMAAKKDPRLHKKLSYDKVHTKSGKITQRKFQSGGYNHSGKFGKAAGAKRNAAKGKIK	+	no	no					NaN	NaN				NaN	NaN		NaN		NaN	NaN		NaN	NaN		NaN	NaN
LdBPK_051140.1	vacuolar ATPase subunit-like protein	MGRTMMDYNVHEGHLEAMVHGYRDALLRVDEYNNLCQCDNLGDMKSQLQITDYGNFLQQEGTLTSRIIVDRAQEVLLKQFKELRSWAEPPLCQFLDFISYEYMLSNVLKLIVAKRSGRANLELLTKCHPLGVFPEMPTLIAASDVQEMFEVVLIDSPVGRFFSAEGGFERDLDELSVEYIRGILMKNYYEQFYDFCYNLGGETREVMCPLLDAEADRMVLTFTLNTLGMREITPVDRRKVFPSIGSLVDIHDDIAESENEDQLRDRLRRFANYFELLDEGSRAMDSACKKSLERRFVEMSVVMYNDAMTRQFQYGVFYAYVKLKELEINNLQWIADCVVQQMRSRLHEYVSTVPYAQ	+	no	no					NaN	NaN				NaN	NaN		NaN		NaN	NaN		NaN	NaN		NaN	NaN
LdBPK_292290.1	hypothetical protein, conserved	MGRVGQARGARGAAKAKKEAGAVYSKGAASLSRRAQPIAASAQQRSASSLPTSINADEQLEESVAFSIRGSSSQEEAAESVEQESKRAGGNLCPSPPAQRKRASLRSARGRGSARRLEATEARDAVDETDATMGGDSDEFSEPPTEDPMGTTLEEAFGGDDEPKRESGERCSGSGTETRLDGVTQAEEGDGTAVTRRARRYNLKTSIVDADAGEADATSTSSPEDSEECAADTAAVDEDTANRYLALAFPELAAEYAAAGDGANAIPVNEVMTDSAVVAAWRCVKCDHVWRSGVFVRCILKSGCPQCAANRTSTLAKARPDLLQLWDYNRNNPFLKPEEISADSRESVFWKCPMCRESYAARVKDRALDKVRCPSCALLRSQSAAVLASEESVVLQEWH…	+	no	no					NaN	NaN				NaN	NaN		NaN		NaN	NaN		NaN	NaN		NaN	NaN
LdBPK_100910.1	hypothetical protein, conserved	MGRVKVTPKGKVKKNIPITRVGKKQYLKRRFAHVRAVDVAGANNRFTQKYFEGNNTAEQTFTRLGLAIDPSAPKSVTEKRKAKVRPQTRRVFEEQNELAEHEKMVKATKIGRPVSEQEGSTIANLIERYGTDLKRMTLDRKLNPFQLNMRQLQRQIVNYLKWEKAAFPKQFAEAEEKGWFSVEQFADPHLRSGQRA	+	no	no					NaN	NaN				NaN	NaN		NaN		NaN	NaN		NaN	NaN		NaN	NaN
LdBPK_282640.1	hypothetical protein, conserved	MGSAAVTRTHASRSPRGHHGMRSLPLLSLVVLSVLHVLLILIGVTHAAVERQGEGVLLGQWADATSTYFGTTATPFVLENGTTVYLPAPPLRVLTLVDWQNQRHTEFLSSWPNQSSLTLWANRNTAISYASRIISSDLVYRAAWSTGPLPAKTASGSTVGDAELKVVSAMAADLLGIGELDIVVQASNGSIWVLNHSSVASTSSSSSKSAFEPIFVINADAAAASVTTTVTATSDVSMQFKVPNAPQLAVVPDVLCDLANPHAAQTAMAFVNADDQLVLLSRTTNATMASTVQWPPHYVARVLVDEHSNTTQRAVLPLSVALADVNEDCAAELLYAVRDTQEHRYEVHMLSQSGLSVPAASSLLLLQLAEDAGERYGETFTLADVNGDGLPELLLSVQL…	+	no	no					NaN	NaN				NaN	NaN		NaN		NaN	NaN		NaN	NaN		NaN	NaN
LdBPK_101280.1	flagellar protofilament ribbon protein-like protein	MGSAVEEQNLFSAANGRGIAAASSVDNAASASNQMNTKTKKQLFMLQRAERLKDPKVRKMGIDREALDAQVREKEALRRLEKERNDYYDRQALLMDRHACALQQEVNSIRAAREKELQDYRQTFQKKEMGREWDLNDPEARRKELPARIGDDDPRNGPSSLQKFEGEDLDYAARRAAQQRQQRQWAQQQVNEKLAKKWMEQERDRAFDDRNEEVNHRLYEVEQKVAEQRRLMEKNGADFNRALAEQQRREAVRAKEEDTRLGLQEMAYQMDSDFLNERETVVSELGGSVMAERYKGMSEKQKTLLRAGQDEQLRELRRRRLLEVEEQRQWSLQENMQLRMANALDRQRERERRAEREQLAETHKMQAQAAAKRKAQLDELYKNAVDEDYFKYWDRCL	+	no	no					NaN	NaN				NaN	NaN		NaN		NaN	NaN		NaN	NaN		NaN	NaN
LdBPK_281870.1	hypothetical protein, conserved	MGSDAAFLALANMAIEAEIRTYFPYTALYRRLCRGGSERAMDYLHREFSPALVDAADDGTPATADLVAGVAASSAGLSQTQHKRRRASLVGELQKSLEEFAAATARLVRARLESTALSGKQSEVCDNEAVTVPSTPGEAGAEPYTVTCRRCTTNVTCTYPCWVLEGYVVLWAESVLEVECVATKAAIAASLLASPVVAAHTQGNSSVKDSLGLRRPRGVINSRDSQAANIPHSSSGRLLLSSNRPLGLRPLLQRLTGALDGSAEDATAPPAPLLATARAKAARSRKQRGCSHSDGTHPGASTGPPPPATQMLRLHSMCIVNSDAVGNVRPASFALQSVLQPGWQTALECYPRHMVHFGLLVYAAWHASSRTWESVLSHGDTCRDGSAAAGNGHTVMLPS…	+	no	no					NaN	NaN				NaN	NaN		NaN		NaN	NaN		NaN	NaN		NaN	NaN
LdBPK_010780.1	hypothetical protein, conserved	MGSGNVFHAFASVQMTLSQPLSSLRGTPAPRSRHFFGDYNVVTTYSSVCLQQGASAAAPLADEGASSSIPSSPAAPRPAASNTFQHVIIFSGEEHTKGADASVTMATSAFCVPRFGARSVAELPVVIQRITDEATADPPATAEMVGRAAMLERYISDVHPDLRSHEETRIVTEVEHACRCYIHQLLDDGGLQPVEAPC	+	no	no					NaN	NaN				NaN	NaN		NaN		NaN	NaN		NaN	NaN		NaN	NaN
LdBPK_292760.1	hypothetical protein, conserved	MGSHKKAAAVSSTDTFEEVGRIFQQVHQSAAHAQKCKKKLISLGQESAPQLCRNVCDVVLLILKQVTQIAPEAMRRHYAFVTELCKAFRESFESDQLAIELLKSVSAFHNAMDKAVRLAVVSTFEALLKTVDQSNVSEERQDFYQEAAELLKQRVHDKCPQVRAKAVASVAAFQSGKKDCDVTQQLIALLCCDTNADVRKQILHSIAPRKEFLEGYFHGIIRCIRDVVARVRAEAWDVLGRFPWRYITAYADAKGVKMPELLAAGLDDSNASVVIACRAAITNSWVHRDCKDVCEDFMNSIACGYVLPSLSPYERISAELLVHARKRQANTHFPLKLDDINTAGLLLWKADCRVSCDTEGEDETQLLPPLGQFSAVLQDTVYAYARPDAEPKTVKFRSV…	+	no	no					NaN	NaN				NaN	NaN		NaN		NaN	NaN		NaN	NaN		NaN	NaN
LdBPK_332530.1	ras-like small GTPases, putative	MGSHSKKSGKGGGGAHARQARQRQQGQAKVLKKDLGVPDLKDVAQRLTQTAQRRTHSVLSIPHMHGAEEVGGSRLSNSGVSGGCLRLTNLMRGGGAFGKGGVCSQIRGKALQQVAQSAEGAGRTESTLADRRREMLTLALRTSEKVHDYEAPMQLFCQDGASEGCAEEDNVWLEDTTRRGQDRSLQRFYKEFHRVVENCDVLLQVLDARDPLGCRLTQLEKNIRSTYGEERKKMVVVLNKVDLLPSKEVLDAWIHYFEQQEQLMCIPFAANAKGSLGQTYVTNLFRRLRSVARSGETGERKAIVVGVIGYPNVGKSSIINALKRKHVVGVGNMPGFTTGNTEVELRSDIRVMDCPGVVSPGEDSGDVVLRNAIRVSELVNPFLPVQRLLQRCTAVQQAD…	+	no	no					NaN	NaN				NaN	NaN		NaN		NaN	NaN		NaN	NaN		NaN	NaN
LdBPK_342390.1	hypothetical protein, conserved	MGSISPARPSIEPSLRVREPSAANTRYEKTSVPSGYCSPGLAVEEATILEPAGCIFATTVAEEFVRADAMTVSMATTPLASVQCTPRLPRGKENAAKSTESILGHCKPARSPRPSQVTELRLTTNEVGVLTTPHVGHGLQTRAASAACGTRRSFTDKTDGSLTKMALSTVLRPRGNSLCEPDSLDLLSAVGQSDVSMDDFAPTAASFQLTCEGTKWCAVVAAHIEAVHRLATIDITSSCGVAKGELSKLTMIATEKAGLQICFQLATWGDAQREITFRRRLEMCELQRLTRLYQTFVTTPMSPPPADGENKQWPPRSLEDDSHLPEGVVASNTNNHRRVSEDRRQLVSEFETTLEDMQSMLLQKEQELQHLASQLEEERRCSGQNVAVLQSQLITMRLD…	+	no	no					NaN	NaN				NaN	NaN		NaN		NaN	NaN		NaN	NaN		NaN	NaN
LdBPK_151580.1	hypothetical protein, conserved	MGSKKQDASAELLSELRAVIVSGGSMGTLDEQKVRSVVEKINESYACIQSIATNPYADMTQPYYVSSVNYYRSKCLRDKRCLLTYLLWRQKQVAKAWWSVRDNLLEGSLSAAEAKYLSDYQGTMVEYMTSFDVPLDLRAYLWRPPSVRQLEVRGRCHYEFRSSVSGKTIIINTGDQLFLSFEEAEPLIQQGIVALVGH	+	no	no					NaN	NaN				NaN	NaN		NaN		NaN	NaN		NaN	NaN		NaN	NaN
LdBPK_321300.1	hypothetical protein, conserved	MGSLFQLRDFWSTSFPGEEFSPSAVVLADPDVSNLFDKIVLGSYQGMLRILNPSATQGPMLPGDVLLEKKYDEPILQLDCGPFRPFKSGVPPNILAVLFPRTLMFLEIAAHGSDNANAMNAPNPTSSGTAGNELAAEVTSSSTPDAQLRHRYAHGSSSNVPDTFSSLKELGAFYTLTVQSEARLLSTAYNFACGCFGNSDYKMVCVQSMDGSLTILDYGGVLYRTFLPQNQFLIPGPMQYSMHRDALLTCNTSMFLLSYSFSSLVLNSTAEDVAATTAGAVAASRFSSLCPLWTFNLGEDAVDIAVCRLTRGLTREEADVVVLCTSALYVLSESGEPRMIRRLDVEASALCVYPLPGIQYDNLLVGTFNGLVQVYSDTELQWSAAVSSGAAPLQLTVAT…	+	no	no					NaN	NaN				NaN	NaN		NaN		NaN	NaN		NaN	NaN		NaN	NaN
LdBPK_250400.1	hypothetical protein, conserved	MGSLGGASYVVRVQQATTAADALAAVQSGLADASVFFYGALLSALQTCMRRQNATAVPARTSDTIALLKLLTFNTVADVDETSDGVKALLAQQPELMTKLQLLSFLTLCSEHALTPDGVCLSYDDVERALGVQDTVSVQRTVLHAVQQRLCVARLNERERQVRVYSYESRNVTPDDMAKLRERVAQWTAYAEAHLRDIQPS	+	no	no					NaN	NaN				NaN	NaN		NaN		NaN	NaN		NaN	NaN		NaN	NaN
LdBPK_150850.1	hypothetical protein, conserved	MGSMSRELATTTATPSSLSPAEHRRGGGERLPLGKLLDPLRWYCKWVRANPEGASSLEQFSRTLTMLWSDPTNLITSEACFTLCKLHTFSNFAIISSGGRRTSKTELLSLVLRGIQEVECLMELIHRNYAGHRRTWNALLLLEAVKCTLKACVHRQLFLVPWLWESMKVSLRRALRHLTTLTPRRRVRGGGNGGVASGAGGSGAGSFAAWASGAGVVGTYAGPLTQVDYSGGSGGLCGEVVGPHNTRLVIPRVASGRRHEHRHVYRAGASCAADEGEEHVTFAQEGDVDEELEEAEAIGFTWVDVLGMILDMYLLLRPVLLVAMARHAFLALPEETTNLIAVLPPPVSKEEMAAAAEAAAKAAEEAKKTGTPVKPTPGPDPLAALHKAMAAAPQQTLLG…	+	no	no					NaN	NaN				NaN	NaN		NaN		NaN	NaN		NaN	NaN		NaN	NaN
LdBPK_252550.1	tagatose-6-phosphate kinase-like protein	MGSPLIAVVGPNPAFQKTLTFDELRVDEVNRATTVHSYTGGKGTNFCRASACYKECPHFCRTVLHTFVGGKTGERVIDLLHQEGIAVYAVTVPAETRTCITCLDTQNSTMTELIEPSAAVPEDAAKEMDRALLKALEHAGGMAIMGSLPDGSSPDLYTRWTEMAAAAQKPVLIDAGKGIEASLKVPGAHSILKVNMEELNKLTGQSTPESAFEYAMQMWTVRVLAVTDGPRSAYIQERGRPLQVIHLPKVDGVVSPLGAGDTADAVFLAEYIHGTTPVEAFRLALAAASANCLQKEAAVFAQHEMRRIADGITIR	+	no	no					NaN	NaN				NaN	NaN		NaN		NaN	NaN		NaN	NaN		NaN	NaN
LdBPK_231390.1	hypothetical protein, conserved	MGSPYEYQPEVKWYHILWDMRNKQFRQWYLKKKYRDMRIAYKYESHILYQKAGMGFLMAAVFMSIFSSDLAVAVFRWPTEDPNELLKSQVWQKYHHQLNERKEYADKLLQDSNYIHKKNNPGE	+	no	no					NaN	NaN				NaN	NaN		NaN		NaN	NaN		NaN	NaN		NaN	NaN
LdBPK_261880.1	hypothetical protein, conserved	MGSRAYNVGRTGDDLRGIPATPFRWRSSLPHAAGTSLLKPGQHDFRHATTTTATLHPERNRRHVSEQLGRSPTGAFTPHIRYRTSSGGSPGARAASGGLSTSDANASVNCDGESRHRHVSPVCHAPAESAPHASIPSAHAAAPFLRPPAPAWSFLLHPHDNAQGASFLPPPPLLATTHQGGAAVSTMSSGCGAATRSARVVTLCAPAETTAQEDGSAARRMRRCVSLPVSSAPSAALAATPSISDVWVQQERRNQALRRGHCEPAEEAEAAADMTRGSSHASVNHAGAVKNGGGDSVTEPVAIGHLTLRSLTEEYNRFSTEGTVGWIGLQVHLRRHTQTNQIFALDLTCCHMRRDQWTWFSQDILPQLRALEVLRLVQMHLEDDEVAELVRGSCGLSAA…	+	no	no					NaN	NaN				NaN	NaN		NaN		NaN	NaN		NaN	NaN		NaN	NaN
LdBPK_344200.1	hypothetical protein, conserved	MGSTFLGYSDEDHGLASVWGRLIFLSCITTGIFYVLFGLFACRRLILRDIRWLLMAILYFSMGVCHAFFTLTLLCFAIACVLHSFEKPMQSGEMIMYSGIMTIITMYFACGRKTILYSL	+	no	no					NaN	NaN				NaN	NaN		NaN		NaN	NaN		NaN	NaN		NaN	NaN
LdBPK_160140.1	hypothetical protein, unknown function	MGSTKPDLSRALQQHLQSVGERAGERLFVYAHAQRQNRKASMKAQCSDETADLYRPAMGLLAKRMSKRRAPLHGVAAAPRAPSVQLDEPTAIQLLTSALPRYWREFLSRTAERERHRLARLRKLKLQVVESAMEECTFHPRLSPQTCRCPARDCDSSGAAPHATPSTTIIDGEERSSHAPTEEWAAALAMFEAEMQALHDTLVRLRQT	+	no	no					NaN	NaN				NaN	NaN		NaN		NaN	NaN		NaN	NaN		NaN	NaN
LdBPK_261770.1	hypothetical protein, unknown function	MGSTPNVVSSPEAHSHPSDARNVLQEALTNFVTDSMYDRPQDILEYMVTWARKQLLQKQGRGEAVTAPDTKVPRLSITPTAITAVMQAAVFSQTADEADPAAGAEAANRLRRLAENRQKRYRDIAQGCLDNYLISLEDSDGDLFHIDALRRKMEGTRQQAMSARGDTAAIAAQLKAIEESEGAATQKAREQAALLHEYEQRWVHETLDKCPT	+	no	no					NaN	NaN				NaN	NaN		NaN		NaN	NaN		NaN	NaN		NaN	NaN
LdBPK_331940.1	small GTP-binding protein Rab18, putative	MGSTTGADKTIKVLLIGDSGVGKSSLLLSFTTGAFDENISSTIGIDFKVKKVDVVDAHTGGKTTVNLQLWDTAGQERFRTLTSSYYRGAQAVVLVYDVNDPQSFHGLKKWLDEANSYCRRDEAESSSMVFLLIGNKTDLCPDENYMPLPCSTAQGFAQQNNMLFALTSAKTRIGVAQAFDEVARSVYDKLQDLEQYERRRITNLNDGSSNGGGQGCC	+	no	no					NaN	NaN				NaN	NaN		NaN		NaN	NaN		NaN	NaN		NaN	NaN
LdBPK_180430.1	hypothetical protein, unknown function	MGTATPATTTETMMILKRPPHHFYLWRVPDYLAIVIIAVVAAVVGTKAQPHCRDVDWSDPAIGHPFATKEVFPTYSLVIASFVVMIYFAGELLTRWSRPAGKLNMWLHVNGWVLTQTWSITLTFAVVSLSKLYAGRLRPDFLSRLASEGITETSWATMTHDSQCRAAREGRLSFPSGHSSTAFSGYVPPCMYLMGLFRTLRGGRLWLVTLLLLPLILPITIAISRTTDYRHNFDDILAGSICGSALGVLSVVISFRPSMRGEWTLYDHPDDNVETQALLMRPVTEGGEAVNESESMAAGYDSPSPPLRAHSSLCCDRRELTGIAAPSPRNKHASGASALSDDEAHSCRSFASGVQPSEVNVPPLTSAHS	+	no	no					NaN	NaN				NaN	NaN		NaN		NaN	NaN		NaN	NaN		NaN	NaN
LdBPK_360770.1	hypothetical protein, conserved	MGTDKALSEKLVLEKTKVKSLSDVQRLDMWGEGLTDISLVAKLPRLEVLALAANNVSSLKALQGCEMLQELYLRKNKVANLREVTALRVLPTLSVLWLRDNPCAQHPYYREFVLHCCPGLRQLDGVEVTADERKAAAKRLTTKALDEILGRTASADAASSPRPKKSSGAGSSPAKATDVTPSSTPGGVSDSTATIEERNASGRSVLFTTVAAQRAMLLSIVSLLSELTVESLELLQREVQERVEKQKEKLTKYVQENSQ	+	no	no					NaN	NaN				NaN	NaN		NaN		NaN	NaN		NaN	NaN		NaN	NaN
LdBPK_020650.1	hypothetical protein, conserved	MGTDNVPSSSVEAVQRCLQRLCQPIVFYSCDTAAPMTSAAGISPSFTTMPSTRALLVKPHSQSNFYAIDHVTAVHLLQEAVCERVVYSRYGVLGVRIMKLLLQHHFLEERTLAEQSIATYVKVREVLHQMFKDGFLLQQEVPRTSALVERSAKASVYLWGLSWSATLLPVVRERLAKTLTIAWAKLREAQQH	+	no	no					NaN	NaN				NaN	NaN		NaN		NaN	NaN		NaN	NaN		NaN	NaN
LdBPK_171070.1	hypothetical protein, unknown function	MGTEDGALHRVSLSTPLLFLAPSSPSADADAAASSVASTAGTTLAHSTTEPAHDTCNLPRSYSRPSGTRYHPQTPRKGHTDVVPSHLVDHPLLSRPPPLSSAEAAQGLLCPPRNGRASATATAPHARDSRPLTFHSHEGGVPSLSTSRWPSTLQAHSSISLPSSAAGAAAVPLMSSAQPGPSPTMSQQQQQQQHSLLFAVLPTMSVIPSSRSMPGATTEMPAAGGSDSSTPPLVFTAIEPAAADMRSTSGAQYLSQEMQPASRSSSTASVFPHLAHGNGRGGSPARAFMLQQHPFSEPVVATSALATSLLPSRTATPPGIAGSSHDRIAHVDPSATTPRGTSDAAVVGSDRPRCAHPPHSHPPKGAVVAAAAVASAAASPSRSSVLRHQQPPPLLLKPA…	+	no	no					NaN	NaN				NaN	NaN		NaN		NaN	NaN		NaN	NaN		NaN	NaN
LdBPK_230770.1	hypothetical protein, conserved	MGTGTGCLYACAPFTLIVSILLFMLSVMLRNGNWTFAVLAAKHSWDAEAKSRCCRNGGLIYLFTSIVLWVLVVVDSFLIQLKKLPTSASKWWRQRRLPSLRELMRKRRKALETEGVDHATDVIVMTTTPTTAVRTAAAKSPQRSAPSAFALPSAEAASPPTVVMAGDPVAADDSRRNTSSAGSARADAGRTGFVFLCPSSPAMGGASVNAAVNISSAKPLPSAGQAYERFAREEAQDRQPLPVSATTSAATSAQEVDYLLS	+	no	no					NaN	NaN				NaN	NaN		NaN		NaN	NaN		NaN	NaN		NaN	NaN
LdBPK_241290.1	amastin-like surface protein-like protein	MGTLRTFIGVIIAAVLQLAVFLFVIVATPISQLDVKNGSGCYTFVGYKKECSLSALSATGTAAFGCKQRRDSMSTGAAFAIISILTTLAALVFIALMLLRIPCAMFPPLLFTCLSAFTILISWACVASVYSISMCNGPFYRFVRYGPGFGLMVTAWCLQVINVVVLFMLFFG	+	no	no					NaN	NaN				NaN	NaN		NaN		NaN	NaN		NaN	NaN		NaN	NaN
LdBPK_290680.1	phosphate transporter, putative	MGTLSTCKLDVNTTLPLVCMCTLLSFLCGVGIGANDLSANFAMVVGSGSLNMKQAIIYCTVFELLGAAFMGGHVSNTIRSGIVDPVLFSQNKDVVVIGMTCASFAAALWLYLSAVFGLPVSITHTVVGSILGFALFATGGLTYVKPSGVVAVVISWLAAPIAAGGVTALLFYLMRRDIFKVKGRSFELALAVLPHCLLASLLVDFFFIVLEQPPIMSQTLAQNVPLHVQYVILLALILLFCWVAKVWVFPQVAAAAMSARSFVWESEALRTELVNMEDSLALDDLKDLSFFKPRGDVSATAPVSAGRQPPRPHYQHQPPAGETDTAPVAVPAAVALPPPSLPDNPAPACTLDSLSLDRRNDGAADHGSSKSSSTYGCPTHSRTPTPTPLHQNASFVLSS…	+	no	no					NaN	NaN				NaN	NaN		NaN		NaN	NaN		NaN	NaN		NaN	NaN
LdBPK_331830.1	hypothetical protein, conserved	MGTPRLTALVSRCRKPIFTAAEDVALTSAALLDLTLYLDARETRECLVPLKKFARHSPETLQAALDSTDVSPGAADDGRRFAAVSRVIPTSKSAVATALWSRVVSTTTRALEAGVWTPSDLRVIINHIRRFSAYDASFVECAARYAGAAIPCASADDLPALVSIVTSLPELVAHPTRLLDAAGDRAAVLAESLTPGAVGHICGQLNRSLCTNTNAVIAFQEEAGRCAEKGDIFTSVQLMCFVARHKPALISGEAVVWLMERITGEELDVRSLENLCSAVVHLPLAVRTALRQELIEFVAFLSLQARELLQQVPAAQGGLSGCHDADAIQYFVSHVLELSVMLRTYPDLQWPPEFLAAADACAASVEPLQEALLSAESSPVGLMVRLLEAPTDECKRVGL…	+	no	no					NaN	NaN				NaN	NaN		NaN		NaN	NaN		NaN	NaN		NaN	NaN
LdBPK_365280.1	hypothetical protein, conserved	MGTRLHFTVGRVCLAIVGVHLAMSSSLFLCSAVLHDRAFEQHWDYSKPTLRKRTHYFDFWRSAFYSPVLSREERECLDVWLSILAVHSPMFATIQLSPKAILQDSMAMLQGVSELRDGVYLLEKLPIRVEPYLQEIRREIQDEVVFLHGKTRTDIYLIVPFTSYSIPLFVFPASFTLQLERTHTNGHLHITTAEHRWFSGLICSHQTNSVASPWGDVGDLCRRYNGFLWSLMVTKKISLDERRRALATRAAEIEADLREQQERQISM	+	no	no					NaN	NaN				NaN	NaN		NaN		NaN	NaN		NaN	NaN		NaN	NaN
LdBPK_310480.1	calpain-like cysteine peptidase, putative	MGTRRRRTIFCAASLLVVVVSLWPRQYRFLCLLFRFHGSVRIRHGITAILILLLFRLSPAPTQLQWFQRLMALCGGSRITSKAGKHYQQKKVHDFKYGGPAVKGDCYPLFEDGRCYRVEVDRHKWFLYNDSLDMEMHVTFTFQKTTAVYKTQHGRTTVRKTPNGGTQCSVVVYPLETLPYVKFAKKTQILYSAACMSRDLAPGYIEKINREAKAKCMNETQKVAGVAGVSRSEEEILYKCRKSKIPYIDMRFHPSEAALRRPHDKQSVSNMHAITWKRPQDYIPAIAHKAIKLFRHGVSAAGIGQGHLGDCWLMCSIAVVAESKTMVKDIFRHPVSQSQRKKEERAGGYRVYINKNGWFHNVIVDSYLPTYNGAVYFARSAGDPYELWVSLLEKAYAKL…	+	no	no					NaN	NaN				NaN	NaN		NaN		NaN	NaN		NaN	NaN		NaN	NaN
LdBPK_303530.1	casein kinase 1 isoform 2, putative	MGTRSKRAQDVLIGGRFRIQERLGGGAFGEVFRGVELNSGHPVAMKMELTKDGHRSHLNLENRIYKKFNECPVTVGIPKSYYCGRVGDYTVMVMDLLGPCLDDLFEVCHRKFSFKTVCMIGIQLIQRLQYLHSVGYLHRDIKPENFVMGVGANSHIVYVIDVGLSKAWRDSTGKHILYAEGKSLTGTARYVSINTHRGIQQSRRDDLESVSYLLAYFARGNLPWQGLKSPKRDARFERIRDVKTATSPAELCKGYPRQLADYIEYTRSLGFEAEPDYSYCVGLFSSAMADMGEQYDYCYQWIDRSEAEVKAASDARGSAHSLRTSGAQTSVAVGGSNLMTSSVFVGDSAVNEMSKSLLNSNFMEEIQDYYGLNDYI	+	no	no					NaN	NaN				NaN	NaN		NaN		NaN	NaN		NaN	NaN		NaN	NaN
LdBPK_090270.1	protein kinase, putative	MGTSGFSRLRSLTPTPYPGTQGSPYRRHRFVGVNLPGAPPPSIDFSSIQRTVKEVYEVHEKLSEGTYGEVFKGVDKRTGAAVALKRIKMLSTHQGFPQTSLREVIALRHIQNQRERLEERLRNDAHHRGAVAITDPLAEVSQLCDVLLYDRQQRDIVLVFAYATASLAGLCRRQFAFTPSEMALLMKKLLIAVRKLHEMRIIHRDIKSDNVLVTSEGEVQLTDFGLCSIAAPGSSRCGTHVWRTPSVITLAYRPPEMLLGSTAYDEKVDVWSLGCLLAQMFLLEPPFYRHRAQAQQQQQRAPERSAATELEQLSRITEILGPLPPVSVYHPDSCQHMRVLEQLEVQGRLAEAGRAAQPANWGRLQTIFEPSFLYQQFHGFRGWFEAELGRSRHQPHRRP…	+	no	no					NaN	NaN				NaN	NaN		NaN		NaN	NaN		NaN	NaN		NaN	NaN
LdBPK_080530.1	hypothetical protein, conserved	MGTSRVHSTSGTAGARWNSISLGPRSIAGSTRGPHGLQCRRGFRVLHFLLACAIALHAVTAPLSTCYAYIRHAAAPPSITAETPAAPSLIRPNGLPPAAPAAPWRTLNESLLPYPVFYPAIALLNSSILLLGGCATATCATPVGASGTRVAASRHRASAATSVTSPYHERLLSLNVDKGNITTLPQLTLPSGLGFAGRYAAVTLTDSVYVARSCTMSTQSPAEVASMTAEELQAMQAAYAPVVAFYPEGTAHASTRVGGPDPPPAVNLTYFKVPADRVRVNASCTALATENKLLIIGGFLLSGKRVTASVDSFNVVTRKYDADVAFLTAPVLQPSVATSTGFAAVAGGWTYEADTTASATREARALQEESRVRRSSRVAVSGEPLHLVQELATPPGKSS…	+	no	no					NaN	NaN				NaN	NaN		NaN		NaN	NaN		NaN	NaN		NaN	NaN
LdBPK_100350.1	hypothetical protein, conserved	MGTTKASGPADTSTCGAESGGRGITTTLCASFELPLRLQSTDGVAVAVAPSGDAAFLQNILRDKTDWPAAQKHREQLSAVMPEMDVVGCYVVCAGSRWTSTRHQSGGDDRDGSRLSVGGAVKKAKGEAMAGADSIAAIANCVQQQLRNTSILPSTATGFVLLVVYDKEVTSAAGDTDTAVPNPPHSPAAARLPFDCLYVPATTDSDALPTEEVTVGPADMEWIALANEAMMPAYHQNSATTSSAAVKPGLLRRLCSAAYLTSEAPDSREPASTQTSRMASSQNCRAAEELVGSLRLIMRMLVEMTASTPSPTATAPDDVELLRTVATCLRNVPVSRPSQPPGGPRVPSALPAEEVLSAVLALEVQCALRMRSLSKAQQQLLSSRRSAMTALHSKACSPK…	+	no	no					NaN	NaN				NaN	NaN		NaN		NaN	NaN		NaN	NaN		NaN	NaN
LdBPK_211780.1	hypothetical protein, conserved	MGVCVPHILVSPSFVRHIKAHIHTHTHTHTS	+	no	no					NaN	NaN				NaN	NaN		NaN		NaN	NaN		NaN	NaN		NaN	NaN
LdBPK_366530.1	chaperone protein DNAj, putative	MGVDYYKVLGVGRNATPNEIKKAYHQLALKYHPDKNADNREKAERKFKEVSEAYDVLSDEKKKKIYDLYGEEGLKGGIPEDGGSGTGGAGMRFGGMPGGMPGGVRGATYQFSSTDAFKIFNQFFGTSDPFAGGEAFGGGGPGLHRVFRGFGGPEGFASSFGTPQSSPTCDVPPMEYTFACTLEEIYTGCTKKFNVSRNMPSGPEKKMFEVKVLPGYKKGTKIRFEREGGQVEGYPPNVLADMVFILDERPHPRFERRDADLHTTLHINLKQALLGSTVFVKGIDGQTISLPLNGISKSGRKLRVSGSGLPDRKTNRNGDMYVTIAVDFPDSLTEDTKRLIEKCTF	+	no	no					NaN	NaN				NaN	NaN		NaN		NaN	NaN		NaN	NaN		NaN	NaN
LdBPK_353640.1	DNA repair protein RAD2, putative	MGVHGLWRLLDSFGVVVQPDELKGKRVAIDASIWIAQFRARVAPGEDTEHKVLEGFLARILKLLFYGIHPVFVFDGPASSSKGAEHHRRTMQQARNARALVKRRARQILLAQVAAGALDVEDLKAAMPSGARAENNAVRAQKDSDAAVPSMAANAAEGTGVSETLPRGGGAGHALGATSSTRSSAIHGGKRPREASEEVLPLPRPHRRRLCRRQRRLAPDAVSATITQSFLRDVEGLLEERTRHEACVLQNALQSTSTSLFMGPRRTVDENSEAVVGVITSGHLQPLHPHRAAAVVLVSGDSQEERDATGCVVISDSESGAEAVSSASCTVASTDAEGCSDVEEVVLVEKAGGPARADAPEGALWLPSSASSPSVATAVLHSGDMTRFLNARSQSTCTP…	+	no	no					NaN	NaN				NaN	NaN		NaN		NaN	NaN		NaN	NaN		NaN	NaN
LdBPK_360250.1	peptidyl-prolyl cis-trans isomerase, putative	MGVIRTVMKAGSGATPKAGQTITVHCTGYLADGKKKFWSTRDDNNPFSFNVGVGQVIRGWDEGMMQMQLGETAELLMTADYAYGDRGFPAWNIPSNAALLFEIELLKIQ	+	no	no					NaN	NaN				NaN	NaN		NaN		NaN	NaN		NaN	NaN		NaN	NaN
LdBPK_270800.1	hypothetical protein, conserved	MGVKGLWSYVEHHSIQYAFPNKNARADCYAANPRHLLVDMNAVLHIAYDPTRPTTAATLRAVTAKMDELLTRVRARDTLVLVYDGVAPIAKLKTQKERRNSLSVHPPRPATAVASSKGSGNSSIRVSPWYTCDPVLGEVPLHREEILCGAEFVLACEEYITTYLQQRKAHYSWAKLIVSGCCEPGEGEVKMSALLRRLWAETVADGSYSQDDVVTMVGNDSDLILVAMVAVPYSYYTLIDPFDLSLTSLWELMNHWSQAVPNPPLPAELLPSYRIDFVFLMLLSGDDYYEGIGGDSIALWRRYRHLRVNEGYFRRALISGGHLELDVEFLRAVLARSGSMATQLLRVPRNKRKTTKALLRGGGGCGGGGAKEGTQLLAAALWSLRSYVFGRCPDYGFFP…	+	no	no					NaN	NaN				NaN	NaN		NaN		NaN	NaN		NaN	NaN		NaN	NaN
LdBPK_271900.1	FtsJ cell division protein, putative	MGVKSKKKAKTRLDAYYRLAKDQGYRARSAYKLIQLNRKYDFLAKSRVLVDLCAAPGGWCQVAAQHMAIGSKIVGVDLVPIAPIRGVKTFVGDITDDKTRKMIVTYLKKEPVDCVIHDGAPNVGGVWSRDLFDQNALVLASAKMACSMLKANGWFVTKVFRSPDFHNLLWVFKQLFEKVEATKPQASRMESAEIFVVCAGFKAPKSIDPAFFNPQKVFAEVGQEKIVSASGMLVAPKSNVPTGYDEFATVSHHVASFSDFLNADDPKVFLKTHHELRFSDDADKEYLKSKSSKKELVYLCGDLQQVGEADLRRMLRWREQLLREKTHRIQVDAAGTEEGGDVDSMAGGNGSDDEDDEDDGKGKRDYHFDFDSPEGVTQIARELLEIRKKKAKELKKKQK…	+	no	no					NaN	NaN				NaN	NaN		NaN		NaN	NaN		NaN	NaN		NaN	NaN
LdBPK_171250.1	5'-3' exonuclease, putative	MGVPKFAAWLTRKYPSMVMDSCPGDVHGLYIDLNGLIHPCCHDEHDPSVALRTQGEKLRSICLAIETLVVTVRPQHVIYIAVDGVVPRAKMNQQRARRYMSSAAPLTDTDKPIHGGGHELSATIVAAIEKEFTQAECDGVERELADVSQALMGDVLYGGCATMALAEDATEKAEAHTLGAAPWTTALTLASEGAEGACCAAAQVGRQPAAAASPAKFDSNCISPGTAFMDAVAAAVRDYIRHKLAPKKNDDGGKAEAEAGASPAAINATCAHWAGLTVIFSDSNTAGEGEHKIFDFLRTQSAFPGFNGSGCHVIAGLDADLIFLSLSLHIPRVVILRDQKRSSYEQALLPDTAGGTLVTKKVSPKVKPRRVRRPAVPSSSMSSIGSAAAPTAAAGDEVA…	+	no	no					NaN	NaN				NaN	NaN		NaN		NaN	NaN		NaN	NaN		NaN	NaN
LdBPK_060260.1	5'-3' exonuclease, putative	MGVPKFFRWAAERFPSIITPFKDSPPPVDNLYLDINGIIHNCTHPNDVDATRRSPTEKEMIQAMFVYLEKLFNAIQPRKYFLLAVDGVAPRAKMNQQRQRRYRAGYEMMIAREEALAMGEEVPEEKDVFDSNCITPGTPFMVRVSKEFQYFITMKLSTDPAWQGCQIIFSGHDCPGEGEHKIVDFIRRRKMQPNYDPNETHCMYGLDADLVMLALATHEPHFVLLREVVTFGPGSRKERERQEEDEAKGLVKDKAYHKADEFVLLHINVFRDYLQLEVKGYLAKAKSSVSIDFERVIDDFVFMCFFIGNDFLPTLPTIGINDGSIPALLHIYVDNMLSKSKYLTHKGEIDWRNAEVWLNEVGKLEFETLRRRQQEEAEFQKNRARRDPTHEVDTASVIP…	+	no	no					NaN	NaN				NaN	NaN		NaN		NaN	NaN		NaN	NaN		NaN	NaN
LdBPK_230600.1	5'-3' exonuclease XRNC, putative	MGVPLLLTWLRKRFADCFMPADSAVTDYIRESTDNLFIDLNSFLYQAATIITATHRSLRFDSVDEVEDVVLRKLFDLLDDLVMNLVQPKALVYIAVDGVSPLGKMSQQRARRRRGARRQPSASSSSPSRHHEPAGNINDLWDSNCISVGTRFMAKVTEALHFYAVSRTERINAKRLREERVRIDKADASVDSAAGDSAGAPYVFPFLSIIVDDVLRPGEGENKIAEFIRRIRADPSYGPNTSHVICSSDTDVTVTSLILHEPRIHVLRYEPPVSLGGKLPMKSQPPPQHHHHHRSHHQHVRFSSHPHRGSGPSSHGPRRVDGRSGHAHHGAPRPSPRHGAGAAAQPPPPKDSWLSTFFSIHVFRQRLRGILHLSPSSDAASALAGAAVPSVDAEEAALT…	+	no	no					NaN	NaN				NaN	NaN		NaN		NaN	NaN		NaN	NaN		NaN	NaN
LdBPK_020390.1	hypothetical protein, conserved	MGVVPVKRRGGFRRDEDRRLRLSRRCGATVAVVMVFLRLFSHTSPAAHAFNVCADISRCSECVFDQTDGLMPPPLMCGWCESTQTCKEVNSTVLSYYRTTPATGGAGGAGDAEVEHTPDEIAAFREQFCADFRERNFNAVCPDMFCTASKTTNNIYICRAPSIAALVLGCILFVLSILLYTWMQTIHQLPWKYEPFLSDLLAGRPRPPDPAGDDGDTEAIVDDCRDTAAVPDINPPPAVQRGDSAASPFRDRDGGTEDFGERGGDDGGEGVSSSPTAQRQQQQQPGQHALLHRAAPIVTTTAATGYCPICRCRHPVPLGPGDVCFWCNVARFAFVPVSLALLSSSIVIVLSFAVSLKPWFADIYFTEVLVAAYLSFGGFVWYVVRYRRRAPLFCFETEE…	+	no	no					NaN	NaN				NaN	NaN		NaN		NaN	NaN		NaN	NaN		NaN	NaN
LdBPK_261570.1	hypothetical protein	MGVYLVHRSIVVADAVPTTSKSSTRTTLPTPALKQTPRASFEDPLSSFNCDAPFSGYDCHAWLDLQQQNKQSLQDRVDGVPSA	+	no	no					NaN	NaN				NaN	NaN		NaN		NaN	NaN		NaN	NaN		NaN	NaN
LdBPK_220900.1	hypothetical protein, conserved	MGWFRSSASGAAGTATAEAPAAATEHGAQYRQPQPEANSPAPLTEAEQLDLLVAGARLDGTEAQDTDRFLGSNRRHTYADGLLSCAAYTFSGLQHIQGQSSALTLLTMWTVGTTFLVDVAERKYLQESLQSTLCTTQTRSVAEKPLLLDQPPHNATPASTPGKAAVAPAMPTAYDSLSSAIKKSAPQDKEKLAEQQRKVFLTQAVASWLWMLASFQQFKVHKRLKWCGYSSWMGLGCAGYYTTRHLYNLLVK	+	no	no					NaN	NaN				NaN	NaN		NaN		NaN	NaN		NaN	NaN		NaN	NaN
LdBPK_050030.1	ras-like small GTPases, putative	MGWFSWVWDWLSYLGLSNKTGKLLFLGLDNAGKTTLLGKLATNQVHVHRPTFHPNSEDLTLGGIKLKTIDMGGHQQARRLWKDYFTKVDGVVFIVDAATPQRFPEAKSELDMLLQSEELAKTPFLILGNKIDMPGCTCSEGQLVMEMGLDGALTGKATPVTDPNVRPLEVYMCSVVKNVGYGDGFRWLSQYLKSS	+	no	no					NaN	NaN				NaN	NaN		NaN		NaN	NaN		NaN	NaN		NaN	NaN
LdBPK_282190.1	hypothetical protein, unknown function	MGWTFCLFRPDDPPLRLQRLEQRRRPRCKLRSEDISSLLHEALSAEENSACNGKLQMAEVGTATPTRLPVVHVDDSRVAYYIYTSGSTGDPKCVVASRGNLRAYLQRFILDKDGLAVGDACCRFFCLSSPFFDPSIGDMLVGLCTPHSIFYTCTQEDLLNGQAAPLLACVQPTHVVSTPAVWSSLTTAGHLLSVLPSSTAPMKVFLGGERMSQALISTWADRAELYNIYGVTEATIYQSVWRVFPGTRAEHVKCGPGVGTRVRVQRLDAASDVLLGDSDAFALEEGLLQELGESAGDDYGEVVLCGDQVCCGYAEDSTSSPFGCDAATGERFFRTGDIGRLVSTGEGGPPDLELRGRRDWEMKLNGQRVALEEVEGTVQRALAGLFSQCACFCVQSASG…	+	no	no					NaN	NaN				NaN	NaN		NaN		NaN	NaN		NaN	NaN		NaN	NaN
LdBPK_181450.1	hypothetical protein, conserved	MGYFRGYAALTKHAPVKFPCDAPSGVSAPLHGSYPWYAVRHVCTTAAAASGNAVSGGGDGHPTRSTSSAAAGVSELPNKFIYAPRLRYTAPWRSRQITDFLVCKDDVALSIAHTYRNPDTDITVTLIPLRHFAHPEFFKQVDDLCNQHESVLMEGRTPLSGAPYSTVVPPRERVKCTRPMDHEDDEGWEPREVESFFQPFSWGVKDSPNHTVVHAADKYDYEKLPWWCSVRFNAPVLGSFAREQHCLNMIYPLRENMYKSFAIPWGAAHMPVFHEMLLDNGFENVGMCSLLVLNRTDGIISEGEFIKMQHWQRKRARRAWYLYGIGLVSLWRLVYAHLTIEYHSGPREM	+	no	no					NaN	NaN				NaN	NaN		NaN		NaN	NaN		NaN	NaN		NaN	NaN
LdBPK_242070.1	hypothetical protein, conserved	MGYGGPRVEFYTANQYSNFAAAIDRENAARVRSIVHRRKLPGEQEAQRQREEAFRAYERARADEVARVHAEEAEALERRRVKDERAQRRLATKTCRRSLTAAEVASRRSRHACLCRLAEPRKYQEAMYGSGMIGGAMPHQRGRDGKLPTVGRNGAVYCAGVDRDRIVPSRPALEGTVPPWRGSYSTHHGPHKLDAQMAKEAAAYYCAHPAPQRSASQQDMRQKTLQSIAAEHSMEAQQDGADVGMADASGEKGRSSAADAEQRHRMGSDNVDDETGSIFSHGSSNGPIVATGNMHLSTTSTKNSVQLHLSRYGGAMTAPRPRRPSKAASENLTLPELADRLVCIQMSKSVVR	+	no	no					NaN	NaN				NaN	NaN		NaN		NaN	NaN		NaN	NaN		NaN	NaN
LdBPK_283230.1	hypothetical protein, conserved	MGYGVRLSILPLLGGCRRWFSGCGTGSILGTATMAGSLLKTLQEDLRGETELRTKGIGETLQNYVHRAELSHMESPEADEAFSKSLDAKVDDLFARIPLPQDPMKVALALTDEEAKEEAAAELVKEAVREMYWRKLDAKQAEELRLKRAQEKLQTQGAIQYFEERREERLREHTNRRFAAQPLAVEPQSPAGKGVTASPLQNPDSTLSAEELCEELATLKANVSRLEELLRYKT	+	no	no					NaN	NaN				NaN	NaN		NaN		NaN	NaN		NaN	NaN		NaN	NaN
LdBPK_120020.1	unspecified product	MGYLREDLRVFVYLEKEWALTCMLRFEYVSTSPFLSAFAFCHCCVRENHALKGKVHRALKRRKTTQIYDQGDIMPCNCRQGTALHSHVGDQLASEGVFGLGVPINDAVDLSAIQLWNSRNTPAEAGRLFDVSKSANQDPISSDDDQELLISAPLSSVCRIKGVSFVAPANETAPSRVKIFVNLVNVAGFSSVQRLVPQEQLQLAGGGSEERIVYRVSAAKFSSVSSLTFFFDESFNGAETKVLRIELFGENTGKTTQQQVATNIVYEGRGNPADHQSSEEKKLLFEVR	+	no	no					NaN	NaN				NaN	NaN		NaN		NaN	NaN		NaN	NaN		NaN	NaN
LdBPK_090790.1	ubiquitin ligase, putative	MGYNPDIPSTWSIKQLLEYARQRGIDVPSGCEKSELVTIVDEYLTDELLAEHIRKESALDTDVIEDIVGASTASILRHVAHSSYTSVLRRHPEKLQAIIEAGIEQLQSLPFVARLCSARVHSPVQAWLGTLASDCGDGKRLLTVLTASNSDGAASPVCGRFCGEQEMVVRCLDCGADSTCVMCMDCFRHSPCVNHRYRITQSSGGGMCDCGDPTAWKLESFCSRHRAAAAAAAAAGDGNSASDPLDTMAEEDRVWAVPVLRGIIQFTAVTLLQHTRLQVLQKRAQSRAGKQRRATSGAGNSTASGSGTSTAGSAATARFSDAEAALLNDVARISDKFDWLEEWMSEVTRQLWELMQASDIAKRLVAQLWAEPVRMAVCGGPGAVATAVRDNEEEKIVRE…	+	no	no					NaN	NaN				NaN	NaN		NaN		NaN	NaN		NaN	NaN		NaN	NaN
LdBPK_352320.1	ATP-dependent RNA helicase-like protein	MGYPDAAPTIESGLPSKLTGVAQSDQASPAPMAAPGPRGATLGPTDNKQPFLAAAPTGAPPPPPPSSLGHAPMPRPSGPLVFPPSTHTSIPSQAAAASSARSAPSKLSAPPQWTSAAPSSVPLPHSAQARRADPTQPGSAFMRTQNRPPAPFLAGVAKSQGRLPTPQTPLYQHPPVAPVSSRGTFNEAAEPATAVAAAPLPQSQPHAGIPPPVPRSQLAGMPTPLSQSSGATSPSAAAPFSAPSPKAAGSLLSPPLPSQQRRSNSQRLPYPLPQPLSQQTASARSSVPPPAPMSANTASPFRPTPTSPLPAVAAAPVVDTPATTTPTVTPISAAAPAGASDSAPAAASLPTDICLALQQMSIHARIAPYPPPPSTATEAAAATPTPAAASSSAGSPIKK…	+	no	no					NaN	NaN				NaN	NaN		NaN		NaN	NaN		NaN	NaN		NaN	NaN
LdBPK_200600.1	hypothetical protein, conserved	MGYTRERTNRHFFVSRANAFFSRLPIARIQRALAMEAIKKGSMKPWKHTKEQIIGSPITCNFEYNPRPVRLIGTVMDAHTEETSIKGGLKVYSRNEEANMMLWIPAGNPKLKYEVTSAKGSFEHYLDERSKWDEAWLTGRARMK	+	no	no					NaN	NaN				NaN	NaN		NaN		NaN	NaN		NaN	NaN		NaN	NaN
LdBPK_291740.1	hypothetical protein	MGLRHAFA	+	NA	NA					NaN	NaN				NaN	NaN		NaN		NaN	NaN		NaN	NaN		NaN	NaN
LdBPK_270060.1	hypothetical protein, conserved	MGYRSKASRKGD	+	NA	NA					NaN	NaN				NaN	NaN		NaN		NaN	NaN		NaN	NaN		NaN	NaN

## Sheet: Known Nmyr proteins
							Bioinformatic prediction			Current study	Amastigotes					Promastigotes					Inhibition - ANOVA		Inhibition - 0.2 μM 1			Inhibition - 7 μM 1			Inhibition - 0.2 μM 2
Gene ID	Product Description	Predicted protein sequence	MG	Comments	Prior evidence for N-myristoylation	Reference	MYR	MPred	Disagreement	Identified in current study?	t-test Significant AM	High confidence hit AM	Low abundance hit AM	-Log10(p value) AM	t-test Difference AM	t-test Significant PRO	High confidence hit PRO	Low abundance hit PRO	-Log10(p value) PRO	t-test Difference PRO	ANOVA Significant	-Log10(p value) ANOVA	t-test Significant 0.2 μM 1	-Log10(p value) 0.2 μM 1	t-test Difference 0.2 μM 1	t-test Significant 7 μM 1	-Log10(p value) 7 μM 1	t-test Difference 7 μM 1	t-test Significant 0.2 μM 2	-Log10(p value) 0.2 μM 2	t-test Difference 0.2 μM 2
Evidence for N-myristoylation in a Leishmania species
O77300_LEIDO	HASPB	MGSSCTKDSAKEPQKRADNIHKTTEANHRGAAVPPKHAGGAMNDSAPKKDGHTQKNDGDG PKEDDHTQKNDGDGPKEDDHAHNDGGGPKEDENLPQNDGDAQEKNEDGHNVGDGANDNED GNDDQPKEHAAGN	+	Not found in LdBPK database; Uniprot accession is given	Yes - in Lm and Ld	doi:10.1074/jbc.275.15.11017	high	reliable		N				NaN	NaN				NaN	NaN		NaN		NaN	NaN		NaN	NaN		NaN	NaN
LdBPK_120610.1	serine/threonine protein phosphatase-like protein	MGCDSSKESVASNTASASSRGSRNCAEKGKGGRRTYSNGSTEVKGKSGASGAHNGGSMAGAGGTMADQSRWPTCHFCHRKVPDKDYNAHTVMCDEREVTCWNSWCRQIVRQGDLQKHLEDCGRRQKAICPKCGAEILAMEMLAHRDSCQPKPCPQCGELCITRIHKWCPKTILAKVKFINGPFATEVLQRRFLPPGKEKDPRAKLEYSVARMQLLWRWIKCKGMIEETIFRSVYKEMDLKKEGFAIFKAHDKVNEQHVMAPKRSRSVIQAPVVAPATSSHYFPVNTNAPITLHHVEQMIKDIKNRVLLPYPAAWRVFTDAMNHLNTMPNVVRVSPAVGARVSNGRVIQGCKVVVVGDLHGQIADLLHILKESGMPSESNYYVFNGDYVDRGACGVEIIL…	+	PPEF	Yes - in Lm; radiolabelling with GFP fusion; localisation	doi:10.1016/j.molbiopara.2006.11.008	high	reliable		Y				NaN	NaN			+	1.06	1.48	+	4.5		2.74	1.73		4.38	2.23		3.19	1.79
LdBPK_201350.1	calpain-like cysteine peptidase, putative	MGCGASSENSSVTYVNGKPTFMGEEVTKGFEKDNGLLFRIVNKKKKQWAYYNDTTQYEMHVLVTFNEDCDIKALGKTKLEQQENGEWVASVVVYPCETEMFIEGRVNGFKSKMDALPLSEEYRQRQAEKEK	+	SMP1	Yes - radiolabelling and localisation studies	doi:10.1091/mbc.E04-06-0457	high	reliable		Y				NaN	NaN	+	+		2.76	5.85		2.38		1.33	2.82		1.39	2.93		0.97	2.31
LdBPK_201340.1	calpain-like cysteine peptidase, putative	MGGSNSTNRKIIYKNGRPTFKGDEVVKGFERDNGLLFRIVKRKKGHQTWAFYNDTTQYNMRINVTFAAGCELTALGHTKVVKGARGEWVATVVVMPGKTEMFVEGKIEGFKSNMDAYPAMSDGSGSRLAAGEAVAN	+	SMP2	Moderate - in Lm. Localisation	doi:10.1016/j.molbiopara.2013.05.005	medium	reliable		N				NaN	NaN				NaN	NaN		NaN		NaN	NaN		NaN	NaN		NaN	NaN
LdBPK_201320.1	calpain-like cysteine peptidase, putative	MGNKQSHAQGEFRYSGPTDFPYDEKVPLFEEKNGLLFRLVNNQNSSWAFYNDCKRFEFHVKVTFGSNSRNLQALGNTYLAEDPDGGWVAKTIVYPGNTEPFIQGEVVGFNSVVNAVLLTTEYKERRKEEKRAAKKAAKEAENGDELGSSTR	+	SMP4	Yes - in Lm. Radiolabelling and localisation studies	doi:10.1016/j.ijpara.2011.12.004	high	reliable		Y	+	+		1.72	2.99	+	+		4.34	6.17	+	4.66		2.04	1.51	+	3.75	5.27		2.56	2.98
LdBPK_170080.1	ADP-ribosylation factor, putative	MGAWLTSLKQTLGLLPADRKIRVLMLGLDNAGKTSILYRLHLGDVVTTVPTVGVNLETLQYKNISFEVWDLGGQTGVRPYWRCYFSDTDAVIYVVDSTDRDRMGVAKHELYALLDEDELRKSLLLIFANKQDLPDAASEVEIAEQLGVSSIMNRTWTIVKSSSKTGDGLVEGMDWLVERLREQGIGA	+	ARL1	Moderate - in Lm. Localisation	doi:10.1371/journal.pone.0001620	medium	no	+	Y	+	+		6.13	4.2	+	+		4.88	3.46	+	6.07	+	3.75	2.85	+	4.98	6.04	+	3.31	4.72
Evidence for N-myristoylation in a trypanosomatid
LdBPK_310450.1	cytoskeleton-associated protein CAP5.5, putative	MGCCNSKETKKPKEVKVPQAEAQSAKVSSETASVEEQRKIEFRVASAVEDLRAERIEAICAHSRACPYRYNACTVVGGEVKFYFEGGIIFCIVKEGSWYVYNDSLDYEAHVTVRFGQGSNIVAGERAELEEVEDGWTCAHAVVYPLETVHLVSGTANGYRTSITIKPLDGQYRHDACAAANGTAEAETEAVRSLVTEGMDEEAILHRCMETGTPYVDLKFPPNGEAVARAGRDTRTIPEMAMMRPTQYLSDNNRLSVNDICGPVLALSIEPGNLGDSWFMCAVAIMAENEAAVRNIFAQGSPAEKAVGAYRVLVNKNGWWHTLIMDDYLPTFNRMPVFARSYDNPAEMWTSLLQKAYAKLHGSYAAITGGDALQALADLSGSPMCRFDKEWEEATTDAG…	+	CAP5.5 homologue (36% identity to Tb protein)	Yes - in Tb. Radiolabelling and localisation studies.	doi:10.1016/S0166-6851(01)00296-1	high	reliable		Y	+			2.42	5.04	+			2.93	6.13		0.06		0.07	-0.05		0.03	0.03		0.25	-0.17
LdBPK_160930.1	flagellar calcium-binding protein, putative	MGCNATKAARKPSEDKTAADRKVAWEKICQRLPRQKTPEDKELHIELFKRFCQSDTEKLTMEEVYQGCVSILQLDEFTTRLRSIVKRAFTKAKSMGNTSGVGQCDDEVVEFLEFRLILCYIYDYLELTVMFDEIDTSGNMLVDAREFKAAVPKMGEWGLVIEDPDTIFKEIDDNGSGQVPFDELAAWASRSSAGH	+	FCaBP homologue, with approx. 57% identity to Tc protein (note: there are multiple paralogs)	Yes - in Tc. Radiolabelling of endogenous protein, GFP fusions; localisation studies	doi:10.1093/emboj/18.8.2057	high	reliable		N				NaN	NaN				NaN	NaN		NaN		NaN	NaN		NaN	NaN		NaN	NaN
LdBPK_160920.1	flagellar calcium-binding protein, putative	MGCTSSSLSFRDVYIDLQQRWGLDPKLYGVLEPNGVRERSSVFASCASSTARQASQELVLRDGCLFACDSLLVEQAPLLKHPLFHGEGKGTLHPYNAVLFRRLLSAVSAEHALHAATEVFSVVRDGRFIARWDYRVWMMACCEFYHVLAILQEQKALPKETKTFMKALTRSSEHSALLQSTKGTALSQDALEKVWRDGSAVQLTTSTLGAPVMRQFCSQMPSVLACAKKGASSTAVSTIDDSLAPRLIALAKEYEKRMVPMTRRQSSNPLRSCDNASAPSSVPLLVFAEWAAMECALSFCGQEEDFASYGVAPMPLSLVLAQRENNVRQQWRARLLYLSEVKSELAELEPFAHLSGAYKQLLAKAEGLEREVEEQVARWRRGREVLTAEDAEDMCWHLL…	+	FCaBP homologue, with approx. 25% identity to Tc protein (note: there are multiple paralogs)			medium	twilight		N				NaN	NaN				NaN	NaN		NaN		NaN	NaN		NaN	NaN		NaN	NaN
Evidence for N-myristoylation in other species
LdBPK_130990.1	proteasome regulatory ATPase subunit 2, putative	MGQNMPKPPGAGKPEKWEPPVAPEIGKRKKKRGPDAATRIPKVYPNRACLLRKYRLERCKDYLLLEEEFLRTINAQRDAQSNLEEGAMGHYEAELKRVEDIRGTPLEVATLEEAVDDSHAIVSISGTEYYVPLMSFVDKEQLELGCSVLLHDRQHSIVGVLKDDVDPLVSVMKVDKAPEDTYADIGGLEQQIQEIKEAVEFPLSHPELYDEIGIKPPKGVILYGVPGTGKTLLAKAVANRTSATFLRVVGSELIQKYSGEGPKLVRELFRVAEEHSPAIVFIDEIDAIGTKRYDTDSSGTKEVQRTMLELLTQLDGFDSSNDVKVIMATNRIDTLDPALIRPGRIDRKIEFPFPDEKTKRRIFEIHTSRMSLAEDVDISEFIHAKDEMSGADVKAICTE…	+	68% identity to myristoylated human protein PSMC1 (Uniprot: P62191)	Yes - in humans. By multiple methods.	doi:10.1038/ncomms5919	high	no	+	Y	+	+		4.64	4.55	+	+		3.74	4.26	+	4.64		1.67	1.35	+	3.3	5.19	+	3.21	2.75
LdBPK_366490.1	ADP ribosylation factor 3, putative	MGILDFLMRIRPTSRPAGILILGLDNAGKTSILRQLSDEDISHVASTQGFQIKKLVTGGIKINVWDMGGQRAARYYWRQYFKEADVVIYVIDAADPRRIREARRELEHLLEEEKVAGVPMLVFANKQDLLGAMSVEEVSVALNLTDLRDRRWHIQACSAKTGEGLDEGISWAVKQVKK	+	47% identity to myristoylated human protein ARL2 (Uniprot: P36404)	Yes - in humans	doi:10.1038/ncomms5919	no	no		N				NaN	NaN				NaN	NaN		NaN		NaN	NaN		NaN	NaN		NaN	NaN
LdBPK_290950.1	ADP ribosylation factor 3, putative	MGLLTLLRKLKKSETEPRMLILGLDNAGKTSILRKLSDEDPTTTQATQGFNIKSINCEGFKLNMWDIGGQKAIRTYWPNYYDEVDCLIYVVDAADRRRLEETAAELDTLLQEEKLREAPVLIFSNKCDLATALSPENVSTALNLHSLRDRTWSIQKCSAKTGEGLHEGLEWAVKNLKPK	+	52% identity to myristoylated human protein ARL2 (Uniprot: P36404)	Yes - in humans	doi:10.1038/ncomms5919	no	no		N				NaN	NaN				NaN	NaN		NaN		NaN	NaN		NaN	NaN		NaN	NaN
LdBPK_312890.1	ADP-ribosylation factor, putative	MGGWLSSLLGKKEVRILMVGLDAAGKTTILYKLKLGEVVTTIPTIGFNVETLEYKNLKFTMWDVGGQDKLRPLWRHYYQNTNGIIFVVDSNDRDRMRDARAELDKMLVEDDLRAATLLVFANKQDLPNAMSTTEVTEKLGLHALRQRNWYIQGCCGTTAQGLYEGLDWLSANIKKSMN	+	76% identity to myristoylated human protein ARF3 (Uniprot: P61204)	Yes - in humans. By multiple methods.	doi:10.1038/ncomms5919	high	twilight		Y	+	+		6.83	7.59	+	+		4.62	7.05	+	9.6		3.48	1.93	+	6.92	5.67	+	5.65	3.19
LdBPK_312350.1	ADP-ribosylation factor, putative	MGQWLASAFSSLMGKKEVRIVMVGLDAAGKTTIIYKLKLGEVVTTTPTIGFNVETVEYKNLKFTMWDVGGQQKLRSLWHYYYQGSNGVIFVVDSNDPERMMLAKEELDKILAEEELRNAVLLVFANKQDLPNALTTTQITEKLGLYNVRNRRWYIQGCCATTAQGLYEGLDWLSNNISATMQ	+	69% identity to myristoylated human protein ARF1 (Uniprot: P84077)	Yes - in humans. By multiple methods.	doi:10.1038/ncomms5919	high	no	+	Y	+	+		5.91	4.84	+	+		3.67	4.5	+	7.61	+	4.58	3.41	+	4.64	6.35	+	4.71	6.07
LdBPK_040470.1	ADP-ribosylation factor, putative	MGNVFSSWFEGLFSNKKASIVMVGLDAAGKTTILDKLKLGASRETVPTIGFHVETVDYRNVTFHLWDVGGQKRLRALWKMYYEGANAVIFVVDSNDRARVGEVREELRTLLSDPLLAGAALLVLCNKQDLPHRLTPAELVEGLGFRDLSDNGLGRYLAGHKWYVQGCCAHTGDGLYEGLDWMCSHLPDNV	+	54% identity to myristoylated human protein ARF1 (Uniprot: P84077)	Yes - in humans. By multiple methods.	doi:10.1038/ncomms5919	high	reliable		Y			+	1.09	0.9				NaN	NaN	+	4.33		2.06	3.16	+	5.96	4.3	+	3.63	4.01
LdBPK_040330.1	ADP-ribosylation factor, putative	MGQLFTSLWSMFKGNKSYKLLILGLNNAGKTSILYYLQLGHSIATQPTLGGNTETLTITHPQTNNTITFTCWDLGGQEQLRESWKLYYDHTDAVLFVVDAADAVKFPKAKEVLHQLLHGEPSLQHATLLVLANKQDMESAAAPAELIEYLELGKLRDRTWTLMGCSTSTGESLREAMNWIAENV	+	43% identity to myristoylated human protein ARL1 (Uniprot: P40616)	Yes - in humans	doi:10.1038/ncomms5919	high	no	+	N				NaN	NaN				NaN	NaN		NaN		NaN	NaN		NaN	NaN		NaN	NaN
LdBPK_350130.1	ADP-ribosylation factor, putative	MGLLSIIKKTKRKEREMRILMLGLDNAGKTTCVKKLCGKDTSSISPTLGFQITALTFRGCTLNVWDVGGQQSLRSYWRNYFESTDGLVWVVDSNDVKRLLMCKEELHHLLQEERLAGASLLVFLNKIDIPTALSPQEIARLLDVDTIRQGKRHVHLCACSARTGEGLLDGISWMVDDVSKRMYLSS	+	62% identity to myristoylated human protein ARL2 (Uniprot: P36404)	Yes - in humans	doi:10.1038/ncomms5919	no	no		N				NaN	NaN				NaN	NaN		NaN		NaN	NaN		NaN	NaN		NaN	NaN
LdBPK_161450.1	ADP-ribosylation factor-like, putative	MGQAKTKLNIIICGLDNSGKTTIINFMKPENQRSENIAATVGYNVDSFKKGNVYITAFDMSGAQKFRGLWESYYSNIDGVVFVIDSSDALRLCVVKDELEQMLHHADLKTCKVPFVFFANKMDLAGAKTPMELTQILQLNSLMGDHPMNIFASNALRGEGIHEGMDWLRSVMLRHLEQSKKK	+	Tb ARL6 (Tb927.8.5060) homologue (66% identity)	Yes - in Tb. Chemical tagging.	doi:10.1016/j.bbamcr.2012.05.007	no	twilight	+	Y			+	1.66	1.5	+	+		2.29	2.28	+	4.96		3.2	2.81	+	4.11	3.28		2.64	2.82
