# Supplementary material for: Global Analysis of Protein N-Myristoylation and Exploration of N-Myristoyltransferase as a Drug Target in the Neglected Human Pathogen Leishmania donovani
Source: Chem Biol. 2015 Mar 19;22(3):342–54. doi: 10.1016/j.chembiol.2015.01.003 (PMC4372256; doi:10.1016/j.chembiol.2015.01.003)
Supplement: Table S6. Identification of YnMyr Modified Peptides, Related to Figure 6 and Table 1 [file mmc7.xlsx]

## Sheet: Key
Supplementary Table S6	Detection of YnMyr modified peptides. Reagent AzRB used for CuAAC and enrichment of YnMyr tagged proteins contains a trypsin-cleavable motif, allowing release of the YnMyr modified peptide upon tryptic digest. De novo-aided sequencing was performed to identify modification of peptides with YnMyr plus AzRB fragment.
Abbreviations	AM = Amastigote experiment; PRO = promastigote experiment; MG = sequence contains an N-terminal glycine after leader methioinine; RT = retention time; sub (in peptide sequence) = point mutation as detected by SPIDER (see reference below)
Experimental design	Select experiments were performed with reagent AzRB: PRO2, PRO3, AM3, AM4, and the inhibition experiments (Inhib. YN A to D)
Contained in this spreadsheet:
Modified peptides	MS data were processed with PEAKS7 suite (reference doi: 10.1074/mcp.M111.010587). Built-in de novo and homology searching algoritms were applied. The data were searched against a reference L. donovani database from Uniprot (27/11/2014). Trypsin (specific, up to three missed cleavages allowed) was selected for database searches, and no enzyme was chosen for de novo searches. The maximal mass erro…
Comparison to all datasets	Proteins for which the N-terminal peptide was identified were compared to the other analyses (amastigotes - Table S1, Promastigotes - Table S2, Inhibition - Table S4).

## Sheet: Modified peptides
Experiment	Sequence	-10LogP	Mass	ppm	m/z	RT	Uniprot accession	Protein name	TritrypDB ID
PRO2	G(+534.33)SFC(+57.02)AKPDAAPKDDVHEGEK	65.27	2691.31	1.2	539.269	57.25	E9BGD7|E9BGD7_LEIDB	Uncharacterized protein	LDBPK_231190.1
	G(+534.33)SFC(+57.02)AKPDAAPK	58.97	1781.92	0.1	594.982	68.65	E9BGD7|E9BGD7_LEIDB	Uncharacterized protein	LDBPK_231190.1
	G(+534.33)SNASHTEPQVPK	39.42	1884.98	-0.3	629.334	56.56	E9BAH9|E9BAH9_LEIDB	Uncharacterized protein	LDBPK_101370.1
	G(+534.33)LLNTKPC(+57.02)SLIPAK	37.71	2045.18	0.5	682.735	86.7	E9BAI0|E9BAI0_LEIDB	Uncharacterized protein	LDBPK_101380.1
PRO3	G(+534.33)GC(+57.02)VVSLMEC(+57.02)K	87.27	1772.87	0.4	591.965	103.34	E9B7B5|E9B7B5_LEIDB	Long chain fatty acid CoA ligase, putative	LDBPK_010510.1
	G(+534.33)SFC(+57.02)AKPDAAPKDDVHEGEK	70.25	2691.31	0.9	539.269	64.28	E9BGD7|E9BGD7_LEIDB	Uncharacterized protein	LDBPK_231190.1
	G(+534.33)SNASHTEPQVPK	68.95	1884.98	-0.1	629.334	60.15	E9BAH9|E9BAH9_LEIDB	Uncharacterized protein	LDBPK_101370.1
	G(+534.33)LLNTKPC(+57.02)SLIPAK	68.12	2045.18	-0.6	682.734	90.47	E9BAI0|E9BAI0_LEIDB	Uncharacterized protein	LDBPK_101380.1
	G(+534.33)TAPSAEIVPDAPFR	65.85	2061.1	-0.7	688.04	101.13	E9BMS9|E9BMS9_LEIDB	Uncharacterized protein	LDBPK_311550.1
	G(+534.33)SFC(+57.02)AKPDAAPK	62.99	1781.92	2.2	594.984	75.12	E9BGD7|E9BGD7_LEIDB	Uncharacterized protein	LDBPK_231190.1
	G(+534.33)AC(+57.02)VVSVM(+15.99)AK	59.7	1570.83	0.4	524.618	86.3	E9B7B8|E9B7B8_LEIDB	Long chain fatty acid CoA ligase, putative	LDBPK_010540.1
	G(+534.33)DMLAKPETQK	57.67	1750.94	1.7	584.655	82.45	E9BTB5|E9BTB5_LEIDB	Protein phosphatase 2C-like protein	LDBPK_360560.1
	G(+534.33)C(+57.02)FNSTDTVADQDPASGYMYTKPK	56.29	3186.48	2	1063.17	88.3	E9BES5|E9BES5_LEIDB	Uncharacterized protein	LDBPK_201260.1
	G(+534.33)AC(+57.02)VVSVMAK	46.15	1554.84	1.9	519.287	96.84	E9B7B8|E9B7B8_LEIDB	Long chain fatty acid CoA ligase, putative	LDBPK_010540.1
	G(+534.33)AWLTSLK	42.77	1408.82	0.9	705.418	104.34	E9BD35|E9BD35_LEIDB	ADP-ribosylation factor, putative	LDBPK_170080.1
	G(+534.33)C(+57.02)LNSK	38.02	1211.64	-1.7	606.828	81.18	E9BLG2|E9BLG2_LEIDB	Uncharacterized protein	LDBPK_300680.1
	G(+534.33)C(+57.02)GASSENSSVTYVD(sub N)GK	32.61	2251.05	-2.5	751.357	83.61	E9BET4|E9BET4_LEIDB	Calpain-like cysteine peptidase, putative	LDBPK_201350.1
	G(+534.33)C(+57.02)SASK	27.66	1142.59	0.1	381.87	69.58	E9BQ38|E9BQ38_LEIDB	Uncharacterized protein	LDBPK_331090.1
	G(+534.33)S(+79.97)FC(+57.02)AKPDAAPK	27	1861.89	-1.4	621.637	85.9	E9BGD7|E9BGD7_LEIDB	Uncharacterized protein	LDBPK_231190.1
	G(+534.33)C(+57.02)NATK	26.74	1183.61	1.7	395.546	69.02	E9BCU6|E9BCU6_LEIDB	Flagellar calcium-binding protein, putative	LDBPK_160930.1
	G(+534.33)C(+57.02)GASSENSSVTYVD(sub N)GKPTFT(sub M)GEEVTK	26.46	3340.59	-0.9	1114.54	80.04	E9BET4|E9BET4_LEIDB	Calpain-like cysteine peptidase, putative	LDBPK_201350.1
	G(+534.33)LFSSK	26.06	1171.67	-0.6	586.842	100.42	E9BKZ5|E9BKZ5_LEIDB	Uncharacterized protein	LDBPK_291980.1
AM3	G(+534.33)DMLAKPETQK	52.84	1750.94	2.2	584.655	75.16	E9BTB5|E9BTB5_LEIDB	Protein phosphatase 2C-like protein	LDBPK_360560.1
	G(+534.33)LLNTKPC(+57.02)SLIPAK	42.32	2045.18	1.4	512.303	86.4	E9BAI0|E9BAI0_LEIDB	Uncharacterized protein	LDBPK_101380.1
AM4	G(+534.33)LLNTKPC(+57.02)SLIPAK	49.71	2045.18	1.8	682.736	90.08	E9BAI0|E9BAI0_LEIDB	Uncharacterized protein	LDBPK_101380.1
	G(+534.33)C(+57.02)LNSK	42.03	1211.64	1.1	606.83	80.92	E9BLG2|E9BLG2_LEIDB	Uncharacterized protein	LDBPK_300680.1
Inhib. YN A	G(+534.33)QGLSGGAVLGTALSMAAAPAR	71.71	2489.35	0.3	830.792	103.76	E9BV29|E9BV29_LEIDB	Uncharacterized protein	LDBPK_366730.1
	G(+534.33)DMLAKPETQK	51.7	1750.94	0.1	584.654	75.7	E9BTB5|E9BTB5_LEIDB	Protein phosphatase 2C-like protein	LDBPK_360560.1
	G(+534.33)LLNTKPC(+57.02)SLIPAK	47.49	2045.18	1.5	512.303	88.32	E9BAI0|E9BAI0_LEIDB	Uncharacterized protein	LDBPK_101380.1
	G(+534.33)C(+57.02)LNSK	43.47	1211.64	-1.2	606.829	74.57	E9BLG2|E9BLG2_LEIDB	Uncharacterized protein	LDBPK_300680.1
	G(+534.33)QNMPKPPGAGKPEK	41.64	2069.12	-0.1	518.287	57.53	E9BBH3|E9BBH3_LEIDB	Proteasome regulatory ATPase subunit 2, putative	LDBPK_130990.1
	G(+534.33)SSSSTLETAK	40.02	1600.84	-0.9	534.621	69.93	E9BH03|E9BH03_LEIDB	Uncharacterized protein	LDBPK_241400.1
Inhib. YN B	G(+534.33)GC(+57.02)VVSLMEC(+57.02)K	64.45	1772.87	0.6	591.966	103.41	E9B7B5|E9B7B5_LEIDB	Long chain fatty acid CoA ligase, putative	LDBPK_010510.1
	G(+534.33)LLNTKPC(+57.02)SLIPAK	52.37	2045.18	-0.8	682.734	101.95	E9BAI0|E9BAI0_LEIDB	Uncharacterized protein	LDBPK_101380.1
	G(+534.33)SNASHTEPQVPK	47.99	1884.98	0.2	629.334	58.19	E9BAH9|E9BAH9_LEIDB	Uncharacterized protein	LDBPK_101370.1
	G(+534.33)C(+57.02)SASK	40.25	1142.59	2.4	572.302	62.49	E9BQ38|E9BQ38_LEIDB	Uncharacterized protein	LDBPK_331090.1
Inhib. YN C	G(+534.33)GC(+57.02)VVSLMEC(+57.02)K	86.25	1772.87	1.2	591.966	98.13	E9B7B5|E9B7B5_LEIDB	Long chain fatty acid CoA ligase, putative	LDBPK_010510
	G(+534.33)LLNTKPC(+57.02)SLIPAK	60.67	2045.18	-0.4	682.734	88.84	E9BAI0|E9BAI0_LEIDB	Uncharacterized protein	LDBPK_101380
	G(+534.33)QNMPKPPGAGKPEK	54.41	2069.12	-0.9	518.287	57.95	E9BBH3|E9BBH3_LEIDB	Proteasome regulatory ATPase subunit 2, putative	LDBPK_130990
	G(+534.33)AWLTSLK	48.81	1408.82	0.6	705.417	103.89	E9BD35|E9BD35_LEIDB	ADP-ribosylation factor, putative	LDBPK_170080
	G(+534.33)C(+57.02)LNSK	43.1	1211.64	-0.4	606.829	75.02	E9BLG2|E9BLG2_LEIDB	Uncharacterized protein	LDBPK_300680
	G(+534.33)LFSSK	36.37	1171.67	0.2	586.843	93.73	E9BKZ5|E9BKZ5_LEIDB	Uncharacterized protein	LDBPK_291980
	G(+534.33)ALPSHETHER	34.45	1766.92	1.1	442.737	57.91	E9BMR7|E9BMR7_LEIDB	Uncharacterized protein	LDBPK_311430
	G(+534.33)C(+57.02)SASK	34.1	1142.59	0.6	572.301	62.82	E9BQ38|E9BQ38_LEIDB	Uncharacterized protein	LDBPK_331090
	G(+534.33)GGLSK	33.78	1051.61	0.9	526.815	72.49	E9BNU3|E9BNU3_LEIDB	Protein kinase, putative	LDBPK_321900
	G(+534.33)C(+57.02)TASK	30.65	1156.6	0.9	579.309	64.51	E9BT63|E9BT63_LEIDB	Uncharacterized protein	LDBPK_360030
Inhib. YN D	G(+534.33)QNMPKPPGAGKPEK	51.3	2069.12	-0.5	518.287	58.13	E9BBH3|E9BBH3_LEIDB	Proteasome regulatory ATPase subunit 2, putative	LDBPK_130990
	G(+534.33)C(+57.02)LNSK	45.18	1211.64	0.4	606.83	75.38	E9BLG2|E9BLG2_LEIDB	Uncharacterized protein	LDBPK_300680
	G(+534.33)LLNTKPC(+57.02)SLIPAK	43.15	2045.18	1.5	512.303	89.17	E9BAI0|E9BAI0_LEIDB	Uncharacterized protein	LDBPK_101380
	G(+534.33)C(+57.02)SASK	35.41	1142.59	1	572.301	63.03	E9BQ38|E9BQ38_LEIDB	Uncharacterized protein	LDBPK_331090

## Sheet: Comparison to all datasets
		Experiments with AzRB: modified peptide found								Compare to other analyses						Comments and conclusions
		Promastigotes		Amastigotes
Protein name	Ld ID	PRO2	PRO3	AM3	AM4	Inhib. YN_A	Inhib. YN_B	Inhib. YN_C	Inhib. YN_D	Amastigotes	Promastigotes	Inhibition - ANOVA	Inhibition - 2 sample t-tests	Heat map	Summary - response to inhibition	Conclusions	Comments
Uncharacterized protein	LDBPK_101370	+	+				+			low abundance hit	high confidence hit	sig	sig all inhib. conditions	absent from all inhibited samples	strong	High confidence NMT substrates	Includes known Leishmania NMT substrate LdARL1, and a proteasome regulatory subunit (NMT substrate in other organisms). 6 novel NMT substrates validated.
Uncharacterized protein	LDBPK_101380	+	+	+	+	+	+	+	+	high confidence hit	high confidence hit	sig	sig all inhib. conditions	dose response	strong
Proteasome regulatory ATPase subunit 2, putative	LDBPK_130990					+		+	+	high confidence hit	high confidence hit	sig	sig in 0.2 μM 2 and 7 μM 1	dose response	strong
ADP-ribosylation factor, putative (ARL1)	LDBPK_170080		+					+		high confidence hit	high confidence hit	sig	sig all inhib. conditions	dose response	strong
Protein kinase, putative	LDBPK_321900							+		high confidence hit	not found	sig	sig in 7 μM 1	dose response	strong
Uncharacterized protein	LDBPK_331090		+				+	+	+	filtered out (found in 1/4 YnMyrMyr)	filtered out (found in 1/3 YnMyr)	sig	sig in 7 μM 1	dose response	strong
Protein phosphatase 2C-like protein	LDBPK_360560		+	+		+				high confidence hit	low abundance hit	sig	sig all inhib. conditions	decreased with 0.2 μM 2, not found in other inhibition samples	strong
Uncharacterized protein	LDBPK_360030							+		filtered out (found in 2/4 YnMyr)	filtered out (found 2/3 YnMyr)	not sig	sig in 7 μM 1	dose response	moderate
Calpain-like cysteine peptidase, SMP1	LDBPK_201350		++							not found	high confidence hit	not sig	not sig	absent from all inhibited samples	yes, but low abundance	Low abundance in amastigotes, but likely NMT substrates
Uncharacterized protein	LDBPK_241400					+				filtered out (found in 1/4 YnMyr)	not found	not sig	not sig	absent from all inhibited samples	yes, but low abundance
Uncharacterized protein	LDBPK_291980		+					+		not found	filtered out (found in 1/3 YnMyr)	not sig	not sig	decreased with 0.2 μM 1, not found in other inhibition samples	yes, but low abundance
Uncharacterized protein	LDBPK_311430							+		filtered out (found in 1/4 YnMyr)	not found	not sig	not sig	decreased with 0.2 μM 1, not found in other inhibition samples	yes, but low abundance
Long chain fatty acid CoA ligase, putative	LDBPK_010510		+				+	+		high confidence hit	high confidence hit	sig	not sig	slight decrease	moderate	Tagged on N-terminal glycine but weak response to inhibition	Could be NMT substrates that are also tagged elsewhere. Or could be N-terminally tagged by alternative acyltransferase or non-enzymatically.
Uncharacterized protein	LDBPK_300680		+		+	+		+	+	high confidence hit	high confidence hit	not sig	not sig	very slight decrease	weak
Long chain fatty acid CoA ligase, putative	LDBPK_010540		++							high confidence hit	high confidence hit	not sig	not sig	no effect	none
Flagellar calcium-binding protein, putative	LDBPK_160930		+							not found	not found	not found	not found	not found	insufficient data	Possible NMT substrates; insufficient data
Uncharacterized protein	LDBPK_201260		+							not found	filtered out (found in 2/3 YnMyr)	not found	not found	not found	insufficient data
Uncharacterized protein	LDBPK_231190	++	+++							not found	high confidence hit	not found	not found	not found	insufficient data
Uncharacterized protein	LDBPK_311550		+							not found	filtered out (found in 1/3 YnMyr)	not found	not found	not found	insufficient data
Uncharacterized protein	LDBPK_366730					+				filtered out (found in 1/4 YnMyr)	not found	filtered out	filtered out	filtered out	insufficient data
